# Supplementary material for: Quantitative essentiality in a reduced genome: a functional, regulatory and structural fitness map
Source: Mol Syst Biol. 2025 Aug 13;21(10):1388–416. doi: 10.1038/s44320-025-00133-1 (PMC12494982; doi:10.1038/s44320-025-00133-1)
Supplement: Supplementary file 1 — Table EV1 [file 44320_2025_133_MOESM1_ESM.xlsx]

## Sheet: README
Table EV1. Subset of regulatory elements presenting and E profile. The table displays a set of given Genes (together with the protein product they encode), a series of regulatory elements and their given name (Regulatory feature and Name, using the nomenclature described in Material and Methods) exhibiting a LD≤0.4. The AUC of the region is also included. Both LD and AUC values are shared with Da…

## Sheet: Sheet 1
Gene*	Product	Regulatory feature	Name	LD	AUC (PT01-08)
mpn061 (ffh) [E]	Signal recognition particle	TTS	TTS43	0.31	0.388
mpn115 (infC) [E]	Translation factor IF-3	5’UTR	UTR557	0.03	0.109
mpn164 (rpsJ) [E]	30S ribosomal protein S10	5’UTR	UTR584	0.36	0.596
mpn191 (rpoA) [E]	RNA polymerase subunit α	iGiO	IO55	0.4	0.6
mpn352 (sigA) [E]	Sigma factor	5’UTR	UTR5455	0.15	0.662
mpn353 (dnaG) [E]	DNA primase	3’UTR	UTR3451	0.22	1
mpn360 (rpmE) [E]	50S ribosomal protein L31	5’UTR	UTR5157	0.39	0.639
mpn516 (rpoB) [E]	RNA polymerase subunit β	5’UTR	UTR5372	0.33	0.744
mpn517 (yhdA) [E]	NADPH-dependent FMN reductase	TTS	TTS336	0.2	0.538
mpn517 (yhdA) [E]	NADPH-dependent FMN reductase	3’UTR	UTR3371	0.19	0.397
mpn538 (rplJ) [E]	50S ribosomal protein L10	5’UTR	UTR5241	0.12	0.264
mpn660 (rpsP) [E]	30S ribosomal protein S16	5’UTR	UTR5309	0.17	0.333
mpn660 (rpsP) [E]	30S ribosomal protein S16	RBS	RBS271	0.14	0.357
mpn665 (tuf) [E]	Elongation factor Tu	5’UTR	UTR5307	0.33	0.333
mpnr02 [E]	23S rRNA	iGiO	IO221	0.21	0.247
mpnr03 [E]	5S rRNA	iGiO	IO222	0.3	0.338
mpns03 [E]	RNaseP RNA	promoter	TATA1182	0.27	1.227
mpns04 [E]	tmRNA	promoter	TATA513	0.36	2.045
mpns04 [E]	tmRNA	3’UTR	UTR3216	0.33	0.167
mpnt01 [E]	tRNA-Ala	iGiO	IO223	0	0
mpnt02 [E]	tRNA-Ile	5’UTR	UTR5600	0.04	0.058
mpnt06 [E]	tRNA-Pro	iGiO	IO224	0.08	0.147
mpnt10 [E]	tRNA-Met	iGiO	IO228	0.25	0.208
mpnt14 [E]	tRNA-Gly	5’UTR	UTR5451	0.2	0.1
mpnt21 [E]	tRNA-Gln	iGiO	IO233	0	0
