# Supplementary material for: Quantitative essentiality in a reduced genome: a functional, regulatory and structural fitness map
Source: Mol Syst Biol. 2025 Aug 13;21(10):1388–416. doi: 10.1038/s44320-025-00133-1 (PMC12494982; doi:10.1038/s44320-025-00133-1)
Supplement: Supplementary file 2 — Table EV2 [file 44320_2025_133_MOESM2_ESM.xlsx]

## Sheet: README
Table EV2. Genes encoding protein domains or protein extensions with different essentiality profiles. The table presents a set of given Genes (together with the protein Product they encode), their GMM-assigned essentiality and the whole-gene AUC calculated. Then, two domain levels (1 and 2) are defined based on differential essentiality profiles. These represent the N- and C-termini regions, resp…

## Sheet: Sheet1
Gene	Product	GMM essentiality	Gene AUC	Domain 1 (N-terminal)					Domain 2 (C-terminal)
				start	end	Domain signature	length (aa)	Essentiality (AUC)	start	end	Domain signature	length (aa)	Essentiality (AUC)
mpn030	NusB-like fold protein	F1	0.775	34468	34560	extension	31	1.382	34561	34971	PF09185	137	0.373
mpn031	Hypothetical protein	F1	0.831	34974	35456	PF17534	161	0.35	35457	35582	extension	42	1.687
mpn133	Cytotoxic nuclease	F2	2.653	172246	172938	COG1525	231	1.001	172939	173148	extension	70	4.65
mpn154	NusA	F1	0.669	205770	207017	PF08529 PF13184	416	0.26	207018	207389	extension	124	1.46
mpn173	50S ribosomal protein L29	F1	0.607	223005	223184	PF00831	60	0.2	223185	223337	extension	51	0.902
mpn229	Single-stranded DNA-binding protein	F1	0.963	280398	280709	PF00436	104	0.407	280710	280895	extension	62	1.04
mpn231	50S ribosomal protein L9	F1	0.74	281205	281477	PF01281	91	0.425	281478	281651	PF03948	58	0.845
mpn300	DHFR / ScpA	F1	1.175	353498	354037	PF00186	180	1.424	354038	355015	PF02616	326	0.529
mpn351	tRNA methyltransferase (TmrK)	F1	0.709	418720	418280	PF04816	147	0.31	418279	418082	extension	66	1.215
mpn362	methyltransferase (HemK)	F1	0.8	431670	432458	PF05175	263	0.833	432459	433028	PF01300	190	0.559
mpn431	CbiQ family ECF transporter	F1	0.762	519797	518991	PF02361	269	0.498	518990	518847	extension	48	1.74
mpn563	GTP-binding protein Obg	F1	0.57	684489	683521	PF01018	323	0.362	683520	683191	PF09269	110	0.971
mpn597	F0F1 ATP synthase subunit	F1	2.656	719508	719260	PF02823	83	0.518	719259	719110	extension	50	3.973
mpn618	DNA polymerase III subunit	F1	0.429	742307	741243	PF13177	355	0.301	741242	740265	extension	326	0.392
mpn683	ABC transporter	F1	1.299	806853	806563	extension	97	2.694	806562	805837	PF00005	242	0.32
mpn688	ParA family protein	F2	3.165	816301	816155	PF01656	49	1.17	816154	815492	PF01656	221	2.367
