# Supplementary material for: Quantitative essentiality in a reduced genome: a functional, regulatory and structural fitness map
Source: Mol Syst Biol. 2025 Aug 13;21(10):1388–416. doi: 10.1038/s44320-025-00133-1 (PMC12494982; doi:10.1038/s44320-025-00133-1)
Supplement: Supplementary file 3 — Table EV3 [file 44320_2025_133_MOESM3_ESM.xlsx]

## Sheet: README
Table EV3. Putative essential protein-coding genes that can be functionally split. The table presents a set of given Genes (together with the protein Product they encode), their GMM-assigned essentiality and AUC value, followed by the coordinated mapping the region that can be disrupted (for the M129 lab strain (M129_LSR) used in this study). The column ‘Residue’ includes the first residue of the…

## Sheet: Sheet1
Gene	Product	GMM essentiality	Gene AUC	Disruptable region
				coordinates		residue [b]	Domain AUC
				start	stop
mpn034 (rpoC)	DNA polymerase III subunit α	E	0.39	40548	40591	M193	1.364
mpn081 (glnQ)	Gln transport ATP-binding protein	F1	0.757	100751	100759	L65	3.111
				100819	100940	L114	2.004
mpn106 (pheT)	Phenylalanyl-tRNA synthetase subunit β	E	0.407	137322	137353	M208	2.609
mpn123 (parC)	DNA topoisomerase 4 subunit A	E	0.442	159490	159511	M387	1.886
mpn160 (HP)	Hypothetical protein	F1	0.617	213490	213514	V96	2.94
mpn338 (HP)	Hypothetical protein	E	0.36	402288	402299	V332	1.75
mpn357 (ligA)	DNA ligase	E	0.378	425716	425749	M574	1.824
mpn378 (dnaE)	DNA polymerase III subunit α	E	0.349	454329	454342	M249	0.857
mpn556 (argS)	Arginyl-tRNA synthetase	E	0.413	676187	676252	M356	0.886
