# Supplementary material for: Quantitative essentiality in a reduced genome: a functional, regulatory and structural fitness map
Source: Mol Syst Biol. 2025 Aug 13;21(10):1388–416. doi: 10.1038/s44320-025-00133-1 (PMC12494982; doi:10.1038/s44320-025-00133-1)
Supplement: Supplementary file 4 — Table EV4 [file 44320_2025_133_MOESM4_ESM.xlsx]

## Sheet: README
Table EV4. Bacterial strains used in this study. List of strains, including the resistance gene introduced (if any) and the study reporting them.

## Sheet: Sheet1
Strain	Resistance	Reference/ Source
Mycoplasma pneumoniae M129		Richard Herrmann lab
Mycoplasma pneumoniae M129_LSR		This study
Escherichia coli Dh5α		New England Biolabs
M129_GP35	CmR	Piñero-Lambea et al. 2022. Nucleic Acids Res 50: e12
M129_pMTnCat_BDPr	CmR	Miravet-Verde et al. 2020. Nucleic Acids Res 48: e102.
M129_pMTnCat_BDter	CmR	This study
M129_pMTnTc_ter625_RBS_CAT	TcR	This study
M129_pMTnTc_ter625mut_RBS_CAT	TcR	This study
M129_pMTnTc_P438_MP200_ter625_cherry	TcR	This study
M129_pMTnTc_P438_MP200_ter625mut_cherry	TcR	This study
M129_ΔNt_L_hemK	CmR	This study
M129_ΔNt_M_hemK	CmR	This study
M129_ hemK_FLAG	CmR	This study
M129_pheST_Stop_P438	CmR	This study
