# Supplementary material for: Quantitative essentiality in a reduced genome: a functional, regulatory and structural fitness map
Source: Mol Syst Biol. 2025 Aug 13;21(10):1388–416. doi: 10.1038/s44320-025-00133-1 (PMC12494982; doi:10.1038/s44320-025-00133-1)
Supplement: Supplementary file 5 — Table EV5 [file 44320_2025_133_MOESM5_ESM.xlsx]

## Sheet: README
Table EV5. Plasmids used in this study. Plasmid collection used in this study followed by their features/purposes and their associated reference.

## Sheet: Sheet1
Plasmid	Relevant characteristic/purpose	Reference
pMTnCat	Minitransposon vector carrying cat resistance gene	Burgos & Totten 2014. J Bacteriol 196(8):1608–18.
pMTnTetM438	Minitransposon vector carrying tetM resistance gene	Pich et al. 2006. Microbiology 152(Pt 2):519–27.
pMTnCat_BDPr	BDPr transposon mutant library preparation	Miravet-Verde et al. 2020. Nucleic Acids Res 48: e102.
pMTnCat_BDter	BDTr transposon mutant library preparation	This study
pMTnTc_ter625_RBS_CAT	Assessment of ter625 terminator activity	This study
pMTnTc_ter625mut_RBS_CAT	Assessment of ter625 terminator activity	This study
pMTnTc_P438_MP200_ter625_cherry	Assessment of ter625 terminator activity	This study
pMTnTc_P438_MP200_ter625mut_cherry	Assessment of ter625 terminator activity	This study
pLoxPuroCre	Selector plasmid carrying pac resistance gene and inducible Cre recombinase	Piñero-Lambea et al. 2022. Nucleic Acids Res 50: e12
pGentaVcre	Suicide plasmid carrying aac(6')-aph(2'') resistance gene and vCre recombinase	Piñero-Lambea et al. 2022. Nucleic Acids Res 50: e12
pRec_ΔNt_L_hemK	Selector plasmid to generate hemK mutant derivative	This study
pRec_ΔNt_M_hemK	Selector plasmid to generate hemK mutant derivative	This study
pRec_hemK_FLAG	Selector plasmid to generate hemK mutant derivative	This study
pRec_pheST_Stop_P438	Selector plasmid to generate pheT mutant derivative	This study
