# Supplementary material for: Quantitative essentiality in a reduced genome: a functional, regulatory and structural fitness map
Source: Mol Syst Biol. 2025 Aug 13;21(10):1388–416. doi: 10.1038/s44320-025-00133-1 (PMC12494982; doi:10.1038/s44320-025-00133-1)
Supplement: Supplementary file 6 — Table EV6 [file 44320_2025_133_MOESM6_ESM.xlsx]

## Sheet: README
Table EV6. Bacterial strains used in this study. List of primers used in this study together with their nucleotide sequence.

## Sheet: Sheet1
Primer name	Sequence (5’ to 3’)
Construction of plasmids
ter_cat_F	ATACCTGAAAGACTCAGGTATTTTTTGGGCCCCCCCTCGAGGTC
ter_cat_R	ATACCTGAAAGACTCAGGTATTTTTTGCGGCCGCTCTAGAACTA
p_ter_F	TACCTGAGTCTTTCAGGTATTTTTTTACACAATTATACGGACTTTATCAGCTA
p_ter_R	TACCTGAGTCTTTCAGGTATTTTTTTACACAATTATACGGACTTTATCTAGTC
p_ter625_F	CAATAAAATAACTTAGGGATCCGAAAAAATACCTGAGTCTTT
ter625_RBS_CAT_F	GAAAAAATACCTGAGTCTTTCAGGTATTTTTTTGAAAGGAGATGTTATATATGGAGAAAAAAATCACTGGA
ter625mut_RBS_CAT_F	GAAAAAATACCTGAGTCTTTCAGGTATTTTTTTGAAAGGAGATGTTATATATGGAGAAAAAAATCACTGGA
p_CAT_R	AGAACTAGTGGATCGGATCCTTACGCCCCGCCCTGCC
p_P438 _F	ACGGTATCGATAAGCTTGATTAGTATTTAGAATTAATAAAGTATG
ter625_MP200_R	AAAGACTCAGGTATTTTTTCTTTTTGGCAGCATTTGCAACC
p438_MP200_F	TAGTATTTAGAATTAATAAAGTATGGAAGACAAGAAATGCTGT
ter625_Ch_F	GAAAAAATACCTGAGTCTTTCAGGTATTTTTTTGTTTCCAAGGGCGAAGAGG
ter625mut_Ch_F	GAAAAAATACCTGAGTCTTTTCGTTACTTCTTCGTTTCCAAGGGCGAAGAGG
p_Ch_R	TCTAAATACTAGAATTCGATTTACTTGTAGAGTTCATCCATC
p_pRec_R	TACCGTTCGTATAGCATACATT
p_pRec_F	CGTGATTCTGAGAACTGTCAT
p_MPN360_F	TGTATGCTATACGAACGGTAGTTTATCTTGACCTAAAAAAGCA
hemK_FLAG_R (*)	AGCAGTCAAATTTGAAACTTTTATTTGTCATCATCGTCCTTGTAGTCGTGTCTTAATTTGTGTTTTGCT
p_hemK_R	TGACAGTTCTCAGAATCACGCTTTTTAGCAGTCAAATTTGAAAC
P438_MPN361_R (*)	TTTATTAATTCTAAATACTATTAACTGAAAAAGTTCTCTAGTTG
P438_ ΔNt_M_hemK_F	TAGTATTTAGAATTAATAAAGTATGACGGCCATTATCCCCAC
P438_ ΔNt_L_hemK_F	TAGTATTTAGAATTAATAAAGTTTGAGTATTGACAACACTAAACT
p_pheST_F (*)	TGTATGCTATACGAACGGTAAATATTCGTGTGCTATTTAAATTAAC
pheT_StopP438_R (*)	ATTAATTCTAAATACTACTAGGTGGTTTTCTGTTCCAAGAA
StopP438_pheT_F (*)	TAGTAGTATTTAGAATTAATAAAGTATGACCCTGCGCGAGTTCT
p_pheST_R (*)	TGACAGTTCTCAGAATCACGAAAAAGTACGTTTTCTAAAGATCG
Editing oligos (The lox66 site sequence located between the two homologous regions of the editing oligo is highlighted in bold and underlined)
ssDNA_hemk	AAAAGCAATAAATATATAATCTAAGCCGTTGCTTTGTAAATACCGTTCGTATAATGTATGCTATACGAAGTTATCACTATTAACGGATTATTGGAGCTATCCAACTTATTTTTA
ssDNA_pheST	ACTATTTATTTGCAAATTAGTGCAAATATTCGTGTGCTATTACCGTTCGTATAATGTATGCTATACGAAGTTATAAAAGATTTCGTTAGGTCTGTTCGGTTTTCGGTGTCTTCT
PCR screening
hemK_screen_F(*)	AAGGATGTATGTTAACCGCATG
hemk_screen_R (*)	GCCACTAAAAAGGGTAGCACC
pheST_screen_F (*)	GGTATTTTTATTCAACGCAAATAAAGG
pheST_screen_R (*)	GGTTTTGGTTTGTCATTGTTTGG
Sequencing (Primers labeled with an asterisk (*) in section above were also used for sequencing)
hemkseq1_R	ACTGTTGCGCGGTTCGTGG
pheSTseq_F	TCGGACGGGATGTTGTGTAG
