# Supplementary material for: Quantitative essentiality in a reduced genome: a functional, regulatory and structural fitness map
Source: Mol Syst Biol. 2025 Aug 13;21(10):1388–416. doi: 10.1038/s44320-025-00133-1 (PMC12494982; doi:10.1038/s44320-025-00133-1)
Supplement: Supplementary file 9 — Dataset EV1 [file 44320_2025_133_MOESM9_ESM.zip]

Archive with 2 entries (2 files):
- sup1_insertion_profiles.tsv
- README.txt
