# Supplementary material for: Quantitative essentiality in a reduced genome: a functional, regulatory and structural fitness map
Source: Mol Syst Biol. 2025 Aug 13;21(10):1388–416. doi: 10.1038/s44320-025-00133-1 (PMC12494982; doi:10.1038/s44320-025-00133-1)
Supplement: Supplementary file 9 — Dataset EV1 [file 44320_2025_133_MOESM9_ESM.zip › README.txt]

Dataset EV1 - Raw insertion profile data. For each nucleotide position of the M. pneumoniae genome (column A, index in 0-base) we include the number of insertion events detected for each sample analyzed in this work (column name). Samples of the P library are named as PXX_RY, where X refers to the passage (1, 2, 3, 4, 6, 8, or 10) and Y to the replicate batch (1, 2, 3, or 4). For samples of the T library we use the nomenclature TXX_RY, while for the combination of both plasmid libraries we use PTXX_RY. When no replicate is associated, the sample represents the addition of the different replicates for that condition. 
