# Supplementary material for: Quantitative essentiality in a reduced genome: a functional, regulatory and structural fitness map
Source: Mol Syst Biol. 2025 Aug 13;21(10):1388–416. doi: 10.1038/s44320-025-00133-1 (PMC12494982; doi:10.1038/s44320-025-00133-1)
Supplement: Supplementary file 10 — Dataset EV2 [file 44320_2025_133_MOESM10_ESM.xlsx]

## Sheet: README
Dataset EV2 - M. pneumoniae genome annotation. Table containing the different feature annotations considered in the M. pneumoniae genome. Column A has the assigned locus tag. This locus tag corresponds to gene names in the case of protein coding genes and functional RNAs. For 5’UTR and 3’UTR elements, we use the nomenclature UTRXYYY, where X defines the untranslated region 3’ or 5’ and YYY an uni…

## Sheet: genes+RNAs
locus_tag	type	product	start	end	strand	expr	MS_exp	UTPs	protein_copies	hl	COG_category	perc_repeated	operon	rel_gene	complex	Expected class [from gold set or validated]	growth phenotype	source
MPN001	gene	DNA polymerase III subunit beta (EC 2.7.7.7)	692	1834	1	8.05558	116	33	867.03	121.462	L	0	1	1_2	2	E	0	Gold-set Lluch-Senar, M (2015)
MPN002	gene	DnaJ-like protein	1838	2767	1	7.85465	115	22	66.62	10.9512	O	0	1	2_2	1	0	0	0
MPN003	gene	DNA gyrase subunit B (EC 5.99.1.3)	2869	4821	1	9.71848	115	48	268.72	20.4306	L	176	2	1_7	2	0	0	0
MPN004	gene	DNA gyrase subunit A (EC 5.99.1.3)	4821	7340	1	10.1099	116	54	244.59	38.4669	L	0	2	2_7	2	0	0	0
MPN005	gene	Seryl-tRNA synthetase (EC 6.1.1.11) (Seryl-tRNA(Ser/Sec) synthetase) (Serine--tRNA ligase) (SerRS)	7312	8574	1	9.5059	115	28	249.56	89.3975	J	0	2	3_7	2	E	0	Gold-set Lluch-Senar, M (2015)
MPN006	gene	Thymidylate kinase (EC 2.7.4.9) (dTMP kinase)	8579	9211	1	9.37906	115	16	89.86	35.8726	F	0	2	4_7	2	0	0	0
MPN007	gene	DNA polymerase III subunit delta'	9184	9945	1	9.0464	99	13	27.64	13.3762	L	0	2	5_7	6	0	0	0
MPN008	gene	tRNA modification GTPase mnmE (EC 3.6.-.-)	9947	11275	1	7.8247	112	19	49.86	17.4728	J	0	2	6_7	2	0	0	0
MPN009	gene	Uncharacterized deoxyribonuclease MPN_009 (EC 3.1.21.-)	11275	12060	1	7.39844	79	5	37.29	14.5433	L	0	2	7_7	1	0	0	0
MPN010	gene	Uncharacterized protein MPN_010	12392	12652	1	8.47983	-	-	43.7	-	L	2377	3	1_1	1	0	0	0
MPN011	gene	Conserved hypothetical lipoprotein MPN_011	12838	13533	-1	4.28034	114	10	65.17	300		3453	606	2_2	1	0	0	0
MPN012	gene	Conserved hypothetical protein MPN_012	13558	14265	-1	5.24503	13	4	20.47	48.0781		3536	606	1_2	1	0	0	0
MPN013	gene	-	14992	15765	1	7.77635	53	7	25.23	22.2243	L	24.58	5	1_1	1	0	0	0
MPN014	gene	Contains the TOPRIM domain of the DNA primase	15867	16505	1	3.57638	-	-	0	-	L	0	6	1_1	1	0	0	0
MPN015	gene	Ribosomal protein S6 modification enzyme	16482	17339	-1	8.54697	114	24	123.43	14.8489	HJ	0	603	1_1	1	0	0	0
MPN016	gene	Ribosomal protein S6 modification enzyme	17339	18205	-1	8.81374	83	11	20.22	-	HJ	0	601	2_2	1	0	0	0
MPN017	gene	Methylenetetrahydrofolate dehydrogenase (EC 1.5.1.5); Methenyltetrahydrofolate cyclohydrolase (EC 3.5.4.9)	18180	18989	-1	8.12433	90	9	27.04	18.6021	F	0	601	1_2	2	0	0	0
MPN018	gene	Putative ABC transporter ATP-binding protein MPN_018	19325	21196	1	7.63201	115	25	71.66	300	V	0	8	1_6	1	0	0	0
MPN019	gene	Putative ABC transporter ATP-binding protein MPN_019	21108	23012	1	8.18039	115	22	183.85	143.554	V	0	8	2_6	1	0	0	0
MPN020	gene	Uncharacterized ATP-dependent helicase (EC 3.6.1.-)	23022	26114	1	8.6508	115	64	246.23	35.1229	L	0	8	3_6	1	0	0	0
MPN021	gene	Chaperone protein dnaJ	26160	27332	1	8.71285	115	17	347.07	114.374	O	1706	8	4_6	2	0	0	0
MPN022	gene	Putative proline iminopeptidase (PIP) (EC 3.4.11.5) (Prolyl aminopeptidase) (PAP)	27316	28245	1	9.15293	115	17	183.32	300	E	0	8	5_6	2	0	0	0
MPN023	gene	Methionyl-tRNA synthetase (EC 6.1.1.10) (Methionine--tRNA ligase) (MetRS)	28245	29783	1	7.9736	115	19	73.77	36.012	J	0	8	6_6	2	E	0	Gold-set Lluch-Senar, M (2015)
MPN024	gene	DNA-directed RNA polymerase delta subunit	29810	30244	1	11.1844	114	10	445.95	7.76055	K	0	9	1_3	2	E	0	Gold-set Lluch-Senar, M (2015)
MPN025	gene	Fructose-bisphosphate aldolase (FBP aldolase) (FBPA) (EC 4.1.2.13)	30244	31110	1	10.4917	116	23	1183.12	78.182	G	0	9	2_3	2	0	0	0
MPN026	gene	GTP-dependent nucleic acid-binding protein engD	31111	32211	1	8.7133	105	9	50.07	17.7011	J	0	9	3_3	1	0	0	0
MPN027	gene	Ribosomal-protein alanineacetyltransferase	32201	33025	-1	5.33262	40	7	8.28	-	J	0	592	1_1	1	NE	normal	Yus E & Llorens V (2019)
MPN028	gene	Uncharacterized glycosyl transferase	33058	33957	1	7.39653	67	3	18.79	-	M	0	10	1_4	1	0	0	0
MPN029	gene	Elongation factor P (EF-P)	33978	34550	1	9.28853	112	14	502.66	29.5861	J	0	10	2_4	1	0	0	0
MPN030	gene	Transcription termination/antitermination protein NusB	34468	34974	1	8.98114	99	2	11.42	11.5078	K	0	10	3_4	1	0	0	0
MPN031	gene	Uncharacterized protein MPN031	34974	35585	1	8.17857	96	5	93.28	38.7405	S	0	10	4_4	1	0	0	0
MPN032	gene	DJ-1/PfpI family intracellular protease/oxidative stress chaperone	35809	36135	-1	8.15797	5	1	0	-	S	0	590	3_3	1	0	0	0
MPN033	gene	Uracil phosphoribosyltransferase (EC 2.4.2.9) (UMP pyrophosphorylase) (UPRTase)	36139	36759	-1	7.89221	115	11	90.28	23.8473	F	0	590	2_3	4	0	0	0
MPN034	gene	DNA polymerase III polC-type (PolIII) (EC 2.7.7.7)	36799	41130	-1	8.88982	115	77	170.91	47.4522	L	0	590	1_3	1	E	0	Gold-set Lluch-Senar, M (2015)
MPN035	gene	Conserved hypothetical protein MPN_035	41408	43408	1	4.98817	-	-	15.94	-	S	2025-01-01	11	1_1	1	0	0	0
MPN036	gene	Conserved hypothetical protein MPN_036	43580	45601	1	9.60909	94	23	35.05	19.4541	S	5344	12	1_2	1	0	0	0
MPN037	gene	Uncharacterized protein MPN_037	45769	46212	1	4.28382	-	-	0	-		73589	12	2_2	1	0	0	0
MPN037a	gene	New ORF	45735	46067	-1	6.27953	-	-	-	-	L	64458	589	1_1	1
MPN038	gene	Uncharacterized protein MPN_038	46441	46710	-1	5.59002	-	-	0	-	L	30855	588	1_1	1	0	0	0
MPN039	gene	Conserved hypothetical protein MPN_039	47193	48209	1	6.97959	-	-	3.87	-	T	13484	14	1_3	1	0	0	0
MPN040	gene	Conserved hypothetical protein MPN_040	48104	48415	-1	1.76513	-	-	-	-		0	586	1_1	1	0	0	0
MPN041	gene	Conserved hypothetical protein MPN_041	48669	49229	1	4.57539	-	-	-	-	T	3571	14	2_3	1	0	0	0
MPN042	gene	Conserved hypothetical protein MPN_042	49291	51309	1	3.89822	-	-	156.5	-	T	1059	14	3_3	1	0	0	0
MPN043	gene	Glycerol uptake facilitator protein	51633	52427	1	8.50137	115	4	156.49	-	U	0	15	1_1	1	0	0	0
MPN044	gene	Thymidine kinase (EC 2.7.1.21)	52398	53048	-1	7.27391	115	10	77.67	4.11304	F	0	584	1_1	4	0	0	0
MPN045	gene	Histidyl-tRNA synthetase (EC 6.1.1.21) (Histidine--tRNA ligase) (HisRS)	53075	54319	1	7.89507	115	22	172.17	300	J	0	16	1_3	2	E	0	Gold-set Lluch-Senar, M (2015)
MPN046	gene	Aspartyl-tRNA synthetase (EC 6.1.1.12) (Aspartate--tRNA ligase) (AspRS)	54291	55964	1	8.02127	115	31	124.3	46.9305	J	0	16	2_3	2	E	0	Gold-set Lluch-Senar, M (2015)
MPN047	gene	Nicotinate phosphoribosyl transferase (EC 2.4.2.12)	55940	57295	1	7.76221	94	15	32.21	23.3796	F	0	16	3_3	2	0	0	0
MPN048	gene	New ORF	57884	59440	1	5.21358	-	-	0	-	D	8483	19	1_1	1	0	0	0
MPN049	gene	Uncharacterized protein MPN_049	59617	61515	1	4.23027	-	-	2.56	-	D	18704	20	1_1	1	0	0	0
MPN050	gene	Glycerol kinase (EC 2.7.1.30) (ATP:glycerol 3-phosphotransferase) (GK)	61975	63501	-1	8.58958	115	28	420.96	94.2215	F	0	580	2_2	4	0	0	0
MPN051	gene	Glycerol-3-phospate dehydrogenase (EC 1.1.99.5)	63492	64646	-1	7.76238	116	27	843.99	86.8351	S	0	580	1_2	2	F	slow	Yus E & Llorens V (2019)
MPN052	gene	Uncharacterized lipoprotein MPN_052	64829	66802	1	8.7199	116	37	760.4	300	S	0	23	1_2	1	0	0	0
MPN053	gene	Phosphocarrier protein HPr (EC 2.7.11.-) (Histidine-containing protein)	66820	67086	1	11.7838	115	5	1012.46	93.7902	G	0	23	2_2	1	0	0	0
MPN054	gene	Conserved hypothetical lipoprotein MPN_054	68625	68996	1	1.3901	-	-	0	-		7547	25	1_1	1	0	0	0
MPN055	gene	Spermidine/putrescine import ATP-binding protein potA (EC 3.6.3.31)	70402	72084	1	7.42764	116	29	229.6	19.1995	E	0	26	1_4	2	0	0	0
MPN056	gene	Spermidine/putrescine transport system permease protein potB homolog	72086	72946	1	7.19254	17	1	20.28	-	P	0	26	2_4	1	0	0	0
MPN057	gene	Spermidine/putrescine transport system permease protein potC homolog	72939	73799	1	7.22267	46	2	20.34	-	P	0	26	3_4	1	0	0	0
MPN058	gene	Conserved hypothetical lipoprotein MPN_058	73784	75241	1	7.5701	115	20	114.28	37.9788	E	0	26	4_4	1	0	0	0
MPN059	gene	tRNA N6-adenosine threonylcarbamoyltransferase	75241	76200	1	8.86969	113	10	70.45	29.5139	J	0	27	1_3	1	0	0	0
MPN060	gene	S-adenosylmethionine synthetase (EC 2.5.1.6) (Methionine adenosyltransferase) (AdoMet synthetase) (MAT)	76184	77335	1	8.49168	115	17	118.62	40.6847	H	0	27	2_3	4	0	0	0
MPN060b	gene	MPN060b	77278	77592	1	9.02786	-	-	-	-		0	27	3_3	1
MPN061	gene	Signal recognition particle protein (Fifty-four homolog)	77623	78975	-1	7.77408	115	25	276.44	44.7315	U	0	570	1_1	1	0	0	0
MPN062	gene	Purine nucleoside phosphorylase deoD-type (PNP) (EC 2.4.2.1)	79031	79747	1	7.70796	116	18	618.19	71.2574	F	0	29	1_5	6	0	0	0
MPN063	gene	Deoxyribose-phosphate aldolase (EC 4.1.2.4) (Phosphodeoxyriboaldolase) (Deoxyriboaldolase) (DERA)	79751	80425	1	8.01049	115	20	380.07	59.3807	F	0	29	2_5	2	0	0	0
MPN064	gene	Thymidine phosphorylase (EC 2.4.2.4) (TdRPase)	80412	81677	1	9.1016	115	26	318.96	300	F	0	29	3_5	2	0	0	0
MPN065	gene	Cytidine deaminase (CDA) (EC 3.5.4.5) (Cytidine aminohydrolase)	81688	82089	1	10.0535	110	7	90.73	19.7568	F	0	29	4_5	2	0	0	0
MPN066	gene	Phosphomannomutase (PMM) (EC 5.4.2.8)	82079	83743	1	9.27667	115	30	241.19	59.852	G	0	29	5_5	2	0	0	0
MPN067	gene	Transcription antitermination factor	83711	84673	-1	9.90411	116	25	590.76	26.3759	K	0	567	3_3	1	0	0	0
MPN068	gene	Preprotein translocase subunit secE	84681	85058	-1	10.1827	95	4	27.37	8.84593	U	0	567	2_3	1	0	0	0
MPN069	gene	50S ribosomal protein L33 type 2	85064	85210	-1	10.2269	66	1	35.81	4.11534	J	0	567	1_3	1	0	0	0
MPN070	gene	Uncharacterized protein MPN_070	85226	85609	-1	7.28647	5	1	35.2	-	-	0	566	1_1	1	0	0	0
MPN071	gene	16S rRNA (cytidine1402-2'-O)-methyltransferase	85596	86426	-1	6.65026	75	9	50.98	11.7813	H	0	564	4_4	1	0	0	0
MPN072	gene	Ribonuclease M5 (EC 3.1.26.8)	86408	86944	-1	7.28671	91	7	36.54	-	J	0	564	3_4	1	0	0	0
MPN073	gene	Ribose-phosphate pyrophosphokinase (RPPK) (EC 2.7.6.1) (Phosphoribosyl pyrophosphate synthetase) (P-Rib-PP synthetase) (PRPP synthetase)	86923	87957	-1	7.71871	115	19	275.11	89.3556	F	0	564	2_4	6	0	0	0
MPN074	gene	tmRNA-binding protein	87896	88339	-1	6.87768	21	5	25.11	-	J	0	564	1_4	1	0	0	0
MPN075	gene	Uncharacterized glycosyltransferase family 2 (EC 2.4.-.-)	88346	89245	1	5.3727	70	8	24.69	15.9194	M	0	30	1_1	1	0	0	0
MPN076	gene	Hexose phosphate transport protein	89297	90991	-1	9.77136	115	9	647.22	300	EGP	1181	562	1_1	1	NE	normal	Yus E & Llorens V (2019)
MPN077	gene	Hexosephosphate transport protein	91197	92882	-1	9.81195	115	10	125.58	75.726	EGP	1187	561	1_1	1	NE	normal	Yus E & Llorens V (2019)
MPN078	gene	PTS system fructose-specific EIIABC component (EIIABC-Fru) (2.7.1.69)	93189	95273	1	5.3498	115	22	136.14	58.0169	GT	0	33	1_2	1	0	0	0
MPN079	gene	Fructose 1-phosphate kinase (EC 2.7.1.56)	95266	96168	1	6.11153	114	8	99.63	43.808	H	0	33	2_2	8	0	0	0
MPN080	gene	FtsX like permease	96405	100565	1	6.75531	111	38	60.84	31.529	V	0	34	1_2	2	0	0	0
MPN081	gene	Gln transport; ATP-binding protein	100565	101962	1	7.35372	115	24	76.25	37.0172	V	0	34	2_2	1	0	0	0
MPN082	gene	Transketolase (TK) (EC 2.2.1.1)	101983	103929	1	9.13397	116	42	552.07	300	G	0	35	1_3	2	0	0	0
MPN083	gene	Uncharacterized lipoprotein MPN_083	103939	105540	1	10.8125	107	23	59.14	9.9055		4934	35	2_3	1	0	0	0
MPN084	gene	Conserved hypothetical lipoprotein MPN_084	105590	107164	1	9.61283	115	22	79.58	3.13337	S	5.21	35	3_3	1	0	0	0
MPN085	gene	Uncharacterized protein MPN_085	107295	108593	1	7.01477	22	5	8.34	-		0	38	1_2	1	0	0	0
MPN086	gene	Uncharacterized protein MPN_086	108855	109172	1	1.93742	-	-	0	-		0	38	2_2	1	0	0	0
MPN087	gene	Uncharacterized protein MPN_087	109344	109796	1	1.11768	-	-	0	-		0	39	1_1	1	0	0	0
MPN088	gene	Uncharacterized protein MPN_088	110811	111116	1	4.64452	-	-	0	-		0	40	1_1	1	NE	normal	Gold-set Lluch-Senar, M (2015)
MPN089	gene	Putative type-1 restriction enzyme specificity protein MPN_089 (S.mpnORFAP) (Type I restriction enzyme specificity protein MPN_089) (S protein)	111476	112591	1	6.29408	-	-	0	-	L	66906	41	1_1	1	0	0	0
MPN090	gene	Uncharacterized protein MPN_090	112746	113735	1	6.10195	110	4	104.09	197.223		303	42	1_4	1	0	0	0
MPN091	gene	Conserved hypothetical protein protein MPN_091	113812	114228	1	6.64933	-	-	-	-		100	42	2_4	1	0	0	0
MPN092	gene	Putative mgpC-like protein MPN_092	114546	115067	1	4.70516	-	-	12.61	-		75.24	42	3_4	1	0	0	0
MPN093	gene	Putative mgpC-like protein MPN_093	114922	115827	1	4.33323	-	-	-	-	-	85856	42	4_4	1	0	0	0
MPN094	gene	UPF0134 protein MPN_094	116429	116683	1	6.92837	-	-	12.6	-	L	90945	43	1_1	1	0	0	0
MPN095	gene	Uncharacterized amino acid permease	123231	124823	1	8.71924	75	2	41.08	300	E	0	45	1_1	1	0	0	0
MPN097	gene	Conserved hypothetical lipoprotein MPN_097	124999	126624	1	7.70854	2	1	10.81	-	G	13231	46	1_2	1	0	0	0
MPN098	gene	Conserved hypothetical lipoprotein MPN_098	126922	127365	1	5.60786	-	-	70.27	-	G	5869	46	2_2	1	0	0	0
MPN099	gene	Putative adhesin P1-like protein MPN_099	128051	129094	1	7.89052	-	-	-	-	-	96261	47	1_1	1	0	0	0
MPN100	gene	Uncharacterized protein MPN_100	129433	129984	1	5.30748	1	1	0	-	L	95281	48	1_1	1	0	0	0
MPN101	gene	Uncharacterized protein MPN_101	130441	131727	1	4.2801	-	-	0	-	-	96345	49	1_1	1	0	0	0
MPN102	gene	Putative mgpC-like protein MPN_102	132519	133361	1	1.8419	-	-	-	-	-	57363	50	1_1	1	0	0	0
MPN103	gene	Uncharacterized protein MPN_103	134030	134548	-1	1.1862	-	-	0	-		4633	542	1_1	1	0	0	0
MPN104	gene	Uncharacterized protein MPN_104	134558	134872	1	9.87579	48	3	49.67	-	L	1357	51	1_1	1	0	0	0
MPN104b	gene	MPN104b	135063	135335	1	8.46893	-	-	-	-		0	1080	1_1	1
MPN105	gene	Phenylalanyl-tRNA synthetase alpha chain (EC 6.1.1.20) (Phenylalanine--tRNA ligase alpha chain) (PheRS)	135706	136731	1	7.84358	115	14	173.95	49.8962	J	0	53	1_4	2	E	0	Gold-set Lluch-Senar, M (2015)
MPN106	gene	Phenylalanyl-tRNA synthetase beta chain (EC 6.1.1.20) (Phenylalanine--tRNA ligase beta chain) (PheRS)	136734	139151	1	7.54609	115	52	191	51.1319	J	0	53	2_4	2	0	0	0
MPN107	gene	Possible uncharacterized DNA methylase	139264	140019	1	5.95161	-	-	0	-		0	53	3_4	1	NE	normal	Gold-set Lluch-Senar, M (2015)
MPN108	gene	Uncharacterized adenine-specific methylase MPN_108 (EC 2.1.1.72)	140021	141235	1	5.69288	-	-	0	-	L	18451	53	4_4	1	0	0	0
MPN109	gene	Uncharacterized protein MPN_109	141913	142410	1	6.19236	115	14	203.39	83.3147		0	54	1_3	1	0	0	0
MPN110	gene	Conserved hypothetical protein MPN_110	142334	144490	1	4.94223	-	-	0	-		0	54	2_3	1	0	0	0
MPN111	gene	Uncharacterized adenine-specific methylase MPN_111 (EC 2.1.1.72)	144994	146262	1	4.58449	-	-	0	-	L	17666	54	3_3	1	0	0	0
MPN112	gene	Major facilitator family protein CglT	147122	147514	1	6.79387	-	-	0	-	G	0	56	1_3	1	0	0	0
MPN113	gene	Putative uncharacterized permease MPN_113	147496	148734	1	5.38176	-	-	-	-	G	0	56	2_3	1	0	0	0
MPN114	gene	Putative acetyltransferase MPN_114 (EC 2.3.1.-)	148724	150526	1	6.06163	-	-	0	-	H	0	56	3_3	1	NE	normal	Yus E & Llorens V (2019)
MPN115	gene	Translation initiation factor IF-3	150616	151221	1	11.8122	116	13	232.4	19.4572	J	0	57	1_3	1	0	0	0
MPN116	gene	50S ribosomal protein L35	151227	151406	1	11.4467	112	3	280.04	11.5035	J	0	57	2_3	1	0	0	0
MPN117	gene	50S ribosomal protein L20	151417	151800	1	11.2754	104	10	214.09	23.8254	J	0	57	3_3	1	0	0	0
MPN118	gene	Ribonuclease HIII	151775	152485	-1	6.42737	112	17	81.95	28.3165	L	0	534	1_1	1	0	0	0
MPN119	gene	DnaJ-like, terminal organelle protein	152541	155273	1	9.43469	116	20	306.89	20.1198	O	732	58	1_5	1	0	0	0
MPN120	gene	Heat shock protein GrpE	155296	155949	1	9.68343	116	17	769.34	49.8179	O	0	58	2_5	2	0	0	0
MPN121	gene	Uncharacterized protein MPN_121	155949	156314	1	9.69247	113	5	464.53	30.2141	-	0	58	3_5	1	0	0	0
MPN122	gene	DNA topoisomerase 4 subunit B (EC 5.99.1.-) (Topoisomerase IV subunit B)	156440	158347	1	9.37031	111	26	68.06	8.75133	L	1101	58	4_5	2	0	0	0
MPN123	gene	DNA topoisomerase 4 subunit A (EC 5.99.1.-) (Topoisomerase IV subunit A)	158347	160716	1	9.21158	104	33	98.62	10.4977	L	0	58	5_5	2	0	0	0
MPN124	gene	Heat-inducible transcription repressor hrcA	160703	161758	-1	7.12731	115	18	158.25	12.9795	K	0	531	1_1	2	0	0	0
MPN125	gene	UvrABC system protein C (Protein uvrC) (Excinuclease ABC subunit C)	161790	163592	1	5.71513	107	20	32.34	9.84686	L	0	60	1_1	1	0	0	0
MPN126	gene	Putative metallophosphoesterase YsnB (EC 3.1.4.-);Serine, Threonine phosphatase	163585	164064	1	8.67763	99	5	54.13	300	S	0	61	1_1	4	0	0	0
MPN127	gene	Uncharacterized protein MPN_127	164600	165229	1	7.4816	-	-	2.07	-	L	75517	62	1_1	1	0	0	0
MPN128	gene	Uncharacterized protein MPN_128	166452	166901	1	7.63527	7	1	6.26	-		98886	63	1_1	1	0	0	0
MPN129	gene	Uncharacterized protein MPN_129	167601	168050	1	6.90952	-	-	0	-		0	64	1_1	1	0	0	0
MPN130	gene	Uncharacterized protein MPN_130	169011	169433	1	7.22466	-	-	0	-	L	96445	65	1_1	1	0	0	0
MPN131	gene	Putative adhesin P1-like protein MPN_131	170049	170702	1	2.87462	-	-	0	-		80245	66	1_2	1	0	0	0
MPN132	gene	Putative adhesin P1-like protein MPN_132	171018	171788	1	2.39419	-	-	0	-		86364	66	2_2	1	0	0	0
MPN133	gene	Ca2+-dependent cytotoxic nuclease of Mycoplasma	172246	173151	1	8.02053	94	9	27.42	2.79613	L	0	68	1_4	1	NE	normal	Yus E & Llorens V (2019)
MPN134	gene	Putative ABC sn-glycerol-3-phosphate transporter ATP-binding protein ugpC	173175	174935	1	8.13918	116	28	459.18	55.2253	E	0	68	2_4	2	0	0	0
MPN135	gene	sn-glycerol-3-phosphate transport system permease protein ugpA	174928	175917	1	8.86953	103	3	61.86	-	P	0	68	3_4	1	0	0	0
MPN136	gene	sn-glycerol-3-phosphate transport system permease protein ugpE	175889	176848	1	8.82338	100	5	71.52	43.7176	P	0	68	4_4	1	0	0	0
MPN137	gene	Uncharacterized protein MPN_137	177426	178112	-1	6.18325	-	-	0	-	L	50875	523	1_1	1	0	0	0
MPN138	gene	Uncharacterized protein MPN_138	178361	178861	-1	7.94008	4	2	0	-	L	74.4	522	1_1	1	0	0	0
MPN139	gene	Uncharacterized protein MPN_139	179098	179589	-1	7.41589	13	5	20.34	-	L	85336	521	1_1	1	0	0	0
MPN140	gene	Oligoribonuclease (DHH family phosphoesterases)	179840	180814	1	8.70738	115	18	286.9	50.2606	S	0	69	1_4	1	0	0	0
MPN141	gene	Adhesin P1 (Cytadhesin P1) (Attachment protein)	180827	185710	1	12.4553	115	41	712.09	18.9168	-	65.82	69	2_4	1	0	0	0
MPN142	gene	Mgp-operon protein 3 (Mgp3) (ORF-3 protein)	185716	189372	1	12.763	116	37	421.42	14.5981	-	61214	69	3_4	1	0	0	0
MPN143	gene	Uncharacterized protein MPN_143	189489	190016	1	7.21169	1	1	0	-		0	69	4_4	1	NE	normal	Gold-set Lluch-Senar, M (2015)
MPN144	gene	Putative adhesin P1-like protein MPN_144	190590	191831	1	8.01112	-	-	0	-	-	93151	70	1_1	1	0	0	0
MPN145	gene	Uncharacterized protein MPN_145	192318	192722	1	6.12337	28	2	5.43	-	L	29208	71	1_1	1	0	0	0
MPN146	gene	Conserved hypothetical protein MPN_146	193040	193837	1	8.79301	4	2	-	-	G	10163	72	1_2	1	0	0	0
MPN147	gene	Conserved hypothetical protein MPN_147	193844	195301	1	6.44777	-	-	-	-	G	6.52	72	2_2	1	0	0	0
MPN148	gene	Conserved hypothetical protein MPN_148	195475	196266	1	11.1385	51	4	31.87	4.05865		46523	73	1_1	1	0	0	0
MPN149	gene	Putative mgpC-like protein MPN_149	196819	198123	1	6.62644	-	-	0	-	-	88574	74	1_2	1	0	0	0
MPN150	gene	Putative mgpC-like protein MPN_150	197951	198625	1	5.22471	-	-	0	-		86499	74	2_2	1	0	0	0
MPN151	gene	Uncharacterized protein MPN_151	199027	199509	1	7.1129	7	1	0	-	L	78216	75	1_1	1	0	0	0
MPN152	gene	Uncharacterized lipoprotein MPN_152	199792	202176	1	6.22529	99	10	12.01	58.1166	G	2435	76	1_1	1	0	0	0
MPN153	gene	superfamily I DNA and RNA helicase and helicase subunits-like protein (EC 3.6.1.-)	202352	205693	1	8.92282	115	80	394.73	79.9849	L	0	77	1_3	1	0	0	0
MPN154	gene	Transcription elongation protein nusA	205770	207392	1	8.75449	115	32	469.21	20.8066	K	0	77	2_3	1	0	0	0
MPN155	gene	Translation initiation factor IF-2	207673	209526	1	9.36194	115	33	236	39.6351	J	0	78	1_2	1	0	0	0
MPN155a	gene	RNA binding protein, binds RNA-K-turns	207417	207686	1	9.38356	-	-	17.62	-	K	0	77	3_3	1
MPN156	gene	Ribosome-binding factor A	209529	209879	1	9.5161	111	8	64.43	9.93619	J	0	78	2_2	1	0	0	0
MPN157	gene	Conserved hypothetical protein MPN_157	209895	211103	1	10.2559	115	11	98.8	15.0283	S	0	79	1_2	1	0	0	0
MPN158	gene	Putative riboflavin biosynthesis protein ribF [Includes: Riboflavin kinase (EC 2.7.1.26) (Flavokinase); FMN adenylyltransferase (EC 2.7.7.2) (FAD pyrophosphorylase) (FAD synthetase)]	211116	211925	1	8.72155	93	7	42.41	38.629	H	0	79	2_2	1	0	0	0
MPN159	gene	Hemolysisn, CorB-like protein	211951	213225	1	8.46904	115	16	112.23	28.7177	S	0	80	1_3	1	NE	normal	Yus E & Llorens V (2019)
MPN160	gene	Conserved hypothetical protein MPN_160	213212	214345	1	7.92165	26	4	34.01	-	-	0	80	2_3	1	0	0	0
MPN161	gene	Conserved hypothetical protein MPN_161	214499	215836	1	7.97242	115	27	267.07	16.2589	S	0	80	3_3	1	0	0	0
MPN162	gene	Conserved hypothetical protein involved in metal binding sensing	215958	216920	1	9.88952	116	12	189.98	9.85965	-	0	82	1_1	1	NE	normal	Yus E & Llorens V (2019)
MPN163	gene	Conserved hypothetical protein MPN_163	217119	217505	1	7.49619	104	4	122.09	300	-	0	83	1_1	1	0	0	0
MPN164	gene	30S ribosomal protein S10- NusE termination antitermination factor	217599	217925	1	9.12395	116	13	407.38	27.1578	J	0	84	1_23	1	0	0	0
MPN165	gene	50S ribosomal protein L3	217939	218802	1	9.61716	115	18	302.48	29.8736	J	0	84	2_23	1	0	0	0
MPN166	gene	50S ribosomal protein L4	218802	219440	1	9.37959	116	10	369.2	25.8596	J	0	84	3_23	1	0	0	0
MPN167	gene	50S ribosomal protein L23	219443	220156	1	9.68834	113	11	266.55	27.2015	J	6732	84	4_23	1	0	0	0
MPN168	gene	50S ribosomal protein L2	220156	221019	1	10.2343	115	19	306.03	36.7665	J	0	84	5_23	1	0	0	0
MPN169	gene	30S ribosomal protein S19	221019	221282	1	10.6696	113	7	213.77	19.7706	J	0	84	6_23	1	0	0	0
MPN170	gene	50S ribosomal protein L22	221284	221763	1	10.9326	115	10	375.88	27.4159	J	0	84	7_23	1	0	0	0
MPN171	gene	30S ribosomal protein S3	221765	222586	1	10.9384	115	20	454.05	25.0573	J	0	84	8_23	1	0	0	0
MPN172	gene	50S ribosomal protein L16	222586	223005	1	10.995	113	7	211.12	24.974	J	0	84	9_23	1	0	0	0
MPN173	gene	50S ribosomal protein L29	223005	223340	1	11.1767	115	12	140.71	24.4123	J	0	84	10_23	1	0	0	0
MPN174	gene	30S ribosomal protein S17	223340	223597	1	11.224	116	6	103.16	24.9259	J	0	84	11_23	1	0	0	0
MPN175	gene	50S ribosomal protein L14	223601	223969	1	11.3354	102	6	175.63	31.4626	J	0	84	12_23	1	0	0	0
MPN176	gene	50S ribosomal protein L24	223969	224304	1	11.3584	103	6	444.78	19.9793	J	0	84	13_23	1	0	0	0
MPN177	gene	50S ribosomal protein L5	224307	224849	1	10.4813	115	17	359.48	25.5052	J	0	84	14_23	1	0	0	0
MPN178	gene	30S ribosomal protein S14 type Z	224851	225036	1	11.0578	97	2	283.32	-	J	0	84	15_23	1	0	0	0
MPN179	gene	30S ribosomal protein S8	225030	225458	1	10.8686	115	12	203.52	28.2649	J	0	84	16_23	1	0	0	0
MPN180	gene	50S ribosomal protein L6	225465	226019	1	10.9886	114	14	328.02	24.1801	J	0	84	17_23	1	0	0	0
MPN181	gene	50S ribosomal protein L18	226020	226370	1	10.5152	115	7	336.98	29.9471	J	0	84	18_23	1	0	0	0
MPN182	gene	30S ribosomal protein S5	226374	227033	1	10.9086	115	15	260.05	26.6022	J	0	84	19_23	1	0	0	0
MPN183	gene	50S ribosomal protein L15	227037	227492	1	10.6733	115	4	115.77	22.1998	J	0	84	20_23	1	0	0	0
MPN184	gene	Preprotein translocase subunit secY	227492	228925	1	9.84689	114	13	101.85	16.7936	U	0	84	21_23	1	0	0	0
MPN185	gene	Adenylate kinase (AK) (EC 2.7.4.3) (ATP-AMP transphosphorylase)	228919	229566	1	9.73165	115	10	163.48	25.5756	F	0	84	22_23	1	0	0	0
MPN186	gene	Methionine aminopeptidase (MAP) (EC 3.4.11.18) (Peptidase M)	229566	230312	1	10.8773	75	9	52.16	23.1872	E	0	84	23_23	1	0	0	0
MPN187	gene	Translation initiation factor IF-1	230312	230548	1	10.3333	110	3	110.16	12.3617	J	0	85	1_10	1	0	0	0
MPN188	gene	50S ribosomal protein L36	230559	230672	1	10.5892	-	-	0	-	J	0	85	2_10	1	0	0	0
MPN189	gene	30S ribosomal protein S13	230672	231046	1	10.3788	107	9	206.25	26.2018	J	0	85	3_10	1	0	0	0
MPN190	gene	30S ribosomal protein S11	231046	231411	1	10.3197	116	6	281.22	27.4475	J	0	85	4_10	1	0	0	0
MPN191	gene	DNA-directed RNA polymerase subunit alpha (RNAP subunit alpha) (EC 2.7.7.6) (Transcriptase subunit alpha)	231417	232400	1	10.9689	115	24	861.38	31.497	K	0	85	5_10	2	E	0	Gold-set Lluch-Senar, M (2015)
MPN192	gene	50S ribosomal protein L17	232403	232777	1	10.3726	110	6	86.65	35.3187	J	0	85	6_10	1	0	0	0
MPN193	gene	Cobalt/nickel import ATP-binding protein CbiO 1 (EC 3.6.3.-)	232761	233585	1	9.54486	115	13	204.58	43.2307	P	0	85	7_10	1	0	0	0
MPN194	gene	Cobalt/nickelimport ATP-binding protein CbiO 2 (EC 3.6.3.-)	233573	234484	1	8.89875	115	17	174.77	37.9527	P	0	85	8_10	1	0	0	0
MPN195	gene	Similar to Cobalt/nickel ABC transporter CbiQ	234477	235781	1	9.08105	115	14	92.52	300	P	0	85	9_10	1	0	0	0
MPN196	gene	tRNA pseudouridine synthase A, TruA (EC 5.4.99.12) (tRNA-uridine isomerase I) (tRNA pseudouridylate synthase I)	235774	236505	1	8.5353	70	9	32.07	16.8394	J	0	85	10_10	2	0	0	0
MPN197	gene	Oligoendopeptidase F homolog (EC 3.4.24.-)	236498	238333	1	8.20937	115	40	509.55	72.2895	E	0	86	1_2	1	0	0	0
MPN198	gene	Uncharacterized adenine-specific methylase MPN_198 (EC 2.1.1.72) (M.mpnIP)	238333	239292	1	7.07843	60	7	19.53	13.6083	J	0	86	2_2	1	0	0	0
MPN199	gene	Conserved hypothetical lipoprotein MPN_199	239386	241821	1	7.27739	35	17	21.81	20.2301	G	1725	88	1_2	1	0	0	0
MPN200	gene	Conserved hypothetical lipoprotein MPN_200	241951	244347	1	7.21631	116	34	210.01	300	G	998	89	1_1	1	0	0	0
MPN200a	gene	New ORF	241544	241651	1	6.75303	-	-	-	-		0	88	2_2	1
MPN201	gene	Putative type-1 restriction enzyme specificity protein MPN_201 (S.mpnORFFP) (Type I restriction enzyme specificity protein MPN_201) (S protein)	244452	245537	1	6.74701	-	-	0	-	V	92903	90	1_1	1	0	0	0
MPN202	gene	Putative adhesin P1-like protein MPN_202	245648	246958	1	7.28621	-	-	-	-		85191	91	1_2	1	0	0	0
MPN203	gene	Putative adhesin P1-like protein MPN_203	246610	247260	1	8.1115	-	-	-	-		98462	91	2_2	1	0	0	0
MPN204	gene	Conserved hypothetical protein MPN_204	247623	248069	1	6.15417	-	-	0	-	L	99103	93	1_1	1	0	0	0
MPN205	gene	Uncharacterized protein MPN_205	248530	249846	1	5.79441	-	-	0	-	-	85334	94	1_1	1	0	0	0
MPN206	gene	Uncharacterized protein MPN_206	249901	250242	-1	1.43233	-	-	-	-		0	508	1_1	1	0	0	0
MPN207	gene	PTS system glucose-specific EIICBA component (EIICBA-Glc) (EII-Glc/EIII-Glc) (EC 2.7.1.69)	250294	253116	1	11.552	115	48	1476.5	300	G	0	95	1_2	1	0	0	0
MPN207a	gene	New ORF	249989	250261	1	12.6496	-	-	91.73	5.60461		0	95	2_2	1
MPN208	gene	30S ribosomal protein S2	253726	254610	1	10.3533	115	22	291.12	13.8478	J	0	97	1_2	1	0	0	0
MPN209	gene	Probable cation-transporting P-type ATPase (EC 3.6.3.-)	254603	257221	1	9.49946	108	20	70.41	18.909	P	0	97	2_2	1	0	0	0
MPN210	gene	Protein translocase subunit secA	257208	259634	1	9.84777	115	60	399.28	33.4208	U	0	98	1_2	2	0	0	0
MPN211	gene	UvrABC system protein B (Protein uvrB) (Excinuclease ABC subunit B)	259609	261582	1	9.212	115	37	110.29	21.4918	L	0	98	2_2	2	0	0	0
MPN212	gene	Conserved hypothetical protein MPN_212	261585	261992	1	9.86808	-	-	0	-	S	0	99	1_2	1	0	0	0
MPN213	gene	Conserved hypothetical protein MPN_213	262097	265189	1	10.8667	115	57	245.7	5.41438	-	0	99	2_2	1	0	0	0
MPN214	gene	Conserved hypothetical protein MPN_214	265186	265602	-1	6.00464	77	2	46.36	80.4977	-	0	505	1_1	1	0	0	0
MPN215	gene	Oligopeptide transport system permease protein oppB	265833	267047	1	7.81552	115	9	340.73	23.3276	P	0	101	1_4	1	0	0	0
MPN216	gene	Oligopeptide transport system permease protein oppC	267040	268170	1	8.5922	115	13	427.53	28.7231	P	0	101	2_4	1	0	0	0
MPN217	gene	Oligopeptide transport ATP-binding protein oppD	268172	269443	1	8.86088	115	24	258.62	36.3258	EP	0	101	3_4	1	0	0	0
MPN218	gene	Oligopeptide transport ATP-binding protein oppF	269406	271961	1	9.07946	115	53	483.79	31.5951	E	0	101	4_4	1	0	0	0
MPN218a	gene	New ORF	267606	267812	-1	0.468904	-	-	-	-		0	1084	2_2	1
MPN219	gene	50S ribosomal protein L11	272017	272430	1	10.415	112	3	203.71	15.1278	J	0	102	1_5	1	0	0	0
MPN220	gene	50S ribosomal protein L1	272430	273110	1	10.1332	115	13	546.84	27.1062	J	0	102	2_5	1	0	0	0
MPN221	gene	Peptidyl-tRNA hydrolase (PTH) (EC 3.1.1.29)	273110	273676	1	8.79212	113	12	76.97	300	J	0	102	3_5	1	0	0	0
MPN222	gene	tRNA(Ile)-lysidine synthase (EC 6.3.4.-) (tRNA(Ile)-lysidine synthetase) (tRNA(Ile)-2-lysyl-cytidine synthase)	273669	274538	1	8.58051	92	15	58.63	5.56192	D	0	102	4_5	1	0	0	0
MPN223	gene	HPr kinase/phosphorylase (HPrK/P) (EC 2.7.11.-) (EC 2.7.4.-) (HPr(Ser) kinase/phosphorylase)	274539	275477	1	8.42176	115	17	66.76	34.095	F	0	102	5_5	6	F	slow	Yus E & Llorens V (2019)
MPN224	gene	Prolipoprotein diacylglyceryl transferase (EC 2.4.99.-)	275467	276636	1	9.53545	109	10	47.41	12.0709	M	0	103	1_1	1	0	0	0
MPN225	gene	30S ribosomal protein S12	276665	277084	1	10.9908	115	5	216.19	22.9072	J	0	104	1_3	1	0	0	0
MPN226	gene	30S ribosomal protein S7	277138	277605	1	10.3706	115	14	405.5	23.7473	J	0	104	2_3	1	0	0	0
MPN227	gene	Elongation factor G (EF-G)	277628	279694	1	11.1903	116	53	675.75	21.6429	J	0	104	3_3	1	0	0	0
MPN228	gene	30S ribosomal protein S6	279751	280398	1	10.8578	115	16	451.34	23.4537	J	0	105	1_6	1	0	0	0
MPN229	gene	Single-stranded DNA-binding protein (SSB) (Helix-destabilizing protein)	280398	280898	1	10.5124	115	8	248.7	23.5527	L	0	105	2_6	4	0	0	0
MPN230	gene	30S ribosomal protein S18	280888	281202	1	10.4089	115	12	160.46	115.44	J	0	105	3_6	1	0	0	0
MPN231	gene	50S ribosomal protein L9	281205	281654	1	10.5493	91	8	18.84	13.6939	J	0	105	4_6	1	0	0	0
MPN232	gene	Replicative DNA helicase	281641	283062	1	9.26295	115	30	127.94	28.1189	L	0	105	5_6	6	0	0	0
MPN233	gene	Uncharacterized lipoprotein MPN_233	283066	284430	1	8.55826	116	18	243.93	16.5862	-	0	105	6_6	1	0	0	0
MPN234	gene	Conserved hypothetical lipoprotein MPN_234	284510	286411	1	6.82062	4	5	7.34	-	M	2472	106	1_2	1	0	0	0
MPN235	gene	Uracil-DNA glycosylase (UDG) (EC 3.2.2.-)	286436	287158	1	6.44952	39	7	26.36	21.2562	L	0	106	2_2	1	0	0	0
MPN236	gene	Aspartyl/glutamyl-tRNA(Asn/Gln) amidotransferase subunit C (Asp/Glu-ADT subunit C) (EC 6.3.5.-)	287356	288795	1	8.03438	115	11	97.2	49.7292	J	0	107	1_3	1	0	0	0
MPN237	gene	Glutamyl-tRNA(Gln) amidotransferase subunit A (Glu-ADT subunit A) (EC 6.3.5.-)	288798	290234	1	8.17187	115	20	310.08	43.1507	J	0	107	2_3	1	0	0	0
MPN238	gene	Aspartyl/glutamyl-tRNA(Asn/Gln) amidotransferase subunit B (Asp/Glu-ADT subunit B) (EC 6.3.5.-)	290224	291660	1	8.66603	115	32	180.24	40.9344	J	0	107	3_3	1	0	0	0
MPN239	gene	Probable HTH-type transcriptional regulator gntR	291635	292303	1	8.78362	115	15	293.72	19.9815	K	0	108	1_3	2	0	0	0
MPN240	gene	Thioredoxin reductase (TRXR) (EC 1.8.1.9)	292296	293243	1	8.5256	115	22	301.3	38.4537	C	0	108	2_3	2	0	0	0
MPN241	gene	Transcription factor with WhiA C-terminal domain	293233	294075	1	7.13727	85	9	44.29	16.0304	K	0	108	3_3	1	F	slow	Yus E & Llorens V (2019)
MPN242	gene	Probable protein-export membrane protein secG	294108	294338	1	8.51602	-	-	0	-	U	0	109	1_3	1	0	0	0
MPN243	gene	Ribonuclease R (RNase R) (EC 3.1.-.-) (VacB protein homolog)	294349	296529	1	11.0851	115	52	368	10.4646	J	0	109	2_3	1	0	0	0
MPN244	gene	Diadenylate cyclase CdaS	296529	297137	1	10.389	115	11	147.67	25.271	S	0	109	3_3	1	0	0	0
MPN245	gene	Peptide deformylase (PDF) (EC 3.5.1.88) (Polypeptide deformylase)	297106	297687	-1	6.32601	115	12	141.96	23.7761	J	0	499	1_1	1	0	0	0
MPN246	gene	Guanylate kinase (EC 2.7.4.8) (GMP kinase)	297728	298297	1	8.77905	116	17	335.42	37.9381	F	0	110	1_4	4	0	0	0
MPN247	gene	Putative protein phosphatase PrpC (EC 3.1.3.16)	298297	299076	1	8.26879	115	16	135.71	61.083	T	0	110	2_4	1	NE	normal	Yus E & Llorens V (2019)
MPN248	gene	Putative serine/threonine-protein kinase PrkC (EC 2.7.11.1)	299067	300236	1	8.53434	110	13	90.06	30.2679	KLT	0	110	3_4	1	NE	normal	Yus E & Llorens V (2019)
MPN249	gene	Putative ribosome biogenesis GTPase rsgA (EC 3.6.1.-)	300223	301059	1	7.69645	-	-	5.8	-	S	0	110	4_4	1	0	0	0
MPN250	gene	Glucose-6-phosphate isomerase (GPI) (EC 5.3.1.9) (Phosphoglucose isomerase) (PGI) (Phosphohexose isomerase) (PHI)	301081	302373	1	8.61689	115	22	390.09	113.961	G	0	111	1_4	2	0	0	0
MPN251	gene	Probable ribulose-phosphate 3-epimerase (EC 5.1.3.1) (Pentose-5-phosphate 3-epimerase) (PPE) (R5P3E)	302351	302998	1	8.86295	115	10	66.56	15.5898	G	0	111	2_4	1	0	0	0
MPN252	gene	Asparaginyl-tRNA synthetase (EC 6.1.1.22) (Asparagine--tRNA ligase) (AsnRS)	303005	304372	1	8.79615	115	26	241.21	59.9157	J	0	111	3_4	2	E	0	Gold-set Lluch-Senar, M (2015)
MPN253	gene	CDP-diacylglycerol--glycerol-3-phosphate 3-phosphatidyltransferase (EC 2.7.8.5) (Phosphatidylglycerophosphate synthase) (PGP synthase)	304329	305012	1	7.63827	2	2	59.9	34.889	I	0	111	4_4	1	0	0	0
MPN254	gene	nicotinamide-nucleotide amidase	305034	305507	1	8.48021	116	10	382.3	127.171	O	0	112	1_4	1	0	0	0
MPN255	gene	2-C-methyl-D-erythritol 4-phosphate cytidylyltransferase-like	305533	306288	1	9.3114	115	13	407.51	50.0083	I	0	112	2_4	1	0	0	0
MPN256	gene	Conserved hypothetical protein MPN_256	306281	306952	1	9.33071	116	8	338.21	35.13	-	0	112	3_4	1	0	0	0
MPN257	gene	UDP-glucose 4-epimerase (EC 5.1.3.2) (UDP-galactose 4-epimerase)	306933	307949	1	8.65632	115	19	68.86	46.9064	M	0	112	4_4	2	F	slow	Carlos Piñero (to be published)
MPN258	gene	Nucleotide ABC transporter ATP-binding subunit	307964	309682	1	8.62294	115	36	296.75	33.0526	S	0	113	1_5	1	0	0	0
MPN259	gene	Nucleotide ABC transporter permease subunit, but probably C-terminal	309699	311252	1	8.99319	115	18	173.9	300	U	0	113	2_5	1	0	0	0
MPN260	gene	Nucleotide ABC transporter permease subunit	311252	312187	1	9.57332	115	4	384.27	-	U	0	113	3_5	1	0	0	0
MPN261	gene	DNA topoisomerase 1 (EC 5.99.1.2) (DNA topoisomerase I) (Omega-protein) (Relaxing enzyme) (Untwisting enzyme) (Swivelase)	312224	314359	1	9.41551	115	54	441.84	21.3938	L	0	113	4_5	1	0	0	0
MPN262	gene	Uncharacterized protein, similar to reticulocyte binding protein	314349	315776	1	8.66495	115	18	140.21	83.1366	S	0	113	5_5	1	0	0	0
MPN263	gene	Thioredoxin (Trx)	315842	316150	1	10.5009	116	9	1164.11	45.26	CO	0	114	1_2	2	0	0	0
MPN264	gene	Uncharacterized hydrolase, haloacid dehalogenase-like family protein (EC 3.1.-.-)	316162	317007	1	10.6676	115	21	161.4	21.3847	S	0	114	2_2	1	0	0	0
MPN265	gene	Tryptophanyl-tRNA synthetase (EC 6.1.1.2) (Tryptophan--tRNA ligase) (TrpRS)	317015	318055	-1	6.62461	115	19	157.72	300	J	0	490	1_1	2	E	0	Gold-set Lluch-Senar, M (2015)
MPN266	gene	Transcriptional regulatory protein Spx	318112	318549	1	8.81919	116	11	419.47	13.1373	P	0	115	1_5	1	0	0	0
MPN267	gene	Probable inorganic polyphosphate/ATP-NAD kinase (Poly(P)/ATP NAD kinase) (EC 2.7.1.23)	318549	319328	1	8.71826	115	11	583.58	101.914	F	0	115	2_5	1	0	0	0
MPN268	gene	Putative phosphotransferase enzyme IIB component MPN_268 (EC 2.7.1.69)	319328	319681	1	8.56369	106	8	104.48	18.5056	G	0	115	3_5	1	0	0	0
MPN269	gene	Endoribonuclease Y (Rnase Y)	319671	321152	1	7.80361	115	26	127.36	118.636	S	0	115	4_5	1	0	0	0
MPN270	gene	Putative oligopeptide ABC transporter (permease protein)	321155	321442	1	6.66659	-	-	0	-		0	115	5_5	1	0	0	0
MPN271	gene	Conserved hypothetical lipoprotein MPN_271	321704	322459	1	7.6733	93	2	97.73	9.98182		69801	116	1_1	1	0	0	0
MPN272	gene	Uncharacterized protein MPN_272	324165	324446	1	8.7885	115	6	225.74	59.3091		0	118	1_1	1	0	0	0
MPN273	gene	Diadenosine tetraphosphate Ap4A hydrolase (EC 3.6.1.41)	324423	324857	-1	7.75858	115	12	481.67	76.8415	FG	0	485	3_3	1	0	0	0
MPN274	gene	Putative ABC transporter	324826	325626	-1	6.34137	9	2	5.92	-	S	0	485	2_3	1	0	0	0
MPN275	gene	DNA-binding protein, YbaB/EbfC family	325648	325950	1	7.31342	116	9	421.34	24.5709	S	0	119	1_1	1	NE	normal	Yus E & Llorens V (2019)
MPN276	gene	Conserved hypothetical protein MPN_276	325922	326779	-1	8.06082	113	4	173.14	97.2466	S	2334	485	1_3	1	0	0	0
MPN277	gene	Lysyl-tRNA synthetase (EC 6.1.1.6) (Lysine--tRNA ligase) (LysRS)	326824	328293	1	7.16339	115	35	305.63	71.7996	J	0	120	1_3	2	E	0	Gold-set Lluch-Senar, M (2015)
MPN278	gene	UDP-galactopyranose mutase (EC 5.4.99.9)	328253	329452	1	7.05963	111	17	49.93	44.0637	M	0	120	2_3	1	0	0	0
MPN279	gene	GTP-binding protein lepA	329452	331248	1	8.04131	115	26	95.12	37.8293	J	0	120	3_3	1	0	0	0
MPN280	gene	Ribonuclease J1 (RNase J1) (EC 3.1.-.-)	331327	333036	1	9.90671	115	38	385.21	38.0493	S	0	121	1_1	2	0	0	0
MPN281	gene	Conserved hypothetical lipoprotein MPN_281	333247	334380	1	7.53028	14	5	12.52	-	G	11386	122	1_2	1	0	0	0
MPN282	gene	Conserved hypothetical protein MPN_282	334525	335235	1	8.44653	-	-	-	-	G	0	122	2_2	1	0	0	0
MPN283	gene	Uncharacterized protein MPN_283	336595	336795	1	8.0276	-	-	15.1	-	L	21	123	1_2	1	0	0	0
MPN283a	gene	MPN283a	337233	337481	1	3.02655	-	-	-	-		15726	123	2_2	1
MPN284	gene	Uncharacterized lipoprotein MPN_284	337739	340123	1	6.25497	116	36	437.71	300	G	14513	124	1_1	1	NE	normal	Yus E & Llorens V (2019)
MPN285	gene	Putative type-1 restriction enzyme specificity protein MPN_285 (S.mpnORFGP) (Type I restriction enzyme specificity protein MPN_285) (S protein)	340213	341502	1	5.94232	1	1	0	-	V	68968	125	1_2	1	0	0	0
MPN286	gene	Putative adhesin P1-like protein MPN_286	341605	343002	1	4.93322	-	-	0	-	-	72799	125	2_2	1	0	0	0
MPN287	gene	Uncharacterized protein MPN_287	343733	344089	1	7.90064	26	2	22.25	23.5023	L	58146	126	1_1	1	0	0	0
MPN288	gene	Conserved hypothetical lipoprotein MPN_288	344685	347048	1	5.97807	116	22	213.48	49.3538	G	35802	127	1_3	1	0	0	0
MPN289	gene	Putative type-1 restriction enzyme specificity protein MPN_289 (S.mpnORFEBP) (Type I restriction enzyme specificity protein MPN_289) (S protein)	347138	347689	1	5.83094	-	-	0	-	L	66425	127	2_3	1	0	0	0
MPN290	gene	Putative type-1 restriction enzyme specificity protein MPN_290 (S.mpnORFEAP) (Type I restriction enzyme specificity protein MPN_290) (S protein)	347828	348265	1	3.96531	-	-	0	-	V	83524	127	3_3	1	0	0	0
MPN291	gene	tRNA 37A N(6)-threonylcarbamoyladenosine/Probable O-sialoglycoprotein endopeptidase	348258	348848	-1	7.03918	112	7	39	23.8335	O	0	480	3_3	1	0	0	0
MPN292	gene	Ribosomal large subunit pseudouridine synthase D (EC 5.4.99.-)	348832	349761	-1	7.13501	87	15	39.92	5.62801	J	0	480	2_3	1	0	0	0
MPN293	gene	Lipoprotein signal peptidase (EC 3.4.23.36) (Prolipoprotein signal peptidase) (Signal peptidase II) (SPase II)	349761	350315	-1	7.12128	107	3	33.1	69.5234	MU	0	480	1_3	1	0	0	0
MPN294	gene	SImilar to intracellular protease ThiJ/PfpI;Oxidative stress chaperone	350354	350980	1	8.91649	115	18	364.41	300	S	0	129	1_8	1	NE	normal	Yus E & Llorens V (2019)
MPN295	gene	Conserved hypothetical protein MPN_295	351029	351691	1	11.1511	115	20	1050.08	106.869	S	0	129	2_8	1	0	0	0
MPN296	gene	30S ribosomal protein S21	351691	351873	1	11.1995	65	7	120.19	9.36806	J	0	129	3_8	1	0	0	0
MPN297	gene	Similar to cell-division initiation protein DivIVA	351898	352347	1	11.0253	115	10	159.75	19.1232	-	0	129	4_8	1	0	0	0
MPN298	gene	Holo-[acyl-carrier-protein] synthase (Holo-ACP synthase) (EC 2.7.8.7) (4'-phosphopantetheinyl transferase acpS)	352350	352709	1	10.0216	3	1	0	-	I	0	129	5_8	1	0	0	0
MPN299	gene	Probable 1-acyl-sn-glycerol-3-phosphate acyltransferase (1-AGP acyltransferase) (1-AGPAT) (EC 2.3.1.51) (Lysophosphatidic acid acyltransferase) (LPAAT)	352697	353497	1	9.10003	115	13	301.64	40.3223	I	0	129	6_8	1	0	0	0
MPN300	gene	Dihydrofolate reductase (EC 1.5.1.3) and segregation and condensation protein A, ScpA	353498	355018	1	8.38759	115	23	103.56	19.3572	H	0	129	7_8	2	0	0	0
MPN301	gene	Segregation and condensation protein B	355002	355628	1	8.27529	115	16	149.07	20.018	D	0	129	8_8	2	0	0	0
MPN302	gene	6-phosphofructokinase (Phosphofructokinase) (EC 2.7.1.11) (Phosphohexokinase)	355648	356634	1	9.42738	115	23	369.23	273.115	F	0	130	1_2	4	0	0	0
MPN303	gene	Pyruvate kinase (PK) (EC 2.7.1.40)	356640	358166	1	9.84481	115	38	719.07	180.968	G	0	130	2_2	4	0	0	0
MPN304	gene	Putative arginine deiminase (ADI) (EC 3.5.3.6) (Arginine dihydrolase) (AD) N-terminal fragment	359146	359862	1	11.0077	11	5	14.58	-	E	0	132	1_4	1	0	0	0
MPN305	gene	Putative arginine deiminase (ADI) (EC 3.5.3.6) (Arginine dihydrolase) (AD) C-terminal fragment	359763	360359	1	9.62208	-	-	-	-	E	0	132	2_4	1	0	0	0
MPN306	gene	Ornithine carbamoyltransferase, catabolic (OTCase) (EC 2.1.3.3)	360607	361428	1	7.64039	-	-	0	-	E	0	132	3_4	1	NE	normal	Gold-set Lluch-Senar, M (2015)
MPN307	gene	Carbamate kinase-like protein (EC 2.7.2.2)	361431	362360	1	9.18369	98	7	26.22	17.8124	E	0	132	4_4	2	NE	normal	Gold-set Lluch-Senar, M (2015)
MPN308	gene	basic amino acid/polyamine antiporter	362363	364060	1	8.76302	110	6	29.69	120.188	E	0	133	1_1	1	NE	normal	Gold-set Lluch-Senar, M (2015)
MPN309	gene	Proline-rich P65 protein	364194	365411	1	11.1363	112	14	147.69	11.5807	S	23993	134	1_2	1	0	0	0
MPN310	gene	Cytadherence high molecular weight protein 2 (Cytadherence accessory protein 2)	365431	370887	1	10.4992	115	141	453.4	45.4586	D	0	134	2_2	1	0	0	0
MPN310a	gene	P28	370387	370887	1	10.5657	-	-	-	-		0	0		0
MPN311	gene	Conserved hypothetical protein MPN_311	370902	371975	1	10.2158	115	18	401.41	32.8553	C	0	135	1_3	1	0	0	0
MPN312	gene	Uncharacterized protein MPN_312	371965	372621	1	10.1461	110	12	197.67	13.1224		0	135	2_3	1	NE	normal	Gold-set Lluch-Senar, M (2015)
MPN313	gene	Sigma20 accesory protein	372704	372976	-1	4.39433	-	-	0	-		0	470	1_1	1	0	0	0
MPN314	gene	Protein mraZ	373377	373802	1	11.1683	116	15	1480.49	300	K	0	137	1_5	8	NE	normal	Yus E & Llorens V (2019)
MPN315	gene	S-adenosyl-L-methionine-dependent methyltransferase mraW (EC 2.1.1.-)	373792	374718	1	10.3558	115	24	435.3	49.473	J	0	137	2_5	1	0	0	0
MPN316	gene	Cell division protein ftsA	374721	375980	1	10.6738	107	12	27.9	4.34534	-	0	137	3_5	1	0	0	0
MPN317	gene	Cell division protein ftsZ	375986	377128	1	10.3125	102	13	29.12	6.33473	D	0	137	4_5	2	0	0	0
MPN318	gene	Putative amino acid pernease	377171	378646	1	8.80742	98	5	134.08	52.1988	E	0	137	5_5	1	0	0	0
MPN319	gene	Putative amino acid pernease	378621	380132	1	9.34412	114	5	98.27	29.7388	E	0	138	1_1	1	0	0	0
MPN320	gene	Thymidylate synthase (TS) (TSase) (EC 2.1.1.45)	380627	381490	1	8.06122	115	18	254.37	300	F	0	139	1_5	2	0	0	0
MPN321	gene	Dihydrofolate reductase (EC 1.5.1.3)	381492	381974	1	8.58163	115	11	335.27	300	H	0	139	2_5	1	0	0	0
MPN322	gene	Ribonucleoside-diphosphate reductase subunit beta (EC 1.17.4.1) (Ribonucleotide reductase small subunit)	381981	383000	1	9.2313	116	26	961.33	300	F	0	139	3_5	2	0	0	0
MPN323	gene	Protein nrdI	383003	383464	1	9.47578	114	11	182.02	11.014	F	0	139	4_5	1	0	0	0
MPN324	gene	Ribonucleoside-diphosphate reductase subunit alpha (EC 1.17.4.1) (Ribonucleotide reductase)	383488	385653	1	8.98796	115	58	737.94	300	F	0	139	5_5	2	0	0	0
MPN325	gene	50S ribosomal protein L21	385800	386102	1	11.5864	115	7	264.02	25.7449	J	0	140	1_6	1	0	0	0
MPN326	gene	ribosomal-processing cysteine protease Prp	386095	386397	1	11.1342	81	4	71.73	14.4282	J	0	140	2_6	1	0	0	0
MPN327	gene	50S ribosomal protein L27	386390	386704	1	10.8459	112	5	313.92	-	J	0	140	3_6	1	0	0	0
MPN328	gene	Probable endonuclease 4 (EC 3.1.21.2) (Endonuclease IV) (Endodeoxyribonuclease IV)	386697	387557	1	10.5557	115	21	279.71	30.0618	L	0	140	4_6	1	0	0	0
MPN329	gene	Ferric uptake regulation protein	387511	387987	1	9.584	104	10	66.86	17.2432	P	0	140	5_6	1	NE	normal	Yus E & Llorens V (2019)
MPN330	gene	Conserved hypothetical protein MPN_330	387977	388861	1	8.71299	112	12	40.35	16.429		0	140	6_6	1	0	0	0
MPN331	gene	Trigger factor (TF) (EC 5.2.1.8)	388886	390220	1	10.7118	116	31	630.6	23.4966	D	0	141	1_5	2	0	0	0
MPN332	gene	ATP-dependent protease La (EC 3.4.21.53)	390291	392678	1	11.0105	115	62	498.78	13.5099	O	0	141	2_5	6	0	0	0
MPN333	gene	Putative ABC transport system permease protein	392873	395125	1	8.9043	23	5	45.03	7.31532		0	141	3_5	1	0	0	0
MPN334	gene	Putative ABC transporter ATP-binding protein MPN_334	395128	396108	1	8.23742	1	1	0	-	V	0	141	4_5	1	0	0	0
MPN335	gene	Putative ABC transport system permease protein	396095	398320	1	7.87373	25	3	2.98	-	S	899	141	5_5	1	0	0	0
MPN336	gene	Nicotinate-nucleotide adenylyltransferase (EC 2.7.7.18), phosphopantetheine adenylyltransferase (EC 2.7.7.3) and choline-phosphate cytidylyltransferase (EC 2.7.7.15)	398321	399370	-1	6.37946	115	20	142.63	34.2676	H	0	464	1_1	1	0	0	0
MPN337	gene	Conserved hypothetical protein MPN_337	399440	401305	1	6.36937	115	32	198.01	63.98	-	0	143	1_5	1	0	0	0
MPN338	gene	Conserved hypothetical protein MPN_338	401308	403206	1	7.22816	115	31	241.57	68.6602	-	0	143	2_5	1	0	0	0
MPN339	gene	Conserved hypothetical protein MPN_339 (RDD family protein)	403206	403880	1	7.0867	100	3	76.89	30.6756	S	0	143	3_5	1	0	0	0
MPN340	gene	DNA helicase II / ATP-dependent DNA helicase PcrA [EC:3.6.4.12]	403884	405473	1	6.90725	112	21	71.8	13.7276	L	0	143	4_5	1	0	0	0
MPN341	gene	DNA helicase II / ATP-dependent DNA helicase PcrA [EC:3.6.4.12]	405536	407683	1	6.76712	48	10	12.75	-	L	0	143	5_5	1	0	0	0
MPN342	gene	Putative type I restriction enzyme HsdM (EC 2.1.1.72)	407824	409455	1	8.8235	105	26	40.23	12.8144	V	0	144	1_1	2	0	0	0
MPN343	gene	Putative type-1 restriction enzyme specificity protein MPN_343 (S.mpnORFDP) (Type I restriction enzyme specificity protein MPN_343) (S protein)	409525	410826	1	6.32221	-	-	0.9	-	V	70715	145	1_1	2	0	0	0
MPN344	gene	Uncharacterized protein MPN_344	411049	411699	1	9.48196	31	4	5.25	-	L	26462	146	1_1	1	0	0	0
MPN345	gene	Putative type-1 restriction enzyme mpnORFDP R protein part 2 (EC 3.1.21.3) (Putative type I restriction enzyme mpnORFDP R protein part 2) (mpnORFDBP)	412347	413264	1	5.94122	-	-	-	-	L	1418	147	1_3	1	NE	normal	Gold-set Lluch-Senar, M (2015)
MPN346	gene	Uncharacterized protein MPN_346	413394	413741	1	5.51497	-	-	0	-		0	147	2_3	1	NE	normal	Gold-set Lluch-Senar, M (2015)
MPN347	gene	Putative type I restriction enzyme mpnORFDP R protein part 1 (EC 3.1.21.3) (mpnORFDAP)	413948	415078	1	3.86566	-	-	-	-	L	0	147	3_3	1	0	0	0
MPN347a	gene	-	415124	415258	1	7.30273	-	-	-	-		0	152	1_5	1
MPN347b	gene	type II toxin-antitoxin system death-on-curing family toxin	415261	415452	1	6.29405	-	-	-	-	-	0	152	2_5	1
MPN347c	gene	type II toxin-antitoxin system death-on-curing family toxin	415660	415995	1	5.48204	-	-	-	-	-	0	152	3_5	0
MPN348	gene	5-formyltetrahydrofolate cyclo-ligase (EC 6.3.3.2)	416033	416527	1	5.70849	34	3	57.53	34.2386	H	0	152	4_5	1	0	0	0
MPN349	gene	M-pesterase	416517	417362	1	6.94138	115	15	112.51	172.902	S	0	152	5_5	1	0	0	0
MPN350	gene	Putative glycerol-3-phosphate acyltransferase PlsY (EC 2.3.1.15)	417354	418073	-1	6.93509	7	1	1.79	-	I	0	456	1_1	1	0	0	0
MPN351	gene	tRNA: m1A22 methyltransferase TmrK	418079	418720	-1	7.99002	1	1	5.34	-	S	0	455	2_2	1	0	0	0
MPN352	gene	RNA polymerase sigma factor rpoD (Sigma-A) (EC 2.7.7.6)	418704	420203	-1	10.272	115	38	309.74	9.49779	K	0	455	1_2	1	NE	normal	Yus E & Llorens V (2019)
MPN353	gene	DNA primase (EC 2.7.7.-)	420256	422118	-1	7.45296	115	29	94.75	29.5715	L	1182	451	6_6	1	0	0	0
MPN354	gene	Glycyl-tRNA synthetase (EC 6.1.1.14) (Glycine--tRNA ligase) (GlyRS)	422102	423451	-1	8.33017	115	30	122.08	80.2557	J	0	451	5_6	2	E	0	Gold-set Lluch-Senar, M (2015)
MPN355	gene	Probable 23S rRNA (guanosine-2'-O-)-methyltransferase rlmB (EC 2.1.1.-)	423473	424192	-1	7.73137	110	14	100.37	18.7011	J	0	451	4_6	1	0	0	0
MPN356	gene	Cysteinyl-tRNA synthetase (EC 6.1.1.16) (Cysteine--tRNA ligase) (CysRS)	424204	425517	-1	8.14511	112	17	79.74	17.1038	J	0	451	3_6	2	E	0	Gold-set Lluch-Senar, M (2015)
MPN357	gene	DNA ligase (EC 6.5.1.2) (Polydeoxyribonucleotide synthase [NAD+])	425498	427474	-1	8.94901	115	41	125.55	25.7144	L	0	451	2_6	1	0	0	0
MPN358	gene	Uncharacterized protein MPN_358	427642	429246	1	6.77979	115	22	173.61	300	-	0	154	1_2	1	0	0	0
MPN359	gene	Conserved hypothetical protein MPN_359	429476	430252	1	8.78749	116	10	691.8	55.3396	-	0	155	1_2	1	0	0	0
MPN360	gene	50S ribosomal protein L31	430297	430590	1	9.64053	106	4	190.3	7.29103	J	0	157	1_3	1	0	0	0
MPN361	gene	Peptide chain release factor 1 (RF-1)	430591	431670	1	8.4398	115	17	122.74	31.32	J	0	157	2_3	1	0	0	0
MPN362	gene	Protein methyltransferase hemK (EC 2.1.1.-) (Protein-glutamine N-methyltransferase hemK) (Protein-(glutamine-N(5)) MTase hemK)	431670	433031	1	6.867	89	19	45.41	14.773	J	1.47	157	3_3	1	0	0	0
MPN363	gene	Conserved hypothetical lipoprotein MPN_363	433163	433471	1	6.81019	-	-	0	-	G	24675	158	1_1	1	0	0	0
MPN365	gene	Putative type-1 restriction enzyme specificity protein MPN_365 (S.mpnORFCP) (Type I restriction enzyme specificity protein MPN_365) (S protein)	435581	436693	1	6.45467	-	-	0	-	V	65737	162	1_3	1	0	0	0
MPN366	gene	Putative mgpC-like protein MPN_366	436777	437595	1	8.93082	-	-	-	-		94866	162	2_3	1	0	0	0
MPN367	gene	Putative mgpC-like protein MPN_367	437421	438494	1	10.0695	1	1	4.54	-		98509	162	3_3	1	0	0	0
MPN368	gene	Uncharacterized protein MPN_368	439351	439725	1	6.4535	93	2	122.34	9.26718	L	54545	163	1_1	1	0	0	0
MPN369	gene	Uncharacterized lipoprotein MPN_369	439857	440618	-1	4.69577	6	1	11.77	-		88962	449	1_1	1	0	0	0
MPN370	gene	Putative adhesin P1-like protein MPN_370	441259	443472	1	5.41213	-	-	0	-	-	82106	164	1_1	1	0	0	0
MPN371	gene	Uncharacterized protein MPN_371	443515	444150	-1	4.01733	-	-	-	-		99843	447	1_1	1	0	0	0
MPN372	gene	ADP-ribosylating toxin CARDS (EC 2.4.2.-) (CARDX TX) (ADP-ribosyltransferase CARDS)	444304	446079	1	8.01338	115	39	506.94	35.2031	E	0	165	1_1	1	NE	normal	Yus E & Llorens V (2019)
MPN373	gene	Uncharacterized protein MPN_373	446090	446569	-1	5.51593	-	-	0	-		0	446	1_1	1	0	0	0
MPN374	gene	Uncharacterized protein MPN_374	447733	448422	-1	6.23326	-	-	0	-		3193	444	2_2	1	0	0	0
MPN375	gene	Uncharacterized protein MPN_375	448768	449157	-1	8.46005	-	-	0	-		0	444	1_2	1	0	0	0
MPN376	gene	Uncharacterized protein MPN_376	449536	452958	-1	12.3576	115	62	603.49	29.8458		0	443	1_1	1	0	0	0
MPN377	gene	Uncharacterized protein MPN_377	453385	453609	1	11.202	116	8	1678.48	27.0145		0	168	1_4	1	0	0	0
MPN378	gene	DNA polymerase III subunit alpha (EC 2.7.7.7)	453613	456231	1	8.29826	115	35	154.38	17.3352	L	0	168	2_4	1	E	0	Gold-set Lluch-Senar, M (2015)
MPN379	gene	5'-3' exonuclease (EC 3.1.11.-)	456235	457110	1	8.93555	115	16	217.16	18.9026	L	0	168	3_4	1	0	0	0
MPN380	gene	Formamidopyrimidine-DNA glycosylase (Fapy-DNA glycosylase) (EC 3.2.2.23) (DNA-(apurinic or apyrimidinic site) lyase mutM) (AP lyase mutM) (EC 4.2.99.18)	457110	457943	1	7.92996	116	12	119.27	32.559	L	0	168	4_4	1	0	0	0
MPN381	gene	Putative Cof-like hydrolase acting on phosphorylated sugars and small metabolites	458089	458967	1	8.48623	115	17	240.39	72.1291	S	0	171	1_2	1	0	0	0
MPN382	gene	Dephospho-CoA kinase (EC 2.7.1.24) (Dephosphocoenzyme A kinase)	458961	459563	1	7.67769	19	3	5.88	5.04246	F	0	171	2_2	1	0	0	0
MPN383	gene	nucleotidase, also common to HADs (works well also with CoA and NADP)	459493	460341	-1	9.24488	116	15	362.65	44.0447	S	0	440	4_4	1	0	0	0
MPN384	gene	Leucyl-tRNA synthetase (EC 6.1.1.4) (Leucine--tRNA ligase) (LeuRS)	460344	462725	-1	9.08305	115	41	261.1	48.1614	J	0	440	3_4	1	E	0	Gold-set Lluch-Senar, M (2015)
MPN385	gene	Conserved hypothetical protein MPN_385	462726	463070	-1	8.07271	40	1	75.44	17.4596	-	0	440	2_4	1	0	0	0
MPN386	gene	Putative deoxynucleoside kinase protein (EC 2.7.1.76, EC 2.7.1.113)	463105	463794	-1	8.95216	116	19	591.53	300	F	0	440	1_4	2	0	0	0
MPN387	gene	Conserved hypothetical protein MPN_387	463942	465018	-1	11.1394	115	28	274.28	16.3271	D	0	438	5_5	1	0	0	0
MPN388	gene	Conserved hypothetical protein MPN_388	465011	465412	-1	11.0974	115	9	221.19	61.8878		0	438	4_5	1	0	0	0
MPN389	gene	Probable lipoate-protein ligase A (Lipoate--protein ligase) (EC 2.7.7.63)	465390	466409	-1	11.3988	116	33	1295.78	101.672	H	0	438	3_5	1	0	0	0
MPN390	gene	Dihydrolipoyl dehydrogenase (EC 1.8.1.4) (Dihydrolipoamide dehydrogenase) (E3 component of pyruvate complex)	466436	467809	-1	11.1991	116	28	1462.68	63.2732	C	0	438	2_5	2	0	0	0
MPN391	gene	Dihydrolipoyllysine-residue acetyltransferase component of pyruvate dehydrogenase complex (EC 2.3.1.12) (E2) (Dihydrolipoamide acetyltransferase component of pyruvate dehydrogenase complex)	467810	469018	-1	11.2024	116	29	1407.22	87.7076	C	0	438	1_5	60	0	0	0
MPN391a	gene	-	469126	469215	-1	14.2899	-	-	-	-		0	436	4_4	0
MPN392	gene	Pyruvate dehydrogenase E1 component subunit beta (EC 1.2.4.1)	469337	470320	-1	12.6127	116	25	2548.41	71.9369	C	0	436	3_4	2	0	0	0
MPN393	gene	Pyruvate dehydrogenase E1 component subunit alpha (EC 1.2.4.1)	470342	471418	-1	12.2999	116	36	4033.19	49.5436	C	0	436	2_4	2	0	0	0
MPN394	gene	Probable NADH oxidase (NOXase) (EC 1.6.99.3)	471439	472878	-1	11.4214	116	33	1867.23	97.5092	C	1.39	436	1_4	1	0	0	0
MPN395	gene	Adenine phosphoribosyltransferase (APRT) (EC 2.4.2.7)	472946	473479	-1	9.00607	114	9	122.31	61.772	F	0	434	2_2	2	0	0	0
MPN396	gene	Protein-export membrane protein secD	473514	476429	-1	9.11899	115	29	156.97	14.7997	V	0	434	1_2	1	0	0	0
MPN397	gene	Probable guanosine-3',5'-bis(diphosphate) 3'-pyrophosphohydrolase (EC 3.1.7.2) (Penta-phosphate guanosine-3'-pyrophosphohydrolase) ((ppGpp)ase)	476472	478634	1	5.81212	115	37	145.41	80.0846	KT	0	179	1_1	1	NE	normal	Yus E & Llorens V (2019)
MPN398	gene	Uncharacterized protein MPN_398	478631	479287	-1	10.0776	116	11	253.62	29.7932	-	0	432	3_3	1	0	0	0
MPN399	gene	Conserved hypothetical protein MPN_399	479287	480150	-1	10.441	116	11	217.08	17.8377	-	0	432	2_3	1	0	0	0
MPN400	gene	IgG binding protein by homology to M. mycoides	480212	481960	-1	11.5209	115	37	123.31	11.3091	-	0	432	1_3	1	0	0	0
MPN401	gene	Transcription elongation factor greA (Transcript cleavage factor greA)	482728	483210	-1	9.59159	115	13	685.43	10.5264	K	0	430	1_1	2	0	0	0
MPN402	gene	Prolyl-tRNA synthetase (EC 6.1.1.15) (Proline--tRNA ligase) (ProRS)	483492	484943	1	8.36146	116	23	78.49	44.4709	J	0	182	1_1	2	E	0	Gold-set Lluch-Senar, M (2015)
MPN403	gene	Conserved hypothetical protein MPN_403	485133	485456	1	6.77966	-	-	0	-	-	0	183	1_3	1	0	0	0
MPN404	gene	Conserved hypothetical protein MPN_404	485491	486477	1	6.39344	-	-	0	-		0	183	2_3	1	0	0	0
MPN405	gene	Conserved hypothetical protein MPN_405	486484	487077	1	6.16338	-	-	0	-	S	0	183	3_3	1	0	0	0
MPN406	gene	Acyl carrier protein homolog	487112	487366	1	9.80744	89	2	42.21	49.0499	IQ	0	184	1_1	1	0	0	0
MPN407	gene	Predicted lipase	487471	490110	-1	7.13087	110	33	39.9	105.047		758	429	1_1	1	NE	normal	Gold-set Lluch-Senar, M (2015)
MPN408	gene	Conserved hypothetical lipoprotein MPN_408	490338	492620	1	7.87838	116	37	185.33	53.7975	G	4514	186	1_2	1	0	0	0
MPN409	gene	Putative adhesin P1-like protein MPN_409	492693	494294	1	6.19407	1	1	0	-	-	83885	186	2_2	1	0	0	0
MPN410	gene	Uncharacterized protein MPN_410	494657	495103	1	7.57316	80	1	348.56	16.1574	L	96637	189	1_1	1	0	0	0
MPN411	gene	Conserved hypothetical lipoprotein MPN_411	495245	496003	-1	1.84382	-	-	0	-		33113	425	1_1	1	0	0	0
MPN412	gene	Uncharacterized protein MPN_412	496597	497433	1	6.62795	-	-	-	-		83254	190	1_1	1	0	0	0
MPN413	gene	Uncharacterized protein MPN_413	497510	497929	1	5.37818	-	-	0	-		100	191	1_2	1	0	0	0
MPN414	gene	Putative mgpC-like protein MPN_414	498039	499520	1	3.92572	-	-	0	-	-	9842	191	2_2	1	0	0	0
MPN415	gene	ABC thiamine importer, substrate-binding subunit, thiB	499771	500913	1	5.57656	114	25	109.93	75.154	S	0	193	1_3	1	0	0	0
MPN416	gene	ABC thiamine importer, ATPase subunit, thiQ	500906	501640	1	6.08655	47	6	19.93	8.71109	HP	0	193	2_3	1	0	0	0
MPN417	gene	ABC thiamine importer, permease subunit, thiP	501633	503261	1	5.48713	4	1	3.56	-	P	0	193	3_3	1	0	0	0
MPN418	gene	Alanyl-tRNA synthetase (EC 6.1.1.7) (Alanine--tRNA ligase) (AlaRS)	503262	503684	-1	8.04692	115	56	6.26	-	L	0	422	4_4	1	E	0	Gold-set Lluch-Senar, M (2015)
MPN419	gene	Putative Holliday junction resolvase (EC 3.1.-.-)	503684	506386	-1	8.60438	5	3	257.49	43.4496	J	0	422	3_4	2	0	0	0
MPN420	gene	Glycerophosphoryl diester phosphodiesterase	506438	507163	-1	9.62121	115	21	335.78	75.4685	C	0	422	2_4	2	NE	normal	Yus E & Llorens V (2019)
MPN421	gene	Major facilitator family protein CglT	507156	508583	-1	9.22243	112	3	247.41	300	G	0	422	1_4	1	F	slow	Yus E & Llorens V (2019)
MPN422	gene	tRNA-specific 2-thiouridylase mnmA (EC 2.8.1.-)	508714	509826	-1	7.59936	113	18	84.64	41.2483	J	0	420	5_5	1	0	0	0
MPN423	gene	Conserved hypothetical protein MPN_423	509827	510216	-1	7.89677	107	4	78.86	18.5983	S	0	420	4_5	1	0	0	0
MPN424	gene	Putative helix-turn-helix protein, YlxM/p13-like protein; Transcription factor.	510216	510524	-1	9.01632	56	5	32.75	23.2094	S	0	420	3_5	1	NE	normal	Yus E & Llorens V (2019)
MPN425	gene	Cell division protein ftsY homolog	510505	511551	-1	9.00652	115	26	171.83	29.3636	D	0	420	2_5	1	0	0	0
MPN426	gene	SMC family, chromosome/DNA binding/protecting functions	511557	514505	-1	8.76193	115	58	196.86	30.4143	D	0	420	1_5	2	0	0	0
MPN427	gene	P-sugar phosphatase YidA (Canadian consortium)	514690	515562	1	7.33405	116	14	304.64	87.7309	S	0	199	1_1	1	0	0	0
MPN428	gene	Phosphate acetyltransferase (EC 2.3.1.8) (Phosphotransacetylase)	515568	516530	-1	10.9253	116	20	1077.26	87.6719	C	0	419	3_3	2	0	0	0
MPN429	gene	Phosphoglycerate kinase (EC 2.7.2.3)	516568	517797	-1	10.6542	116	30	1072	71.1966	F	0	419	2_3	1	0	0	0
MPN430	gene	Glyceraldehyde-3-phosphate dehydrogenase (GAPDH) (EC 1.2.1.12)	517800	518813	-1	10.842	116	35	3359.35	300	G	0	419	1_3	4	0	0	0
MPN431	gene	Similar to CbiQ, cobalt ABC transporter ATP-binding protein	518844	519797	-1	7.40836	37	5	24.13	19.07	P	0	417	3_3	1	0	0	0
MPN432	gene	Putative cobalt ABC transporter ATP-binding protein	519787	520848	-1	8.42781	104	7	48.48	18.2049	P	0	417	2_3	1	0	0	0
MPN433	gene	Putative cobalt ABC transporter ATP-binding protein CbiO	520830	521642	-1	5.94214	59	8	17.76	17.5732	P	0	417	1_3	1	0	0	0
MPN434	gene	Chaperone protein DnaK (Heat shock protein 70) (Heat shock 70 kDa protein) (HSP70)	521800	523587	-1	11.5098	116	52	2467.69	300	O	0	416	1_1	1	0	0	0
MPN435	gene	lysylphosphatidylglycerol synthetase family	523643	524830	-1	7.79664	104	7	86.82	103.186	S	0	415	2_2	1	0	0	0
MPN436	gene	Uncharacterized lipoprotein MPN_436	524840	528574	-1	8.49753	116	57	192.7	10.5918	-	6213	415	1_2	1	0	0	0
MPN437	gene	Uncharacterized protein MPN_437	528883	530841	-1	5.3591	-	-	0.67	-	-	11236	414	1_1	1	0	0	0
MPN438	gene	Uncharacterized protein MPN_438	530819	531856	-1	3.77645	1	1	-	-	-	2411	412	2_2	1	0	0	0
MPN439	gene	Uncharacterized lipoprotein MPN_439	531912	532625	-1	4.26337	-	-	-	-	-	0	412	1_2	1	0	0	0
MPN440	gene	Uncharacterized protein MPN_440	532781	534961	-1	4.962	-	-	0	-	-	13349	410	4_4	1	0	0	0
MPN441	gene	Conserved hypothetical protein MPN_441	535431	535739	1	-0.334825	-	-	0	-		0	200	1_1	1	NE	normal	Gold-set Lluch-Senar, M (2015)
MPN442	gene	Uncharacterized lipoprotein MPN_442	536052	536504	-1	8.94215	-	-	-	-		0	410	3_4	1	0	0	0
MPN443	gene	Probable ATP-dependent RNA helicase (EC 3.6.1.-)	536489	537718	-1	9.127	98	15	32.09	13.8144	L	0	410	2_4	1	0	0	0
MPN444	gene	Conserved hypothetical lipoprotein MPN_444	537725	541702	-1	9.37079	115	69	156.97	7.62893	-	0	410	1_4	1	0	0	0
MPN445	gene	Triacylglycerol lipase (lip) 3 (EC 3.1.-.-)	541757	542566	1	9.35488	114	12	126.81	29.4879	I	0	202	1_1	1	0	0	0
MPN446	gene	30S ribosomal protein S4	542627	543244	-1	11.0436	116	21	804.64	29.1125	J	0	409	2_2	1	0	0	0
MPN447	gene	Cytadherence high molecular weight protein 1 (Cytadherence accessory protein 1)	543267	546323	-1	10.5843	115	28	593.85	43.0703	D	6283	409	1_2	1	0	0	0
MPN448	gene	transporter protein	546387	547244	-1	8.53387	-	-	0	-	S	0	408	2_2	1	0	0	0
MPN449	gene	Conserved hypothetical protein MPN_449	547295	548641	-1	9.06307	109	18	119.67	3.2752		0	408	1_2	1	0	0	0
MPN450	gene	DNA polymerase III subunit delta (EC 2.7.7.7)	548653	549552	-1	7.46462	41	7	38.2	17.5959	L	0	411	1_1	1	0	0	0
MPN451	gene	ComE operon protein 3 related protein	549476	550585	-1	5.98864	-	-	0	-	S	0	407	4_4	1	0	0	0
MPN452	gene	Cytadherence high molecular weight protein 3 (Cytadherence accessory protein 3) (Accessory adhesin protein 3)	550625	552643	-1	11.4826	115	25	820.2	14.9275	M	4559	407	3_4	1	0	0	0
MPN453	gene	P30 adhesin (Cytadhesin P30) (30 kDa adhesin-related protein)	552657	553481	-1	11.3379	114	2	45.55	-	A	30583	407	2_4	1	0	0	0
MPN454	gene	Conserved hypothetical protein MPN_454	553502	554083	-1	10.865	116	11	439.1	32.4407	-	0	407	1_4	1	0	0	0
MPN455	gene	Conserved hypothetical protein	554172	555035	-1	9.53813	112	5	130.98	7.76151	-	0	406	1_1	1	0	0	0
MPN456	gene	Conserved hypothetical lipoprotein MPN_456/OppA	555361	558378	-1	9.69185	116	35	365.82	37.0227	E	34703	405	1_1	1	0	0	0
MPN457	gene	Uncharacterized protein MPN_457/OppA	558761	559750	-1	6.47099	-	-	-	-	E	19414	404	3_3	1	0	0	0
MPN458	gene	OppA	559692	560219	-1	8.62929	-	-	-	-		31689	404	2_3	1	0	0	0
MPN459	gene	Conserved hypothetical lipoprotein MPN_459/OppA	560086	561861	-1	9.10686	87	10	28.3	18.746	E	48	404	1_3	1	0	0	0
MPN460	gene	Ktr system potassium uptake protein B	562621	564318	-1	8.52064	77	7	21.14	39.3771	P	0	401	1_1	1	0	0	0
MPN461	gene	Ktr system potassium uptake protein A;binds c-di-AMP	564353	565048	1	7.65018	109	8	79.31	70.2825	C	0	213	1_4	1	0	0	0
MPN462	gene	Uncharacterized protein MPN_462	565098	566012	1	6.36837	-	-	-	-		84245	213	2_4	1	0	0	0
MPN463	gene	Conserved hypothetical protein MPN_463	566087	566560	1	7.5631	-	-	-	-		98309	213	3_4	1	0	0	0
MPN464	gene	Putative mgpC-like protein MPN_464	566854	568191	1	4.87766	-	-	0	-	-	92.67	213	4_4	1	0	0	0
MPN464a	gene	MPN464a	568588	569118	1	7.1115	-	-	-	-	L	95849	830	1_1	1
MPN465	gene	Conserved hypothetical protein MPN_465	568608	569207	-1	3.23675	-	-	-	-		88648	399	3_3	1	0	0	0
MPN466	gene	Conserved hypothetical protein MPN_466	569251	569673	-1	5.73693	-	-	0.45	-		76303	399	2_3	1	0	0	0
MPN467	gene	Conserved hypothetical lipoprotein MPN_467	569703	570008	-1	5.91297	-	-	-	-	S	98361	399	1_3	1	0	0	0
MPN468	gene	Putative adhesin P1-like protein MPN_468	570745	571371	1	3.38969	-	-	0	-		64696	214	1_1	1	0	0	0
MPN468a	gene	MPN468a	570404	570610	1	6.72664	-	-	-	-		9929	1081	1_1	1
MPN469	gene	Conserved hypothetical protein MPN_469	572217	573026	-1	9.2121	87	5	70.17	37.4479	-	0	397	3_3	1	0	0	0
MPN470	gene	Putative Xaa-Pro aminopeptidase (X-Pro aminopeptidase) (EC 3.4.11.9) (Aminopeptidase P) (APP) (Aminoacylproline aminopeptidase)	572989	574053	-1	10.4436	116	27	1050.79	121.777	E	0	397	2_3	2	0	0	0
MPN471	gene	50S ribosomal protein L33 1	574053	574214	-1	10.2576	4	3	0	-	J	0	397	1_3	1	0	0	0
MPN472	gene	Lipid binding	574233	575114	-1	8.18838	115	24	121.69	48.3533	S	0	395	3_3	1	0	0	0
MPN473	gene	Putative esterase/lipase 2 (EC 3.1.-.-)	575120	575926	-1	8.72031	79	14	34.22	15.0239	I	0	395	2_3	1	0	0	0
MPN474	gene	Uncharacterized protein MPN_474	575913	579353	-1	9.61139	116	50	783.54	69.6756	S	0	395	1_3	1	0	0	0
MPN475	gene	GTP-binding protein engA	579372	580721	-1	7.59723	115	22	87.41	25.8574	S	0	394	5_5	1	0	0	0
MPN476	gene	Cytidylate kinase (CK) (EC 2.7.4.14) (Cytidine monophosphate kinase) (CMP kinase)	580723	581376	-1	7.8802	115	16	113.5	40.2178	F	0	394	4_5	1	0	0	0
MPN477	gene	Conserved hypothetical protein MPN_477	581403	582032	-1	8.82071	35	6	17.75	300	-	0	394	3_5	1	0	0	0
MPN478	gene	YebC family protein; Transcription factor of the tetR family	582035	582742	-1	9.54942	115	9	196.67	25.1731	K	0	394	2_5	1	0	0	0
MPN479	gene	Acyl carrier protein phosphodiesterase (ACP phosphodiesterase) (EC 3.1.4.14)	582746	583339	-1	9.08949	115	15	581.76	109.599	C	0	394	1_5	2	0	0	0
MPN480	gene	Valyl-tRNA synthetase (EC 6.1.1.9) (Valine--tRNA ligase) (ValRS)	583367	585883	-1	7.87391	110	36	110.97	33.2638	J	0	393	3_3	1	E	0	Gold-set Lluch-Senar, M (2015)
MPN481	gene	Probable GTP-binding protein engB	585867	586448	-1	7.81591	112	12	54.06	30.5265	D	0	393	2_3	1	0	0	0
MPN482	gene	Uncharacterized protein MPN_482	586456	586677	-1	8.46213	77	2	211.67	39.5833	S	0	393	1_3	1	NE	normal	Yus E & Llorens V (2019)
MPN483	gene	processive 1,2-diacylglycerol beta-glycosyltransferase (EC:2.4.1.315)	586736	587761	1	7.0187	112	10	89.44	10.4747	M	0	220	1_1	1	F	slow	Carlos Piñero (to be published)
MPN484	gene	Uncharacterized protein MPN_484	588266	588577	-1	6.87644	108	4	83.59	7.52636	L	29.26	392	1_1	1	0	0	0
MPN485	gene	Uncharacterized protein MPN_485	588994	590439	-1	8.32864	-	-	0	-	-	91696	391	1_1	1	0	0	0
MPN486	gene	Uncharacterized protein MPN_486	589886	590329	1	0.286402	-	-	-	-		97743	221	1_1	1	0	0	0
MPN487	gene	Probable cysteine desulfurase (EC 2.8.1.7)/D-cysteine desulfhydrase	590533	591759	1	6.07769	115	20	126.83	64.9004	E	0	222	1_2	1	0	0	0
MPN488	gene	NifU-like protein	591762	592184	1	6.76248	53	5	50.07	77.4175	C	0	222	2_2	1	0	0	0
MPN489	gene	Uncharacterized lipoprotein MPN_489	592165	596265	-1	9.94287	116	46	148.91	8.11098	-	32317	388	1_1	1	0	0	0
MPN490	gene	Protein recA (Recombinase A)	596781	597791	-1	6.2903	81	10	31.03	9.37331	L	0	386	1_1	6	NE	normal	Yus E & Llorens V (2019)
MPN491	gene	Membrane nuclease A	597865	599289	1	9.90133	116	18	384.01	9.6601	S	0	225	1_1	1	0	0	0
MPN492	gene	Probable L-ribulose-5-phosphate 3-epimerase ulaE (EC 5.1.3.22) (L-xylulose-5-phosphate 3-epimerase) (L-ascorbate utilization protein E)	599428	600345	-1	6.99496	91	7	39.95	30.409	G	0	385	4_4	4	NE	normal	Gold-set Lluch-Senar, M (2015)
MPN493	gene	Probable 3-keto-L-gulonate-6-phosphate decarboxylase (KGPDC) (EC 4.1.1.85) (3-dehydro-L-gulonate-6-phosphate decarboxylase) (L-ascorbate utilization protein D)	600281	600937	-1	7.38678	115	10	86	64.9985	G	0	385	3_4	2	NE	normal	Gold-set Lluch-Senar, M (2015)
MPN494	gene	Ascorbate-specific phosphotransferase enzyme IIA component (EC 2.7.1.-) (PTS system ascorbate-specific EIIA component)	600939	601418	-1	7.45932	108	7	164.96	63.0004	G	0	385	2_4	1	NE	normal	Gold-set Lluch-Senar, M (2015)
MPN495	gene	Ascorbate-specific phosphotransferase enzyme IIB component (EC 2.7.1.69) (Ascorbate-specific PTS system EIIB component)	601420	601707	-1	7.85923	111	4	229.77	66.4038	G	0	385	1_4	1	NE	normal	Gold-set Lluch-Senar, M (2015)
MPN496	gene	Ascorbate-specific permease IIC component ulaA (Ascorbate-specific PTS system EIIC component)	601710	603692	-1	6.96035	41	3	20.79	300	G	0	384	3_3	2	NE	normal	Gold-set Lluch-Senar, M (2015)
MPN497	gene	Probable L-ascorbate-6-phosphate lactonase ulaG (EC 3.1.1.-)	604120	604551	-1	11.8318	-	-	2.87	-	S	0	384	2_3	1	NE	normal	Gold-set Lluch-Senar, M (2015)
MPN497a	gene	Probable L-ascorbate-6-phosphate lactonase ulaG (EC 3.1.1.-)	604585	604746	-1	11.9358	-	-	-	-	S	0	384	1_3	0
MPN498	gene	Probable L-ribulose-5-phosphate 4-epimerase ulaF (EC 5.1.3.4) (Phosphoribulose isomerase) (L-ascorbate utilization protein F)	604862	605590	1	8.19598	86	7	96.49	78.9191	G	0	226	1_3	1	NE	normal	Gold-set Lluch-Senar, M (2015)
MPN499	gene	Uncharacterized protein MPN_499	605544	606035	1	7.7267	64	6	37.57	300	-	0	226	2_3	1	0	0	0
MPN500	gene	Putative adhesin P1-like protein MPN_500	606111	607766	1	5.97198	-	-	0	-	-	87492	226	3_3	1	0	0	0
MPN501	gene	Uncharacterized protein MPN_501	608300	608722	1	6.8098	-	-	-	-	L	100	227	1_3	1	0	0	0
MPN502	gene	Uncharacterized protein MPN_502	609167	610435	1	5.85353	2	1	0	-	-	98.58	227	2_3	1	0	0	0
MPN503	gene	Putative mgpC-like protein MPN_503	610990	612312	1	4.26918	-	-	-	-	-	96823	227	3_3	1	0	0	0
MPN504	gene	Uncharacterized protein MPN_504	612850	613083	1	8.31311	60	1	55.61	31.3179		78541	228	1_1	1	0	0	0
MPN505	gene	Uncharacterized protein MPN_505	613151	613912	-1	6.36133	-	-	4.49	-		77135	382	1_1	1	0	0	0
MPN506	gene	Conserved hypothetical lipoprotein MPN_506	614828	617209	1	6.54875	110	20	74.26	59.5297	G	35153	229	1_2	1	NE	normal	Yus E & Llorens V (2019)
MPN507	gene	Putative type-1 restriction enzyme specificity protein MPN_507 (S.mpnORFBP) (Type I restriction enzyme specificity protein MPN_507) (S protein)	617329	618420	1	5.20836	50	7	17.62	-	L	4308	229	2_2	1	0	0	0
MPN508	gene	Putative membrane export protein	618448	619698	-1	5.94444	2	1	12.68	-	M	1.84	381	1_1	1	0	0	0
MPN509	gene	Uncharacterized protein MPN_509	620526	622463	-1	7.44972	61	16	20.2	5.03947	D	7228	379	1_1	1	0	0	0
MPN510	gene	Uncharacterized protein MPN_510	622839	624215	-1	6.46395	-	-	22.57	-	D	5378	378	1_1	1	0	0	0
MPN511	gene	Uncharacterized protein MPN_511	624827	625609	-1	8.37568	-	-	43.75	-	D	0	376	2_2	1	0	0	0
MPN512	gene	Uncharacterized protein MPN_512	625640	626104	-1	5.47238	17	7	4.52	-	D	0	376	1_2	1	0	0	0
MPN513	gene	Conserved hypothetical protein MPN_513	626882	627334	-1	3.85765	-	-	0	-	S	0	373	2_2	1	NE	normal	Gold-set Lluch-Senar, M (2015)
MPN514	gene	Conserved hypothetical protein MPN_514	627851	628213	-1	5.93769	-	-	0	-	S	0	373	1_2	1	NE	normal	Gold-set Lluch-Senar, M (2015)
MPN515	gene	DNA-directed RNA polymerase subunit beta' (RNAP subunit beta') (EC 2.7.7.6) (Transcriptase subunit beta') (RNA polymerase subunit beta')	628375	632247	-1	10.9086	115	99	817.6	26.6949	K	0	372	2_2	1	E	0	Gold-set Lluch-Senar, M (2015)
MPN516	gene	DNA-directed RNA polymerase subunit beta (RNAP subunit beta) (EC 2.7.7.6) (Transcriptase subunit beta) (RNA polymerase subunit beta)	632251	636426	-1	10.2013	115	96	789.19	29.7284	K	0	372	1_2	1	E	0	Gold-set Lluch-Senar, M (2015)
MPN517	gene	Putative NADPH-dependent FMN reductase	636519	637019	-1	7.3945	115	8	277.28	95.227	S	0	371	1_1	1	0	0	0
MPN518	gene	Conserved hypothetical protein MPN_518	638112	639158	-1	8.43247	116	18	496.1	76.137		0	369	1_1	1	0	0	0
MPN519	gene	Putative esterase/lipase 3 (EC 3.1.-.-)	639161	639979	-1	7.40318	104	11	32.75	47.972	I	0	368	2_2	1	0	0	0
MPN520	gene	Isoleucyl-tRNA synthetase (EC 6.1.1.5) (Isoleucine--tRNA ligase) (IleRS)	639982	642681	-1	7.93187	115	48	205.22	70.7912	J	0	368	1_2	1	E	0	Gold-set Lluch-Senar, M (2015)
MPN521	gene	Probable tRNA/rRNA methyltransferase SpoU (EC 2.1.1.-)	642724	643224	1	5.80648	115	11	29.99	9.38198	J	0	233	1_3	1	0	0	0
MPN522	gene	tRNA (guanine-N(7)-)-methyltransferase (EC 2.1.1.33) (tRNA(m7G46)-methyltransferase)	643215	643847	1	5.5643	86	8	49.99	-	J	0	233	2_3	1	0	0	0
MPN523	gene	Uncharacterized lipoprotein MPN_523	644002	644919	-1	9.64552	115	8	214.51	7.81139	-	0	365	2_2	1	0	0	0
MPN524	gene	Uncharacterized protein MPN_524	645509	645868	-1	8.19133	5	1	63.79	-	L	83287	364	1_1	1	0	0	0
MPN525	gene	Replication initiation and membrane attachment protein	646608	647849	1	6.09351	14	3	3.18	-	L	0	236	1_2	1	0	0	0
MPN526	gene	Conserved hypothetical protein MPN_526	647830	648816	1	6.61312	115	22	148.83	27.0705	-	0	236	2_2	1	0	0	0
MPN527	gene	Uncharacterized protein MPN_527	649071	649748	-1	5.20311	9	1	11.17	-	-	0	363	1_1	1	0	0	0
MPN528	gene	Inorganic pyrophosphatase (EC 3.6.1.1) (Pyrophosphate phospho-hydrolase) (PPase)	649803	650357	1	8.42422	115	10	477.84	47.2154	C	0	238	1_2	6	0	0	0
MPN528a	gene	truncated recombination protein U	650366	650548	1	8.48764	-	-	-	-	L	0	238	2_2	1
MPN529	gene	Histone-like bacterial DNA-binding protein	650881	651210	-1	8.63069	108	3	229.98	27.391	L	0	362	1_1	1	0	0	0
MPN530	gene	Conserved hypothetical protein MPN_530	651359	651769	1	7.70058	115	12	876.51	300	S	0	239	1_1	1	0	0	0
MPN531	gene	Chaperone protein clpB; ClpB is a chaperon but is not a protease, to function as a protease it needs to make a complex with another protein. It is called ClpC in subtilis and the hexameric protease is called ClpP	651766	653913	-1	6.60408	116	62	482.35	300	O	0	360	1_1	6	0	0	0
MPN532	gene	Predicted choline kinase (EC 2.7.1.32)	654089	654937	-1	8.92083	115	11	212.43	61.9063	M	0	359	2_2	1	0	0	0
MPN533	gene	Acetate kinase (EC 2.7.2.1) (Acetokinase)	654945	656117	-1	9.09334	116	34	1302.18	300	F	0	359	1_2	4	0	0	0
MPN534	gene	Sigma20 accesory protein	656458	656880	1	5.80226	2	2	0	-		0	240	1_3	1	0	0	0
MPN535	gene	Holliday junction ATP-dependent DNA helicase ruvA (EC 3.6.1.-)	656886	657506	1	5.97724	2	3	0	-	L	0	240	2_3	4	0	0	0
MPN536	gene	Holliday junction ATP-dependent DNA helicase ruvB (EC 3.6.1.-)	657481	658404	1	6.22371	-	-	0	-	L	0	240	3_3	6	0	0	0
MPN537	gene	UV protection protein MucB; DNA polymerase IV DNA polymerase IV	658390	659628	-1	6.64348	19	1	7.92	-	L	0	357	1_1	1	0	0	0
MPN538	gene	50S ribosomal protein L10	659746	660231	1	10.3883	115	13	410.18	28.4543	J	0	241	1_3	1	0	0	0
MPN539	gene	50S ribosomal protein L7/L12	660269	660637	1	10.562	116	10	613.13	24.5235	J	0	241	2_3	2	0	0	0
MPN540	gene	50S ribosomal protein L32	660644	660817	1	10.8726	109	4	140.73	12.0283	J	0	241	3_3	1	0	0	0
MPN541	gene	30S ribosomal protein S20	660827	661090	-1	8.27549	116	4	432.6	18.3877	J	0	356	1_1	1	0	0	0
MPN542	gene	Uncharacterized protein MPN_542	661151	661807	1	8.61586	77	9	75.26	10.2321	S	0	242	1_3	1	0	0	0
MPN543	gene	Methionyl-tRNA formyltransferase (EC 2.1.2.9)	661812	662747	1	6.62063	108	13	48.33	14.2848	J	0	242	2_3	1	0	0	0
MPN544	gene	Conserved hypothetical protein MPN_544	662747	664741	1	5.29968	107	24	31.31	15.3234	S	0	242	3_3	1	0	0	0
MPN545	gene	Ribonuclease 3 (EC 3.1.26.3) (Ribonuclease III) (RNase III)	664725	665573	-1	7.94689	115	13	130.12	53.8396	J	0	352	3_3	2	NE	normal	Yus E & Llorens V (2019)
MPN546	gene	Fatty acid/phospholipid synthesis protein plsX (EC 2.3.1.15)	665563	666549	-1	8.1903	115	16	180.34	65.1808	I	0	352	2_3	2	0	0	0
MPN547	gene	Fatty acid kinase (FAK kinase)	666549	668225	-1	8.4187	115	34	336.01	54.5606	S	0	352	1_3	2	0	0	0
MPN548	gene	RNA pseudouridine synthase TruC (EC 5.4.99.-) (RNA-uridine isomerase) (RNA pseudouridylate synthase)	668280	669260	-1	7.69533	76	12	15.97	8.74309	J	0	351	2_2	1	0	0	0
MPN549	gene	Degrades c-di-AMP;Probable single-stranded-DNA-specific exonuclease PdeM (EC 3.1.-.-)	669247	670224	-1	8.07173	115	16	230.6	49.2745	S	0	351	1_2	1	0	0	0
MPN550	gene	Probable thiamine biosynthesis protein thiI or tRNA sulfur transferase modification enzyme (EC 2.8.1.4)	670217	671380	-1	7.8621	109	15	59.97	34.0103	H	0	349	7_7	2	0	0	0
MPN551	gene	Uncharacterized protein yqaJ	671367	672212	-1	7.20961	98	13	50.22	10.17	L	0	349	6_7	1	0	0	0
MPN552	gene	Conserved hypothetical protein MPN_552	672219	673028	-1	7.79442	111	8	58.31	49.1901	-	0	349	5_7	1	0	0	0
MPN553	gene	Threonyl-tRNA synthetase (EC 6.1.1.3) (Threonine--tRNA ligase) (ThrRS)	673021	674715	-1	8.74181	115	32	270.18	63.3936	J	0	349	4_7	2	E	0	Gold-set Lluch-Senar, M (2015)
MPN554	gene	Puta+H567:K567tive single-stranded DNA-binding protein (SSB) (SsbB) involved in genetic recombination during normal transformation	674715	675029	-1	10.3011	114	5	84.66	25.3998	S	0	349	3_7	4	0	0	0
MPN555	gene	DNA/RNA binding	675031	675612	-1	10.8429	115	17	1216.59	89.7843	-	0	349	2_7	1	0	0	0
MPN556	gene	Arginyl-tRNA synthetase (EC 6.1.1.19) (Arginine--tRNA ligase) (ArgRS)	675655	677268	-1	8.49105	116	30	674.45	127.113	J	0	349	1_7	1	E	0	Gold-set Lluch-Senar, M (2015)
MPN557	gene	tRNA uridine 5-carboxymethylaminomethyl modification enzyme mnmG (Glucose-inhibited division protein A)	677296	679134	1	6.0973	115	20	121.21	34.5217	D	0	246	1_3	2	0	0	0
MPN558	gene	Ribosomal RNA small subunit methyltransferase G (EC 2.1.1.-) (16S rRNA 7-methylguanosine methyltransferase) (16S rRNA m7G methyltransferase) (Glucose-inhibited division protein B)	679127	679702	1	6.67624	115	11	156.74	86.2225	J	0	246	2_3	2	0	0	0
MPN559	gene	Conserved hypothetical protein MPN_559	679656	680363	1	6.59347	90	5	41.25	12.9915		0	246	3_3	1	0	0	0
MPN560	gene	Arginine deiminase-like protein	680441	681757	-1	7.90043	115	28	253.12	51.7696	E	0	346	2_2	3	NE	normal	Gold-set Lluch-Senar, M (2015)
MPN561	gene	Uridine kinase (EC 2.7.1.48) (Uridine monophosphokinase) (Cytidine monophosphokinase)	681811	682452	1	4.78507	98	9	42.75	69.5164	F	0	247	1_1	1	0	0	0
MPN562	gene	Probable NH(3)-dependent NAD(+) synthetase (EC 6.3.1.5)	682449	683195	-1	8.49153	114	11	105.81	42.2567	H	0	345	4_4	2	0	0	0
MPN563	gene	GTP-binding protein Obg; Involved in stringent response	683188	684489	-1	8.04134	115	25	57.86	25.5826	S	0	345	3_4	1	0	0	0
MPN564a	gene	3' part of probable NADP-dependent alcohol dehydrogenase (EC 1.1.1.2)	684693	685208	-1	9.53751	-	-	-	-	E	0	345	2_4	0
MPN564	gene	5' part of probable NADP-dependent alcohol dehydrogenase (EC 1.1.1.2)	685208	685747	-1	9.58466	81	2	31.19	-	E	0	345	1_4	1	NE	normal	Gold-set Lluch-Senar, M (2015)
MPN565	gene	Conserved hypothetical protein MPN_565	685961	686587	-1	7.4748	22	4	24.2	20.3137	-	0	344	3_3	1	0	0	0
MPN566	gene	Glycerophosphoryl diester phosphodiesterase. [EC:3.1.4.46]	686589	687302	-1	9.14583	115	15	246.14	91.0695	C	2805	344	2_3	2	NE	normal	Yus E & Llorens V (2019)
MPN567	gene	Protein P200	687306	690416	-1	9.14587	114	23	173.53	25.6193	D	1479	344	1_3	1	0	0	0
MPN568	gene	GTP-binding protein Era homolog	690516	691391	-1	7.11525	112	16	65.84	13.0318	S	0	343	2_2	1	0	0	0
MPN569	gene	Single strand-specific metallo-endoribonuclease involved in late-stage 70S ribosome quality control and in maturation of the 3' terminus of the 16S rRNA.	691379	691843	-1	6.64677	27	2	10.4	-	J	0	343	1_2	1	0	0	0
MPN570	gene	Conserved hypothetical proteinMPN_570	691827	692216	-1	3.82443	-	-	0	-	-	0	342	2_2	1	0	0	0
MPN571	gene	Hemolysin-type ABC transporter	692218	694200	-1	3.98939	-	-	0	-	V	0	342	1_2	1	0	0	0
MPN572	gene	Probable cytosol aminopeptidase (EC 3.4.11.1) (Leucine aminopeptidase) (LAP) (Leucyl aminopeptidase); DNA binding protein	694304	695641	-1	11.0242	116	31	1749.87	52.774	E	0	341	3_3	1	0	0	0
MPN573	gene	60 kDa chaperonin (Protein Cpn60) (GroEL protein)	695655	697286	-1	9.76094	116	57	2188.95	285.58	O	1226	341	2_3	14	0	0	0
MPN574	gene	10 kDa chaperonin (Protein Cpn10) (GroES protein)	697289	697639	-1	9.87427	116	9	1389.42	300	O	0	341	1_3	7	0	0	0
MPN575	gene	Conserved hypothetical protein MPN_575	697827	698156	-1	5.08733	3	1	1.82	9.2098		0	340	2_2	1	NE	normal	Gold-set Lluch-Senar, M (2015)
MPN576	gene	Serine hydroxymethyltransferase (Serine methylase) (SHMT) (EC 2.1.2.1)	698648	699868	-1	8.60328	115	24	556.19	108.984	E	0	340	1_2	2	0	0	0
MPN577	gene	Conserved hypothetical protein MPN_577	700030	701070	-1	4.97741	-	-	0	300		2692	339	1_1	1	0	0	0
MPN578	gene	Conserved hypothetical protein MPN_578	701508	701810	1	-0.0782671	-	-	0	-		0	253	1_1	1	NE	normal	Gold-set Lluch-Senar, M (2015)
MPN579	gene	Conserved hypothetical protein MPN_579	701826	702155	-1	6.01444	-	-	0	-		0	338	1_1	1	0	0	0
MPN580	gene	Putative protease MPN_580	702297	702719	-1	5.55691	-	-	0	-	S	11137	337	2_2	1	0	0	0
MPN581	gene	Conserved hypothetical protein MPN_581	702787	703584	-1	9.34157	-	-	0	-	S	0	337	1_2	1	0	0	0
MPN582	gene	Conserved hypothetical lipoprotein MPN_582	703760	705079	-1	4.86896	1	1	13.55	-		6217	335	2_2	1	0	0	0
MPN583	gene	Conserved hypothetical protein MPN_583	705517	706194	-1	6.72371	-	-	0	-		3102	335	1_2	1	0	0	0
MPN584	gene	Conserved hypothetical protein MPN_584	706698	707105	-1	5.35444	-	-	0	-	S	8354	334	5_5	1	0	0	0
MPN585	gene	Conserved hypothetical lipoprotein MPN_585	707167	708075	-1	4.97972	9	2	15.93	-	S	7599	334	4_5	1	0	0	0
MPN586	gene	Conserved hypothetical protein MPN_586	708149	709192	-1	5.91564	-	-	0	-		10547	334	3_5	1	0	0	0
MPN587	gene	Conserved hypothetical lipoprotein MPN_587	709068	709520	-1	7.42235	-	-	0	-		4425	334	2_5	1	0	0	0
MPN588	gene	Uncharacterized lipoprotein MPN_588	709578	711173	-1	8.14592	19	6	13.77	300	S	0	334	1_5	1	0	0	0
MPN589	gene	Conserved hypothetical protein MPN_589	711386	711859	-1	4.5174	-	-	0	-		19662	332	4_4	1	0	0	0
MPN590	gene	Conserved hypothetical lipoprotein MPN_590	712000	712653	-1	6.54137	-	-	1.6	-	S	3828	332	3_4	1	0	0	0
MPN591	gene	Conserved hypothetical protein MPN_591	712810	713871	-1	9.32279	100	16	44.71	58.8714		15269	332	2_4	1	0	0	0
MPN592	gene	Conserved hypothetical lipoprotein MPN_592	714394	715959	-1	10.6307	114	22	86.41	30.6498	S	5942	332	1_4	1	0	0	0
MPN593	gene	Conserved hypothetical protein MPN_593	716060	716428	-1	8.0097	81	3	34.08	-		0	330	4_4	1	0	0	0
MPN594	gene	Conserved hypothetical protein MPN_594	716654	717022	-1	7.79825	-	-	0	-		0	330	3_4	1	0	0	0
MPN595	gene	Probable ribose-5-phosphate isomerase B (EC 5.3.1.6) (Phosphoriboisomerase B)	716940	717398	-1	8.19723	109	6	133.44	17.8375	G	0	330	2_4	2	0	0	0
MPN596	gene	Negative regulator of FtsZ ring formation	717398	719107	-1	7.59212	79	16	36.17	-	D	0	330	1_4	1	0	0	0
MPN597	gene	ATP synthase epsilon chain (ATP synthase F1 sector epsilon subunit) (F-ATPase epsilon subunit)	719107	719508	-1	9.47624	115	8	93.74	300	F	0	329	8_8	1	0	0	0
MPN598	gene	ATP synthase subunit beta (EC 3.6.3.14) (F-ATPase subunit beta) (ATP synthase F1 sector subunit beta)	719511	720938	-1	10.1155	116	32	642.89	300	F	0	329	7_8	3	0	0	0
MPN599	gene	ATP synthase gamma chain (ATP synthase F1 sector gamma subunit) (F-ATPase gamma subunit)	720938	721777	-1	10.0654	115	12	136.68	300	C	0	329	6_8	1	0	0	0
MPN600	gene	ATP synthase subunit alpha (EC 3.6.3.14) (F-ATPase subunit alpha) (ATP synthase F1 sector subunit alpha)	721777	723333	-1	10.0235	115	31	411.77	300	F	0	329	5_8	3	0	0	0
MPN601	gene	ATP synthase delta chain (F-ATPase delta chain)	723336	723872	-1	9.13417	115	11	98.9	300	C	0	329	4_8	1	0	0	0
MPN602	gene	ATP synthase B chain	723865	724488	-1	9.85384	116	10	190.25	300	C	0	329	3_8	2	0	0	0
MPN603	gene	ATP synthase C chain (EC 3.6.3.14) (Lipid-binding protein)	724491	724808	-1	9.649	67	4	6.14	300	C	0	329	2_8	1	0	0	0
MPN604	gene	ATP synthase A chain (F-ATPase subunit 6) (ATP synthase F0 sector subunit A)	724811	725692	-1	9.87956	113	4	120.58	300	C	0	329	1_8	1	0	0	0
MPN605	gene	Conserved hypothetical protein MPN_605	725658	726131	-1	9.29152	14	1	20.72	-	-	0	327	2_2	1	0	0	0
MPN606	gene	Enolase (EC 4.2.1.11) (2-phosphoglycerate dehydratase) (2-phospho-D-glycerate hydro-lyase)	726137	727507	-1	10.1556	116	38	1530.03	198.697	F	0	327	1_2	2	0	0	0
MPN607	gene	Peptide methionine sulfoxide reductase msrA (Protein-methionine-S-oxide reductase) (EC 1.8.4.11) (Peptide-methionine (S)-S-oxide reductase) (Peptide Met(O) reductase)	727562	728035	1	6.71066	115	13	234.02	31.3007	O	0	259	1_1	4	0	0	0
MPN608	gene	Phosphate transport system protein phoU homolog;	728032	728709	-1	7.50737	115	17	167.94	24.5261	P	0	326	4_4	2	0	0	0
MPN609	gene	Phosphate import ATP-binding protein pstB (EC 3.6.3.27) (Phosphate-transporting ATPase) (ABC phosphate transporter)	728712	729701	-1	7.76906	115	13	140.33	53.4724	P	0	326	3_4	2	0	0	0
MPN610	gene	Phosphate transport system permease protein pstA homolog	729686	731641	-1	6.66569	111	10	51.23	45.5421	P	0	326	2_4	1	0	0	0
MPN611	gene	Phosphate-binding protein pstS (PBP)	731641	732759	-1	7.29516	115	19	227.37	300	P	0	326	1_4	1	0	0	0
MPN612	gene	Conserved hypothetical protein MPN_612	733040	736033	-1	3.49767	1	1	16.59	-	-	0	323	4_4	1	0	0	0
MPN613	gene	Conserved hypothetical protein MPN_613	736148	737182	-1	2.61769	-	-	0	-	-	395	323	3_4	1	0	0	0
MPN614	gene	Conserved hypothetical protein MPN_614	737118	738122	-1	3.34493	-	-	0	-	-	0	323	2_4	1	0	0	0
MPN615	gene	Putative type I restriction enzyme S protein (HsdS)	738208	739314	-1	7.65062	7	2	34.09	-	V	7924	323	1_4	1	0	0	0
MPN616	gene	30S ribosomal protein S9	739387	739785	-1	9.71366	116	12	486.02	22.6382	J	0	322	2_2	1	0	0	0
MPN617	gene	50S ribosomal protein L13	739791	740231	-1	10.2769	85	10	41.48	25.0335	J	0	322	1_2	1	0	0	0
MPN618	gene	DNA polymerase III subunit gamma/tau (EC 2.7.7.7)	740262	742307	-1	7.96393	116	32	184.6	17.6023	L	0	320	5_5	3	0	0	0
MPN619	gene	UvrABC system protein A (UvrA protein) (Excinuclease ABC subunit A)	742316	745162	-1	7.97783	115	61	153.78	29.111	L	0	320	4_5	2	0	0	0
MPN620	gene	Conserved hypothetical protein MPN_620	745140	747659	-1	7.47726	115	39	106.76	42.5946	-	794	320	3_5	1	0	0	0
MPN621	gene	Probably non-catalytic ribonuclease J2	747705	749390	-1	9.50216	116	37	340.96	30.4144	O	0	320	2_5	1	0	0	0
MPN622	gene	30S ribosomal protein S15	749395	749655	-1	10.5617	111	5	96.09	20.3525	J	0	320	1_5	1	0	0	0
MPN623	gene	Probable ATP-dependent RNA helicase (EC 3.6.1.-)	749813	751165	1	8.55456	107	23	60.01	6.43062	L	0	262	1_1	1	0	0	0
MPN624	gene	50S ribosomal protein L28	751187	751384	1	10.4924	75	5	124.84	26.45	J	0	263	1_2	1	0	0	0
MPN625	gene	Peroxiredoxin osmC	751428	751853	1	10.1996	116	10	818.72	43.9013	O	0	263	2_2	2	0	0	0
MPN626	gene	RNA polymerase sigma factor	751988	752506	1	3.62054	-	-	0	-	K	0	265	1_1	1	0	0	0
MPN627	gene	Phosphoenolpyruvate-protein phosphotransferase (EC 2.7.3.9) (Phosphotransferase system, enzyme I)	752503	754221	-1	9.214	115	31	439.33	115.207	G	0	317	4_4	2	0	0	0
MPN628	gene	2,3-bisphosphoglycerate-independent phosphoglycerate mutase (Phosphoglyceromutase) (BPG-independent PGAM) (iPGM) (EC 5.4.2.1)	754226	755752	-1	8.45761	116	24	277.98	43.7043	G	0	317	3_4	2	0	0	0
MPN629	gene	Triosephosphate isomerase (TIM) (EC 5.3.1.1) (Triose-phosphate isomerase)	755745	756479	-1	8.06997	116	14	535.5	97.529	G	0	317	2_4	2	0	0	0
MPN630	gene	Uncharacterized protein MPN_630	756532	757746	-1	6.67456	113	12	79.78	300	S	0	317	1_4	1	0	0	0
MPN631	gene	Elongation factor Ts (EF-Ts)	757833	758729	1	9.07095	116	28	842.06	46.1817	J	0	267	1_2	2	0	0	0
MPN632	gene	Uridylate kinase (UK) (EC 2.7.4.22) (Uridine monophosphate kinase) (UMP kinase) (UMPK)	758710	759438	1	8.59192	112	10	61.88	36.0219	F	0	267	2_2	6	0	0	0
MPN633	gene	Conserved hypothetical protein MPN_633	759541	760284	1	8.42991	4	2	-	-	S	8479	268	1_3	1	0	0	0
MPN634	gene	Putative GTP-pyrophosphokinase YwaC (RelA-like) (EC 2.7.6.5)	760366	760911	1	6.7068	-	-	-	-	S	0	268	2_3	1	0	0	0
MPN635	gene	Conserved hypothetical protein MPN_635	761467	762525	1	4.4594	-	-	0	-	S	2174	268	3_3	1	0	0	0
MPN636	gene	Ribosome-recycling factor (RRF) (Ribosome-releasing factor)	762602	763156	1	8.14626	114	17	666.38	40.4322	J	0	270	1_2	1	0	0	0
MPN637	gene	Putative phosphatidate cytidylyltransferase (EC 2.7.7.41) (CDP-diacylglycerol synthase) (CDS) (CTP:phosphatidate cytidylyltransferase) (CDP-DG synthetase) (CDP-DAG synthase)	763156	764343	1	6.52482	34	2	56.38	-	I	0	270	2_2	1	0	0	0
MPN638	gene	Putative type I restriction enzyme S protein (HsdS)	764363	765490	1	8.63991	115	32	766.73	240.435	V	0	271	1_1	1	0	0	0
MPN639	gene	Conserved hypothetical lipoprotein MPN_639	765487	766350	-1	5.91243	89	10	33.13	24.1784		0	313	10_10	1	0	0	0
MPN640	gene	Conserved hypothetical lipoprotein MPN_640	766358	767260	-1	6.62305	27	4	10.28	-	S	18404	313	9_10	1	0	0	0
MPN641	gene	Conserved hypothetical lipoprotein MPN_641	767260	768090	-1	6.62675	113	9	56.93	7.59452	S	5301	313	8_10	1	0	0	0
MPN642	gene	Conserved hypothetical lipoprotein MPN_642	768093	768932	-1	7.04025	87	10	22.05	14.4917	S	20262	313	7_10	1	0	0	0
MPN643	gene	Conserved hypothetical lipoprotein MPN_643	768932	769756	-1	7.04241	112	8	47.55	17.5936	S	3762	313	6_10	1	0	0	0
MPN644	gene	Conserved hypothetical lipoprotein MPN_644	769761	770612	-1	5.89662	6	1	10.73	-	S	7403	313	5_10	1	0	0	0
MPN645	gene	Conserved hypothetical lipoprotein MPN_645	770615	771466	-1	6.56258	56	9	15.9	16.5761	S	3408	313	4_10	1	0	0	0
MPN646	gene	Conserved hypothetical lipoprotein MPN_646	771466	772299	-1	6.56046	52	8	36.69	13.3629	S	0	313	3_10	1	0	0	0
MPN647	gene	Conserved hypothetical lipoprotein MPN_647	772322	773194	-1	6.75936	49	7	31.41	7.92124	S	0	313	2_10	1	0	0	0
MPN648	gene	Conserved hypothetical lipoprotein MPN_648	773305	773715	-1	7.2527	-	-	0	-	S	0	313	1_10	1	0	0	0
MPN649	gene	Uncharacterized protein MPN_649	774602	775012	-1	3.45752	-	-	0	-		0	312	2_2	1	0	0	0
MPN650	gene	Uncharacterized lipoprotein MPN_650	774997	775302	-1	5.45035	-	-	0	-		0	312	1_2	1	0	0	0
MPN651	gene	PTS system mannitol-specific EIICB component (EIICB-Mtl) (EII-Mtl)	776300	777439	1	1.56564	-	-	0	-	G	0	273	1_3	1	NE	normal	Gold-set Lluch-Senar, M (2015)
MPN652	gene	Mannitol-1-phosphate 5-dehydrogenase (EC 1.1.1.17)	777411	778520	1	3.46156	98	12	28.02	96.56	C	0	273	2_3	1	NE	normal	Gold-set Lluch-Senar, M (2015)
MPN653	gene	Mannitol-specific phosphotransferase enzyme IIA component (EC 2.7.1.-) (PTS system mannitol-specific EIIA component) (EIIA-Mtl) (EIII-Mtl)	778501	778932	1	5.1609	113	9	50.9	59.1309	G	4.64	273	3_3	1	NE	normal	Gold-set Lluch-Senar, M (2015)
MPN654	gene	Conserved hypothetical lipoprotein MPN_654	779305	779694	-1	3.09419	-	-	0	-	S	27763	900	1_1	1	0	0	0
MPN655	gene	Uncharacterized protein MPN_655	779971	780585	1	7.31813	109	6	75.8	17.1863		22964	276	1_2	1	0	0	0
MPN655b	gene	MPN655b	780770	781018	1	6.17394	-	-	-	-		0	276	2_2	1
MPN656	gene	Ribosome biogenesis GTPase A	781058	781873	-1	6.72895	41	8	6.6	14.1162	S	0	309	5_5	1	0	0	0
MPN657	gene	Uncharacterized protein MPN_657	781842	783047	-1	8.35998	53	4	22.96	-	S	0	309	4_5	1	0	0	0
MPN658	gene	50S ribosomal protein L19	783063	783422	-1	9.33456	116	10	335.92	26.3185	J	0	309	3_5	1	0	0	0
MPN659	gene	tRNA (guanine-N(1)-)-methyltransferase (EC 2.1.1.31) (M1G-methyltransferase) (tRNA [GM37] methyltransferase)	783406	784101	-1	9.82923	65	3	25	7.23845	J	0	309	2_5	2	0	0	0
MPN660	gene	30S ribosomal protein S16	784104	784388	-1	9.83862	115	6	192.07	25.4716	J	0	309	1_5	1	0	0	0
MPN661	gene	Na+ -driven efflux pump	784452	786101	-1	8.48353	97	11	49.95	43.7056	V	0	307	5_5	1	0	0	0
MPN662	gene	Peptide methionine sulfoxide reductase msrB (EC 1.8.4.12) (Peptide-methionine (R)-S-oxide reductase)	786102	786557	-1	10.1311	116	8	284.36	-	O	0	307	4_5	1	0	0	0
MPN663	gene	Putative tRNA-binding protein ytpR	786521	787225	-1	10.0569	115	14	158.05	31.3822	J	0	307	3_5	1	0	0	0
MPN664	gene	Lipid binding	787232	788104	-1	11.0124	115	16	167.52	27.4465	S	0	307	2_5	1	0	0	0
MPN665	gene	Elongation factor Tu (EF-Tu)	788104	789288	-1	11.9375	116	41	2648.77	127.814	J	0	307	1_5	2	0	0	0
MPN666	gene	Conserved hypothetical protein MPN_666	789373	790128	1	8.81993	96	4	101.68	300	S	0	283	1_2	1	0	0	0
MPN667	gene	UTP--glucose-1-phosphate uridylyltransferase (EC 2.7.7.9) (UDP-glucose pyrophosphorylase) (UDPGP) (Alpha-D-glucosyl-1-phosphate uridylyltransferase) (Uridine diphosphoglucose pyrophosphorylase)	790116	790991	1	8.3688	113	11	99.43	77.2548	M	0	283	2_2	4	0	0	0
MPN668	gene	Organic hydroperoxide resistance protein-like	790988	791410	-1	8.79961	116	7	125.31	71.9429	O	0	306	1_1	1	0	0	0
MPN669	gene	Tyrosyl-tRNA synthetase (EC 6.1.1.1) (Tyrosine--tRNA ligase) (TyrRS)	791436	792635	1	6.09268	115	22	162.12	115.864	J	0	285	1_1	2	E	0	Gold-set Lluch-Senar, M (2015)
MPN670	gene	Conserved hypothetical protein MPN_670	792675	793712	-1	9.30877	115	16	371.44	86.0836	-	0	305	1_1	1	0	0	0
MPN671	gene	Cell division protease ftsH homolog (EC 3.4.24.-)	794265	796394	-1	10.4708	115	46	625.29	52.5608	O	0	304	5_5	6	0	0	0
MPN671a	gene	dihydroxyacetone kinase dhal-related activity. It has the C-terminal part of the DhaL conserved and a degenerated N-tterminal sequence	793700	794281	-1	9.62194	-	-	-	22.3929		0	304	4_5	1
MPN672	gene	Hypoxanthine-guanine phosphoribosyltransferase (HGPRTase) (HGPRT) (EC 2.4.2.8)	796575	797102	-1	10.1621	112	8	8.45	7.68013	F	0	304	3_5	1	0	0	0
MPN672a	gene	New ORF	796381	796554	-1	10.366	-	-	5.94	-		0	304	2_5	1
MPN673	gene	2-C-methyl-D-erythritol 2,4-cyclodiphosphate synthase-like	797102	797611	-1	10.8414	116	9	96.19	118.301	I	0	304	1_5	3	0	0	0
MPN674	gene	L-lactate dehydrogenase (L-LDH) (EC 1.1.1.27)	797782	798720	1	10.3203	116	33	1850.3	102.427	C	0	287	1_1	4	NE	normal	Yus E & Llorens V (2019)
MPN675	gene	Uncharacterized protein MPN_675	799125	799430	-1	7.83194	56	4	22.72	-	L	36393	303	1_1	1	0	0	0
MPN676	gene	Uncharacterized protein MPN_676	799773	800141	1	4.07476	-	-	-	-		0	288	1_1	1	0	0	0
MPN677	gene	DGT (deoxyguanosinetriphosphate triphosphohydrolase) (EC 3.1.5.1). Putative Transcription factor?.	800698	801975	-1	8.80154	115	29	176.38	101.664	S	0	302	2_2	4	0	0	0
MPN678	gene	Glutamyl-tRNA synthetase (EC 6.1.1.17) (Glutamate--tRNA ligase) (GluRS)	801956	803410	-1	9.43105	115	28	266.3	191.448	J	0	302	1_2	2	E	0	Gold-set Lluch-Senar, M (2015)
MPN679	gene	Dimethyladenosine transferase (EC 2.1.1.-) (S-adenosylmethionine-6-N', N'-adenosyl(rRNA) dimethyltransferase) (16S rRNA dimethylase) (High level kasugamycin resistance protein ksgA) (Kasugamycin dimethyltransferase)	803397	804188	-1	8.79325	86	10	58.04	19.1105	J	0	300	4_4	2	0	0	0
MPN680	gene	Inner membrane protein oxaA; Membrane insertion of proteins	804181	805338	-1	8.80148	111	7	81.87	25.6803	U	0	300	3_4	1	0	0	0
MPN681	gene	Ribonuclease P protein component (RNaseP protein) (RNase P protein) (EC 3.1.26.5) (Protein C5)	805319	805675	-1	9.94206	1	1	0	-	J	0	300	2_4	1	0	0	0
MPN682	gene	50S ribosomal protein L34	805665	805811	-1	10.1548	104	2	53.88	-	J	0	300	1_4	1	0	0	0
MPN683	gene	Similar to bacitracin export ATP-binding protein B	805834	806853	-1	9.49701	115	17	118.54	40.7822	V	0	299	3_3	1	0	0	0
MPN684	gene	Uncharacterized ABC transporter permease MPN_684	806855	812503	-1	9.22088	115	72	174.74	19.3813	V	0	299	2_3	1	0	0	0
MPN685	gene	Similar to bacitracin export ATP-binding protein B	812509	813363	-1	10.8475	115	19	222.27	11.1182	V	0	299	1_3	2	0	0	0
MPN686	gene	Chromosomal replication initiator protein dnaA	813431	814750	-1	8.11644	115	37	282.85	70.8563	L	0	298	3_3	2	0	0	0
MPN687	gene	Uncharacterized protein MPN_687	814750	815502	-1	8.90464	111	11	102.16	7.412		0	298	2_3	1	0	0	0
MPN688	gene	ParA family protein MPN_688	815489	816301	-1	8.59628	116	18	593.26	300	D	0	298	1_3	1	0	0	0
Mpnr01	rRNA	-	118286	119799	1	21.3717	-	-	-	-		0	44	1_3	0	0	0	0
Mpnr02	rRNA	-	120031	122935	1	21.3525	-	-	-	-		0	44	2_3	0	0	0	0
Mpnr03	rRNA	-	122973	123080	1	14.3569	-	-	-	-		0	44	3_3	0	0	0	0
MPNs01	misc_RNA	-	463837	463916	-1	8.96501	-	-	-	-		0	1084	1_2	0	0	0	0
MPNs03	misc_RNA	-	571397	571764	-1	15.0295	-	-	-	-		0	1083	1_1	0	0	0	0
MPNs04	tmRNA	-	571788	572174	1	16.8211	-	-	-	-		0	216	1_1	0	0	0	0
MPNt01	tRNA	tRNA-Ala	19074	19149	-1	9.61483	-	-	-	-		0	600	2_2	0	0	0	0
MPNt02	tRNA	tRNA-Ile	19155	19231	-1	9.12263	-	-	-	-		0	600	1_2	0	0	0	0
MPNt03	tRNA	tRNA-Ser	93050	93138	-1	7.70844	-	-	-	-		22727	560	1_1	0	0	0	0
MPNt04	tRNA	tRNA-Thr	156332	156405	-1	8.50522	-	-	-	-		0	532	1_1	0	0	0	0
MPNt05	tRNA	tRNA-Cys	358206	358282	1	10.8148	-	-	-	-		0	131	1_8	0	0	0	0
MPNt06	tRNA	tRNA-Pro	358334	358410	1	10.3415	-	-	-	-		0	131	2_8	0	0	0	0
MPNt07	tRNA	tRNA-Met	358415	358491	1	10.6368	-	-	-	-		0	131	3_8	0	0	0	0
MPNt08	tRNA	tRNA-Ile	358502	358577	1	10.7907	-	-	-	-		0	131	4_8	0	0	0	0
MPNt09	tRNA	tRNA-Ser	358618	358708	1	11.5556	-	-	-	-		24444	131	5_8	0	0	0	0
MPNt10	tRNA	tRNA-Met	358721	358797	1	11.0922	-	-	-	-		0	131	6_8	0	0	0	0
MPNt11	tRNA	tRNA-Asp	358799	358872	1	10.5209	-	-	-	-		0	131	7_8	0	0	0	0
MPNt12	tRNA	tRNA-Phe	358874	358949	1	7.78507	-	-	-	-		0	131	8_8	0	0	0	0
MPNt13	tRNA	tRNA-Phe	373046	373122	1	6.61748	-	-	-	-		0	135	3_3	0	0	0	0
MPNt14	tRNA	tRNA-Gly	427538	427611	-1	9.47387	-	-	-	-		0	451	1_6	0	0	0	0
MPNt15	tRNA	tRNA-Arg	429247	429321	1	10.02	-	-	-	-		0	154	2_2	0	0	0	0
MPNt16	tRNA	tRNA-Trp	429395	429468	1	9.65671	-	-	-	-		0	155	2_2	0	0	0	0
MPNt17	tRNA	tRNA-Arg	453223	453299	-1	5.04297	-	-	-	-		0	442	1_1	0	0	0	0
MPNt18	tRNA	tRNA-Gly	482248	482321	-1	10.0397	-	-	-	-		0	431	5_5	0	0	0	0
MPNt19	tRNA	tRNA-Leu	482328	482413	-1	10.4452	-	-	-	-		23529	431	4_5	0	0	0	0
MPNt20	tRNA	tRNA-Lys	482414	482488	-1	11.5437	-	-	-	-		0	431	3_5	0	0	0	0
MPNt21	tRNA	tRNA-Gln	482532	482606	-1	12.294	-	-	-	-		0	431	2_5	0	0	0	0
MPNt22	tRNA	tRNA-Tyr	482612	482698	-1	11.0258	-	-	-	-		0	431	1_5	0	0	0	0
MPNt23	tRNA	tRNA-Trp	487357	487431	1	7.25449	-	-	-	-		0	185	1_1	0	0	0	0
MPNt24	tRNA	tRNA-Ser	555105	555195	1	10.8392	-	-	-	-		24444	207	1_2	0	0	0	0
MPNt25	tRNA	tRNA-Ser	555197	555285	1	9.80264	-	-	-	-		36364	207	2_2	0	0	0	0
MPNt27	tRNA	tRNA-Leu	562021	562105	-1	9.58254	-	-	-	-		23.81	403	7_7	0	0	0	0
MPNt28	tRNA	tRNA-Lys	562110	562185	-1	10.4348	-	-	-	-		28	403	6_7	0	0	0	0
MPNt29	tRNA	tRNA-Thr	562198	562273	-1	10.5497	-	-	-	-		28	403	5_7	0	0	0	0
MPNt30	tRNA	tRNA-Val	562275	562350	-1	10.6378	-	-	-	-		0	403	4_7	0	0	0	0
MPNt31	tRNA	tRNA-Thr	562358	562432	-1	11.0589	-	-	-	-		0	403	3_7	0	0	0	0
MPNt32	tRNA	tRNA-Glu	562434	562510	-1	10.8357	-	-	-	-		0	403	2_7	0	0	0	0
MPNt33	tRNA	tRNA-Asn	562519	562593	-1	10.1244	-	-	-	-		0	403	1_7	0	0	0	0
MPNt34	tRNA	tRNA-His	643876	643952	1	4.75107	-	-	-	-		0	233	3_3	0	0	0	0
MPNt35	tRNA	tRNA-Leu	644934	645019	-1	8.91924	-	-	-	-		0	365	1_2	0	0	0	0
MPNt36	tRNA	tRNA-Leu	648876	648957	1	12.0619	-	-	-	-		25926	237	1_1	0	0	0	0
MPNt37	tRNA	tRNA-Arg	680364	680439	-1	7.84065	-	-	-	-		0	346	1_2	0	0	0	0
MPNt26	tRNA	tRNA-Ser	558598	558686	1	1.24878	-	-	-	-		36364	210	1_1	0	0	0	0

## Sheet: other
locus_tag	type	start	end	strand	perc_repeated	operon	rel_gene	expr
ncMPN002	ncRNA	13380	14800	1	5.141	4	NA	4.49086
ncMPN005	ncRNA	15895	16000	1	0	6	NA	4.99168
ncMPN007	ncRNA	61736	62998	1	0	24	NA	4.25429
ncMPN010	ncRNA	88176	88398	1	0	30	NA	6.53975
ncMPN011	ncRNA	88744	89398	1	0	31	NA	5.39509
ncMPN012	ncRNA	91209	92598	1	1.44	32	NA	4.02186
ncMPN013	ncRNA	96175	96448	1	0	34	NA	8.48702
ncMPN014	ncRNA	99072	99173	1	0	34	NA	7.75728
ncMPN019	ncRNA	166994	167469	1	0	64	NA	8.10403
ncMPN021	ncRNA	172209	172419	1	0	68	NA	9.35999
ncMPN024	ncRNA	238781	239169	1	0	86	NA	7.50024
ncMPN026	ncRNA	240973	241119	1	0	88	NA	7.89038
ncMPN027	ncRNA	253180	253558	1	0	96	NA	12.6726
ncMPN028	ncRNA	265301	265418	1	0	100	NA	5.44757
ncMPN030	ncRNA	276656	276743	1	0	104	NA	11.0437
ncMPN031	ncRNA	284439	284668	1	0	106	NA	7.71365
ncMPN032	ncRNA	323438	324068	1	28.889	117	NA	4.10776
ncMPN034	ncRNA	348784	350347	1	0	128	NA	4.12498
ncMPN036	ncRNA	398579	399433	1	0	142	NA	4.74372
ncMPN037	ncRNA	411910	412423	1	6.043	147	NA	6.86255
ncMPN038	ncRNA	432378	432643	1	7.547	157	NA	7.40805
ncMPN041	ncRNA	450961	452463	1	0	166	NA	3.48207
ncMPN042	ncRNA	457004	457163	1	0	168	NA	8.53424
ncMPN043	ncRNA	459921	461163	1	0	172	NA	5.10731
ncMPN044	ncRNA	460384	461163	1	0	172	NA	4.13198
ncMPN046	ncRNA	461258	461613	1	0	173	NA	5.79923
ncMPN047	ncRNA	468419	468963	1	0	174	NA	2.40649
ncMPN049	ncRNA	471427	471963	1	0	176	NA	4.08113
ncMPN050	ncRNA	480861	481163	1	0	180	NA	5.75445
ncMPN051	ncRNA	481987	482163	1	0	181	NA	4.86695
ncMPN052	ncRNA	482205	482463	1	7.752	181	NA	2.49988
ncMPN053	ncRNA	483291	483603	1	0	182	NA	9.67427
ncMPN056	ncRNA	505603	506463	1	0	184	NA	6.80028
ncMPN057	ncRNA	507771	509163	1	0	195	NA	3.9134
ncMPN058	ncRNA	509091	509663	1	0	196	NA	2.10293
ncMPN059	ncRNA	509843	509903	1	0	197	NA	1.79718
ncMPN060	ncRNA	511797	512363	1	0	198	NA	4.49366
ncMPN062	ncRNA	518841	519043	1	0	777	NA	4.55897
ncMPN063	ncRNA	530367	530863	1	5.04	776	NA	3.77962
ncMPN065	ncRNA	532742	533763	1	11.557	774	NA	2.66426
ncMPN066	ncRNA	533774	533853	1	31.646	773	NA	3.26959
ncMPN067	ncRNA	538212	538383	1	0	201	NA	5.35653
ncMPN071	ncRNA	544591	544663	1	0	768	NA	3.24585
ncMPN075	ncRNA	549019	551663	1	0.983	203	NA	9.34496
ncMPN076	ncRNA	550510	551663	1	2.255	203	NA	3.34868
ncMPN077	ncRNA	556277	556393	1	68.103	762	NA	5.21245
ncMPN078	ncRNA	556580	556848	1	50.746	761	NA	6.89603
ncMPN080	ncRNA	560107	560963	1	57.827	211	NA	4.29487
ncMPN081	ncRNA	562624	564203	1	0	211	NA	4.5262
ncMPN087	ncRNA	576627	577563	1	0	217	NA	4.34893
ncMPN088	ncRNA	596458	597765	1	0	223	NA	7.53374
ncMPN089	ncRNA	596725	597765	1	0	223	NA	7.47419
ncMPN090	ncRNA	599561	600040	1	0	225	NA	7.98797
ncMPN091	ncRNA	618611	618863	1	0	229	NA	7.41241
ncMPN092	ncRNA	623955	624965	1	5.248	230	NA	5.41841
ncMPN093	ncRNA	637833	638415	1	0	231	NA	2.97236
ncMPN094	ncRNA	641193	641344	1	0	232	NA	4.07146
ncMPN095	ncRNA	645829	646084	1	88.235	234	NA	4.66245
ncMPN096	ncRNA	656059	656424	1	0	240	NA	6.62507
ncMPN097	ncRNA	664665	664784	1	0	243	NA	5.69998
ncMPN098	ncRNA	664665	665184	1	0	243	NA	4.91932
ncMPN100	ncRNA	683614	683964	1	0	248	NA	3.91468
ncMPN101	ncRNA	684830	685054	1	0	249	NA	4.16027
ncMPN103	ncRNA	690491	690763	1	0	250	NA	4.52368
ncMPN104	ncRNA	702905	703663	1	0	254	NA	4.25397
ncMPN105	ncRNA	703721	705463	1	6.028	255	NA	4.49936
ncMPN106	ncRNA	708503	710463	1	4.235	257	NA	9.05408
ncMPN107	ncRNA	711379	711863	1	19.628	735	NA	4.64231
ncMPN108	ncRNA	716528	717463	1	0	734	NA	4.06023
ncMPN109	ncRNA	733753	734123	1	0	260	NA	2.75992
ncMPN112	ncRNA	757396	757713	1	0	266	NA	4.46345
ncMPN113	ncRNA	761074	761363	1	21.799	268	NA	6.66129
ncMPN114	ncRNA	770035	770563	1	9.47	729	NA	4.17061
ncMPN115	ncRNA	775959	776323	1	0	728	NA	4.40011
ncMPN119	ncRNA	782280	782373	1	0	278	NA	1.83558
ncMPN121	ncRNA	785259	785543	1	0	279	NA	3.88204
ncMPN123	ncRNA	787579	787813	1	0	280	NA	3.75033
ncMPN124	ncRNA	797249	797413	1	0	721	NA	4.65257
ncMPN125	ncRNA	800438	800963	1	0	289	NA	3.59895
ncMPN126	ncRNA	807512	807763	1	0	290	NA	2.75997
ncMPN127	ncRNA	813590	814463	1	0	291	NA	6.25823
ncMPN200	ncRNA	44	176	-1	0	1061	NA	0.257601
ncMPN201	ncRNA	394	587	-1	0	1060	NA	4.27737
ncMPN202	ncRNA	15249	15701	-1	13.274	1059	NA	5.04955
ncMPN204	ncRNA	17299	17493	-1	0	603	NA	10.0668
ncMPN206	ncRNA	19294	19407	-1	0	1056	NA	3.80871
ncMPN208	ncRNA	21999	23147	-1	0	1053	NA	7.18617
ncMPN210	ncRNA	28504	28964	-1	0	1052	NA	4.04117
ncMPN213	ncRNA	33298	33795	-1	0	1049	NA	3.52746
ncMPN215	ncRNA	45408	45666	-1	0	1048	NA	2.49148
ncMPN217	ncRNA	48198	48818	-1	0	1047	NA	2.86605
ncMPN218	ncRNA	55372	55496	-1	0	1046	NA	4.02112
ncMPN220	ncRNA	57237	57481	-1	20.902	1044	NA	4.98734
ncMPN221	ncRNA	64887	65548	-1	0	1043	NA	3.73137
ncMPN222	ncRNA	66597	66792	-1	0	1042	NA	2.80788
ncMPN223	ncRNA	67197	67903	-1	0	1041	NA	4.50768
ncMPN224	ncRNA	68217	68405	-1	0	1040	NA	4.8746
ncMPN225	ncRNA	68817	68967	-1	0	1039	NA	4.0759
ncMPN226	ncRNA	81597	82032	-1	0	1038	NA	3.95548
ncMPN227	ncRNA	69035	69098	-1	0	1037	NA	4.42049
ncMPN228	ncRNA	82197	82626	-1	0	1036	NA	4.46575
ncMPN229	ncRNA	68797	69291	-1	0	1035	NA	3.76778
ncMPN231	ncRNA	93182	93232	-1	0	1033	NA	5.55248
ncMPN235	ncRNA	108027	108244	-1	0	1029	NA	9.17695
ncMPN237	ncRNA	111627	111714	-1	29.885	1027	NA	5.59856
ncMPN246	ncRNA	126144	126543	-1	5.013	1018	NA	7.19187
ncMPN257	ncRNA	149632	149825	-1	0	1010	NA	7.13968
ncMPN269	ncRNA	189968	190240	-1	25.368	1001	NA	3.61977
ncMPN272	ncRNA	199843	199958	-1	69.565	517	NA	3.92502
ncMPN282	ncRNA	251477	251659	-1	0	990	NA	6.09613
ncMPN283	ncRNA	260358	295367	-1	0.134	989	NA	2.78554
ncMPN288	ncRNA	295907	296024	-1	0	984	NA	5.4029
ncMPN289	ncRNA	298527	298640	-1	0	983	NA	2.24259
ncMPN297	ncRNA	320642	320732	-1	0	975	NA	5.74265
ncMPN298	ncRNA	322637	323108	-1	12.314	974	NA	6.54774
ncMPN306	ncRNA	359962	360370	-1	0	967	NA	5.12893
ncMPN308	ncRNA	360962	361696	-1	0	965	NA	4.25771
ncMPN313	ncRNA	373187	373321	-1	0	960	NA	7.70991
ncMPN318	ncRNA	400462	401238	-1	0	955	NA	4.56737
ncMPN319	ncRNA	403000	403142	-1	0	954	NA	2.29546
ncMPN320	ncRNA	405962	406588	-1	0	953	NA	3.40519
ncMPN321	ncRNA	407637	407707	-1	0	952	NA	8.37078
ncMPN323	ncRNA	409257	409355	-1	0	951	NA	2.84029
ncMPN324	ncRNA	416162	416845	-1	0	950	NA	4.55894
ncMPN326	ncRNA	430962	431583	-1	0	949	NA	2.88225
ncMPN327	ncRNA	441732	443055	-1	77.702	948	NA	5.27752
ncMPN328	ncRNA	446924	447047	-1	0	947	NA	4.14581
ncMPN329	ncRNA	457162	457871	-1	0	946	NA	4.10947
ncMPN333	ncRNA	491242	491407	-1	0	943	NA	3.49378
ncMPN336	ncRNA	499812	499931	-1	0	940	NA	3.97001
ncMPN337	ncRNA	499962	501461	-1	0	939	NA	7.5418
ncMPN338	ncRNA	520212	520614	-1	0	417	NA	9.3403
ncMPN339	ncRNA	562812	563311	-1	0	401	NA	9.34153
ncMPN340	ncRNA	591013	591227	-1	0	937	NA	4.85555
ncMPN341	ncRNA	591213	591668	-1	0	936	NA	6.52621
ncMPN343	ncRNA	606714	607476	-1	93.963	934	NA	8.59879
ncMPN344	ncRNA	620062	620472	-1	0	933	NA	5.39077
ncMPN351	ncRNA	642663	643884	-1	0	929	NA	5.79986
ncMPN353	ncRNA	656463	657184	-1	0	927	NA	5.17461
ncMPN354	ncRNA	662163	663354	-1	0	926	NA	4.12391
ncMPN355	ncRNA	663963	664400	-1	0	352	NA	4.58091
ncMPN357	ncRNA	670163	670529	-1	0	351	NA	8.40893
ncMPN359	ncRNA	677763	678602	-1	0	923	NA	3.49246
ncMPN367	ncRNA	758162	759183	-1	0	922	NA	6.0486
ncMPN368	ncRNA	764662	765477	-1	0	313	NA	5.15631
ncMPN369	ncRNA	776182	776403	-1	0	902	NA	3.09813
ncMPN370	ncRNA	777712	778508	-1	0	901	NA	3.19178
ncMPN371	ncRNA	781082	781209	-1	0	918	NA	5.42495
ncMPN373	ncRNA	789302	789533	-1	0	917	NA	6.24997
ncMPN375	ncRNA	799762	799995	-1	0	915	NA	13.669
ncMPN376	ncRNA	800362	800416	-1	0	914	NA	6.55403
ncMPN381	ncRNA	777612	777803	-1	0	901	NA	2.64806
ncMPN387	ncRNA	69822	70029	-1	0	908	NA	2.69884
ncMPN388	ncRNA	440162	441126	-1	80.29	907	NA	3.64158
ncMPN390	ncRNA	739042	739329	-1	55.052	905	NA	8.80795
ncMPN392	ncRNA	340210	340489	1	99.642	125	NA	6.44324
ncMPN398	ncRNA	586733	586844	-1	0	393	NA	8.34138
ncMPN399	ncRNA	67115	67798	1	0	24	NA	6.46388
ncMPN400	ncRNA	69267	69448	1	11.05	704	NA	0.0771679
ncMPN404	ncRNA	434565	435463	1	7.016	158	NA	4.08453
ncMPN405	ncRNA	434881	435103	1	14.414	707	NA	4.25099
ncMPN407	ncRNA	652165	652382	1	0	702	NA	5.31097
ncMPN408	ncRNA	247773	248118	1	99.13	819	NA	6.40917
ncMPN409	ncRNA	370281	370783	1	0	135	NA	10.5778
ncMPN410	ncRNA	372692	373013	1	0	135	NA	7.48337
ncMPN411	ncRNA	413571	414033	1	0	147	NA	4.91554
ncMPN416	ncRNA	108266	108748	1	0	38	NA	8.21003
ncMPN420	ncRNA	236289	236469	1	0	86	NA	8.51096
ncMPN421	ncRNA	280407	280559	-1	0	1058	NA	2.18348
ncMPN426	ncRNA	571526	571783	1	0	215	NA	4.38391
ncMPN427	ncRNA	432512	433085	-1	2.792	1076	NA	3.93354
ncMPN428	ncRNA	797640	797763	1	0	286	NA	5.35812
ncMPN429	ncRNA	92925	93143	1	9.174	1079	NA	2.02692
ncMPN430	ncRNA	470421	471413	1	0	175	NA	7.11286
ncMPN431	ncRNA	604565	639862	1	25.226	747	NA	5.11993
ncMPN432	ncRNA	705530	708463	1	8.762	256	NA	5.24673
ncMPN433	ncRNA	718784	719213	1	0	258	NA	3.87809
ncMPN434	ncRNA	813360	814463	1	0	291	NA	6.12054
ncMPN440	ncRNA	775462	775792	-1	0	903	NA	3.55839
ncMPN441	ncRNA	774062	774584	-1	3.831	312	NA	3.74165
ncMPN443	ncRNA	604764	606779	-1	28.387	383	NA	6.70597
ncMPN444	ncRNA	427662	429362	-1	0	945	NA	3.6258
ncMPN445	ncRNA	415212	415440	-1	0	956	NA	2.22621
ncMPN446	ncRNA	335043	335769	1	0	122	NA	9.12992
ncMPN447	ncRNA	293711	294043	1	0	108	NA	6.67476
ncMPN448	ncRNA	558575	558700	1	40.8	1082	NA	0.932613
TSS00001	TSS	536	556	1	0	0	NA	2.07529
TSS00002	TSS	572	592	1	0	0	NA	-0.392317
TSS00003	TSS	644	664	1	0	0	MPN001	5.24159
TSS00004	TSS	2791	2811	1	0	0	MPN003	6.80367
TSS00005	TSS	7216	7236	1	0	0	MPN005	10.5018
TSS00006	TSS	9157	9177	1	0	0	MPN007	9.53008
TSS00007	TSS	11130	11150	1	0	0	MPN009	7.69382
TSS00008	TSS	12331	12351	1	0	0	MPN010	5.16993
TSS00009	TSS	14301	14321	-1	0	0	MPN012	-2.39232
TSS00010	TSS	15024	15044	1	100	0	NA	4.98923
TSS00011	TSS	15134	15154	1	70	0	NA	5.7644
TSS00012	TSS	15856	15876	1	0	0	MPN014	0.85561
TSS00013	TSS	15885	15905	1	0	0	NA	1.70571
TSS00014	TSS	17483	17503	-1	0	0	MPN015	8.02567
TSS00015	TSS	18343	18363	-1	0	0	MPN016	7.50572
TSS00016	TSS	19022	19042	-1	0	0	MPN017	8.54091
TSS00017	TSS	19304	19324	1	0	0	MPN018	1.5025
TSS00018	TSS	22773	22793	1	0	0	NA	8.1992
TSS00019	TSS	22866	22886	1	0	0	MPN020	8.44423
TSS00020	TSS	26130	26150	1	0	0	MPN021	8.71285
TSS00021	TSS	29786	29806	1	0	0	NA	7.30422
TSS00022	TSS	27994	28014	1	0	0	MPN023	9.48679
TSS00023	TSS	29797	29817	1	0	0	MPN024	7.57851
TSS00024	TSS	33026	33046	-1	0	0	MPN027	1.96523
TSS00025	TSS	33040	33060	1	0	0	MPN028	4.44373
TSS00026	TSS	33957	33977	1	0	0	MPN029	9.0081
TSS00027	TSS	36176	36196	-1	0	0	MPN033	7.50458
TSS00028	TSS	36764	36784	-1	0	0	MPN032	7.91417
TSS00029	TSS	41182	41202	-1	0	0	MPN034	4.76755
TSS00030	TSS	41313	41333	1	0	0	MPN035	0.584963
TSS00031	TSS	43488	43508	1	0	0	MPN036	3.73954
TSS00032	TSS	46017	46037	-1	100	0	NA	3.72403
TSS00033	TSS	46135	46155	-1	95	0	MPN037a	2.58496
TSS00034	TSS	46744	46764	-1	0	0	MPN038	1.32193
TSS00035	TSS	47095	47115	1	0	0	MPN039	2.92057
TSS00037	TSS	51568	51588	1	0	0	MPN043	4.9453
TSS00038	TSS	53042	53062	-1	0	0	MPN044	0.777608
TSS00040	TSS	53059	53079	1	0	0	MPN045	7.1219
TSS00041	TSS	54155	54175	1	0	0	MPN046	7.53008
TSS00042	TSS	56026	56046	1	0	0	NA	7.52934
TSS00043	TSS	56536	56556	-1	0	0	NA	1.01707
TSS00044	TSS	56560	56580	1	0	0	NA	7.32707
TSS00045	TSS	57385	57405	1	45	0	MPN048	5.5362
TSS00046	TSS	59481	59501	1	45	0	MPN049	2.80735
TSS00047	TSS	64648	64668	-1	0	0	MPN051	1.72662
TSS00048	TSS	64793	64813	1	0	0	MPN052	0
TSS00049	TSS	66801	66821	1	0	0	MPN053	8.69515
TSS00050	TSS	68669	68689	1	0	0	NA	-0.534336
TSS00051	TSS	70360	70380	1	0	0	MPN055	0
TSS00052	TSS	75203	75223	1	0	0	MPN059	7.61594
TSS00053	TSS	77120	77140	1	0	0	NA	7.30856
TSS00054	TSS	77191	77211	1	0	0	MPN060b	8.89482
TSS00055	TSS	78968	78988	-1	0	0	MPN061	0.673772
TSS00056	TSS	79001	79021	1	0	0	MPN062	2.92057
TSS00057	TSS	81347	81367	1	0	0	MPN065	8.00549
TSS00058	TSS	84663	84683	-1	0	0	MPN068	9.5961
TSS00059	TSS	85208	85228	-1	0	0	MPN069	7.23727
TSS00060	TSS	85618	85638	-1	0	0	MPN070	6.18982
TSS00061	TSS	86477	86497	-1	0	0	MPN073	7.11325
TSS00062	TSS	87982	88002	-1	0	0	MPN071	6.17231
TSS00063	TSS	88473	88493	-1	0	0	MPN074	4.06711
TSS00064	TSS	88166	88186	1	0	0	MPN075	-2.58496
TSS00065	TSS	89513	89533	-1	0	0	NA	9.37245
TSS00066	TSS	91044	91064	-1	0	0	MPN076	2.32878
TSS00067	TSS	92893	92913	-1	0	0	MPN077	2.66297
TSS00068	TSS	93161	93181	1	0	0	MPN078	1.65208
TSS00070	TSS	96165	96185	1	0	0	MPN080	5.83409
TSS00071	TSS	99062	99082	1	0	0	NA	6.49947
TSS00072	TSS	101969	101989	1	0	0	MPN082	5.93186
TSS00073	TSS	103928	103948	1	0	0	MPN083	8.77604
TSS00074	TSS	105569	105589	1	0	0	MPN084	8.95226
TSS00075	TSS	107265	107285	1	0	0	MPN085	5.86743
TSS00076	TSS	109288	109308	1	0	0	MPN087	0.584963
TSS00077	TSS	110181	110201	1	0	0	NA	1.08342
TSS00078	TSS	110735	110755	1	0	0	MPN088	3.38904
TSS00079	TSS	111463	111483	1	100	0	MPN089	3.7851
TSS00080	TSS	112681	112701	1	0	0	MPN090	2.5502
TSS00081	TSS	113745	113765	1	100	0	MPN091	6.58138
TSS00082	TSS	114397	114417	1	100	0	MPN092	6.844
TSS00083	TSS	116402	116422	1	100	0	NA	3.59352
TSS00084	TSS	116406	116426	1	100	0	MPN094	3.74979
TSS00085	TSS	123218	123238	1	0	0	MPN095	5.23704
TSS00086	TSS	124966	124986	1	0	0	MPN097	7.9386
TSS00088	TSS	127937	127957	1	100	0	MPN099	8.38873
TSS00089	TSS	129574	129594	1	100	0	NA	3.9542
TSS00090	TSS	129578	129598	1	100	0	NA	4
TSS00091	TSS	130421	130441	1	100	0	MPN101	2.03395
TSS00092	TSS	132417	132437	1	100	0	MPN102	6.84429
TSS00093	TSS	134485	134505	1	0	0	MPN104	10.1796
TSS00094	TSS	134182	134202	1	0	0	NA	6.092
TSS00095	TSS	134954	134974	1	0	0	MPN104b	3.02554
TSS00096	TSS	135688	135708	1	0	0	MPN105	3.08342
TSS00097	TSS	136474	136494	1	0	0	MPN106	8.25492
TSS00098	TSS	140008	140028	1	0	0	MPN108	6.08847
TSS00099	TSS	141901	141921	1	0	0	MPN109	3.15071
TSS00100	TSS	144022	144042	1	0	0	NA	4.99785
TSS00101	TSS	144464	144484	1	0	0	MPN111	4.87915
TSS00102	TSS	147091	147111	1	0	0	MPN112	3.43105
TSS00103	TSS	150555	150575	1	0	0	NA	5.43899
TSS00104	TSS	150574	150594	1	0	0	MPN115	5.68115
TSS00105	TSS	152488	152508	-1	0	0	MPN118	2.25873
TSS00106	TSS	152503	152523	1	0	0	MPN119	4.96633
TSS00107	TSS	155275	155295	1	0	0	NA	9.22038
TSS00108	TSS	155282	155302	1	0	0	MPN120	9.21183
TSS00109	TSS	161754	161774	-1	0	0	MPN124	2.32878
TSS00110	TSS	161653	161673	1	0	0	NA	3.822
TSS00111	TSS	161668	161688	1	0	0	MPN125	4
TSS00112	TSS	163566	163586	1	0	0	MPN126	5.00107
TSS00113	TSS	164556	164576	1	85	0	MPN127	6.43542
TSS00114	TSS	166424	166444	1	100	0	MPN128	8.95703
TSS00115	TSS	167565	167585	1	0	0	MPN129	4.93074
TSS00116	TSS	169152	169172	1	100	0	NA	5.6349
TSS00117	TSS	169156	169176	1	100	0	NA	5.75425
TSS00118	TSS	170037	170057	1	100	0	MPN131	4.18133
TSS00119	TSS	172199	172219	1	0	0	MPN133	3.13516
TSS00120	TSS	178026	178046	-1	0	0	NA	3.07121
TSS00121	TSS	178195	178215	-1	0	0	MPN137	3.84847
TSS00122	TSS	178699	178719	-1	100	0	NA	4.24793
TSS00123	TSS	179424	179444	-1	95	0	MPN138	4.53694
TSS00124	TSS	179818	179838	1	0	0	MPN140	3.4842
TSS00125	TSS	180813	180833	1	0	0	MPN141	8.59637
TSS00126	TSS	189217	189237	1	0	0	MPN143	12.9204
TSS00127	TSS	190499	190519	1	100	0	MPN144	6.66905
TSS00128	TSS	192292	192312	1	60	0	MPN145	5.49414
TSS00129	TSS	192955	192975	1	0	0	MPN146	3.24793
TSS00130	TSS	195449	195469	1	0	0	MPN148	4.55605
TSS00131	TSS	196800	196820	1	100	0	MPN149	6.61681
TSS00132	TSS	198982	199002	1	100	0	MPN151	4.25154
TSS00133	TSS	199758	199778	1	55	0	MPN152	3.04647
TSS00134	TSS	202314	202334	1	0	0	MPN153	4.97837
TSS00136	TSS	205690	205710	1	0	0	MPN154	5.32107
TSS00137	TSS	207407	207427	1	0	0	MPN155a	9.493
TSS00138	TSS	207486	207506	1	0	0	MPN155	9.36325
TSS00139	TSS	209880	209900	1	0	0	MPN157	9.44205
TSS00140	TSS	211928	211948	1	0	0	MPN159	7.28496
TSS00141	TSS	213055	213075	1	0	0	MPN160	8.10241
TSS00142	TSS	214487	214507	1	0	0	MPN161	7.55714
TSS00143	TSS	215931	215951	1	0	0	MPN162	4.85205
TSS00144	TSS	217088	217108	1	0	0	NA	6.29812
TSS00145	TSS	217094	217114	1	0	0	MPN163	6.32878
TSS00146	TSS	217516	217536	1	0	0	MPN164	7.69481
TSS00147	TSS	226200	226220	1	0	0	MPN182	10.319
TSS00148	TSS	227373	227393	1	0	0	MPN184	10.42
TSS00149	TSS	229648	229668	1	0	0	MPN187	9.22888
TSS00150	TSS	230550	230570	1	0	0	MPN188	10.1872
TSS00151	TSS	232393	232413	1	0	0	MPN192	11.1795
TSS00152	TSS	232705	232725	1	0	0	MPN193	9.67011
TSS00153	TSS	233532	233552	1	0	0	MPN194	9.39042
TSS00154	TSS	234333	234353	-1	0	0	NA	-0.691878
TSS00155	TSS	236279	236299	1	0	0	MPN197	7.42487
TSS00157	TSS	239339	239359	1	0	0	MPN199	5.12437
TSS00158	TSS	240932	240952	-1	0	0	NA	-inf
TSS00159	TSS	241920	241940	1	0	0	MPN200	4.68182
TSS00160	TSS	244439	244459	1	100	0	MPN201	6.541
TSS00161	TSS	244877	244897	1	100	0	NA	6.70769
TSS00162	TSS	248318	248338	1	100	0	MPN205	0.836501
TSS00163	TSS	250257	250277	-1	0	0	MPN206	0.490326
TSS00164	TSS	249960	249980	1	0	0	MPN207	6.01654
TSS00165	TSS	253709	253729	1	0	0	NA	6.65583
TSS00166	TSS	253714	253734	1	0	0	MPN208	6.98923
TSS00167	TSS	254301	254321	1	0	0	MPN209	10.8182
TSS00168	TSS	257171	257191	1	0	0	NA	9.3893
TSS00169	TSS	257190	257210	1	0	0	MPN210	9.6119
TSS00170	TSS	259345	259365	1	0	0	MPN211	9.98781
TSS00171	TSS	261568	261588	1	0	0	MPN212	7.24363
TSS00172	TSS	265594	265614	-1	0	0	MPN214	4.6885
TSS00173	TSS	265678	265698	-1	0	0	NA	1.96523
TSS00174	TSS	265628	265648	1	0	0	MPN215	3.66838
TSS00175	TSS	271965	271985	1	0	0	MPN219	9.3644
TSS00176	TSS	273520	273540	1	0	0	MPN222	8.05554
TSS00177	TSS	275391	275411	1	0	0	MPN224	8.49071
TSS00178	TSS	276646	276666	1	0	0	MPN225	10.3057
TSS00179	TSS	277069	277089	-1	0	0	NA	1.30812
TSS00180	TSS	279742	279762	1	0	0	MPN228	11.0004
TSS00181	TSS	279697	279717	1	0	0	NA	11.4319
TSS00182	TSS	284429	284449	1	0	0	MPN234	6.99274
TSS00183	TSS	286275	286295	1	0	0	MPN235	6.815
TSS00184	TSS	287283	287303	1	0	0	MPN236	3.53546
TSS00185	TSS	291611	291631	1	0	0	MPN239	8.11721
TSS00186	TSS	294088	294108	1	0	0	MPN242	5.94865
TSS00187	TSS	294337	294357	1	0	0	MPN243	8.49547
TSS00188	TSS	297697	297717	-1	0	0	MPN245	0.982722
TSS00189	TSS	297703	297723	1	0	0	MPN246	5.76881
TSS00190	TSS	297977	297997	1	0	0	MPN247	8.50004
TSS00191	TSS	299054	299074	1	0	0	MPN248	8.86138
TSS00192	TSS	299062	299082	1	0	0	NA	8.83492
TSS00194	TSS	301054	301074	1	0	0	MPN250	6.887
TSS00195	TSS	302951	302971	1	0	0	MPN252	8.24691
TSS00196	TSS	304987	305007	-1	0	0	NA	0.652077
TSS00197	TSS	305010	305030	1	0	0	MPN254	6.32322
TSS00198	TSS	306839	306859	-1	0	0	NA	-0.263034
TSS00199	TSS	307936	307956	1	0	0	MPN258	7.74451
TSS00200	TSS	312202	312222	1	0	0	MPN261	9.18097
TSS00201	TSS	313913	313933	1	0	0	MPN262	9.71604
TSS00202	TSS	315811	315831	1	0	0	MPN263	7.6577
TSS00203	TSS	316152	316172	1	0	0	MPN264	10.6308
TSS00204	TSS	318080	318100	-1	0	0	MPN265	-0.748461
TSS00205	TSS	318071	318091	1	0	0	MPN266	3.47187
TSS00206	TSS	319296	319316	1	0	0	MPN268	8.30008
TSS00207	TSS	319661	319681	1	0	0	MPN269	8.14854
TSS00208	TSS	320783	320803	1	0	0	MPN270	7.52132
TSS00209	TSS	321635	321655	1	95	0	NA	4.6119
TSS00210	TSS	321617	321637	1	55	0	NA	2.29418
TSS00211	TSS	321687	321707	1	0	0	MPN271	6.31331
TSS00212	TSS	324149	324169	1	0	0	MPN272	3.30812
TSS00213	TSS	324853	324873	-1	0	0	MPN274	6.61471
TSS00214	TSS	325767	325787	-1	0	0	MPN273	6.22515
TSS00215	TSS	325578	325598	1	0	0	NA	3.00856
TSS00216	TSS	325581	325601	1	0	0	MPN275	3.04647
TSS00217	TSS	326778	326798	-1	0	0	MPN276	8.05876
TSS00218	TSS	327023	327043	-1	0	0	NA	3.84847
TSS00219	TSS	326790	326810	1	0	0	MPN277	3.69515
TSS00220	TSS	329031	329051	1	0	0	MPN279	7.33496
TSS00221	TSS	331256	331276	1	0	0	MPN280	5.17088
TSS00222	TSS	333217	333237	1	0	0	MPN281	3.83409
TSS00223	TSS	336581	336601	1	100	0	MPN283	3.29768
TSS00224	TSS	337708	337728	1	10	0	MPN284	2.39559
TSS00225	TSS	340200	340220	1	95	0	MPN285	6.07172
TSS00226	TSS	340636	340656	1	100	0	NA	5.29681
TSS00227	TSS	343607	343627	1	100	0	MPN287	3.47496
TSS00228	TSS	344655	344675	1	15	0	MPN288	1.09954
TSS00229	TSS	346902	346922	1	0	0	MPN289	5.36006
TSS00230	TSS	347563	347583	1	100	0	MPN290	5.5502
TSS00231	TSS	348851	348871	-1	0	0	MPN292	6.31504
TSS00232	TSS	350406	350426	-1	0	0	NA	1.92057
TSS00233	TSS	350313	350333	-1	0	0	MPN293	5.93017
TSS00234	TSS	350343	350363	1	0	0	MPN294	3.58496
TSS00235	TSS	350993	351013	1	0	0	MPN295	9.12983
TSS00236	TSS	351660	351680	1	0	0	MPN296	11.5553
TSS00237	TSS	353255	353275	1	0	0	MPN300	8.84048
TSS00238	TSS	355634	355654	1	0	0	MPN302	8.8545
TSS00239	TSS	359109	359129	1	0	0	MPN304	5.6845
TSS00240	TSS	360428	360448	1	0	0	MPN306	7.52934
TSS00241	TSS	361708	361728	1	0	0	NA	7.38863
TSS00242	TSS	362222	362242	1	0	0	MPN308	9.68817
TSS00243	TSS	364143	364163	1	0	0	MPN309	7.20899
TSS00244	TSS	370272	370292	1	0	0	MPN311	9.946
TSS00245	TSS	372878	372898	-1	0	0	NA	4.03395
TSS00246	TSS	373328	373348	1	0	0	MPN314	2.56188
TSS00247	TSS	377144	377164	1	0	0	MPN318	9.25086
TSS00248	TSS	378363	378383	1	0	0	MPN319	6.91175
TSS00249	TSS	380595	380615	1	0	0	MPN320	2.08342
TSS00250	TSS	381465	381485	1	0	0	MPN321	8.58595
TSS00251	TSS	385719	385739	1	0	0	MPN325	7.63818
TSS00252	TSS	386005	386025	1	0	0	MPN326	11.332
TSS00253	TSS	386633	386653	1	0	0	MPN328	11.1469
TSS00254	TSS	388860	388880	1	0	0	MPN331	9.13118
TSS00255	TSS	390254	390274	1	0	0	MPN332	10.7115
TSS00256	TSS	392737	392757	1	0	0	MPN333	10.2212
TSS00257	TSS	396029	396049	1	0	0	MPN335	8.08923
TSS00258	TSS	399372	399392	-1	0	0	MPN336	4.1565
TSS00259	TSS	399398	399418	1	0	0	MPN337	2.05889
TSS00260	TSS	401102	401122	1	0	0	NA	6.20945
TSS00261	TSS	401112	401132	1	0	0	MPN338	6.28628
TSS00262	TSS	403660	403680	1	0	0	MPN340	6.16706
TSS00264	TSS	407753	407773	1	0	0	NA	6.3215
TSS00265	TSS	407759	407779	1	0	0	MPN342	6.38453
TSS00266	TSS	409393	409413	1	0	0	MPN343	7.43741
TSS00267	TSS	411055	411075	1	0	0	NA	3.82443
TSS00268	TSS	411127	411147	1	0	0	NA	5.25424
TSS00269	TSS	411191	411211	1	70	0	NA	6.17231
TSS00270	TSS	411900	411920	1	100	0	MPN345	4.7938
TSS00271	TSS	411881	411901	1	95	0	NA	4.29768
TSS00272	TSS	413261	413281	1	0	0	MPN346	5.01601
TSS00273	TSS	415087	415107	1	0	0	MPN347a	2.77259
TSS00274	TSS	415942	415962	1	0	0	MPN348	5.12141
TSS00275	TSS	415518	415538	1	0	0	MPN347c	5.87388
TSS00276	TSS	416439	416459	1	0	0	MPN349	5.36674
TSS00277	TSS	418072	418092	-1	0	0	MPN350	6.35083
TSS00278	TSS	420227	420247	-1	0	0	MPN352	7.21409
TSS00279	TSS	423447	423467	-1	0	0	MPN356	7.40777
TSS00280	TSS	424187	424207	-1	0	0	MPN355	8.08683
TSS00281	TSS	425539	425559	-1	0	0	MPN354	8.73503
TSS00282	TSS	425418	425438	-1	0	0	NA	8.45052
TSS00283	TSS	427512	427532	-1	0	0	MPN353	9.82583
TSS00284	TSS	427628	427648	1	0	0	MPN358	3.00429
TSS00285	TSS	429377	429397	1	0	0	MPN359	7.93748
TSS00286	TSS	430269	430289	1	0	0	MPN360	8.23099
TSS00287	TSS	431604	431624	1	0	0	MPN362	7.66584
TSS00288	TSS	433132	433152	1	0	0	MPN363	3.14296
TSS00289	TSS	435568	435588	1	100	0	MPN365	3.42786
TSS00291	TSS	439324	439344	1	100	0	MPN368	3.68182
TSS00292	TSS	440624	440644	-1	100	0	MPN369	2.49643
TSS00293	TSS	441141	441161	1	95	0	MPN370	3.32878
TSS00294	TSS	444241	444261	-1	0	0	MPN371	2.66297
TSS00295	TSS	444281	444301	1	0	0	MPN372	0
TSS00296	TSS	446559	446579	-1	0	0	MPN373	3.67108
TSS00297	TSS	448583	448603	-1	0	0	MPN374	8.42036
TSS00298	TSS	449298	449318	-1	0	0	MPN375	6.20713
TSS00299	TSS	452948	452968	-1	0	0	MPN376	4.2854
TSS00300	TSS	453351	453371	1	0	0	MPN377	5.27745
TSS00301	TSS	453556	453576	1	0	0	MPN378	11.0293
TSS00302	TSS	456009	456029	1	0	0	MPN379	7.67192
TSS00303	TSS	456994	457014	1	0	0	MPN380	8.05528
TSS00304	TSS	458003	458023	1	0	0	MPN381	5.74082
TSS00305	TSS	460513	460533	-1	0	0	MPN385	9.19394
TSS00306	TSS	463079	463099	-1	0	0	MPN383	8.09238
TSS00307	TSS	463807	463827	-1	0	0	MPN386	8.32085
TSS00308	TSS	465161	465181	-1	0	0	MPN390	10.6414
TSS00309	TSS	465466	465486	-1	0	0	MPN389	11.2924
TSS00310	TSS	468003	468023	-1	0	0	MPN387	11.4887
TSS00311	TSS	469004	469024	-1	0	0	NA	8.51185
TSS00312	TSS	469020	469040	-1	0	0	MPN391	7.07707
TSS00313	TSS	469265	469285	-1	0	0	MPN393	11.3265
TSS00314	TSS	470347	470367	-1	0	0	MPN392	12.4873
TSS00315	TSS	471419	471439	-1	0	0	MPN391a	11.2969
TSS00316	TSS	472880	472900	-1	0	0	MPN394	9.0969
TSS00317	TSS	473469	473489	-1	0	0	MPN395	9.37607
TSS00318	TSS	476437	476457	-1	0	0	MPN396	2.94753
TSS00319	TSS	476445	476465	-1	0	0	NA	2.90689
TSS00320	TSS	476439	476459	1	0	0	MPN397	-inf
TSS00321	TSS	480158	480178	-1	0	0	MPN398	10.3409
TSS00322	TSS	482066	482086	-1	0	0	MPN400	8.76732
TSS00323	TSS	483224	483244	-1	0	0	MPN401	2.98272
TSS00324	TSS	483281	483301	1	0	0	MPN402	3.6845
TSS00325	TSS	485105	485125	1	0	0	MPN403	4.98272
TSS00326	TSS	485469	485489	1	0	0	MPN404	5.67982
TSS00327	TSS	486991	487011	-1	0	0	NA	5.30639
TSS00328	TSS	487092	487112	1	0	0	MPN406	5.96853
TSS00329	TSS	490177	490197	-1	0	0	MPN407	2.38904
TSS00330	TSS	490281	490301	1	0	0	MPN408	-4.39232
TSS00331	TSS	494798	494818	1	90	0	NA	4.78883
TSS00332	TSS	494802	494822	1	70	0	NA	5.07427
TSS00333	TSS	495996	496016	-1	100	0	MPN411	-inf
TSS00334	TSS	495649	495669	-1	0	0	NA	0.817136
TSS00335	TSS	496575	496595	1	95	0	MPN412	4.05889
TSS00336	TSS	497469	497489	1	100	0	MPN413	2.58496
TSS00337	TSS	499743	499763	1	0	0	MPN415	2.16993
TSS00338	TSS	500853	500873	1	0	0	MPN416	7.01069
TSS00339	TSS	506377	506397	-1	0	0	MPN419	8.72727
TSS00340	TSS	507174	507194	-1	0	0	MPN418	9.84201
TSS00341	TSS	508592	508612	-1	0	0	MPN421	5.52952
TSS00342	TSS	508635	508655	-1	0	0	NA	6.64592
TSS00343	TSS	510207	510227	-1	0	0	MPN424	7.75314
TSS00344	TSS	511714	511734	-1	0	0	MPN422	9.27967
TSS00345	TSS	514527	514547	-1	0	0	MPN426	4.71751
TSS00346	TSS	514437	514457	1	0	0	NA	-inf
TSS00347	TSS	514545	514565	1	0	0	NA	6.32107
TSS00348	TSS	514676	514696	1	0	0	MPN427	6.73954
TSS00349	TSS	516544	516564	-1	0	0	MPN429	10.6035
TSS00350	TSS	518815	518835	-1	0	0	MPN430	7.8353
TSS00351	TSS	518845	518865	-1	0	0	NA	7.76661
TSS00352	TSS	520604	520624	-1	0	0	NA	5.75997
TSS00353	TSS	521645	521665	-1	0	0	MPN433	2.9386
TSS00354	TSS	523587	523607	-1	0	0	MPN434	7.53305
TSS00355	TSS	524835	524855	-1	0	0	MPN435	7.4794
TSS00356	TSS	527355	527375	-1	0	0	NA	8.39823
TSS00357	TSS	528715	528735	-1	0	0	MPN436	1.86507
TSS00358	TSS	530335	530355	-1	0	0	NA	2.80735
TSS00359	TSS	531250	531270	-1	0	0	MPN437	4.01069
TSS00360	TSS	532676	532696	-1	0	0	MPN439	2.88381
TSS00361	TSS	535000	535020	1	0	0	MPN441	2.14684
TSS00362	TSS	541709	541729	-1	0	0	MPN444	1.45317
TSS00363	TSS	541722	541742	1	0	0	MPN445	4.44215
TSS00364	TSS	543236	543256	-1	0	0	MPN446	10.6466
TSS00365	TSS	546346	546366	-1	0	0	MPN447	7.9358
TSS00366	TSS	547184	547204	-1	0	0	NA	8.32236
TSS00367	TSS	548986	549006	-1	0	0	NA	6.07478
TSS00368	TSS	548707	548727	-1	0	0	MPN449	6.27568
TSS00369	TSS	549555	549575	-1	0	0	MPN450	4.67914
TSS00370	TSS	552647	552667	-1	0	0	MPN452	11.9867
TSS00371	TSS	554095	554115	-1	0	0	MPN454	7.8362
TSS00372	TSS	555037	555057	-1	0	0	MPN455	3.00856
TSS00373	TSS	558477	558497	-1	100	0	MPN456	2.52655
TSS00375	TSS	561896	561916	-1	100	0	MPN459	4.7851
TSS00376	TSS	564322	564342	-1	0	0	NA	-4.39232
TSS00377	TSS	564310	564330	-1	0	0	MPN460	4.37752
TSS00378	TSS	564338	564358	1	0	0	MPN461	2.22239
TSS00379	TSS	568733	568753	1	100	0	NA	3.339
TSS00380	TSS	570014	570034	-1	80	0	MPN467	2.53842
TSS00381	TSS	570116	570136	1	35	0	MPN468a	1.71621
TSS00382	TSS	574209	574229	-1	0	0	MPN471	7.26656
TSS00383	TSS	575126	575146	-1	0	0	MPN473	8.38955
TSS00384	TSS	577035	577055	-1	0	0	NA	8.95246
TSS00385	TSS	579345	579365	-1	0	0	MPN474	7.32322
TSS00387	TSS	580711	580731	-1	0	0	MPN478	7.45806
TSS00388	TSS	582345	582365	-1	0	0	MPN476	8.43681
TSS00389	TSS	583347	583367	-1	0	0	MPN479	7.34683
TSS00390	TSS	586692	586712	-1	0	0	MPN482	8.18109
TSS00391	TSS	586834	586854	-1	0	0	NA	4.36591
TSS00392	TSS	586864	586884	-1	0	0	NA	1.61891
TSS00393	TSS	586716	586736	1	0	0	MPN483	2.09954
TSS00394	TSS	588610	588630	-1	50	0	MPN484	3.11548
TSS00395	TSS	590448	590468	-1	0	0	MPN485	3.36591
TSS00396	TSS	589749	589769	1	0	0	MPN486	0
TSS00397	TSS	590457	590477	1	0	0	MPN487	-inf
TSS00398	TSS	591596	591616	1	0	0	MPN488	6.99435
TSS00399	TSS	596288	596308	-1	0	0	MPN489	9.85643
TSS00400	TSS	596690	596710	-1	0	0	NA	3.73697
TSS00401	TSS	597744	597764	-1	0	0	NA	1.56188
TSS00402	TSS	597790	597810	-1	0	0	MPN490	-1.14439
TSS00403	TSS	597790	597810	1	0	0	NA	3.42146
TSS00404	TSS	597845	597865	1	0	0	MPN491	4.45317
TSS00405	TSS	601011	601031	-1	0	0	MPN493	7.48554
TSS00406	TSS	601710	601730	-1	0	0	MPN495	7.61716
TSS00407	TSS	601837	601857	-1	0	0	NA	6.76818
TSS00408	TSS	604755	604775	-1	0	0	MPN497a	4.30117
TSS00409	TSS	604852	604872	1	0	0	MPN498	0.716207
TSS00410	TSS	608277	608297	1	100	0	MPN501	4.15843
TSS00411	TSS	612836	612856	1	100	0	MPN504	3.51457
TSS00412	TSS	613903	613923	-1	100	0	MPN505	2.38904
TSS00413	TSS	614794	614814	1	55	0	MPN506	1.01707
TSS00415	TSS	619694	619714	-1	0	0	MPN508	4.0527
TSS00416	TSS	622544	622564	-1	0	0	MPN509	1.76755
TSS00417	TSS	624720	624740	-1	0	0	MPN510	6.65105
TSS00419	TSS	626808	626828	-1	0	0	MPN512	1.59637
TSS00420	TSS	627478	627498	-1	0	0	MPN513	4.19077
TSS00421	TSS	628243	628263	-1	0	0	MPN514	6.18464
TSS00422	TSS	631502	631522	-1	0	0	NA	10.5275
TSS00423	TSS	636504	636524	-1	0	0	MPN516	6.61786
TSS00424	TSS	637024	637044	-1	0	0	MPN517	4.17944
TSS00425	TSS	639166	639186	-1	0	0	MPN518	7.56224
TSS00426	TSS	642676	642696	-1	0	0	MPN520	3.8389
TSS00427	TSS	642702	642722	1	0	0	MPN521	0.222392
TSS00428	TSS	644929	644949	-1	0	0	MPN523	9.56818
TSS00429	TSS	645862	645882	-1	100	0	MPN524	5.69779
TSS00430	TSS	646584	646604	1	0	0	MPN525	3.47805
TSS00431	TSS	649768	649788	-1	0	0	MPN527	0.85561
TSS00432	TSS	649790	649810	1	0	0	MPN528	5.20667
TSS00433	TSS	651229	651249	-1	0	0	MPN529	4.66838
TSS00434	TSS	651268	651288	-1	0	0	NA	2.9957
TSS00435	TSS	651289	651309	1	0	0	MPN530	-0.691878
TSS00436	TSS	653929	653949	-1	0	0	MPN531	4.04855
TSS00437	TSS	656128	656148	-1	0	0	MPN533	1.70571
TSS00438	TSS	656049	656069	1	0	0	NA	-0.932886
TSS00439	TSS	656143	656163	1	0	0	NA	4.3356
TSS00440	TSS	656429	656449	1	0	0	MPN534	6.53324
TSS00441	TSS	657198	657218	1	0	0	MPN536	5.44846
TSS00442	TSS	659627	659647	-1	0	0	MPN537	3.6466
TSS00443	TSS	659672	659692	-1	0	0	NA	1
TSS00444	TSS	659647	659667	1	0	0	MPN538	1.76755
TSS00445	TSS	661106	661126	-1	0	0	NA	1.80735
TSS00446	TSS	661094	661114	-1	0	0	MPN541	5.14004
TSS00447	TSS	661118	661138	1	0	0	MPN542	6.22653
TSS00448	TSS	661606	661626	1	0	0	MPN543	8.42886
TSS00449	TSS	662535	662555	1	0	0	MPN544	6.03866
TSS00450	TSS	666545	666565	-1	0	0	MPN545	8.3131
TSS00451	TSS	667047	667067	-1	0	0	NA	8.73237
TSS00452	TSS	668261	668281	-1	0	0	MPN547	6.08037
TSS00453	TSS	670396	670416	-1	0	0	MPN549	7.96262
TSS00455	TSS	672067	672087	-1	0	0	MPN555	6.63005
TSS00456	TSS	675612	675632	-1	0	0	MPN550	8.95655
TSS00457	TSS	677259	677279	-1	0	0	MPN556	0
TSS00458	TSS	677281	677301	1	0	0	MPN557	-2.58496
TSS00459	TSS	678766	678786	1	0	0	MPN558	5.73439
TSS00460	TSS	681755	681775	-1	0	0	MPNt37	5.47728
TSS00461	TSS	681776	681796	1	0	0	NA	1
TSS00462	TSS	681785	681805	1	0	0	MPN561	1.11548
TSS00463	TSS	683269	683289	-1	0	0	MPN564a	8.30422
TSS00464	TSS	684537	684557	-1	0	0	MPN563	7.25244
TSS00465	TSS	685769	685789	-1	0	0	MPN564	6.20061
TSS00466	TSS	687660	687680	-1	0	0	MPN565	9.48593
TSS00467	TSS	690451	690471	-1	0	0	MPN567	5.17754
TSS00468	TSS	691859	691879	-1	0	0	NA	2.22239
TSS00469	TSS	691850	691870	-1	0	0	MPN569	2.75743
TSS00471	TSS	697632	697652	-1	0	0	MPN574	1.13124
TSS00472	TSS	698175	698195	-1	0	0	MPN575	4.27834
TSS00473	TSS	698185	698205	-1	0	0	NA	4.21131
TSS00474	TSS	698425	698445	-1	0	0	NA	3.68717
TSS00475	TSS	699861	699881	-1	0	0	MPN576	4.88497
TSS00476	TSS	701275	701295	-1	0	0	MPN577	2.22973
TSS00477	TSS	702207	702227	-1	0	0	MPN579	4.38247
TSS00478	TSS	703693	703713	-1	0	0	MPN581	5.03185
TSS00479	TSS	705073	705093	-1	0	0	MPN582	2.28011
TSS00480	TSS	706627	706647	-1	20	0	MPN583	3.47187
TSS00481	TSS	708068	708088	-1	0	0	MPN586	3.97619
TSS00483	TSS	711167	711187	-1	0	0	MPN588	3.19265
TSS00484	TSS	714308	714328	-1	0	0	MPN589	7.82867
TSS00485	TSS	715954	715974	-1	0	0	MPN592	7.7276
TSS00486	TSS	716437	716457	-1	0	0	MPN595	6.53509
TSS00487	TSS	717012	717032	-1	0	0	MPN594	8.71302
TSS00488	TSS	717421	717441	-1	0	0	MPN593	7.686
TSS00489	TSS	718689	718709	-1	0	0	NA	7.66195
TSS00490	TSS	720947	720967	-1	0	0	MPN602	9.76708
TSS00491	TSS	723349	723369	-1	0	0	MPN600	9.8782
TSS00492	TSS	724890	724910	-1	0	0	MPN597	9.66627
TSS00493	TSS	725736	725756	-1	0	0	MPN604	8.45043
TSS00495	TSS	727521	727541	-1	0	0	MPN606	3.46566
TSS00496	TSS	727523	727543	1	0	0	MPN607	-1
TSS00497	TSS	728814	728834	-1	0	0	MPN610	8.30215
TSS00498	TSS	731772	731792	-1	0	0	MPN608	7.53971
TSS00499	TSS	732763	732783	-1	0	0	MPN611	3.74979
TSS00500	TSS	736039	736059	-1	0	0	MPN614	-1
TSS00501	TSS	738123	738143	-1	0	0	MPN612	2.91602
TSS00502	TSS	738869	738889	-1	100	0	NA	7.74467
TSS00503	TSS	740235	740255	-1	0	0	MPN617	7.80567
TSS00504	TSS	742297	742317	-1	0	0	MPN621	8.85709
TSS00505	TSS	745360	745380	-1	0	0	MPN620	6.9895
TSS00506	TSS	747657	747677	-1	0	0	MPN619	9.87286
TSS00507	TSS	749657	749677	-1	0	0	MPN622	5.73825
TSS00508	TSS	749735	749755	1	0	0	MPN623	1.82685
TSS00509	TSS	751174	751194	1	0	0	MPN624	8.82987
TSS00510	TSS	751405	751425	1	0	0	MPN625	10.243
TSS00511	TSS	752019	752039	1	0	0	NA	2.28716
TSS00512	TSS	752082	752102	1	0	0	NA	3.70044
TSS00513	TSS	754215	754235	-1	0	0	MPN629	8.19558
TSS00514	TSS	756471	756491	-1	0	0	MPN627	6.06865
TSS00515	TSS	757779	757799	-1	0	0	MPN630	3.58782
TSS00516	TSS	757800	757820	1	0	0	MPN631	2.68983
TSS00517	TSS	758634	758654	1	0	0	MPN632	8.88155
TSS00518	TSS	759463	759483	1	0	0	MPN633	4.97619
TSS00519	TSS	761009	761029	-1	0	0	NA	0.162271
TSS00520	TSS	760871	760891	-1	0	0	NA	0.561879
TSS00521	TSS	761064	761084	1	0	0	MPN635	4.87447
TSS00522	TSS	762574	762594	1	0	0	MPN636	4.62727
TSS00523	TSS	764350	764370	1	0	0	MPN638	5.82927
TSS00524	TSS	766349	766369	-1	0	0	MPN647	6.38986
TSS00525	TSS	769340	769360	-1	0	0	MPN644	7.10229
TSS00527	TSS	773198	773218	-1	0	0	MPN639	5.89655
TSS00528	TSS	773792	773812	-1	0	0	MPN648	3.02554
TSS00529	TSS	775369	775389	-1	0	0	MPN650	3.73954
TSS00530	TSS	775421	775441	-1	0	0	NA	1.9386
TSS00531	TSS	776189	776209	1	0	0	MPN651	4.09351
TSS00532	TSS	777461	777481	1	0	0	NA	2.23704
TSS00533	TSS	778543	778563	1	0	0	NA	3.93411
TSS00534	TSS	779685	779705	-1	0	0	MPN654	0.584963
TSS00535	TSS	780137	780157	1	0	0	NA	4.63282
TSS00536	TSS	780743	780763	1	0	0	MPN655b	4.50098
TSS00537	TSS	781884	781904	-1	0	0	MPN659	7.87579
TSS00538	TSS	783103	783123	-1	0	0	MPN658	9.85283
TSS00539	TSS	783507	783527	-1	0	0	MPN657	10.2281
TSS00540	TSS	784402	784422	-1	0	0	MPN660	8.06044
TSS00541	TSS	786168	786188	-1	0	0	MPN664	9.60036
TSS00542	TSS	786615	786635	-1	0	0	MPN663	10.1363
TSS00543	TSS	787316	787336	-1	0	0	MPN662	10.385
TSS00544	TSS	788094	788114	-1	0	0	MPN661	11.8624
TSS00545	TSS	787955	787975	-1	0	0	NA	11.5288
TSS00546	TSS	789293	789313	-1	0	0	MPN665	7.43503
TSS00547	TSS	789355	789375	-1	0	0	NA	6.3634
TSS00548	TSS	789348	789368	1	0	0	MPN666	1.4021
TSS00549	TSS	791404	791424	-1	0	0	MPN668	2.6466
TSS00550	TSS	791324	791344	1	0	0	MPN669	5.28099
TSS00551	TSS	793710	793730	-1	0	0	MPN670	8.5741
TSS00552	TSS	796414	796434	-1	0	0	MPN672a	10.569
TSS00553	TSS	796421	796441	-1	0	0	NA	10.5484
TSS00555	TSS	797609	797629	-1	0	0	MPN673	3.29768
TSS00556	TSS	797753	797773	1	0	0	MPN674	4.95309
TSS00557	TSS	799463	799483	-1	50	0	MPN675	7.76471
TSS00558	TSS	799730	799750	1	0	0	MPN676	-2.39232
TSS00559	TSS	803677	803697	-1	0	0	MPN678	7.49757
TSS00560	TSS	805328	805348	-1	0	0	MPN680	9.38622
TSS00561	TSS	805165	805185	-1	0	0	NA	8.70357
TSS00562	TSS	805691	805711	-1	0	0	MPN679	10.4102
TSS00563	TSS	805811	805831	-1	0	0	MPN682	9.3186
TSS00564	TSS	812427	812447	-1	0	0	NA	8.72978
TSS00565	TSS	813403	813423	-1	0	0	MPN685	10.1285
TSS00566	TSS	814872	814892	-1	0	0	MPN687	8.33401
TSS00567	TSS	816311	816331	-1	0	0	MPN688	0.716207
TSS00568	TSS	118096	118116	1	0	0	NA	1.95641
TSS00569	TSS	118217	118237	1	0	0	NA	9.90946
TSS00570	TSS	118258	118278	1	0	0	NA	14.6119
TSS00571	TSS	118276	118296	1	0	0	Mpnr01	17.3244
TSS00572	TSS	463906	463926	-1	0	0	MPNs01	9.43165
TSS00573	TSS	571754	571774	-1	0	0	MPNs03	10.5492
TSS00574	TSS	571775	571795	1	0	0	MPNs04	6.97182
TSS00575	TSS	19247	19267	-1	0	0	MPNt02	4.61471
TSS00576	TSS	93142	93162	-1	0	0	MPNt03	6.36591
TSS00577	TSS	358192	358212	1	0	0	MPNt05	7.96138
TSS00578	TSS	358526	358546	1	0	0	MPNt09	10.5524
TSS00579	TSS	373032	373052	1	0	0	MPNt13	5.64248
TSS00580	TSS	427606	427626	-1	0	0	MPNt14	2.74723
TSS00581	TSS	429215	429235	1	0	0	MPNt15	6.47071
TSS00582	TSS	429377	429397	1	0	0	NA	7.93748
TSS00584	TSS	453296	453316	-1	0	0	MPNt17	1.84609
TSS00585	TSS	482311	482331	-1	0	0	MPNt21	9.82018
TSS00586	TSS	482698	482718	-1	0	0	MPNt22	8.92113
TSS00587	TSS	487346	487366	1	0	0	MPNt23	9.31018
TSS00589	TSS	555088	555108	1	0	0	MPNt24	2.18511
TSS00590	TSS	555187	555207	1	5	0	MPNt25	10.9315
TSS00591	TSS	558565	558585	1	75	0	MPNt26	-inf
TSS00593	TSS	562591	562611	-1	0	0	MPNt33	7.19944
TSS00594	TSS	643858	643878	1	0	0	MPNt34	4.46099
TSS00595	TSS	645031	645051	-1	0	0	MPNt35	4.95973
TSS00596	TSS	648854	648874	1	0	0	NA	4.83168
TSS00597	TSS	648866	648886	1	25	0	MPNt36	7.33496
TSS00598	TSS	680683	680703	-1	0	0	NA	8.29724
TSS00599	TSS	13370	13390	1	0	0	NA	3.02131
TSS00600	TSS	61716	61736	1	0	0	NA	-1
TSS00601	TSS	61726	61746	1	0	0	NA	0.716207
TSS00602	TSS	88166	88186	1	0	0	NA	-2.58496
TSS00603	TSS	88734	88754	1	0	0	NA	5.34746
TSS00604	TSS	91199	91219	1	0	0	NA	0.695145
TSS00606	TSS	109288	109308	1	0	0	NA	0.584963
TSS00607	TSS	166984	167004	1	0	0	NA	1.71621
TSS00609	TSS	238935	238955	1	0	0	NA	8.10029
TSS00610	TSS	240963	240983	1	0	0	MPN200a	7.31547
TSS00611	TSS	253170	253190	1	0	0	NA	8.87073
TSS00612	TSS	265291	265311	1	0	0	NA	5.31677
TSS00613	TSS	265628	265648	1	0	0	NA	3.66838
TSS00614	TSS	323428	323448	1	0	0	NA	2.2076
TSS00615	TSS	348774	348794	1	0	0	NA	0.280108
TSS00616	TSS	398569	398589	1	0	0	NA	4.23522
TSS00617	TSS	432368	432388	1	0	0	NA	6.78417
TSS00620	TSS	450951	450971	1	0	0	NA	2.23704
TSS00621	TSS	459911	459931	1	0	0	NA	4.1565
TSS00622	TSS	460374	460394	1	0	0	NA	5.2898
TSS00623	TSS	460791	460811	1	0	0	NA	3.15071
TSS00624	TSS	461248	461268	1	0	0	NA	2.01707
TSS00625	TSS	468409	468429	1	0	0	NA	0.192645
TSS00626	TSS	471417	471437	1	0	0	NA	3.57923
TSS00627	TSS	480851	480871	1	0	0	NA	0
TSS00628	TSS	481977	481997	1	0	0	NA	0
TSS00629	TSS	482195	482215	1	0	0	NA	3.60768
TSS00630	TSS	505593	505613	1	0	0	NA	-0.0703893
TSS00631	TSS	507761	507781	1	0	0	NA	1.63005
TSS00632	TSS	509081	509101	1	0	0	NA	-1.93289
TSS00633	TSS	509833	509853	1	0	0	NA	1.80735
TSS00634	TSS	511787	511807	1	0	0	NA	2.9023
TSS00636	TSS	518831	518851	1	0	0	NA	-1
TSS00637	TSS	530357	530377	1	0	0	NA	1.32193
TSS00639	TSS	532732	532752	1	0	0	NA	0.797507
TSS00640	TSS	533764	533784	1	60	0	NA	-4.39232
TSS00641	TSS	538202	538222	1	0	0	NA	-0.807355
TSS00643	TSS	541440	541460	1	0	0	NA	0.584963
TSS00644	TSS	543259	543279	1	0	0	NA	3.06301
TSS00645	TSS	544581	544601	1	0	0	NA	2.47187
TSS00646	TSS	544744	544764	1	0	0	NA	3.13906
TSS00647	TSS	545866	545886	1	0	0	NA	0
TSS00649	TSS	549009	549029	1	0	0	NA	1.17754
TSS00650	TSS	550500	550520	1	0	0	NA	4.79132
TSS00651	TSS	556267	556287	1	0	0	NA	4.42626
TSS00652	TSS	556570	556590	1	0	0	NA	2.49643
TSS00653	TSS	557730	557750	1	50	0	NA	2.49643
TSS00654	TSS	560097	560117	1	100	0	NA	3.09552
TSS00655	TSS	562614	562634	1	0	0	NA	0.192645
TSS00656	TSS	569287	569307	1	60	0	NA	-1
TSS00657	TSS	570116	570136	1	35	0	NA	1.71621
TSS00658	TSS	572762	572782	1	0	0	NA	5.32964
TSS00659	TSS	576617	576637	1	0	0	NA	0.490326
TSS00660	TSS	596448	596468	1	0	0	NA	2.88845
TSS00661	TSS	596715	596735	1	0	0	NA	6.1818
TSS00662	TSS	599551	599571	1	0	0	NA	7.50949
TSS00663	TSS	618601	618621	1	0	0	NA	7.25109
TSS00664	TSS	623945	623965	1	0	0	NA	1.23704
TSS00665	TSS	637823	637843	1	0	0	NA	1.92057
TSS00666	TSS	641183	641203	1	0	0	NA	1.64111
TSS00667	TSS	645819	645839	1	100	0	NA	1.9023
TSS00668	TSS	656049	656069	1	0	0	NA	-0.932886
TSS00669	TSS	664655	664675	1	0	0	NA	5.46566
TSS00670	TSS	665113	665133	1	0	0	NA	3.5325
TSS00671	TSS	683604	683624	1	0	0	NA	1.96523
TSS00672	TSS	684820	684840	1	0	0	NA	-inf
TSS00673	TSS	687514	687534	1	0	0	NA	-4.39232
TSS00674	TSS	690481	690501	1	0	0	NA	0.490326
TSS00675	TSS	702895	702915	1	0	0	NA	0.0671142
TSS00676	TSS	703714	703734	1	0	0	NA	1.94753
TSS00677	TSS	708501	708521	1	0	0	NA	2.35588
TSS00678	TSS	711369	711389	1	0	0	NA	2.28011
TSS00679	TSS	716518	716538	1	0	0	NA	-0.304855
TSS00680	TSS	733743	733763	1	0	0	NA	-1.58496
TSS00681	TSS	739789	739809	1	0	0	NA	0
TSS00682	TSS	752309	752329	1	0	0	NA	4.05477
TSS00683	TSS	757386	757406	1	0	0	NA	1.32193
TSS00684	TSS	761064	761084	1	0	0	NA	4.87447
TSS00685	TSS	770025	770045	1	0	0	NA	2.32193
TSS00686	TSS	775949	775969	1	0	0	NA	3.00856
TSS00687	TSS	782270	782290	1	0	0	NA	-1
TSS00689	TSS	785249	785269	1	0	0	NA	1.16227
TSS00691	TSS	787569	787589	1	0	0	NA	1.57347
TSS00692	TSS	797239	797259	1	0	0	NA	2.18511
TSS00693	TSS	800429	800449	1	0	0	NA	0
TSS00694	TSS	800596	800616	1	0	0	NA	3.9957
TSS00695	TSS	807502	807522	1	0	0	NA	0.584963
TSS00696	TSS	813580	813600	1	0	0	NA	5.67982
TSS00697	TSS	166	186	-1	0	0	NA	-inf
TSS00698	TSS	577	597	-1	0	0	NA	-0.106915
TSS00699	TSS	15691	15711	-1	0	0	NA	1.19265
TSS00700	TSS	19397	19417	-1	0	0	NA	0
TSS00701	TSS	23137	23157	-1	0	0	NA	3.40858
TSS00702	TSS	28954	28974	-1	0	0	NA	0.335603
TSS00703	TSS	30388	30408	-1	0	0	NA	0
TSS00704	TSS	33785	33805	-1	0	0	NA	0.584963
TSS00705	TSS	45656	45676	-1	0	0	NA	1.58496
TSS00706	TSS	48808	48828	-1	0	0	MPN040	1.79751
TSS00707	TSS	55486	55506	-1	0	0	NA	1.60768
TSS00708	TSS	57471	57491	-1	65	0	NA	3.38247
TSS00710	TSS	66782	66802	-1	0	0	NA	-0.106915
TSS00713	TSS	68957	68977	-1	0	0	NA	3.87681
TSS00714	TSS	82022	82042	-1	0	0	NA	2.32193
TSS00716	TSS	82616	82636	-1	0	0	NA	3.79008
TSS00717	TSS	69281	69301	-1	0	0	NA	-2.07039
TSS00718	TSS	72529	72549	-1	0	0	NA	3.43105
TSS00719	TSS	93222	93242	-1	0	0	NA	1.25154
TSS00720	TSS	73003	73023	-1	0	0	NA	2.59637
TSS00721	TSS	96136	96156	-1	0	0	NA	0
TSS00722	TSS	106761	106781	-1	0	0	NA	4.36757
TSS00723	TSS	108234	108254	-1	0	0	NA	2.45317
TSS00724	TSS	110287	110307	-1	0	0	NA	1.2076
TSS00725	TSS	111704	111724	-1	0	0	NA	4.50553
TSS00726	TSS	113423	113443	-1	0	0	NA	2.6845
TSS00727	TSS	114850	114870	-1	95	0	NA	0
TSS00728	TSS	118075	118095	-1	0	0	NA	3.53546
TSS00729	TSS	119798	119818	-1	0	0	NA	2.63005
TSS00731	TSS	123882	123902	-1	0	0	NA	1.70571
TSS00732	TSS	124811	124831	-1	0	0	NA	-1.07039
TSS00733	TSS	125285	125305	-1	0	0	NA	2.05063
TSS00734	TSS	126533	126553	-1	0	0	NA	2.30117
TSS00736	TSS	132893	132913	-1	50	0	NA	-3.39232
TSS00737	TSS	136718	136738	-1	0	0	NA	0.673772
TSS00738	TSS	141627	141647	-1	0	0	NA	2.25154
TSS00739	TSS	142539	142559	-1	0	0	NA	0.63005
TSS00740	TSS	146908	146928	-1	0	0	NA	1
TSS00741	TSS	149815	149835	-1	0	0	NA	0.817136
TSS00742	TSS	154465	154485	-1	0	0	NA	-1
TSS00743	TSS	162055	162075	-1	0	0	NA	-1
TSS00744	TSS	163532	163552	-1	0	0	NA	0.673772
TSS00746	TSS	167165	167185	-1	0	0	NA	4.77007
TSS00747	TSS	168595	168615	-1	0	0	NA	2.32193
TSS00748	TSS	170643	170663	-1	95	0	NA	3.99139
TSS00749	TSS	173201	173221	-1	0	0	NA	3.30465
TSS00750	TSS	190230	190250	-1	95	0	NA	3.22607
TSS00751	TSS	195284	195304	-1	0	0	NA	1.88381
TSS00752	TSS	197881	197901	-1	0	0	NA	-3.39232
TSS00753	TSS	199948	199968	-1	100	0	NA	-1
TSS00754	TSS	207626	207646	-1	0	0	NA	1
TSS00755	TSS	213935	213955	-1	0	0	NA	2.77761
TSS00756	TSS	218939	218959	-1	0	0	NA	1.44057
TSS00757	TSS	223137	223157	-1	0	0	NA	0.131245
TSS00758	TSS	224826	224846	-1	0	0	NA	1.4021
TSS00760	TSS	242957	242977	-1	0	0	NA	-0.222392
TSS00761	TSS	251649	251669	-1	0	0	NA	2.72662
TSS00762	TSS	260348	260368	-1	0	0	NA	-4.39232
TSS00763	TSS	271944	271964	-1	0	0	NA	2.14684
TSS00764	TSS	291309	291329	-1	0	0	NA	2.61891
TSS00765	TSS	292547	292567	-1	0	0	NA	2.44689
TSS00766	TSS	296014	296034	-1	0	0	NA	2.54432
TSS00767	TSS	298630	298650	-1	0	0	NA	-0.868755
TSS00768	TSS	300972	300992	-1	0	0	NA	0.874469
TSS00769	TSS	302904	302924	-1	0	0	NA	-0.304855
TSS00770	TSS	309556	309576	-1	0	0	NA	2.00856
TSS00771	TSS	313501	313521	-1	0	0	NA	3.96523
TSS00772	TSS	313821	313841	-1	0	0	NA	-1.93289
TSS00773	TSS	320722	320742	-1	0	0	NA	0.192645
TSS00774	TSS	323098	323118	-1	0	0	NA	6.54726
TSS00775	TSS	323938	323958	-1	0	0	NA	5.82139
TSS00776	TSS	328285	328305	-1	0	0	NA	4.67243
TSS00777	TSS	332767	332787	-1	0	0	NA	1.03395
TSS00778	TSS	337935	337955	-1	0	0	NA	2.29418
TSS00779	TSS	340829	340849	-1	80	0	NA	0.465664
TSS00780	TSS	355183	355203	-1	0	0	NA	1.92057
TSS00781	TSS	360360	360380	-1	0	0	NA	2.23704
TSS00782	TSS	361388	361408	-1	0	0	NA	3.28364
TSS00783	TSS	361686	361706	-1	0	0	NA	4.44057
TSS00784	TSS	363163	363183	-1	0	0	NA	-5.39232
TSS00785	TSS	364655	364675	-1	100	0	NA	1.28011
TSS00786	TSS	364664	364684	-1	65	0	NA	0.222392
TSS00787	TSS	365449	365469	-1	0	0	NA	-1
TSS00788	TSS	369476	369496	-1	0	0	NA	0.797507
TSS00789	TSS	373311	373331	-1	0	0	MPN313	-0.392317
TSS00790	TSS	378341	378361	-1	0	0	NA	1.92961
TSS00791	TSS	385636	385656	-1	0	0	NA	4.78136
TSS00792	TSS	388861	388881	-1	0	0	NA	2.06711
TSS00793	TSS	395817	395837	-1	0	0	NA	1.16227
TSS00794	TSS	401228	401248	-1	0	0	NA	2.96083
TSS00795	TSS	403132	403152	-1	0	0	NA	0.911463
TSS00796	TSS	406578	406598	-1	0	0	NA	2.83168
TSS00797	TSS	407697	407717	-1	0	0	NA	3.20014
TSS00798	TSS	415433	415453	1	0	0	NA	5.06198
TSS00799	TSS	409345	409365	-1	0	0	NA	1.05063
TSS00800	TSS	416835	416855	-1	0	0	NA	4.07121
TSS00801	TSS	431573	431593	-1	0	0	NA	-0.392317
TSS00802	TSS	443045	443065	-1	0	0	NA	2
TSS00803	TSS	447037	447057	-1	0	0	NA	3.91602
TSS00804	TSS	457861	457881	-1	0	0	NA	0.251539
TSS00805	TSS	473162	473182	-1	0	0	NA	8.649
TSS00806	TSS	477207	477227	-1	0	0	NA	2.85561
TSS00807	TSS	491397	491417	-1	0	0	NA	2.38247
TSS00808	TSS	491703	491723	-1	0	0	NA	-0.263034
TSS00809	TSS	493487	493507	-1	100	0	NA	1.26589
TSS00810	TSS	499921	499941	-1	0	0	NA	3.01282
TSS00811	TSS	501451	501471	-1	0	0	NA	2.65208
TSS00812	TSS	520604	520624	-1	0	0	NA	5.75997
TSS00813	TSS	563301	563321	-1	0	0	NA	8.07529
TSS00814	TSS	591217	591237	-1	0	0	NA	5.07121
TSS00815	TSS	591658	591678	-1	0	0	NA	6.98164
TSS00816	TSS	596690	596710	-1	0	0	NA	3.73697
TSS00817	TSS	607466	607486	-1	40	0	NA	4.02131
TSS00818	TSS	620462	620482	-1	0	0	NA	4.69249
TSS00819	TSS	625077	625097	-1	0	0	NA	3.54726
TSS00820	TSS	627489	627509	-1	0	0	NA	4.23522
TSS00822	TSS	643874	643894	-1	0	0	NA	6.14442
TSS00823	TSS	651229	651249	-1	0	0	NA	4.66838
TSS00824	TSS	657174	657194	-1	0	0	NA	-0.304855
TSS00825	TSS	663344	663364	-1	0	0	NA	4.20945
TSS00826	TSS	664390	664410	-1	0	0	NA	4.78883
TSS00827	TSS	670519	670539	-1	0	0	NA	7.71702
TSS00828	TSS	678592	678612	-1	0	0	NA	3.81957
TSS00829	TSS	759173	759193	-1	0	0	NA	2.17754
TSS00830	TSS	765467	765487	-1	0	0	NA	5.8562
TSS00831	TSS	776393	776413	-1	0	0	NA	2.16993
TSS00832	TSS	778498	778518	-1	0	0	NA	0.53842
TSS00833	TSS	781199	781219	-1	0	0	NA	5.68115
TSS00834	TSS	789523	789543	-1	0	0	NA	3.75489
TSS00835	TSS	791942	791962	-1	0	0	NA	3.15458
TSS00836	TSS	799985	800005	-1	0	0	NA	8.74603
TSS00837	TSS	800406	800426	-1	0	0	NA	6.28099
TSS00838	TSS	800502	800522	-1	0	0	NA	6.21316
TSS00839	TSS	813403	813423	-1	0	0	NA	10.1285
TSS00840	TSS	813466	813486	-1	0	0	NA	7.4865
TSS00841	TSS	777793	777813	-1	0	0	NA	2.91146
TSS00842	TSS	572	592	1	0	0	NA	-0.392317
TSS00844	TSS	134136	134156	1	0	0	NA	0.982722
TSS00845	TSS	351942	351962	-1	0	0	NA	1.36257
TSS00846	TSS	70019	70039	-1	0	0	NA	2.14684
TSS00847	TSS	441116	441136	-1	95	0	NA	1.47805
TSS00848	TSS	637695	637715	-1	0	0	NA	5.94251
TSS00849	TSS	739319	739339	-1	0	0	MPN615	9.11033
TSS00850	TSS	244439	244459	1	100	0	NA	6.541
TSS00851	TSS	340200	340220	1	95	0	NA	6.07172
TSS00852	TSS	213055	213075	1	0	0	NA	8.10241
TSS00853	TSS	344499	344519	-1	0	0	NA	3.89077
TSS00854	TSS	452991	453011	1	0	0	NA	-0.748461
TSS00855	TSS	574800	574820	-1	0	0	NA	8.01269
TSS00856	TSS	586834	586854	-1	0	0	NA	4.36591
TSS00857	TSS	67105	67125	1	0	0	NA	7.02105
TSS00858	TSS	69257	69277	1	0	0	NA	1.45317
TSS00859	TSS	326790	326810	1	0	0	NA	3.69515
TSS00860	TSS	434555	434575	1	0	0	NA	2.97837
TSS00861	TSS	434871	434891	1	0	0	NA	4.10753
TSS00862	TSS	652155	652175	1	0	0	NA	5.57419
TSS00863	TSS	247763	247783	1	100	0	NA	4.36257
TSS00864	TSS	247768	247788	1	100	0	NA	4.45943
TSS00865	TSS	372682	372702	1	0	0	NA	9.30726
TSS00866	TSS	413561	413581	1	0	0	MPN347	4.66161
TSS00867	TSS	282509	282529	1	0	0	MPN233	8.17647
TSS00868	TSS	108256	108276	1	0	0	MPN086	7.21432
TSS00869	TSS	130002	130022	-1	90	0	NA	4.04022
TSS00870	TSS	180352	180372	-1	0	0	NA	1.58496
TSS00871	TSS	232705	232725	1	0	0	NA	9.67011
TSS00872	TSS	280549	280569	-1	0	0	NA	0.561879
TSS00873	TSS	569464	569484	-1	0	0	MPN466	6.00215
TSS00874	TSS	614640	614660	-1	0	0	NA	-0.932886
TSS00875	TSS	787316	787336	-1	0	0	NA	10.385
TSS00876	TSS	433075	433095	-1	0	0	NA	3.16993
TSS00877	TSS	370271	370291	1	0	0	NA	9.93629
TSS00878	TSS	797630	797650	1	0	0	NA	2.52057
TSS00879	TSS	92915	92935	1	0	0	NA	0.584963
TSS00880	TSS	470411	470431	1	0	0	NA	0.817136
TSS00881	TSS	571516	571536	1	0	0	NA	3.10753
TSS00882	TSS	639852	639872	1	0	0	NA	0.817136
TSS00883	TSS	705520	705540	1	0	0	NA	2.44057
TSS00884	TSS	718774	718794	1	0	0	NA	0.911463
TSS00885	TSS	813350	813370	1	0	0	NA	0
TSS00886	TSS	114263	114283	1	100	0	NA	6.44649
TSS00887	TSS	132310	132330	1	100	0	NA	4.73697
TSS00888	TSS	437229	437249	1	95	0	MPN367	8.22423
TSS00889	TSS	497964	497984	1	100	0	MPN414	4.95752
TSS00890	TSS	779285	779305	-1	0	0	NA	1.22239
TSS00891	TSS	775782	775802	-1	0	0	NA	0.584963
TSS00892	TSS	774574	774594	-1	0	0	NA	-0.438121
TSS00893	TSS	733710	733730	-1	0	0	NA	2.97837
TSS00894	TSS	606769	606789	-1	100	0	NA	8.04725
TSS00895	TSS	429352	429372	-1	0	0	NA	-5.39232
TSS00896	TSS	415430	415450	-1	0	0	NA	-0.691878
TSS00897	TSS	335033	335053	1	0	0	NA	5.22055
TSS00898	TSS	293701	293721	1	0	0	NA	5.91602
ori_box_1	ori	816279	816286	1	0	0	NA	-1
ori_box_2	ori	98	106	-1	0	0	NA	0.584963
ori_box_3	ori	152	160	-1	0	0	NA	-1
ori_box_4	ori	270	278	1	0	0	NA	0.584963
ori_box_5	ori	378	386	1	0	0	NA	1.71272
ori_box_6	ori	453	461	-1	0	0	NA	4.96193
ori_box_7	ori	530	538	1	0	0	NA	2.16993
ori_box_8	ori	531	539	-1	0	0	NA	3.62449
ori_box_9	ori	605	613	1	0	0	NA	3.78427
ori_box_10	ori	791	799	1	0	0	NA	7.84375
ChIPseq_SsbB_Smc	ori	547	547	1	0	0	NA	2
ChIPseq_DnaB1_DnaA	ori	777	777	1	0	0	NA	7.80735
ChIPseq_DnaA	ori	889	889	1	0	0	NA	8.18488
Met_1	ori	383	386	1	0	0	NA	1.80735
Met_2	ori	357	360	1	0	0	NA	1.32193
Met_3	ori	385	388	-1	0	0	NA	3.32193
Met_4	ori	438	441	1	0	0	NA	2.58496
Met_5	ori	440	443	-1	0	0	NA	5.00562
Met_6	ori	509	512	1	0	0	NA	2.16993
Met_7	ori	607	610	-1	0	0	NA	-1
Met_8	ori	200	203	-1	0	0	NA	-inf
Met_9	ori	235	238	1	0	0	NA	0.584963
Met_10	ori	253	256	1	0	0	NA	0.584963
Met_11	ori	257	260	-1	0	0	NA	-inf
Met_12	ori	262	265	-1	0	0	NA	-inf
Met_13	ori	315	318	-1	0	0	NA	-inf
Met_14	ori	595	598	1	0	0	NA	1
Met_15	ori	648	651	-1	0	0	NA	-inf
Met_16	ori	679	682	1	0	0	NA	7.05121
Met_17	ori	705	708	-1	0	0	NA	-inf
Met_18	ori	788	791	1	0	0	NA	7.83842
BD_HrcA_MPN574	BD	697669	697698	1	0	0	NA	-inf
BD_HrcA_MPN021	BD	26130	26159	1	0	0	NA	8.77797
BD_HrcA_MPN531	BD	653957	653986	1	0	0	NA	2.59694
BD_HrcA_MPN434	BD	523617	523646	1	0	0	NA	-2
BD_HrcA_MPN332	BD	390213	390242	1	0	0	NA	10.624
BD_Fur_MPN043	BD	51536	51562	1	0	0	NA	4.65874
BD_Fur_MPN408	BD	490253	490279	1	0	0	NA	-inf
BD_Fur_MPN363	BD	433088	433114	1	0	0	NA	2.74496
BD_Fur_MPN162	BD	215898	215924	1	0	0	NA	4.50132
BD_Fur_MPN433	BD	521651	521677	1	0	0	NA	-1
BD_WhiA_MPN164	BD	217543	217565	1	0	0	NA	8.77077
TTS1	TTS	3729	3770	-1	0	0	NA	0.192645
TTS2	TTS	11485	11527	-1	0	0	NA	-inf
TTS3	TTS	11718	11758	1	0	0	NA	7.31432
TTS4	TTS	12216	12261	1	93.333	0	MPN009	5.23965
TTS5	TTS	15771	15833	-1	33.871	0	NA	1.64843
TTS6	TTS	15774	15835	1	34.426	0	MPN013	3.19555
TTS7	TTS	19015	19073	-1	0	0	MPNt01	8.74538
TTS8	TTS	19727	19777	1	0	0	NA	7.38582
TTS9	TTS	21323	21360	1	0	0	NA	7.40492
TTS10	TTS	23616	23652	1	0	0	NA	8.66019
TTS11	TTS	24134	24175	1	0	0	NA	8.56655
TTS12	TTS	24436	24482	-1	0	0	NA	1.77184
TTS13	TTS	28414	28460	-1	0	0	NA	2.29403
TTS14	TTS	31620	31664	-1	0	0	NA	2.71272
TTS15	TTS	35007	35049	1	0	0	NA	8.10664
TTS16	TTS	35451	35490	-1	0	0	NA	4.70529
TTS17	TTS	35476	35515	-1	0	0	NA	4.90809
TTS18	TTS	35528	35570	-1	0	0	MPN032	5.29868
TTS19	TTS	36566	36610	1	0	0	NA	4.47032
TTS20	TTS	41311	41353	1	0	0	NA	1.72348
TTS21	TTS	42004	42051	1	0	0	NA	2.23522
TTS22	TTS	43650	43692	-1	0	0	NA	1.20309
TTS23	TTS	45665	45730	1	1.538	0	NA	5.77778
TTS24	TTS	46372	46434	-1	0	0	MPN038	1.61891
TTS25	TTS	46375	46437	1	0	0	MPN037	0.0561431
TTS26	TTS	49465	49509	-1	0	0	NA	0.616671
TTS27	TTS	51665	51709	1	0	0	MPN042	7.2647
TTS28	TTS	52139	52188	1	0	0	NA	9.02154
TTS29	TTS	55220	55266	1	0	0	NA	7.78853
TTS30	TTS	58192	58236	-1	79.545	0	NA	0
TTS31	TTS	60288	60332	-1	79.545	0	NA	2.37851
TTS32	TTS	61533	61581	1	0	0	MPN049	0.0577155
TTS33	TTS	61920	61960	-1	0	0	MPN050	7.87966
TTS34	TTS	61921	61962	1	0	0	NA	5.46761
TTS35	TTS	64518	64559	1	0	0	NA	-inf
TTS36	TTS	67100	67159	-1	0	0	NA	-2.73697
TTS37	TTS	67102	67161	1	0	0	MPN053	6.92877
TTS38	TTS	72207	72251	1	0	0	NA	6.79687
TTS39	TTS	72373	72416	1	0	0	NA	6.21741
TTS40	TTS	74086	74130	-1	0	0	NA	1.72732
TTS41	TTS	74178	74217	1	0	0	NA	6.95172
TTS42	TTS	76144	76188	1	0	0	NA	8.09164
TTS43	TTS	77473	77521	-1	0	0	MPN061	6.02802
TTS44	TTS	78319	78366	1	0	0	NA	4.0325
TTS45	TTS	80429	80472	-1	0	0	NA	0.906891
TTS46	TTS	82227	82267	-1	0	0	NA	4.01966
TTS47	TTS	84982	85027	1	0	0	NA	3.6675
TTS48	TTS	86549	86594	1	0	0	NA	-0.0157673
TTS49	TTS	86637	86682	1	0	0	NA	0
TTS50	TTS	88370	88419	1	0	0	NA	5.13545
TTS51	TTS	89237	89287	-1	0	0	MPN076	6.32969
TTS52	TTS	89916	89960	-1	0	0	NA	9.38622
TTS53	TTS	90892	90936	-1	0	0	NA	9.09666
TTS54	TTS	91135	91179	-1	0	0	MPN077	6.0035
TTS55	TTS	92991	93036	-1	0	0	MPNt03	4.56787
TTS56	TTS	92993	93038	1	0	0	NA	2.45943
TTS57	TTS	94142	94190	1	0	0	NA	3.77761
TTS58	TTS	95174	95219	1	0	0	NA	5.87063
TTS59	TTS	98869	98910	-1	0	0	NA	3.53398
TTS60	TTS	99651	99694	1	0	0	NA	7.66509
TTS61	TTS	99995	100039	-1	0	0	NA	-0.0161197
TTS62	TTS	100906	100953	1	0	0	NA	7.27913
TTS63	TTS	101031	101077	-1	0	0	NA	1.75829
TTS64	TTS	107331	107384	1	0	0	MPN084	5.7477
TTS65	TTS	112059	112109	1	60	0	NA	6.63093
TTS66	TTS	112212	112252	1	97.5	0	NA	6.39608
TTS67	TTS	112820	112861	1	0	0	MPN089	5.81927
TTS68	TTS	116691	116752	-1	100	0	NA	4.2313
TTS69	TTS	116693	116754	1	100	0	MPN094	3.19174
TTS70	TTS	117168	117227	1	100	0	NA	-0.906891
TTS71	TTS	123087	123133	1	0	0	Mpnr03	8.45121
TTS72	TTS	123093	123133	1	0	0	NA	7.53963
TTS73	TTS	123213	123267	-1	0	0	NA	-3.45943
TTS74	TTS	123339	123383	1	0	0	NA	9.77114
TTS75	TTS	129996	130057	1	77.049	0	MPN100	2.55756
TTS76	TTS	130062	130109	-1	82.979	0	NA	0.51307
TTS77	TTS	134323	134362	-1	0	0	NA	1.24793
TTS78	TTS	134670	134720	-1	0	0	NA	-0.789782
TTS79	TTS	134879	134941	-1	67.742	0	NA	-inf
TTS80	TTS	134881	134943	1	66.129	0	MPN104	3.68983
TTS81	TTS	135034	135075	1	0	0	NA	8.2438
TTS82	TTS	135331	135393	-1	33.871	0	NA	-inf
TTS83	TTS	135333	135395	1	33.871	0	NA	3.59731
TTS84	TTS	135638	135684	1	0	0	NA	2.05644
TTS85	TTS	137258	137299	1	0	0	NA	7.00522
TTS86	TTS	138368	138412	-1	0	0	NA	-0.906891
TTS87	TTS	139820	139884	-1	0	0	NA	0.555061
TTS88	TTS	139823	139887	1	0	0	NA	5.39601
TTS89	TTS	148345	148391	1	0	0	NA	4.70339
TTS90	TTS	151328	151365	-1	0	0	NA	3.40492
TTS91	TTS	151430	151471	-1	0	0	MPN118	3.16993
TTS92	TTS	152186	152228	-1	0	0	NA	6.12304
TTS93	TTS	156269	156318	-1	0	0	MPNt04	6.23745
TTS94	TTS	159759	159800	-1	0	0	NA	2.18888
TTS95	TTS	161245	161288	1	0	0	NA	6.18104
TTS96	TTS	162256	162295	1	0	0	NA	5.40599
TTS97	TTS	162606	162652	-1	0	0	NA	-3.55459
TTS98	TTS	163439	163484	1	0	0	NA	4.64009
TTS99	TTS	167232	167276	1	0	0	MPN128	7.81207
TTS100	TTS	168948	168988	1	100	0	NA	4.04333
TTS101	TTS	169441	169502	-1	100	0	NA	1.50933
TTS102	TTS	169443	169504	1	100	0	MPN130	4.02666
TTS103	TTS	169925	169984	1	91.525	0	NA	0.77259
TTS104	TTS	172643	172686	-1	0	0	NA	3.78493
TTS105	TTS	174967	175016	1	0	0	NA	8.40939
TTS106	TTS	174984	175026	-1	0	0	NA	2.49855
TTS107	TTS	177252	177292	1	0	0	MPN136	2.45943
TTS108	TTS	177302	177347	1	0	0	NA	2.85798
TTS109	TTS	177355	177427	-1	0	0	MPN137	4.60824
TTS110	TTS	177364	177411	-1	0	0	NA	4.53203
TTS111	TTS	179044	179095	-1	35.294	0	MPN139	4.56635
TTS112	TTS	179046	179097	1	31.373	0	NA	1.56166
TTS113	TTS	179047	179093	-1	32.609	0	NA	4.30805
TTS114	TTS	181784	181832	1	100	0	NA	11.8798
TTS115	TTS	186009	186057	-1	85.417	0	NA	1.80314
TTS116	TTS	186402	186446	-1	100	0	NA	2.6955
TTS117	TTS	189383	189430	-1	0	0	NA	2.57743
TTS118	TTS	189385	189433	1	0	0	NA	8.65281
TTS119	TTS	194607	194654	-1	0	0	NA	1.80305
TTS120	TTS	195343	195383	-1	0	0	NA	1.89984
TTS121	TTS	196776	196822	-1	91.304	0	NA	-2.38466
TTS122	TTS	196790	196844	-1	88.889	0	NA	-2.61143
TTS123	TTS	196794	196843	1	89.796	0	NA	6.6522
TTS124	TTS	196974	197022	-1	87.5	0	NA	2.14018
TTS125	TTS	197364	197408	-1	97.727	0	NA	2.45943
TTS126	TTS	202035	202087	-1	0	0	NA	0
TTS127	TTS	202366	202408	-1	0	0	NA	2.30166
TTS128	TTS	205712	205756	1	0	0	NA	7.04609
TTS129	TTS	211961	211997	1	0	0	MPN158	7.68631
TTS130	TTS	212682	212732	-1	0	0	NA	5.03105
TTS131	TTS	216168	216212	-1	0	0	NA	1.49683
TTS132	TTS	218997	219038	-1	0	0	NA	0.550197
TTS133	TTS	219934	219982	-1	0	0	NA	1.59961
TTS134	TTS	220633	220677	1	0	0	NA	10.0077
TTS135	TTS	232832	232882	1	0	0	NA	9.50334
TTS136	TTS	233587	233623	-1	0	0	NA	-0.565597
TTS137	TTS	235631	235679	1	0	0	NA	8.80867
TTS138	TTS	239924	239966	-1	0	0	NA	0.895663
TTS139	TTS	247524	247561	-1	100	0	NA	2.13145
TTS140	TTS	248082	248138	1	87.5	0	MPN204	1.17273
TTS141	TTS	248145	248192	-1	82.979	0	NA	-inf
TTS142	TTS	249214	249262	1	100	0	NA	8.0074
TTS143	TTS	250305	250351	1	0	0	MPN205	11.3472
TTS144	TTS	250601	250649	1	0	0	NA	11.4069
TTS145	TTS	253127	253173	1	0	0	MPN207a	8.56123
TTS146	TTS	253537	253586	-1	0	0	NA	0.15056
TTS147	TTS	253540	253587	1	0	0	NA	8.94294
TTS148	TTS	254154	254197	-1	0	0	NA	3.03242
TTS149	TTS	258304	258345	1	0	0	NA	9.31663
TTS150	TTS	261430	261469	1	0	0	NA	8.62278
TTS151	TTS	261439	261482	-1	0	0	NA	-0.652077
TTS152	TTS	261508	261554	1	0	0	NA	7.78992
TTS153	TTS	265775	265820	1	0	0	NA	7.13376
TTS154	TTS	268450	268490	-1	0	0	NA	1.64807
TTS155	TTS	269607	269651	1	0	0	NA	9.32198
TTS156	TTS	275039	275081	-1	0	0	NA	3.47762
TTS157	TTS	275493	275539	1	0	0	MPN223	9.20457
TTS158	TTS	275658	275704	1	0	0	NA	9.96701
TTS159	TTS	281762	281803	1	0	0	NA	10.9016
TTS160	TTS	282787	282831	-1	0	0	NA	-4.16993
TTS161	TTS	284926	284988	-1	0	0	NA	3.60768
TTS162	TTS	286935	286982	1	0	0	NA	6.12606
TTS163	TTS	287426	287469	1	0	0	MPN235	7.17072
TTS164	TTS	292822	292865	-1	0	0	NA	3.35915
TTS165	TTS	293286	293326	1	0	0	NA	8.15334
TTS166	TTS	295108	295147	-1	0	0	NA	-2
TTS167	TTS	297600	297645	1	0	0	MPN244	6.34391
TTS168	TTS	299847	299887	-1	0	0	NA	1.782
TTS169	TTS	300792	300838	-1	0	0	NA	5.36054
TTS170	TTS	303779	303821	-1	0	0	NA	1.58496
TTS171	TTS	303906	303954	-1	0	0	NA	1.23704
TTS172	TTS	307789	307839	-1	0	0	NA	-1
TTS173	TTS	308607	308650	1	0	0	NA	8.60888
TTS174	TTS	310248	310296	-1	0	0	NA	0.451379
TTS175	TTS	310898	310939	1	0	0	NA	9.61212
TTS176	TTS	311304	311348	1	0	0	NA	9.47803
TTS177	TTS	311860	311906	1	0	0	NA	9.55852
TTS178	TTS	315181	315223	1	0	0	NA	8.01103
TTS179	TTS	321220	321260	-1	0	0	NA	2.23116
TTS180	TTS	322543	322600	-1	38.596	0	NA	1.00621
TTS181	TTS	322544	322604	1	43.333	0	MPN271	5.59747
TTS182	TTS	326140	326182	-1	0	0	NA	7.82477
TTS183	TTS	328831	328881	-1	0	0	NA	1.19794
TTS184	TTS	329545	329584	-1	0	0	NA	0.560715
TTS185	TTS	335736	335803	-1	5.97	0	NA	1.62334
TTS186	TTS	335738	335805	1	8.955	0	NA	2.46521
TTS187	TTS	335805	335854	-1	69.388	0	NA	2.50843
TTS188	TTS	336983	337043	1	0	0	NA	4.44049
TTS189	TTS	337483	337531	1	45.833	0	MPN283a	0.407658
TTS190	TTS	343973	344010	-1	40.541	0	NA	0
TTS191	TTS	344101	344161	1	96.667	0	MPN287	3.35351
TTS192	TTS	344163	344215	-1	44.231	0	NA	0.5667
TTS193	TTS	346685	346726	-1	0	0	NA	3.94865
TTS194	TTS	347721	347771	1	60	0	NA	5.42692
TTS195	TTS	350337	350385	-1	0	0	NA	5.82875
TTS196	TTS	353333	353370	-1	0	0	NA	1.0282
TTS197	TTS	356271	356315	-1	0	0	NA	2.34104
TTS198	TTS	358952	359002	1	0	0	MPNt12	5.27155
TTS199	TTS	364145	364192	1	0	0	MPN308	9.51779
TTS200	TTS	365018	365060	-1	0	0	NA	-0.104337
TTS201	TTS	365781	365826	-1	0	0	NA	-0.394279
TTS202	TTS	367476	367521	-1	0	0	NA	-0.546282
TTS203	TTS	369255	369311	-1	0	0	NA	3.4502
TTS204	TTS	370532	370572	-1	0	0	NA	-0.187627
TTS205	TTS	372048	372086	-1	0	0	NA	0
TTS206	TTS	372618	372664	-1	0	0	MPN313	1.08927
TTS207	TTS	372622	372664	1	0	0	NA	9.58078
TTS208	TTS	373125	373172	1	0	0	MPNt13	3.70275
TTS209	TTS	373173	373213	1	0	0	NA	1.81737
TTS210	TTS	373215	373256	-1	0	0	NA	8.05354
TTS211	TTS	373415	373461	1	0	0	NA	11.0754
TTS212	TTS	380149	380199	1	0	0	MPN319	4.886
TTS213	TTS	380275	380334	1	0	0	NA	1.58496
TTS214	TTS	382115	382156	-1	0	0	NA	1.15458
TTS215	TTS	382509	382549	1	0	0	NA	9.0728
TTS216	TTS	382518	382561	1	0	0	NA	9.09014
TTS217	TTS	390114	390157	-1	0	0	NA	2.88708
TTS218	TTS	390189	390239	-1	0	0	NA	2.23146
TTS219	TTS	392987	393037	1	0	0	NA	9.41157
TTS220	TTS	394711	394758	-1	0	0	NA	1.40372
TTS221	TTS	397483	397527	-1	0	0	NA	2.98591
TTS222	TTS	403220	403261	-1	0	0	NA	2.08342
TTS223	TTS	404159	404203	-1	0	0	NA	3.14296
TTS224	TTS	405146	405208	1	0	0	NA	7.19827
TTS225	TTS	411012	411056	1	0	0	MPN343	3.21205
TTS226	TTS	420144	420187	1	0	0	NA	2
TTS227	TTS	428200	428248	1	0	0	NA	6.35324
TTS228	TTS	428739	428780	-1	0	0	NA	5.53583
TTS229	TTS	429323	429368	1	0	0	MPNt15	8.85774
TTS230	TTS	432677	432724	-1	0	0	NA	3.26835
TTS231	TTS	433706	433750	-1	0	0	NA	2.80047
TTS232	TTS	436938	436986	-1	87.5	0	NA	2.94753
TTS233	TTS	438489	438531	-1	85.714	0	NA	-inf
TTS234	TTS	439120	439160	1	100	0	NA	2.65088
TTS235	TTS	440569	440610	-1	53.659	0	NA	4.07018
TTS236	TTS	441236	441295	1	93.22	0	NA	2.62838
TTS237	TTS	448823	448869	1	0	0	NA	-1
TTS238	TTS	449316	449356	-1	0	0	NA	5.95646
TTS239	TTS	449450	449512	-1	0	0	MPN376	8.47933
TTS240	TTS	449760	449809	1	0	0	NA	2.71809
TTS241	TTS	451041	451087	1	0	0	NA	5.56305
TTS242	TTS	453178	453220	-1	0	0	MPNt17	4.73801
TTS243	TTS	453728	453767	1	0	0	NA	8.84494
TTS244	TTS	457977	458029	-1	0	0	NA	1.11757
TTS245	TTS	457979	458031	1	0	0	MPN380	5.79172
TTS246	TTS	459243	459292	-1	0	0	MPN383	7.06048
TTS247	TTS	462607	462653	1	0	0	NA	0.98457
TTS248	TTS	464890	464934	1	0	0	NA	0.0780025
TTS249	TTS	469062	469102	-1	0	0	MPN391a	11.0316
TTS250	TTS	469063	469104	1	0	0	NA	0.177538
TTS251	TTS	472823	472870	-1	0	0	MPN395	10.6667
TTS252	TTS	475847	475895	-1	0	0	NA	7.88905
TTS253	TTS	476048	476093	1	0	0	NA	-0.0317089
TTS254	TTS	479476	479517	1	0	0	NA	-3.58496
TTS255	TTS	481103	481149	1	0	0	NA	4.58368
TTS256	TTS	481904	481942	1	0	0	NA	0.442518
TTS257	TTS	482189	482234	-1	0	0	MPNt18	9.78156
TTS258	TTS	487432	487480	1	0	0	MPN406	4.74778
TTS259	TTS	495113	495174	1	0	0	MPN410	4.57475
TTS260	TTS	496145	496203	-1	98.276	0	NA	-inf
TTS261	TTS	496146	496208	1	100	0	NA	1.97109
TTS262	TTS	503300	503342	1	0	0	MPN417	3.88548
TTS263	TTS	509493	509535	1	0	0	NA	1.34852
TTS264	TTS	514256	514301	1	0	0	NA	0
TTS265	TTS	518375	518424	1	0	0	NA	0.378512
TTS266	TTS	518682	518733	1	0	0	NA	-inf
TTS267	TTS	519033	519078	1	0	0	NA	3.16644
TTS268	TTS	520621	520662	-1	0	0	NA	5.6778
TTS269	TTS	521741	521785	-1	0	0	MPN434	8.28566
TTS270	TTS	527204	527263	1	0	0	NA	1.10434
TTS271	TTS	527508	527552	-1	0	0	NA	7.76568
TTS272	TTS	529504	529546	1	0	0	NA	-4.10434
TTS273	TTS	537384	537427	1	0	0	NA	0.759737
TTS274	TTS	538727	538769	1	0	0	NA	2.97675
TTS275	TTS	538771	538819	1	0	0	NA	2.63322
TTS276	TTS	539860	539904	1	0	0	NA	-1.40439
TTS277	TTS	542559	542605	-1	0	0	MPN446	7.85474
TTS278	TTS	544426	544473	1	0	0	NA	-0.857042
TTS279	TTS	545592	545638	1	30.435	0	NA	2.38205
TTS280	TTS	546993	547034	-1	0	0	NA	8.85913
TTS281	TTS	549592	549633	-1	0	0	NA	5.1964
TTS282	TTS	549602	549646	-1	0	0	NA	5.29155
TTS283	TTS	550136	550179	-1	0	0	NA	5.23275
TTS284	TTS	550553	550606	-1	0	0	NA	7.23655
TTS285	TTS	550558	550606	1	0	0	NA	5.39021
TTS286	TTS	551116	551165	1	0	0	NA	1.31615
TTS287	TTS	555298	555346	-1	97.917	0	MPN456	5.40662
TTS288	TTS	555300	555348	1	97.917	0	MPNt25	7.59078
TTS289	TTS	558414	558456	-1	100	0	NA	10.0754
TTS290	TTS	558699	558746	-1	97.872	0	MPN457	1.60486
TTS291	TTS	558701	558748	1	97.872	0	MPNt26	-2.33703
TTS292	TTS	561833	561875	-1	100	0	MPNt27	9.30919
TTS293	TTS	561987	562032	-1	26.667	0	NA	6.94353
TTS294	TTS	564844	564888	-1	0	0	NA	-0.537657
TTS295	TTS	566643	566687	-1	100	0	NA	-1.16993
TTS296	TTS	569190	569246	-1	25	0	NA	2.79647
TTS297	TTS	570630	570689	1	100	0	MPN468a	1.77961
TTS298	TTS	571386	571429	-1	0	0	NA	6.69158
TTS299	TTS	571387	571432	1	0	0	MPN468	0.605721
TTS300	TTS	571388	571428	-1	0	0	NA	6.67776
TTS301	TTS	572186	572226	1	0	0	MPNs04	6.9193
TTS302	TTS	574115	574157	1	0	0	NA	-1.56828
TTS303	TTS	580920	580958	1	0	0	NA	1.58496
TTS304	TTS	583552	583598	1	0	0	NA	2.2003
TTS305	TTS	584657	584699	-1	0	0	NA	7.97021
TTS306	TTS	586595	586641	-1	0	0	NA	8.3797
TTS307	TTS	588197	588259	-1	0	0	MPN484	3.47805
TTS308	TTS	588200	588262	1	0	0	MPN483	3.04231
TTS309	TTS	589614	589652	-1	100	0	NA	8.25442
TTS310	TTS	590580	590621	-1	0	0	NA	3.08746
TTS311	TTS	591259	591299	-1	0	0	NA	5.67931
TTS312	TTS	593061	593103	1	0	0	NA	1.80735
TTS313	TTS	593237	593280	1	0	0	NA	0.983512
TTS314	TTS	593808	593855	1	0	0	NA	0.584963
TTS315	TTS	594789	594827	-1	100	0	NA	10.1782
TTS316	TTS	596608	596679	-1	0	0	MPN490	9.91187
TTS317	TTS	596610	596681	1	0	0	NA	6.86066
TTS318	TTS	597003	597052	-1	0	0	NA	6.35738
TTS319	TTS	599355	599395	1	0	0	MPN491	8.49488
TTS320	TTS	603057	603101	-1	0	0	NA	6.72595
TTS321	TTS	608033	608070	-1	100	0	NA	2.85273
TTS322	TTS	608730	608792	-1	56.452	0	NA	2.64843
TTS323	TTS	608732	608795	1	55.556	0	NA	5.17086
TTS324	TTS	608795	608852	-1	98.246	0	NA	2.71945
TTS325	TTS	612665	612707	1	100	0	MPN503	0.68226
TTS326	TTS	612970	613014	-1	52.273	0	MPN505	4.8772
TTS327	TTS	614530	614577	-1	89.362	0	NA	1.58496
TTS328	TTS	614544	614599	-1	50.909	0	NA	1.51006
TTS329	TTS	614549	614598	1	46.939	0	NA	1.1177
TTS330	TTS	617550	617592	1	0	0	NA	5.08598
TTS331	TTS	620309	620353	1	0	0	NA	1.03953
TTS332	TTS	627518	627556	1	0	0	NA	1.32193
TTS333	TTS	628316	628361	-1	0	0	MPN515	6.44924
TTS334	TTS	628423	628463	-1	0	0	NA	11.0423
TTS335	TTS	636088	636133	1	0	0	NA	1.80735
TTS336	TTS	636451	636490	-1	0	0	MPN517	7.79636
TTS337	TTS	637819	637869	-1	0	0	MPN518	5.15293
TTS338	TTS	640126	640172	1	0	0	NA	5.3598
TTS339	TTS	643643	643690	1	0	0	NA	5.76377
TTS340	TTS	643953	643997	-1	0	0	MPN523	6.79066
TTS341	TTS	643954	643998	1	0	0	MPNt34	4.13294
TTS342	TTS	645381	645438	1	71.93	0	NA	2.53219
TTS343	TTS	645439	645501	-1	69.355	0	MPN524	5.4102
TTS344	TTS	645443	645502	1	72.881	0	NA	0.0356239
TTS345	TTS	646043	646083	-1	100	0	NA	3.41229
TTS346	TTS	647108	647154	1	0	0	NA	3.89868
TTS347	TTS	648980	649028	1	0	0	MPNt36	8.75741
TTS348	TTS	648989	649028	1	0	0	NA	8.09084
TTS349	TTS	650948	650998	1	0	0	MPN528a	4.34925
TTS350	TTS	653945	653995	-1	0	0	NA	4.19099
TTS351	TTS	654017	654055	-1	0	0	MPN532	6.04579
TTS352	TTS	654017	654071	1	0	0	NA	2.70447
TTS353	TTS	658033	658075	-1	0	0	MPN537	3.31014
TTS354	TTS	658511	658568	-1	0	0	NA	7.03636
TTS355	TTS	658517	658566	1	0	0	MPN536	1.34483
TTS356	TTS	660794	660836	-1	0	0	MPN541	7.18083
TTS357	TTS	660796	660838	1	0	0	NA	8.00177
TTS358	TTS	662014	662057	-1	0	0	NA	2.02035
TTS359	TTS	666971	667013	1	0	0	NA	1
TTS360	TTS	670573	670620	-1	0	0	NA	7.73132
TTS361	TTS	672801	672843	-1	0	0	NA	8.06571
TTS362	TTS	677047	677085	1	0	0	NA	-inf
TTS363	TTS	679913	679962	-1	0	0	MPN560	4.04264
TTS364	TTS	682919	682961	1	0	0	MPN561	1.5221
TTS365	TTS	684857	684898	-1	0	0	NA	8.62105
TTS366	TTS	686507	686545	-1	0	0	NA	8.2298
TTS367	TTS	690011	690052	1	0	0	NA	-1
TTS368	TTS	690373	690420	1	0	0	NA	-1
TTS369	TTS	691567	691611	-1	0	0	MPN570	6.7895
TTS370	TTS	692039	692081	1	0	0	NA	6.75597
TTS371	TTS	694242	694289	-1	0	0	MPN572	7.78122
TTS372	TTS	694243	694293	1	0	0	NA	2.30199
TTS373	TTS	694244	694288	-1	0	0	NA	7.7236
TTS374	TTS	694462	694512	1	0	0	NA	2.0555
TTS375	TTS	696750	696791	1	0	0	NA	1.75743
TTS376	TTS	698382	698428	-1	0	0	NA	3.86326
TTS377	TTS	702784	702828	1	0	0	NA	-inf
TTS378	TTS	706341	706393	-1	0	0	MPN584	6.70462
TTS379	TTS	707788	707832	1	0	0	NA	2.91754
TTS380	TTS	710203	710247	1	0	0	NA	2.37233
TTS381	TTS	711109	711149	-1	0	0	MPN589	7.53906
TTS382	TTS	711314	711355	1	0	0	NA	1.77761
TTS383	TTS	712390	712433	-1	0	0	NA	6.36294
TTS384	TTS	713170	713215	-1	0	0	NA	8.98887
TTS385	TTS	713992	714035	-1	25.581	0	NA	9.97817
TTS386	TTS	716380	716426	1	0	0	NA	-1.09516
TTS387	TTS	720687	720731	1	0	0	NA	-0.561116
TTS388	TTS	726124	726172	1	0	0	NA	2.80946
TTS389	TTS	731462	731509	-1	0	0	NA	5.84706
TTS390	TTS	733144	733186	1	0	0	NA	-1
TTS391	TTS	734768	734811	-1	0	0	NA	3.52071
TTS392	TTS	742381	742425	1	0	0	NA	1.56343
TTS393	TTS	748768	748812	-1	0	0	NA	9.12038
TTS394	TTS	749226	749277	-1	0	0	NA	9.34983
TTS395	TTS	751875	751919	-1	0	0	NA	3.57693
TTS396	TTS	751877	751920	1	0	0	MPN625	3.56986
TTS397	TTS	753456	753503	1	0	0	NA	0.0149503
TTS398	TTS	756119	756157	1	0	0	NA	0.691878
TTS399	TTS	759458	759523	-1	0	0	NA	-inf
TTS400	TTS	759460	759525	1	0	0	MPN632	6.27936
TTS401	TTS	762953	762997	-1	0	0	NA	-0.906891
TTS402	TTS	769553	769607	-1	0	0	NA	6.639
TTS403	TTS	769555	769609	1	0	0	NA	2.16993
TTS404	TTS	769563	769612	1	0	0	NA	2.19535
TTS405	TTS	769802	769863	1	0	0	NA	2.72704
TTS406	TTS	776034	776073	1	0	0	NA	5.03122
TTS407	TTS	781013	781060	-1	0	0	MPN656	4.57238
TTS408	TTS	781015	781062	1	0	0	NA	4.51439
TTS409	TTS	789429	789470	1	0	0	NA	9.39142
TTS410	TTS	791238	791276	-1	0	0	NA	8.86013
TTS411	TTS	791360	791402	1	0	0	MPN667	5.64016
TTS412	TTS	791823	791866	1	0	0	NA	6.20368
TTS413	TTS	792628	792668	-1	0	0	MPN670	7.04706
TTS414	TTS	792628	792672	1	0	0	NA	4.1375
TTS415	TTS	793186	793227	-1	0	0	NA	9.11083
TTS416	TTS	796614	796661	-1	0	0	NA	9.72632
TTS417	TTS	798757	798820	-1	0	0	NA	1.66888
TTS418	TTS	798759	798822	1	0	0	MPN674	7.27598
TTS419	TTS	799003	799056	1	0	0	NA	-2.94753
TTS420	TTS	799057	799118	-1	32.787	0	MPN675	4.15759
TTS421	TTS	799059	799120	1	34.426	0	NA	-0.888107
TTS422	TTS	799720	799777	-1	0	0	NA	10.1052
TTS423	TTS	799723	799780	1	0	0	NA	-1.7287
TTS424	TTS	800004	800047	-1	0	0	NA	7.30191
TTS425	TTS	800329	800371	-1	0	0	MPN677	5.31225
TTS426	TTS	800330	800372	1	0	0	MPN676	0.231947
TTS427	TTS	802458	802496	-1	0	0	NA	8.81748
TTS428	TTS	804320	804358	-1	0	0	NA	8.42911
TTS429	TTS	804979	805027	-1	0	0	NA	8.31122
TTS430	TTS	806740	806783	-1	0	0	NA	10.0054
TTS431	TTS	806974	807014	-1	0	0	NA	9.86839
TTS432	TTS	810111	810148	1	0	0	NA	0
TTS433	TTS	811380	811429	1	0	0	NA	1.79909
TTS434	TTS	812919	812968	-1	0	0	NA	10.3639
OP1	operon	692	2767	1	0	0	NA	7.97083
OP2	operon	2869	12060	1	0.228	0	NA	9.47874
OP3	operon	12392	12652	1	23.077	0	NA	8.47983
OP606	operon	12838	14265	-1	3.434	0	NA	4.85206
OP5	operon	14992	15765	1	24.58	0	NA	7.77635
OP6	operon	15867	16505	1	0	0	NA	3.57638
OP603	operon	16482	17339	-1	0	0	NA	8.54697
OP601	operon	17339	18989	-1	0	0	NA	8.51497
OP8	operon	19325	29783	1	0.191	0	NA	8.50794
OP9	operon	29810	32211	1	0	0	NA	10.1459
OP592	operon	32201	33025	-1	0	0	NA	5.33262
OP10	operon	33058	35585	1	0	0	NA	8.47837
OP590	operon	35809	41130	-1	0	0	NA	8.75894
OP11	operon	41408	43408	1	1.1	0	NA	4.98817
OP12	operon	43580	46212	1	17.287	0	NA	9.25158
OP589	operon	45735	46067	-1	64.458	0	NA	6.27953
OP588	operon	46441	46710	-1	30.855	0	NA	5.59002
OP14	operon	47193	51309	1	8.746	0	NA	5.66794
OP586	operon	48104	48415	-1	0	0	NA	1.76513
OP15	operon	51633	52427	1	0	0	NA	8.50137
OP584	operon	52398	53048	-1	0	0	NA	7.27391
OP16	operon	53075	57295	1	0	0	NA	7.88887
OP19	operon	57884	59440	1	8.483	0	NA	5.21358
OP20	operon	59617	61515	1	18.704	0	NA	4.23027
OP580	operon	61975	64646	-1	0	0	NA	8.28909
OP23	operon	64829	67086	1	0	0	NA	9.62326
OP25	operon	68625	68996	1	7.547	0	NA	1.3901
OP26	operon	70402	75241	1	0	0	NA	7.40248
OP27	operon	75241	77592	1	0	0	NA	8.69638
OP570	operon	77623	78975	-1	0	0	NA	7.77408
OP29	operon	79031	83743	1	0	0	NA	9.034
OP567	operon	83711	85210	-1	0	0	NA	10.014
OP566	operon	85226	85609	-1	0	0	NA	7.28647
OP564	operon	85596	88339	-1	0	0	NA	7.2506
OP30	operon	88346	89245	1	0	0	NA	5.3727
OP562	operon	89297	90991	-1	1.181	0	NA	9.77136
OP561	operon	91197	92882	-1	1.187	0	NA	9.81195
OP33	operon	93189	96168	1	0	0	NA	5.62374
OP34	operon	96405	101962	1	0	0	NA	6.93059
OP35	operon	101983	107164	1	3.108	0	NA	9.98069
OP38	operon	107295	109172	1	0	0	NA	6.74539
OP39	operon	109344	109796	1	0	0	NA	1.11768
OP40	operon	110811	111116	1	0	0	NA	4.64452
OP41	operon	111476	112591	1	66.906	0	NA	6.29408
OP42	operon	112746	115827	1	56.93	0	NA	5.84714
OP43	operon	116429	116683	1	90.945	0	NA	6.92837
OP45	operon	123231	124823	1	0	0	NA	8.71924
OP46	operon	124999	127365	1	10.186	0	NA	7.44206
OP47	operon	128051	129094	1	96.261	0	NA	7.89052
OP48	operon	129433	129984	1	95.281	0	NA	5.30748
OP49	operon	130441	131727	1	96.345	0	NA	4.2801
OP50	operon	132519	133361	1	57.363	0	NA	1.8419
OP542	operon	134030	134548	-1	4.633	0	NA	1.1862
OP51	operon	134558	134872	1	13.057	0	NA	9.87579
OP1080	operon	135063	135335	1	0	0	NA	8.46893
OP53	operon	135706	141235	1	4.051	0	NA	7.19706
OP54	operon	141913	146262	1	5.151	0	NA	5.10271
OP56	operon	147122	150526	1	0	0	NA	5.9653
OP57	operon	150616	151800	1	0	0	NA	11.5972
OP534	operon	151775	152485	-1	0	0	NA	6.42737
OP58	operon	152541	160716	1	0.502	0	NA	9.38841
OP531	operon	160703	161758	-1	0	0	NA	7.12731
OP60	operon	161790	163592	1	0	0	NA	5.71513
OP61	operon	163585	164064	1	0	0	NA	8.67763
OP62	operon	164600	165229	1	75.517	0	NA	7.4816
OP63	operon	166452	166901	1	98.886	0	NA	7.63527
OP64	operon	167601	168050	1	0	0	NA	6.90952
OP65	operon	169011	169433	1	96.445	0	NA	7.22466
OP66	operon	170049	171788	1	86.544	0	NA	2.69565
OP68	operon	172246	176848	1	0	0	NA	8.45974
OP523	operon	177426	178112	-1	50.875	0	NA	6.18325
OP522	operon	178361	178861	-1	74.4	0	NA	7.94008
OP521	operon	179098	179589	-1	85.336	0	NA	7.41589
OP69	operon	179840	190016	1	53.577	0	NA	12.3578
OP70	operon	190590	191831	1	93.151	0	NA	8.01112
OP71	operon	192318	192722	1	29.208	0	NA	6.12337
OP72	operon	193040	195301	1	7.784	0	NA	7.73751
OP73	operon	195475	196266	1	46.523	0	NA	11.1385
OP74	operon	196819	198625	1	88.815	0	NA	6.31311
OP75	operon	199027	199509	1	78.216	0	NA	7.1129
OP76	operon	199792	202176	1	24.035	0	NA	6.22529
OP77	operon	202352	207686	1	0	0	NA	8.88923
OP78	operon	207673	209879	1	0	0	NA	9.38775
OP79	operon	209895	211925	1	0	0	NA	9.81604
OP80	operon	211951	215836	1	0	0	NA	8.13718
OP82	operon	215958	216920	1	0	0	NA	9.88952
OP83	operon	217119	217505	1	0	0	NA	7.49619
OP84	operon	217599	230312	1	0.378	0	NA	10.5386
OP85	operon	230312	236505	1	0	0	NA	9.90578
OP86	operon	236498	239292	1	0	0	NA	7.91164
OP88	operon	239386	241821	1	1.725	0	NA	7.27739
OP89	operon	241951	244347	1	9.098	0	NA	7.21631
OP90	operon	244452	245537	1	92.903	0	NA	6.74701
OP91	operon	245648	247260	1	87.407	0	NA	7.16335
OP93	operon	247623	248069	1	99.103	0	NA	6.15417
OP94	operon	248530	249846	1	85.334	0	NA	5.79441
OP508	operon	249901	250242	-1	0	0	NA	1.43233
OP95	operon	249989	253116	1	0	0	NA	11.694
OP97	operon	253726	257221	1	0	0	NA	9.7662
OP98	operon	257208	261582	1	0	0	NA	9.59371
OP99	operon	261585	265189	1	0	0	NA	10.7564
OP505	operon	265186	265602	-1	0	0	NA	6.00464
OP101	operon	265833	271961	1	0	0	NA	8.76562
OP1084	operon	267606	463916	-1	8.349	0	NA	7.16766
OP102	operon	272017	275477	1	0	0	NA	9.33353
OP103	operon	275467	276636	1	0	0	NA	9.53545
OP104	operon	276665	279694	1	0	0	NA	11.0469
OP105	operon	279751	284430	1	0	0	NA	9.87312
OP106	operon	284510	287158	1	1.775	0	NA	6.74556
OP107	operon	287356	291660	1	0	0	NA	8.31605
OP108	operon	291635	294075	1	0	0	NA	8.27351
OP109	operon	294108	297137	1	0	0	NA	10.8624
OP499	operon	297106	297687	-1	0	0	NA	6.32601
OP110	operon	297728	301059	1	0	0	NA	8.35508
OP111	operon	301081	305012	1	0	0	NA	8.60306
OP112	operon	305034	307949	1	0	0	NA	8.99992
OP113	operon	307964	315776	1	0	0	NA	9.08457
OP114	operon	315842	317007	1	0	0	NA	10.6247
OP490	operon	317015	318055	-1	0	0	NA	6.62461
OP115	operon	318112	321442	1	0	0	NA	8.25469
OP116	operon	321704	322459	1	69.801	0	NA	7.6733
OP118	operon	324165	324446	1	0	0	NA	8.7885
OP485	operon	324423	326779	-1	0.849	0	NA	7.50592
OP119	operon	325648	325950	1	0	0	NA	7.31342
OP120	operon	326824	331248	1	0	0	NA	7.5672
OP121	operon	331327	333036	1	0	0	NA	9.90671
OP122	operon	333247	335235	1	8.4	0	NA	7.88322
OP123	operon	336595	337481	1	32.957	0	NA	6.52552
OP124	operon	337739	340123	1	14.513	0	NA	6.25497
OP125	operon	340213	343002	1	72.033	0	NA	5.50968
OP126	operon	343733	344089	1	58.146	0	NA	7.90064
OP127	operon	344685	348265	1	49.19	0	NA	5.7818
OP480	operon	348258	350315	-1	0	0	NA	7.10733
OP129	operon	350354	355628	1	0	0	NA	9.82534
OP130	operon	355648	358166	1	0	0	NA	9.69461
OP132	operon	359146	362360	1	0	0	NA	9.61998
OP133	operon	362363	364060	1	0	0	NA	8.76302
OP134	operon	364194	370887	1	4.363	0	NA	10.6403
OP135	operon	370902	373122	1	0	0	NA	9.90127
OP470	operon	372704	372976	-1	0	0	NA	4.39433
OP137	operon	373377	378646	1	0	0	NA	10.2414
OP138	operon	378621	380132	1	0	0	NA	9.34412
OP139	operon	380627	385653	1	0	0	NA	8.94612
OP140	operon	385800	388861	1	0	0	NA	10.4003
OP141	operon	388886	398320	1	0.212	0	NA	9.95631
OP464	operon	398321	399370	-1	0	0	NA	6.37946
OP143	operon	399440	407683	1	0	0	NA	6.86752
OP144	operon	407824	409455	1	0	0	NA	8.8235
OP145	operon	409525	410826	1	70.715	0	NA	6.32221
OP146	operon	411049	411699	1	26.462	0	NA	9.48196
OP147	operon	412347	415078	1	0.476	0	NA	5.23808
OP152	operon	415124	417362	1	0	0	NA	6.48534
OP456	operon	417354	418073	-1	0	0	NA	6.93509
OP455	operon	418079	420203	-1	0	0	NA	9.88052
OP451	operon	420256	427611	-1	0.299	0	NA	8.32708
OP154	operon	427642	429321	1	0	0	NA	7.24153
OP155	operon	429395	430252	1	0	0	NA	8.89401
OP157	operon	430297	433031	1	0.732	0	NA	8.13448
OP158	operon	433163	433471	1	24.675	0	NA	6.81019
OP162	operon	435581	438494	1	84.415	0	NA	9.01656
OP163	operon	439351	439725	1	54.545	0	NA	6.4535
OP449	operon	439857	440618	-1	88.962	0	NA	4.69577
OP164	operon	441259	443472	1	82.106	0	NA	5.41213
OP447	operon	443515	444150	-1	99.843	0	NA	4.01733
OP165	operon	444304	446079	1	0	0	NA	8.01338
OP446	operon	446090	446569	-1	0	0	NA	5.51593
OP444	operon	447733	449157	-1	1.545	0	NA	7.75833
OP443	operon	449536	452958	-1	0	0	NA	12.3576
OP168	operon	453385	457943	1	0	0	NA	8.77146
OP171	operon	458089	459563	1	0	0	NA	8.21239
OP440	operon	459493	463794	-1	0	0	NA	9.03204
OP438	operon	463942	469018	-1	0	0	NA	11.2205
OP436	operon	469126	472878	-1	0.533	0	NA	12.2721
OP434	operon	472946	476429	-1	0	0	NA	9.1062
OP179	operon	476472	478634	1	0	0	NA	5.81212
OP432	operon	478631	481960	-1	0	0	NA	11.0652
OP430	operon	482728	483210	-1	0	0	NA	9.59159
OP182	operon	483492	484943	1	0	0	NA	8.36146
OP183	operon	485133	487077	1	0	0	NA	6.39226
OP184	operon	487112	487366	1	0	0	NA	9.80744
OP429	operon	487471	490110	-1	0.758	0	NA	7.13087
OP186	operon	490338	494294	1	38.094	0	NA	7.3979
OP189	operon	494657	495103	1	96.637	0	NA	7.57316
OP425	operon	495245	496003	-1	33.113	0	NA	1.84382
OP190	operon	496597	497433	1	83.254	0	NA	6.62795
OP191	operon	497510	499520	1	98.557	0	NA	4.42598
OP193	operon	499771	503261	1	0	0	NA	5.65755
OP422	operon	503262	508583	-1	0	0	NA	8.93339
OP420	operon	508714	514505	-1	0	0	NA	8.61614
OP199	operon	514690	515562	1	0	0	NA	7.33405
OP419	operon	515568	518813	-1	0	0	NA	10.797
OP417	operon	518844	521642	-1	0	0	NA	7.68252
OP416	operon	521800	523587	-1	0	0	NA	11.5098
OP415	operon	523643	528574	-1	4.705	0	NA	8.35578
OP414	operon	528883	530841	-1	11.236	0	NA	5.3591
OP412	operon	530819	532625	-1	1.384	0	NA	3.99835
OP410	operon	532781	541702	-1	3.262	0	NA	8.75364
OP200	operon	535431	535739	1	0	0	NA	-0.334825
OP202	operon	541757	542566	1	0	0	NA	9.35488
OP409	operon	542627	546323	-1	5.195	0	NA	10.672
OP408	operon	546387	548641	-1	0	0	NA	8.88802
OP411	operon	548653	549552	-1	0	0	NA	7.46462
OP407	operon	549476	554083	-1	7.467	0	NA	10.9596
OP406	operon	554172	555035	-1	0	0	NA	9.53813
OP405	operon	555361	558378	-1	34.703	0	NA	9.69185
OP404	operon	558761	561861	-1	35.29	0	NA	8.58234
OP401	operon	562621	564318	-1	0	0	NA	8.52064
OP213	operon	564353	568191	1	73.71	0	NA	6.88702
OP830	operon	568588	569118	1	95.849	0	NA	7.1115
OP399	operon	568608	570008	-1	85.857	0	NA	5.13021
OP214	operon	570745	571371	1	64.696	0	NA	3.38969
OP1081	operon	570404	570610	1	99.029	0	NA	6.72664
OP397	operon	572217	574214	-1	0	0	NA	10.053
OP395	operon	574233	579353	-1	0	0	NA	9.32272
OP394	operon	579372	583339	-1	0	0	NA	8.62192
OP393	operon	583367	586677	-1	0	0	NA	7.91425
OP220	operon	586736	587761	1	0	0	NA	7.0187
OP392	operon	588266	588577	-1	29.26	0	NA	6.87644
OP391	operon	588994	590439	-1	91.696	0	NA	8.32864
OP221	operon	589886	590329	1	97.743	0	NA	0.286402
OP222	operon	590533	592184	1	0	0	NA	6.28892
OP388	operon	592165	596265	-1	32.317	0	NA	9.94287
OP386	operon	596781	597791	-1	0	0	NA	6.2903
OP225	operon	597865	599289	1	0	0	NA	9.90133
OP385	operon	599428	601707	-1	0	0	NA	7.33494
OP384	operon	601710	604746	-1	0	0	NA	9.88132
OP226	operon	604862	607766	1	51.722	0	NA	7.17945
OP227	operon	608300	612312	1	97.084	0	NA	5.53872
OP228	operon	612850	613083	1	78.541	0	NA	8.31311
OP382	operon	613151	613912	-1	77.135	0	NA	6.36133
OP229	operon	614828	618420	1	25.167	0	NA	6.22825
OP381	operon	618448	619698	-1	1.84	0	NA	5.94444
OP379	operon	620526	622463	-1	7.228	0	NA	7.44972
OP378	operon	622839	624215	-1	5.378	0	NA	6.46395
OP376	operon	624827	626104	-1	0	0	NA	7.78181
OP373	operon	626882	628213	-1	0	0	NA	5.01361
OP372	operon	628375	636426	-1	0	0	NA	10.5852
OP371	operon	636519	637019	-1	0	0	NA	7.3945
OP369	operon	638112	639158	-1	0	0	NA	8.43247
OP368	operon	639161	642681	-1	0	0	NA	7.82554
OP233	operon	642724	643952	1	0	0	NA	5.6163
OP365	operon	644002	645019	-1	0	0	NA	9.59547
OP364	operon	645509	645868	-1	83.287	0	NA	8.19133
OP236	operon	646608	648816	1	0	0	NA	6.3348
OP363	operon	649071	649748	-1	0	0	NA	5.20311
OP238	operon	649803	650548	1	0	0	NA	8.44183
OP362	operon	650881	651210	-1	0	0	NA	8.63069
OP239	operon	651359	651769	1	0	0	NA	7.70058
OP360	operon	651766	653913	-1	0	0	NA	6.60408
OP359	operon	654089	656117	-1	0	0	NA	9.02912
OP240	operon	656458	658404	1	0	0	NA	6.05642
OP357	operon	658390	659628	-1	0	0	NA	6.64348
OP241	operon	659746	660817	1	0	0	NA	10.5429
OP356	operon	660827	661090	-1	0	0	NA	8.27549
OP242	operon	661151	664741	1	0	0	NA	6.90108
OP352	operon	664725	668225	-1	0	0	NA	8.2554
OP351	operon	668280	670224	-1	0	0	NA	7.89735
OP349	operon	670217	677268	-1	0	0	NA	8.89875
OP246	operon	677296	680363	1	0	0	NA	6.34098
OP346	operon	680364	681757	-1	0	0	NA	7.89753
OP247	operon	681811	682452	1	0	0	NA	4.78507
OP345	operon	682449	685747	-1	0	0	NA	8.78035
OP344	operon	685961	690416	-1	1.481	0	NA	8.9998
OP343	operon	690516	691843	-1	0	0	NA	6.97173
OP342	operon	691827	694200	-1	0	0	NA	3.96359
OP341	operon	694304	697639	-1	0.6	0	NA	10.4128
OP340	operon	697827	699868	-1	0	0	NA	7.97595
OP339	operon	700030	701070	-1	2.692	0	NA	4.97741
OP253	operon	701508	701810	1	0	0	NA	-0.0782671
OP338	operon	701826	702155	-1	0	0	NA	6.01444
OP337	operon	702297	703584	-1	3.652	0	NA	8.73051
OP335	operon	703760	706194	-1	5.998	0	NA	5.66179
OP334	operon	706698	711173	-1	6.168	0	NA	7.15039
OP332	operon	711386	715959	-1	9.753	0	NA	9.65282
OP330	operon	716060	719107	-1	0	0	NA	7.7025
OP329	operon	719107	725692	-1	0	0	NA	9.91482
OP327	operon	725658	727507	-1	0	0	NA	9.97991
OP259	operon	727562	728035	1	0	0	NA	6.71066
OP326	operon	728032	732759	-1	0	0	NA	7.23366
OP323	operon	733040	739314	-1	15.429	0	NA	5.44458
OP322	operon	739387	740231	-1	0	0	NA	10.0346
OP320	operon	740262	749655	-1	0.213	0	NA	8.47426
OP262	operon	749813	751165	1	0	0	NA	8.55456
OP263	operon	751187	751853	1	0	0	NA	10.2966
OP265	operon	751988	752506	1	0	0	NA	3.62054
OP317	operon	752503	757746	-1	0	0	NA	8.48686
OP267	operon	757833	759438	1	0	0	NA	8.87045
OP268	operon	759541	762525	1	5.764	0	NA	7.03457
OP270	operon	762602	764343	1	0	0	NA	7.25761
OP271	operon	764363	765490	1	0	0	NA	8.63991
OP313	operon	765487	773715	-1	6.186	0	NA	6.63996
OP312	operon	774602	775302	-1	0	0	NA	4.63697
OP273	operon	776300	778932	1	0.76	0	NA	3.54245
OP900	operon	779305	779694	-1	27.763	0	NA	3.09419
OP276	operon	779971	781018	1	21.203	0	NA	6.88971
OP309	operon	781058	784388	-1	0	0	NA	8.91332
OP307	operon	784452	789288	-1	0	0	NA	10.7354
OP283	operon	789373	790991	1	0	0	NA	8.59323
OP306	operon	790988	791410	-1	0	0	NA	8.79961
OP285	operon	791436	792635	1	0	0	NA	6.09268
OP305	operon	792675	793712	-1	0	0	NA	9.30877
OP304	operon	793700	797611	-1	0	0	NA	10.3824
OP287	operon	797782	798720	1	0	0	NA	10.3203
OP303	operon	799125	799430	-1	36.393	0	NA	7.83194
OP288	operon	799773	800141	1	0	0	NA	4.07476
OP302	operon	800698	803410	-1	0	0	NA	9.17342
OP300	operon	803397	805811	-1	0	0	NA	9.13024
OP299	operon	805834	813363	-1	0	0	NA	9.56066
OP298	operon	813431	816301	-1	0	0	NA	8.49601
OP44	operon	118286	123080	1	0	0	NA	21.2433
OP1083	operon	571397	571764	-1	0	0	NA	15.0295
OP216	operon	571788	572174	1	0	0	NA	16.8211
OP600	operon	19074	19231	-1	0	0	NA	9.38264
OP560	operon	93050	93138	-1	22.727	0	NA	7.70844
OP532	operon	156332	156405	-1	0	0	NA	8.50522
OP131	operon	358206	358949	1	2.961	0	NA	10.8092
OP442	operon	453223	453299	-1	0	0	NA	5.04297
OP431	operon	482248	482698	-1	4.444	0	NA	11.3298
OP185	operon	487357	487431	1	0	0	NA	7.25449
OP207	operon	555105	555285	1	30	0	NA	10.4212
OP403	operon	562021	562593	-1	10.839	0	NA	10.5242
OP237	operon	648876	648957	1	25.926	0	NA	12.0619
OP210	operon	558598	558686	1	36.364	0	NA	1.24878
UTR51	utr5	654	691	1	0	0	MPN001	6.59147
UTR52	utr5	2801	2868	1	0	0	MPN003	7.97699
UTR52_1	utr5	7226	7313	1	0	0	MPN005	10.5439
UTR52_2	utr5	9167	9185	1	0	0	MPN007	9.50116
UTR52_3	utr5	11140	11276	1	0	0	MPN009	7.89449
UTR53	utr5	12341	12391	1	34	0	MPN010	5.87254
UTR5606	utr5	14266	14311	-1	0	0	MPN012	3.30299
UTR55	utr5	14841	14991	1	84	0	MPN013	4.47906
UTR56	utr5	15866	15866	1	0	0	MPN014	1
UTR5603	utr5	17340	17493	-1	0	0	MPN015	10.039
UTR5601	utr5	18990	19032	-1	0	0	MPN017	8.73309
UTR5601_1	utr5	18204	18353	-1	0	0	MPN016	8.78493
UTR58	utr5	19314	19324	1	0	0	MPN018	1.58496
UTR58_1	utr5	22876	23023	1	0	0	MPN020	9.23961
UTR58_2	utr5	26140	26161	1	0	0	MPN021	8.84035
UTR58_3	utr5	28004	28246	1	0	0	MPN023	9.26494
UTR59	utr5	29807	29809	1	0	0	MPN024	7.37938
UTR5592	utr5	33026	33036	-1	0	0	MPN027	2.0163
UTR510	utr5	33050	33057	1	0	0	MPN028	4.49185
UTR510_1	utr5	33967	33979	1	0	0	MPN029	9.00119
UTR5590	utr5	41131	41192	-1	0	0	MPN034	9.69441
UTR5590_1	utr5	36758	36774	-1	0	0	MPN032	7.93923
UTR5590_2	utr5	36134	36186	-1	0	0	MPN033	7.39822
UTR511	utr5	41323	41407	1	0	0	MPN035	2.46559
UTR512	utr5	43498	43579	1	0	0	MPN036	8.86356
UTR5589	utr5	46068	46145	-1	76.623	0	MPN037a	3.2711
UTR5588	utr5	46711	46754	-1	46.512	0	MPN038	4.48162
UTR514	utr5	47105	47192	1	0	0	MPN039	7.09162
UTR5586	utr5	48416	48818	-1	0	0	MPN040	3.24245
UTR515	utr5	51578	51632	1	0	0	MPN043	5.75319
UTR5584	utr5	53049	53052	-1	0	0	MPN044	0
UTR516	utr5	53069	53074	1	0	0	MPN045	7.15397
UTR516_1	utr5	54165	54292	1	0	0	MPN046	8.67513
UTR519	utr5	57395	57883	1	61.885	0	MPN048	7.16718
UTR520	utr5	59491	59616	1	58.4	0	MPN049	3.98814
UTR5580	utr5	64647	64658	-1	0	0	MPN051	1.80735
UTR523	utr5	64803	64828	1	0	0	MPN052	5.88358
UTR523_1	utr5	66811	66821	1	0	0	MPN053	8.72498
UTR525	utr5	68474	68624	1	0	0	MPN054	-inf
UTR526	utr5	70370	70401	1	0	0	MPN055	4.13057
UTR527	utr5	75213	75240	1	0	0	MPN059	8.34604
UTR527_1	utr5	77201	77279	1	0	0	MPN060b	9.36783
UTR5570	utr5	78976	78978	-1	0	0	MPN061	0.584963
UTR529	utr5	79011	79030	1	0	0	MPN062	5.05745
UTR529_1	utr5	81357	81689	1	0	0	MPN065	10.0093
UTR5567	utr5	85211	85218	-1	0	0	MPN069	7.05528
UTR5567_1	utr5	84672	84673	-1	0	0	MPN068	9.66489
UTR5566	utr5	85610	85628	-1	0	0	MPN070	6.33985
UTR5564	utr5	88340	88483	-1	0	0	MPN074	8.29293
UTR5564_1	utr5	87956	87992	-1	0	0	MPN071	6.936
UTR5564_2	utr5	86425	86487	-1	0	0	MPN073	7.19765
UTR530	utr5	88176	88345	1	0	0	MPN075	6.77924
UTR5562	utr5	90992	91054	-1	0	0	MPN076	8.61623
UTR5561	utr5	92883	92903	-1	0	0	MPN077	6.70933
UTR533	utr5	93171	93188	1	0	0	MPN078	2.39993
UTR534	utr5	96175	96404	1	0	0	MPN080	8.67397
UTR535	utr5	101979	101982	1	0	0	MPN082	5.87652
UTR535_1	utr5	103938	103940	1	0	0	MPN083	8.77808
UTR535_2	utr5	105579	105591	1	0	0	MPN084	9.01198
UTR538	utr5	107275	107294	1	0	0	MPN085	5.85175
UTR538_1	utr5	108266	108856	1	0	0	MPN086	7.93901
UTR539	utr5	109298	109343	1	0	0	MPN087	0.283793
UTR540	utr5	110745	110810	1	0	0	MPN088	3.86475
UTR541	utr5	111473	111475	1	100	0	MPN089	3.36923
UTR542	utr5	112691	112745	1	0	0	MPN090	4.3505
UTR542_1	utr5	113755	113813	1	100	0	MPN091	6.92481
UTR542_2	utr5	114407	114547	1	31.429	0	MPN092	6.39864
UTR543	utr5	116416	116428	1	100	0	MPN094	4.45943
UTR545	utr5	123228	123230	1	0	0	MPN095	5.22882
UTR546	utr5	124976	124998	1	0	0	MPN097	8.04523
UTR547	utr5	127947	128050	1	100	0	MPN099	9.22891
UTR548	utr5	129282	129432	1	98.667	0	MPN100	3.15766
UTR549	utr5	130431	130440	1	100	0	MPN101	2.08746
UTR550	utr5	132427	132518	1	98.901	0	MPN102	5.89231
UTR5542	utr5	134549	134699	-1	0	0	MPN103	-0.483517
UTR551	utr5	134495	134557	1	0	0	MPN104	10.2158
UTR51080	utr5	134964	135062	1	21.429	0	MPN104b	7.43429
UTR553	utr5	135698	135705	1	0	0	MPN105	3.01123
UTR553_1	utr5	136484	136735	1	0	0	MPN106	8.14881
UTR553_2	utr5	140018	140022	1	0	0	MPN108	6.09803
UTR554	utr5	141911	141912	1	0	0	MPN109	3.16993
UTR554_1	utr5	144474	144995	1	0	0	MPN111	5.31006
UTR556	utr5	147101	147121	1	0	0	MPN112	3.5821
UTR557	utr5	150584	150615	1	0	0	MPN115	10.6567
UTR5534	utr5	152486	152498	-1	0	0	MPN118	2.69188
UTR558	utr5	152513	152540	1	0	0	MPN119	7.12615
UTR558_1	utr5	155292	155297	1	0	0	MPN120	9.2394
UTR5531	utr5	161759	161764	-1	0	0	MPN124	2.32193
UTR560	utr5	161678	161789	1	0	0	MPN125	5.91054
UTR561	utr5	163576	163584	1	0	0	MPN126	5.01495
UTR562	utr5	164566	164599	1	21.212	0	MPN127	6.89678
UTR563	utr5	166434	166451	1	100	0	MPN128	9.07748
UTR564	utr5	167575	167600	1	0	0	MPN129	5.08665
UTR565	utr5	168860	169010	1	70.667	0	MPN130	3.48398
UTR566	utr5	170047	170048	1	100	0	MPN131	4.20945
UTR568	utr5	172209	172245	1	0	0	MPN133	8.22895
UTR5523	utr5	178113	178205	-1	21.739	0	MPN137	4.17509
UTR5522	utr5	178862	179434	-1	79.895	0	MPN138	7.21747
UTR5521	utr5	179590	179740	-1	14	0	MPN139	1.56734
UTR569	utr5	179828	179839	1	0	0	MPN140	4.33688
UTR569_1	utr5	180823	180828	1	0	0	MPN141	8.43393
UTR569_2	utr5	189227	189490	1	0	0	MPN143	11.9162
UTR570	utr5	190509	190589	1	100	0	MPN144	6.96913
UTR571	utr5	192302	192317	1	100	0	MPN145	5.64566
UTR572	utr5	192965	193039	1	0	0	MPN146	7.26566
UTR573	utr5	195459	195474	1	0	0	MPN148	7.43124
UTR574	utr5	196810	196818	1	100	0	MPN149	6.51131
UTR575	utr5	198992	199026	1	100	0	MPN151	6.65801
UTR576	utr5	199768	199791	1	34.783	0	MPN152	3.6677
UTR577	utr5	202324	202351	1	0	0	MPN153	5.97277
UTR577_1	utr5	205700	205771	1	0	0	MPN154	6.98188
UTR577_2	utr5	207417	207418	1	0	0	MPN155a	9.48583
UTR578	utr5	207496	207672	1	0	0	MPN155	9.41045
UTR579	utr5	209890	209894	1	0	0	MPN157	9.4508
UTR580	utr5	211938	211950	1	0	0	MPN159	7.31846
UTR580_1	utr5	213065	213213	1	0	0	MPN160	8.71096
UTR580_2	utr5	214497	214500	1	0	0	MPN161	7.5411
UTR582	utr5	215941	215957	1	0	0	MPN162	5.00529
UTR583	utr5	217104	217118	1	0	0	MPN163	6.54174
UTR584	utr5	217526	217598	1	0	0	MPN164	8.70232
UTR584_1	utr5	226210	226375	1	0	0	MPN182	10.8522
UTR584_2	utr5	227383	227493	1	0	0	MPN184	10.874
UTR585	utr5	229658	230311	1	0	0	MPN187	11.0134
UTR585_1	utr5	230560	230560	1	0	0	MPN188	10.183
UTR585_2	utr5	232403	232404	1	0	0	MPN192	11.1662
UTR585_3	utr5	232715	232762	1	0	0	MPN193	9.48809
UTR585_4	utr5	233542	233574	1	0	0	MPN194	9.19882
UTR586	utr5	236289	236497	1	0	0	MPN197	8.4567
UTR588	utr5	239349	239385	1	0	0	MPN199	6.91644
UTR588_1	utr5	240973	241545	1	0	0	MPN200a	7.49049
UTR589	utr5	241930	241950	1	0	0	MPN200	4.62031
UTR590	utr5	244449	244451	1	100	0	MPN201	6.4865
UTR591	utr5	245538	245647	1	100	0	MPN202	5.75537
UTR593	utr5	247472	247622	1	94	0	MPN204	3.82229
UTR594	utr5	248328	248529	1	91.542	0	MPN205	2.63813
UTR5508	utr5	250243	250267	-1	0	0	MPN206	0.584963
UTR595	utr5	249970	249988	1	0	0	MPN207	9.84978
UTR597	utr5	253724	253725	1	0	0	MPN208	6.65821
UTR597_1	utr5	254311	254604	1	0	0	MPN209	10.7207
UTR598	utr5	257200	257207	1	0	0	MPN210	9.66789
UTR598_1	utr5	259355	259610	1	0	0	MPN211	9.96664
UTR599	utr5	261578	261584	1	0	0	MPN212	7.07605
UTR5505	utr5	265603	265604	-1	0	0	MPN214	4.70044
UTR5101	utr5	265638	265832	1	0	0	MPN215	7.79596
UTR5102	utr5	271975	272016	1	0	0	MPN219	10.0459
UTR5102_1	utr5	273530	273670	1	0	0	MPN222	8.2044
UTR5103	utr5	275401	275466	1	0	0	MPN224	9.52757
UTR5104	utr5	276656	276664	1	0	0	MPN225	10.3201
UTR5105_1	utr5	282519	283067	1	0	0	MPN233	8.5306
UTR5106	utr5	284439	284509	1	0	0	MPN234	7.28293
UTR5106_1	utr5	286285	286437	1	15.789	0	MPN235	7.8321
UTR5107	utr5	287293	287355	1	0	0	MPN236	6.65696
UTR5108	utr5	291621	291634	1	0	0	MPN239	8.16221
UTR5109	utr5	294098	294107	1	0	0	MPN242	5.90809
UTR5109_1	utr5	294347	294350	1	0	0	MPN243	8.49586
UTR5499	utr5	297688	297707	-1	0	0	MPN245	1.27798
UTR5110	utr5	297713	297727	1	0	0	MPN246	5.79181
UTR5110_1	utr5	297987	298298	1	0	0	MPN247	8.97977
[truncated: 5,340 more rows]

## Sheet: tRNAs
	annotated	nt	anticodon	predicted	codon	codon_freq	PT01_dens	PT01_class	number	match_ann_pred	potential_alt	wooble_count	wooble_codons
MPNt01	tRNA-Ala	GGGGATGTAGCTCAACTGATAGAGCACCTGATTTGCACTCAGGAGGTTGAGGGTTTGAGACCCTTCATCTCCACCA	TGC	Ala	GCA	14.091	0.071	E	1	1	1	3	GCG,GCC,GCT
MPNt17	tRNA-Arg	GCGCCCATAGCTCAATTGGATAGAGTGTCTGGCTTCGGACCAGAAGGTTATGGGTTCAAGTCCTATTGGGCGCGCCA	TCG	Arg	CGA	2.12	0.155	E	3	1	1	3	CGC,CGT,CGG
MPNt15	tRNA-Arg	CTTCCCTTGGTGTAATGGATAACACGACTGAGTCCTAATCAGTAAATGGAGGTTCGATTCCTCTAGGGAAGGCCA	CCT	Arg	AGG	2.424	0.884	NE	3	1	1	0	-
MPNt37	tRNA-Arg	GCGTCGGTAGCTCAGCGGATAGAGTACACGCCTTCTAAGTGTGTTGTCGTGGGTTCGAGTCCCACCCGATGCGCCA	TCT	Arg	AGA	3.188	0.157	E	3	1	1	1	AGG
MPNt13	tRNA-Phe	GTCATCATAGCTCAATAGGACAGAGTATCAGCTTGCGGAGCTGAGGGTTACAGGTTCGATTCCTGTTGGTGACGCCA	GCG	Arg	CGC	11.573	0.099	E	2	0	0	1	CGT
MPNt33	tRNA-Asn	GGCCACATAGCTCAGCGGTAGAGCAACCGGCTGTTAACCGGTTGGTCACAGGTTCGATCCCTGTTGTGGCCGCCA	GTT	Asn	AAC	37.762	0.058	E	1	1	1	1	AAT
MPNt11	tRNA-Asp	GGTTCCATGGTGTAGTGATAACATATCTCCCTGTCACGGAGGGGTTGCGGGTTTGATTCCCGTTGGAACCGCCA	GTC	Asp	GAC	19.808	0.088	E	1	1	1	1	GAT
MPNt05	tRNA-Cys	GGTGCCTTAGCCAAGTGGATTCAAGGCCTGGAGCTGCAACCTCCATATCGTCAGTTCGAATCTGACAGGCACCTCCA	GCA	Cys	TGC	2.02	0.085	E	1	1	1	1	TGT
MPNt21	tRNA-Gln	TGGGATGTAGCCAAGCGGTAAGGCAATAGACTTTGACTCTATCATGCGATGGTTCGATCCCATCCATCCCAGCCA	TTG	Gln	CAA	37.978	0.13	E	1	1	1	1	CAG
MPNt32	tRNA-Glu	GGCGCGTTGGTGAAGAGACTTAACACACACGCCTTTCACGCGTGCATTCACGGGTTTGAATCCCGTACGCGTCACCA	TTC	Glu	GAA	43.451	0.085	E	1	1	1	1	GAG
MPNt18	tRNA-Gly	GCGAGTATAGTTTAGTGGTAGAACATCAGTCTTCCAAGCTGATCGTGTCGGTTCGATTCCGATTACTCGCTCCA	TCC	Gly	GGA	5.861	0.088	E	2	1	1	3	GGC,GGG,GGT
MPNt14	tRNA-Gly	GCAGATATAGTTCAATGGCAGAACATAACCTTGCCAAGGTTAAGATGCGGGTTCGATTCCCGTTATCTGCTCCA	GCC	Gly	GGC	10.859	0.044	E	2	1	1	1	GGT
MPNt34	tRNA-His	GGCGATTGTGGCGAAGTGGTTAACGCACCTGATTGTGGATCAGGCATTCGTGGGTTCAATTCCCATCAGTCGCCCCA	GTG	His	CAC	12.956	0.127	E	1	1	1	1	CAT
MPNt02	tRNA-Ile	GGAAGTATAGCTCAGTTGGTTAGAGCACACCCCTGATAAGGGTGAGGTCGATGGTTCAAGTCCATTTACTTCCACCA	GAT	Ile	ATC	15.059	0.085	E	2	1	1	1	ATT
MPNt27	tRNA-Leu	GCACTCGTGGCGGAATGGTAGACGCGCTAGACTTAGGATCTAGTTTCATTGTGGAGTGGGGGTTCAAGTCCCTTCGAGTGCACCA	TAG	Leu	CTA	10.897	0.105	E	4	1	1	3	CTG,CTC,CTT
MPNt35	tRNA-Leu	GTCGGAGTGGTGGAATGGTAGACACGCAAGCTTGAGGGGCTTGTGGTCGCAAGACTGTGCCAGTTCAAGTCTGGTCTCCGACACCA	GAG	Leu	CTC	12.536	0.179	E	4	1	1	1	CTT
MPNt36	tRNA-Leu	CCTGGAGTGGCGGAATGGTAGACGCGGTGGACTCAAAACCCACTAGGAAACTGTAGGAGTTCAAGTCTCCTCTCCAGGACCA	CAA	Leu	TTG	21.673	0.547	F2	4	1	1	0	-
MPNt19	tRNA-Leu	GCCCAAGTGGCGGAATGGTAGACGCATGGGATTTAAGATCCCACGCTAGCAATAGCGTGCCGGTTCAAGTCCGGCTTTGGGCACCA	TAA	Leu	TTA	40.108	0.103	E	4	1	1	1	TTG
MPNt28	tRNA-Lys	GCATCTTTAGCTCAGTTGGTAGAGCAAATGACTCTTAATCATTGGGTCGGGGGTTCGAGCCCCTCAAGATGCACCA	CTT	Lys	AAG	41.293	0.633	F2	2	1	1	0	-
MPNt20	tRNA-Lys	GACTCACTAGCTCAGCGGTAGAGCATTTGACTTTTAATCAAAGGGTCCCGAGTTCGATCCTCGGGTGAGTCACCA	TTT	Lys	AAA	44.298	0.116	E	2	1	1	1	AAG
MPNt07	tRNA-Met	GGCTGGATACCTCAGTTGGTTAGAGGACCCGGTTCATACCCGGGTTGTCGTGAGTTCGAATCTCACTCCAGCCACCA	CAT	Met	ATG	13.897	0.113	E	2	1	1	0	-
MPNt10	tRNA-Met	CGCGGGATAGAGCAGTCGGTTAGCTCGTCAGGCTCATAATCTGAAGGTCGGGGGTTCGAATCCCTCTCCCGCAACCA	CAT	Met	ATG	13.897	0.127	E	2	1	1	0	-
MPNt08	tRNA-Ile	GGATCTATAGCTCAATGGTTAGAGCCCCCGACTCATAATCGGTCTGTTACAGGTTCGAGTCCTGTTAGATCCACCA	CAT	Met	ATG	13.897	0.214	F1	2	0	0	0	-
MPNt12	tRNA-Phe	GGTCTTGTAGCTCAGTCGGTAGAGCAACGGTCTGAAGAACCGTGTGTCGGCAGTTCGATTCTGCCCGAGACCACCA	GAA	Phe	TTC	12.419	0.043	E	2	1	1	1	TTT
MPNt06	tRNA-Pro	CGGGAAGTAGCTTAGTTTGGTAGAGCACTTGGTTTGGGACCAAGGGGTCGCAGGTTCAAATCCTGTCTTCCCGACCA	TGG	Pro	CCA	11.152	0.141	E	1	1	1	3	CCG,CCC,CCT
MPNt25	tRNA-Ser	GGAGACTTACCCAAGTGGTTTAAGGGGGCGCTCTCGAAAAGCGTTAGGTGTTTTTGCATGCGTGGGTTCGAATCCCACAGTCTCCGCCA	CGA	Ser	TCG	6.127	0.154	E	5	1	1	0	-
MPNt09	tRNA-Ser	GGAGACTTACCCAAGCGGCTGAAGGGTTCGGTCTTGAAAACCGAGAGGTGCTGAAAAGCACGCGAGGGTTCGAATCCCTCAGTCTCCGCCA	TGA	Ser	TCA	7.925	0.115	E	5	1	1	3	TCG,TCC,TCT
MPNt24	tRNA-Ser	GGATACTTACCCAAGTGGCTGAAGGGGTAGGCTTGGAAAGCTTATAGATGGGTAACACCATGCGAGGGTTCGAATCCCTCAGTATCCGCCA	GGA	Ser	TCC	9.47	0.213	F1	5	1	1	1	TCT
MPNt03	tRNA-Ser	GGGAGCGTACTCAAGTGGTTAAGAGGACACCCTGCTAAGGTGTTAGATCGTTCTACGGTGCGTGGGTTCGAATCCCACCGCTTCCGCCA	GCT	Ser	AGC	10.195	0.115	E	5	1	1	1	AGT
MPNt26	tRNA-Ser*	CTAATACTTACCCAAATGGTTTAAGGGGGCGCTTTCGAAAAGCGTTAGGTTTTTTTGCATGCGTGGGTTCGAATCCCACATTCTTGGCCA	CGA	Ser*	TCG	6.127	0.871311	NE	5	1	1	0	-
MPNt31	tRNA-Thr	GCCGAATTAGCTCAAGGGTAGAGCGATGCACTCGTAATGCATAGGCTACAGGTTCAATTCCTGTATTCGGCACCA	CGT	Thr	ACG	7.765	0.145	E	3	1	1	0	-
MPNt29	tRNA-Thr	GCCGACTTAGCTCAGTTGGTAGAGCAATTGACTTGTAATCAGTAGGTCGTAGGTTCGAATCCTATAGTCGGCACCA	TGT	Thr	ACA	9.652	0.143	E	3	1	1	3	ACG,ACT,ACC
MPNt04	tRNA-Thr	GCCGAATTAGTTTAGGGGCAAAACAGATCCATGGTAAGGATCAGAGAACAGTTCGACTCTGTTATTCGGCACCA	GGT	Thr	ACC	22.011	0.162	E	3	1	1	1	ACT
MPNt23	tRNA-Trp	AGGGGTATAGTTCAAAGGTAGAACATCTGTCTTCAAAATAGAGTGTTGTGGGTTCGAGTCCTGCTACCCCTGCCA	TCA	Trp	TGA	5.025	0.246	F1	2	1	1	1	TGG
MPNt16	tRNA-Trp	GGGGGTGTAGTTTAGTGGCAGAACAACAGTCTCCAAAACTGTCTGTGTGGGTTCGATTCCTTCCACCCCCGCCA	CCA	Trp	TGG	5.053	0.324	F1	2	1	1	0	-
MPNt22	tRNA-Tyr	GGACAGGTAGCGAAGTGGCTAAACGCTTCTGACTGTAGATCAGACACCTTCATGGTTTCGGGAGTTCGAATCTCTCCCTGTCCACCA	GTA	Tyr	TAC	18.358	0.089	E	1	1	1	1	TAT
MPNt30	tRNA-Val	GGATTGTTAGCTCAGCTGGGAGAGCATATGCCTTACAAGCATAGGGTCGGGGGTTCGATCCCCTCACAATCCACCA	TAC	Val	GTA	14.7	0.143	E	1	1	1	3	GTC,GTT,GTG

## Sheet: codons
Codon	Amino_Acid	Frequency	trnas	wooble	orphan
TTT	Phe	42.1396	0	1	0
TTC	Phe	12.4194	1	0	0
TCT	Ser	7.3	0	2	0
TCC	Ser	9.46952	1	1	0
TCA	Ser	7.9254	1	0	0
TCG	Ser	6.12668	2	1	0
AGT	Ser	20.0902	0	1	0
AGC	Ser	10.1945	1	0	0
CTT	Leu	9.226	0	2	0
CTC	Leu	12.5356	1	1	0
CTA	Leu	10.8974	1	0	0
CTG	Leu	9.61895	0	1	0
TTA	Leu	40.1085	1	0	0
TTG	Leu	21.6731	1	1	0
TAT	Tyr	13.482	0	1	0
TAC	Tyr	18.3579	1	0	0
TAA	STOP	1.93154	0	0	1
TAG	STOP	0.71395	0	0	1
TGT	Cys	5.63965	0	1	0
TGC	Cys	2.02009	1	0	0
TGA	Trp	5.02532	1	0	0
TGG	Trp	5.05299	1	1	0
CGT	Arg	10.6982	0	2	0
CGC	Arg	11.5726	1	1	0
CGA	Arg	2.11971	1	0	0
CGG	Arg	5.27991	0	1	0
AGA	Arg	3.18787	1	0	0
AGG	Arg	2.42411	1	1	0
CCT	Pro	8.12464	0	1	0
CCC	Pro	8.98248	0	1	0
CCA	Pro	11.152	1	0	0
CCG	Pro	6.52517	0	1	0
CAT	His	6.19863	0	1	0
CAC	His	12.9562	1	0	0
CAA	Gln	37.9777	1	0	0
CAG	Gln	15.9781	0	1	0
ATT	Ile	48.8751	0	1	0
ATC	Ile	15.0594	1	0	0
ATA	Ile	4.68218	0	0	1
ATG	Met	13.8971	3	0	0
ACT	Thr	18.618	0	2	0
ACC	Thr	22.0107	1	1	0
ACA	Thr	9.65216	1	0	0
ACG	Thr	7.76489	1	1	0
AAT	Asn	22.9349	0	1	0
AAC	Asn	37.7619	1	0	0
AAA	Lys	44.2981	1	0	0
AAG	Lys	41.2929	1	1	0
GTT	Val	20.9979	0	1	0
GTC	Val	11.7663	0	1	0
GTA	Val	14.6996	1	0	0
GTG	Val	19.6807	0	1	0
GCT	Ala	26.0177	0	1	0
GCC	Ala	16.681	0	1	0
GCA	Ala	14.0908	1	0	0
GCG	Ala	11.2461	0	1	0
GAT	Asp	30.2515	0	1	0
GAC	Asp	19.808	1	0	0
GAA	Glu	43.4513	1	0	0
GAG	Glu	15.408	0	1	0
GGT	Gly	28.4916	0	2	0
GGC	Gly	10.8587	1	1	0
GGA	Gly	5.86103	1	0	0
GGG	Gly	8.71683	0	1	0
