# Supplementary material for: Quantitative essentiality in a reduced genome: a functional, regulatory and structural fitness map
Source: Mol Syst Biol. 2025 Aug 13;21(10):1388–416. doi: 10.1038/s44320-025-00133-1 (PMC12494982; doi:10.1038/s44320-025-00133-1)
Supplement: Supplementary file 11 — Dataset EV3 [file 44320_2025_133_MOESM11_ESM.xlsx]

## Sheet: README
Dataset EV3 - M. pneumoniae genome and non-essential reference coverage. For each sample (column A, following the form explained in Table S1) we show its library and abbreviation (columns B and C), passages applied to the sample and replicate (columns D and E), number of insertions recovered at genome (column F) and in NE genes (column G). When normalized by the total number of bp in each group, …

## Sheet: Sheet1
	Library	Passage	Replicate	General nr Ins	NE nr Ins	General coverage	NE coverage	General R	NE R
T03_R2	T	3	2	157982	9657	19.35	43.8	21399649	1741989
T08_R1	T	8	1	46366	3176	5.68	14.41	21420455	2931223
T02_R4	T	2	4	185629	11104	22.74	50.37	18087672	1316945
T03_R1	T	3	1	154608	9364	18.94	42.47	20555956	1666359
T03_R3	T	3	3	155285	9382	19.02	42.55	20786703	1688855
T03_R4	T	3	4	156671	9561	19.19	43.37	18705628	1524215
T04_R2	T	4	2	136599	8550	16.73	38.78	20138231	1842076
T04_R3	T	4	3	123748	7639	15.16	34.65	17417930	1552701
T04_R4	T	4	4	136653	8539	16.74	38.73	19643168	1799662
T06_R1	T	6	1	89687	5719	10.99	25.94	22045342	2555316
T06_R2	T	6	2	95148	6079	11.66	27.57	22693625	2627351
T08_R2	T	8	2	46909	3205	5.75	14.54	18751597	2815509
T02_R2	T	2	2	187998	11227	23.03	50.92	21792706	1584513
T10_R1	T	10	1	65124	3562	7.98	16.16	31537693	3671631
T10_R2	T	10	2	23050	1559	2.82	7.07	33671961	4144486
T01	T	1	0	360553	17623	44.17	79.93	59741148	4132847
T02	T	2	0	217451	12593	26.64	57.12	43300187	3215982
T03	T	3	0	190620	11290	23.35	51.21	41955605	3408348
T04	T	4	0	162263	9812	19.88	44.5	42866948	3864184
T06	T	6	0	114959	7078	14.08	32.1	44738967	5182667
T08	T	8	0	60382	4000	7.4	18.14	40172052	5746732
T10	T	10	0	70680	3844	8.66	17.44	65209654	7816117
T02_R3	T	2	3	170030	10275	20.83	46.6	17474501	1327852
T04_R1	T	4	1	126781	7789	15.53	35.33	22728717	2022108
T02_R1	T	2	1	172504	10415	21.13	47.24	21507481	1631469
T01_R2	T	1	2	212306	12080	26.01	54.79	29481297	2003986
T01_R1	T	1	1	350573	17375	42.94	78.81	30259851	2128861
PT08	PT	8	0	119427	7486	14.63	33.95	90167326	25631581
PT06	PT	6	0	184920	11203	22.65	50.81	91213686	16546659
PT04	PT	4	0	245418	14295	30.06	64.84	79677827	8453778
PT03	PT	3	0	267453	15332	32.76	69.54	82775046	7031682
PT02	PT	2	0	295742	16556	36.23	75.09	84052546	6269515
PT01	PT	1	0	453897	20385	55.6	92.46	121229353	8337758
PT10	PT	10	0	121435	6103	14.88	27.68	130767476	42927292
P04_R4	P	4	4	165523	10188	20.28	46.21	20651780	2537110
P01_R2	P	1	2	237229	13306	29.06	60.35	28186812	1889668
P10	P	10	0	66778	3489	8.18	15.83	65557822	35111175
P10_R2	P	10	2	18651	1325	2.28	6.01	31355964	16858963
P02_R1	P	2	1	210377	12424	25.77	56.35	22379798	1643652
P08	P	8	0	85898	5412	10.52	24.55	49995274	19884849
P10_R1	P	10	1	61065	3175	7.48	14.4	34201858	18252212
P02_R2	P	2	2	166594	10204	20.41	46.28	18372561	1409881
P06	P	6	0	131500	8296	16.11	37.63	46474719	11363992
P08_R2	P	8	2	61731	4136	7.56	18.76	23853214	9652406
P02_R3	P	2	3	208415	12301	25.53	55.79	19438915	1430068
P04	P	4	0	192315	11543	23.56	52.36	36810879	4589594
P01_R1	P	1	1	369779	18107	45.3	82.13	33301393	2315243
P06_R1	P	6	1	108825	7053	13.33	31.99	24616813	6004035
P03	P	3	0	203853	12099	24.97	54.88	40819441	3623334
P08_R1	P	8	1	67476	4374	8.27	19.84	26142060	10232443
P03_R1	P	3	1	163481	9985	20.03	45.29	21067664	1896273
P02	P	2	0	230491	13383	28.23	60.7	40752359	3053533
P06_R2	P	6	2	104082	6811	12.75	30.89	21857906	5359957
P03_R2	P	3	2	177545	10757	21.75	48.79	19751777	1727061
P01	P	1	0	378359	18333	46.35	83.15	61488205	4204911
P03_R3	P	3	3	163409	9973	20.02	45.24	20106885	1812190
P03_R4	P	3	4	179275	10809	21.96	49.03	21562226	1892164
P04_R1	P	4	1	153090	9462	18.75	42.92	17000650	2160156
P04_R2	P	4	2	165227	10207	20.24	46.3	19810229	2429438
P04_R3	P	4	3	159521	9758	19.54	44.26	24610044	3134657
P02_R4	P	2	4	167881	10203	20.56	46.28	19150471	1471298
