# Supplementary material for: Quantitative essentiality in a reduced genome: a functional, regulatory and structural fitness map
Source: Mol Syst Biol. 2025 Aug 13;21(10):1388–416. doi: 10.1038/s44320-025-00133-1 (PMC12494982; doi:10.1038/s44320-025-00133-1)
Supplement: Supplementary file 12 — Dataset EV4 [file 44320_2025_133_MOESM12_ESM.xlsx]

## Sheet: README
Dataset EV4 - Essentiality study using a 4-components Gaussian Mixture Model and k-means clustering for decays for protein coding genes, functional RNAs, and putative ncRNAs. Columns A-F include the annotation information (in order): identifier, start and end coordinates, strand, distinction between types of annotations: genes and functional RNAs, and between RNAs, and function. Column G has a 1 …

## Sheet: Sheet1
	start	end	strand	type	function	JCVI_homolog	len [bp]	dens	class	perc_rep	P(E)	P(F1)	P(F2)	P(N)	over_gene	over_class	PT1	PT2	PT3	PT4	PT6	PT8	cluster	AUC
MPN001	692	1834	+	gene	DNA polymerase III subunit beta (EC 2.7.7.7)	1	1143	0.241011	F1	0	0.001	0.472	0	0	MPN001	F1	0.260608	0.0750338	0.0516998	0.0674665	0.070768	0.0743592	1	0.574
MPN002	1838	2767	+	gene	DnaJ-like protein	1	930	0.782816	F2	0	0	0	0.429	0.021	MPN002	F2	0.846471	0.68943	0.662287	0.614884	0.556615	0.502191	3	4.313
MPN003	2869	4821	+	gene	DNA gyrase subunit B (EC 5.99.1.3)	1	1953	0.0966628	E	1.076	2.598	0.107	0	0	MPN003_MPN004	E_E	0.104523	0.025276	0.0430186	0.0443824	0.0600174	0.0863569	1	0.394
MPN004	4821	7340	+	gene	DNA gyrase subunit A (EC 5.99.1.3)	1	2520	0.111552	E	0	3.845	0.136	0	0	MPN003_MPN004_MPN005	E_E_E	0.120623	0.0228911	0.0399393	0.0360515	0.0538021	0.0765571	1	0.361
MPN005	7312	8574	+	gene	Seryl-tRNA synthetase (EC 6.1.1.11) (Seryl-tRNA(Ser/Sec) synthetase) (Serine--tRNA ligase) (SerRS)	1	1263	0.133685	E	0	4.025	0.188	0	0	MPN004_MPN005	E_E	0.144556	0.0386365	0.0379371	0.0474896	0.0553911	0.0388246	1	0.37
MPN006	8579	9211	+	gene	Thymidylate kinase (EC 2.7.4.9) (dTMP kinase)	1	633	0.140105	E	0	3.617	0.205	0	0	MPN006_MPN007	E_F2	0.151498	0.0373017	0.0302168	0.043229	0.0723826	0.0670014	1	0.42
MPN007	9184	9945	+	gene	DNA polymerase III subunit delta'	1	762	0.655977	F2	0	0	0.001	0.42	0	MPN006_MPN007	E_F2	0.709317	0.18435	0.140428	0.0719643	0.0545105	0.0686392	2	0.965
MPN008	9947	11275	+	gene	tRNA modification GTPase mnmE (EC 3.6.-.-)	1	1329	0.342523	F1	0	0	0.418	0.003	0	MPN008_MPN009	F1_N	0.370375	0.0811845	0.052852	0.0579975	0.0657683	0.0663814	1	0.604
MPN009	11275	12060	+	gene	Uncharacterized deoxyribonuclease MPN_009 (EC 3.1.21.-)	0	786	0.913842	N	0	0	0	0.131	4.151	MPN008_MPN009	F1_N	0.988151	0.928834	0.92605	0.85199	0.783911	0.540364	3	5.735
MPN010	12392	12652	+	gene	Uncharacterized protein MPN_010	0	261	0.919355	N	23.077	0	0	0.121	4.148	MPN010	N	0.994112	0.951882	0.927622	0.870898	0.793595	0.791104	3	6.061
MPN011	12838	13533	-	gene	Conserved hypothetical lipoprotein MPN_011	0	696	0.922185	N	3.453	0	0	0.117	4.118	MPN011	N	0.997173	1.0535	1.07598	1.05488	1.06552	1.07192	4	7.413
MPN012	13558	14265	-	gene	Conserved hypothetical protein MPN_012	0	708	0.939641	N	3.536	0	0	0.09	3.544	MPN012	N	1.01605	1.05758	1.10475	1.07463	1.13335	1.12819	4	7.677
MPN013	14992	15765	+	gene	-	0	774	0.897248	N	24.58	0	0	0.163	3.731	MPN013	N	0.970207	0.935506	0.923367	0.905825	0.870305	0.809975	3	6.253
MPN014	15867	16505	+	gene	Contains the TOPRIM domain of the DNA primase	0	639	0.951473	N	0	0	0	0.074	2.889	MPN014_MPN015	N_N	1.02884	1.09126	1.11387	1.13366	1.12561	1.16798	4	7.839
MPN015	16482	17339	-	gene	Ribosomal protein S6 modification enzyme	0	858	0.888889	N	0	0	0	0.181	3.324	MPN014_MPN015_MPN016	N_N_N	0.961169	0.856511	0.730053	0.645796	0.35599	0.0988574	3	3.847
MPN016	17339	18205	-	gene	Ribosomal protein S6 modification enzyme	1	867	0.862996	N	0	0	0	0.24	1.786	MPN015_MPN016_MPN017	N_N_F1	0.933171	0.628955	0.397654	0.252842	0.0881998	0.101739	2	2.151
MPN017	18180	18989	-	gene	Methylenetetrahydrofolate dehydrogenase (EC 1.5.1.5); Methenyltetrahydrofolate cyclohydrolase (EC 3.5.4.9)	1	810	0.20274	F1	0	0.075	0.385	0	0	MPN016_MPN017	N_F1	0.219225	0.0328242	0.0827236	0.0676267	0.0593131	0.0645021	1	0.51
MPN018	19325	21196	+	gene	Putative ABC transporter ATP-binding protein MPN_018	0	1872	0.636418	F2	0	0	0.001	0.378	0	MPN018_MPN019	F2_F2	0.688168	0.225815	0.1066	0.0603917	0.0688724	0.0576014	2	0.962
MPN019	21108	23012	+	gene	Putative ABC transporter ATP-binding protein MPN_019	1	1905	0.632653	F2	0	0	0.001	0.369	0	MPN018_MPN019	F2_F2	0.684097	0.239073	0.106474	0.0737634	0.0688554	0.0720712	2	1.008
MPN020	23022	26114	+	gene	Uncharacterized ATP-dependent helicase (EC 3.6.1.-)	0	3093	0.88474	N	0	0	0	0.19	3.09	MPN020	N	0.956682	0.258593	0.106868	0.0858613	0.0742019	0.0612886	2	1.182
MPN021	26160	27332	+	gene	Chaperone protein dnaJ	1	1173	0.116367	E	1.706	4.102	0.147	0	0	MPN021_MPN022	E_F2	0.125829	0.0214101	0.0326467	0.0569221	0.0633074	0.0556842	1	0.385
MPN022	27316	28245	+	gene	Putative proline iminopeptidase (PIP) (EC 3.4.11.5) (Prolyl aminopeptidase) (PAP)	0	930	0.788783	F2	0	0	0	0.417	0.033	MPN021_MPN022_MPN023	E_F2_E	0.852923	0.635419	0.588509	0.572542	0.472066	0.421419	3	3.875
MPN023	28245	29783	+	gene	Methionyl-tRNA synthetase (EC 6.1.1.10) (Methionine--tRNA ligase) (MetRS)	1	1539	0.120404	E	0	4.23	0.156	0	0	MPN022_MPN023	F2_E	0.130194	0.0297529	0.045612	0.0533895	0.0581779	0.0742623	1	0.411
MPN024	29810	30244	+	gene	DNA-directed RNA polymerase delta subunit	1	435	0.167939	E	0	1.218	0.284	0	0	MPN024_MPN025	E_E	0.181595	0.0779076	0.0548784	0.0628085	0.0600952	0.127301	1	0.565
MPN025	30244	31110	+	gene	Fructose-bisphosphate aldolase (FBP aldolase) (FBPA) (EC 4.1.2.13)	1	867	0.119078	E	0	4.197	0.153	0	0	MPN024_MPN025	E_E	0.128761	0.0323852	0.0312969	0.0513586	0.0352799	0.0376813	1	0.313
MPN026	31111	32211	+	gene	GTP-dependent nucleic acid-binding protein engD	1	1101	0.887992	N	0	0	0	0.182	3.274	MPN026_MPN027	N_N	0.960199	0.879857	0.860367	0.812621	0.712971	0.475141	3	5.34
MPN027	32201	33025	-	gene	Ribosomal-protein alanineacetyltransferase	0	825	0.90175	N	0	0	0	0.154	3.903	MPN026_MPN027	N_N	0.975075	0.877913	0.814697	0.811856	0.63838	0.344593	3	5.019
MPN028	33058	33957	+	gene	Uncharacterized glycosyl transferase	1	900	0.897531	N	0	0	0	0.162	3.743	MPN028	N	0.970513	0.935129	0.947893	0.938973	0.823693	0.566782	3	5.991
MPN029	33978	34550	+	gene	Elongation factor P (EF-P)	1	573	0.644101	F2	0	0	0.001	0.395	0	MPN029_MPN030	F2_F1	0.696476	0.262636	0.13071	0.101456	0.076136	0.0512305	2	1.097
MPN030	34468	34974	+	gene	Transcription termination/antitermination protein NusB	0	507	0.225383	F1	0	0.005	0.442	0	0	MPN029_MPN030_MPN031	F2_F1_F1	0.24371	0.0961263	0.103825	0.094522	0.0947452	0.122353	1	0.775
MPN031	34974	35585	+	gene	Uncharacterized protein MPN031	0	612	0.251812	F1	0	0	0.488	0	0	MPN030_MPN031	F1_F1	0.272288	0.127815	0.09898	0.0950235	0.128355	0.0693076	1	0.831
MPN032	35809	36135	-	gene	DJ-1/PfpI family intracellular protease/oxidative stress chaperone	1	327	0.938983	N	0	0	0	0.091	3.576	MPN032	N	1.01534	0.979224	0.955294	0.972707	0.867306	0.798077	4	6.434
MPN033	36139	36759	-	gene	Uracil phosphoribosyltransferase (EC 2.4.2.9) (UMP pyrophosphorylase) (UPRTase)	1	621	0.11449	E	0	4.014	0.143	0	0	MPN033	E	0.1238	0.0214326	0.0360097	0.0386373	0.0492909	0.0631751	1	0.339
MPN034	36799	41130	-	gene	DNA polymerase III polC-type (PolIII) (EC 2.7.7.7)	1	4332	0.127179	E	0	4.245	0.172	0	0	MPN034	E	0.137521	0.0324267	0.0364984	0.0506333	0.053997	0.0679133	1	0.39
MPN035	41408	43408	+	gene	Conserved hypothetical protein MPN_035	0	2001	0.940978	N	1.1	0	0	0.088	3.477	MPN035	N	1.01749	1.05658	1.08462	1.0996	1.13064	1.17121	4	7.732
MPN036	43580	45601	+	gene	Conserved hypothetical protein MPN_036	0	2022	0.932827	N	5.344	0	0	0.1	3.839	MPN036	N	1.00868	1.00307	1.04057	1.01287	0.971413	0.943724	4	6.954
MPN037	45769	46212	+	gene	Uncharacterized protein MPN_037	0	444	0.978947	N	73.589	0	0	0.046	1.305	MPN037_MPN037a	N_N	1.05855	1.09299	1.15025	1.16923	1.18087	0.805427	4	7.694
MPN037a	45735	46067	-	gene	New ORF	0	333	0.974359	N	64.458	0	0	0.05	1.537	MPN037_MPN037a	N_N	1.05359	1.01262	1.05686	1.09442	1.14386	0.729439	4	7.255
MPN038	46441	46710	-	gene	Uncharacterized protein MPN_038	0	270	0.918605	N	30.855	0	0	0.123	4.153	MPN038	N	0.993301	1.0758	1.04492	1.01354	1.05271	1.0266	4	7.27
MPN039	47193	48209	+	gene	Conserved hypothetical protein MPN_039	0	1017	0.960256	N	13.484	0	0	0.064	2.352	MPN039_MPN040	N_N	1.03834	1.08203	1.13182	1.14914	1.16573	1.15453	4	7.943
MPN040	48104	48415	-	gene	Conserved hypothetical protein MPN_040	0	312	0.950355	N	0	0	0	0.076	2.955	MPN039_MPN040	N_N	1.02763	1.06213	1.08091	1.11055	1.1376	1.14794	4	7.746
MPN041	48669	49229	+	gene	Conserved hypothetical protein MPN_041	0	561	0.940206	N	3.571	0	0	0.089	3.516	MPN041	N	1.01666	1.03203	1.09689	1.10059	1.16464	1.1711	4	7.788
MPN042	49291	51309	+	gene	Conserved hypothetical protein MPN_042	0	2019	0.939487	N	10.059	0	0	0.09	3.551	MPN042	N	1.01588	1.02444	1.06869	1.07312	1.12	1.0955	4	7.546
MPN043	51633	52427	+	gene	Glycerol uptake facilitator protein	0	795	0.930265	N	0	0	0	0.104	3.929	MPN043_MPN044	N_F2	1.00591	0.894895	0.856272	0.789656	0.59565	0.303731	3	4.934
MPN044	52398	53048	-	gene	Thymidine kinase (EC 2.7.1.21)	1	651	0.563884	F2	0	0	0.011	0.201	0	MPN043_MPN044	N_F2	0.609736	0.140604	0.124921	0.123524	0.130761	0.095256	2	1.112
MPN045	53075	54319	+	gene	Histidyl-tRNA synthetase (EC 6.1.1.21) (Histidine--tRNA ligase) (HisRS)	1	1245	0.135593	E	0	3.921	0.193	0	0	MPN045_MPN046	E_E	0.146619	0.0261253	0.0371959	0.026148	0.0790056	0.0498798	1	0.384
MPN046	54291	55964	+	gene	Aspartyl-tRNA synthetase (EC 6.1.1.12) (Aspartate--tRNA ligase) (AspRS)	1	1674	0.113395	E	0	3.955	0.14	0	0	MPN045_MPN046_MPN047	E_E_E	0.122616	0.0300139	0.0400452	0.0501286	0.0495944	0.0741581	1	0.38
MPN047	55940	57295	+	gene	Nicotinate phosphoribosyl transferase (EC 2.4.2.12)	0	1356	0.1473	E	0	3.009	0.225	0	0	MPN046_MPN047	E_E	0.159277	0.0348597	0.0458877	0.0669107	0.0595911	0.0650233	1	0.445
MPN048	57884	59440	+	gene	New ORF	0	1557	0.939418	N	8.483	0	0	0.09	3.555	MPN048	N	1.01581	1.03899	1.05998	1.06571	1.08394	1.09288	4	7.466
MPN049	59617	61515	+	gene	Uncharacterized protein MPN_049	0	1899	0.958799	N	18.704	0	0	0.066	2.441	MPN049	N	1.03676	1.08021	1.10547	1.10642	1.10775	1.06865	4	7.648
MPN050	61975	63501	-	gene	Glycerol kinase (EC 2.7.1.30) (ATP:glycerol 3-phosphotransferase) (GK)	1	1527	0.751273	F2	0	0	0	0.475	0.001	MPN050_MPN051	F2_N	0.812362	0.494724	0.321025	0.15259	0.0572543	0.057788	2	1.623
MPN051	63492	64646	-	gene	Glycerol-3-phospate dehydrogenase (EC 1.1.99.5)	0	1155	0.845341	N	0	0	0	0.284	0.931	MPN050_MPN051	F2_N	0.91408	0.726343	0.736172	0.64614	0.468869	0.25443	3	4.081
MPN052	64829	66802	+	gene	Uncharacterized lipoprotein MPN_052	1	1974	0.611924	F2	0	0	0.003	0.318	0	MPN052	F2	0.661682	0.158726	0.0873363	0.0650759	0.0475979	0.0662071	2	0.836
MPN053	66820	67086	+	gene	Phosphocarrier protein HPr (EC 2.7.11.-) (Histidine-containing protein)	1	267	0.348548	F1	0	0	0.402	0.003	0	MPN053	F1	0.37689	0.10495	0.0715924	0.0896194	0.0816646	0.0976899	1	0.76
MPN054	68625	68996	+	gene	Conserved hypothetical lipoprotein MPN_054	0	372	0.941558	N	7.547	0	0	0.087	3.448	MPN054	N	1.01812	1.11942	1.1904	1.23218	1.27161	1.21347	4	8.424
MPN055	70402	72084	+	gene	Spermidine/putrescine import ATP-binding protein potA (EC 3.6.3.31)	1	1683	0.134653	E	0	3.974	0.191	0	0	MPN055	E	0.145603	0.0210884	0.0341659	0.0539702	0.0506644	0.0563329	1	0.367
MPN056	72086	72946	+	gene	Spermidine/putrescine transport system permease protein potB homolog	1	861	0.104516	E	0	3.312	0.122	0	0	MPN056_MPN057	E_E	0.113015	0.0360713	0.0389601	0.079625	0.0660271	0.0797433	1	0.463
MPN057	72939	73799	+	gene	Spermidine/putrescine transport system permease protein potC homolog	1	861	0.138065	E	0	3.764	0.2	0	0	MPN056_MPN057_MPN058	E_E_F1	0.149291	0.0532481	0.0630783	0.047775	0.0761852	0.0873379	1	0.502
MPN058	73784	75241	+	gene	Conserved hypothetical lipoprotein MPN_058	0	1458	0.193303	F1	0	0.187	0.359	0	0	MPN057_MPN058_MPN059	E_F1_E	0.209021	0.0303928	0.0536171	0.0563556	0.0674013	0.0671897	1	0.475
MPN059	75241	76200	+	gene	tRNA N6-adenosine threonylcarbamoyltransferase	1	960	0.175926	E	0	0.739	0.308	0	0	MPN058_MPN059_MPN060	F1_E_E	0.190231	0.0400594	0.0349469	0.0678517	0.0820049	0.0851536	1	0.521
MPN060	76184	77335	+	gene	S-adenosylmethionine synthetase (EC 2.5.1.6) (Methionine adenosyltransferase) (AdoMet synthetase) (MAT)	1	1152	0.115607	E	0	4.068	0.145	0	0	MPN059_MPN060_MPN060b	E_E_F2	0.125008	0.043604	0.0415553	0.0475602	0.0455056	0.0793848	1	0.389
MPN060b	77278	77592	+	gene	MPN060b	0	315	0.582456	F2	0	0	0.007	0.245	0	MPN060_MPN060b	E_F2	0.629818	0.415709	0.388462	0.368091	0.290038	0.351084	2	2.602
MPN061	77623	78975	-	gene	Signal recognition particle protein (Fifty-four homolog)	1	1353	0.129614	E	0	4.188	0.178	0	0	MPN061	E	0.140154	0.0502341	0.0436416	0.0367016	0.0500505	0.0965679	1	0.416
MPN062	79031	79747	+	gene	Purine nucleoside phosphorylase deoD-type (PNP) (EC 2.4.2.1)	1	717	0.633694	F2	0	0	0.001	0.371	0	MPN062	F2	0.685223	0.158428	0.055557	0.0643799	0.0486706	0.0545825	2	0.805
MPN063	79751	80425	+	gene	Deoxyribose-phosphate aldolase (EC 4.1.2.4) (Phosphodeoxyriboaldolase) (Deoxyriboaldolase) (DERA)	1	675	0.136289	E	0	3.879	0.195	0	0	MPN063_MPN064	E_N	0.147371	0.0546471	0.0448579	0.0481313	0.0904881	0.0773178	1	0.504
MPN064	80412	81677	+	gene	Thymidine phosphorylase (EC 2.4.2.4) (TdRPase)	0	1266	0.885088	N	0	0	0	0.189	3.11	MPN063_MPN064	E_N	0.957059	0.822076	0.848815	0.763247	0.640501	0.552441	3	5.128
MPN065	81688	82089	+	gene	Cytidine deaminase (CDA) (EC 3.5.4.5) (Cytidine aminohydrolase)	0	402	0.950276	N	0	0	0	0.076	2.96	MPN065_MPN066	N_E	1.02755	0.985532	0.98105	0.963143	0.853575	0.853606	4	6.486
MPN066	82079	83743	+	gene	Phosphomannomutase (PMM) (EC 5.4.2.8)	1	1665	0.140761	E	0	3.567	0.207	0	0	MPN065_MPN066_MPN067	N_E_E	0.152206	0.0257538	0.0498775	0.0596922	0.0630217	0.0530077	1	0.42
MPN067	83711	84673	-	gene	Transcription antitermination factor	1	963	0.155709	E	0	2.227	0.248	0	0	MPN066_MPN067	E_E	0.168371	0.0414562	0.0315092	0.040926	0.0590208	0.0746759	1	0.411
MPN068	84681	85058	-	gene	Preprotein translocase subunit secE	1	378	0.146199	E	0	3.109	0.222	0	0	MPN068	E	0.158087	0.0778482	0.0756744	0.0721747	0.0863209	0.0946549	1	0.608
MPN069	85064	85210	-	gene	50S ribosomal protein L33 type 2	1	147	0.285714	F1	0	0	0.504	0.001	0	MPN069	F1	0.308947	0.150136	0.0432425	0.104396	0.0591915	0.15489	1	0.778
MPN070	85226	85609	-	gene	Uncharacterized protein MPN_070	0	384	0.231214	F1	0	0.002	0.454	0	0	MPN070_MPN071	F1_N	0.250015	0.123117	0.149599	0.156057	0.147893	0.187121	1	1.115
MPN071	85596	86426	-	gene	16S rRNA (cytidine1402-2'-O)-methyltransferase	1	831	0.849132	N	0	0	0	0.274	1.088	MPN070_MPN071_MPN072	F1_N_F2	0.918179	0.709146	0.618126	0.562305	0.367872	0.0785823	2	3.444
MPN072	86408	86944	-	gene	Ribonuclease M5 (EC 3.1.26.8)	1	537	0.727835	F2	0	0	0	0.489	0	MPN071_MPN072_MPN073	N_F2_E	0.787019	0.247027	0.163051	0.114512	0.0852174	0.133493	2	1.279
MPN073	86923	87957	-	gene	Ribose-phosphate pyrophosphokinase (RPPK) (EC 2.7.6.1) (Phosphoribosyl pyrophosphate synthetase) (P-Rib-PP synthetase) (PRPP synthetase)	1	1035	0.137192	E	0	3.822	0.197	0	0	MPN072_MPN073_MPN074	F2_E_F1	0.148348	0.0370968	0.046232	0.0529126	0.0675024	0.0473136	1	0.419
MPN074	87896	88339	-	gene	tmRNA-binding protein	1	444	0.1875	F1	0	0.309	0.342	0	0	MPN073_MPN074	E_F1	0.202747	0.0732162	0.0790798	0.0964209	0.0984058	0.110359	1	0.705
MPN075	88346	89245	+	gene	Uncharacterized glycosyltransferase family 2 (EC 2.4.-.-)	1	900	0.869136	N	0	0	0	0.225	2.145	MPN075	N	0.939809	0.813513	0.711807	0.63233	0.311011	0.0944637	3	3.66
MPN076	89297	90991	-	gene	Hexose phosphate transport protein	0	1695	0.880557	N	1.181	0	0	0.199	2.842	MPN076	N	0.95216	0.731411	0.646873	0.591705	0.297764	0.144509	2	3.482
MPN077	91197	92882	-	gene	Hexosephosphate transport protein	1	1686	0.957944	N	1.187	0	0	0.067	2.494	MPN077	N	1.03584	1.10282	1.15275	1.14212	1.17062	1.2416	4	8.07
MPN078	93189	95273	+	gene	PTS system fructose-specific EIIABC component (EIIABC-Fru) (2.7.1.69)	0	2085	0.956846	N	0	0	0	0.068	2.561	MPN078_MPN079	N_N	1.03465	1.07943	1.12068	1.13506	1.18485	1.15553	4	7.945
MPN079	95266	96168	+	gene	Fructose 1-phosphate kinase (EC 2.7.1.56)	0	903	0.945879	N	0	0	0	0.081	3.215	MPN078_MPN079	N_N	1.02279	0.970976	0.988608	0.971562	0.878753	0.514013	3	6.2
MPN080	96405	100565	+	gene	FtsX like permease	1	4161	0.155941	E	0	2.206	0.249	0	0	MPN080_MPN081	E_F1	0.168622	0.0401672	0.0364733	0.0568484	0.0656915	0.0707241	1	0.448
MPN081	100565	101962	+	gene	Gln transport; ATP-binding protein	1	1398	0.234127	F1	0	0.002	0.46	0	0	MPN080_MPN081	E_F1	0.253165	0.102482	0.0912898	0.0881562	0.103092	0.0980969	1	0.757
MPN082	101983	103929	+	gene	Transketolase (TK) (EC 2.2.1.1)	1	1947	0.812892	F2	0	0	0	0.364	0.174	MPN082	F2	0.878992	0.568021	0.438808	0.32738	0.195352	0.085618	2	2.414
MPN083	103939	105540	+	gene	Uncharacterized lipoprotein MPN_083	0	1602	0.902421	N	4.934	0	0	0.153	3.925	MPN083	N	0.975801	0.958115	0.942016	0.948504	0.924134	0.809677	4	6.469
MPN084	105590	107164	+	gene	Conserved hypothetical lipoprotein MPN_084	0	1575	0.893792	N	5.21	0	0	0.17	3.575	MPN084	N	0.966471	0.937916	0.950657	0.930025	0.899416	0.728573	3	6.294
MPN085	107295	108593	+	gene	Uncharacterized protein MPN_085	0	1299	0.924851	N	0	0	0	0.112	4.072	MPN085	N	1.00005	1.05723	1.05472	1.06713	1.0891	1.00024	4	7.391
MPN086	108855	109172	+	gene	Uncharacterized protein MPN_086	0	318	0.923611	N	0	0	0	0.114	4.096	MPN086	N	0.998714	1.05387	1.00847	1.03385	1.02506	0.929877	4	7.092
MPN087	109344	109796	+	gene	Uncharacterized protein MPN_087	0	453	0.93154	N	0	0	0	0.102	3.886	MPN087	N	1.00729	1.10337	1.11791	1.12027	1.22707	1.31675	4	8.176
MPN088	110811	111116	+	gene	Uncharacterized protein MPN_088	0	306	0.960145	N	0	0	0	0.064	2.359	MPN088	N	1.03822	1.13828	1.10962	1.11792	1.11241	1.06627	4	7.735
MPN089	111476	112591	+	gene	Putative type-1 restriction enzyme specificity protein MPN_089 (S.mpnORFAP) (Type I restriction enzyme specificity protein MPN_089) (S protein)	0	1116	0.858521	N	66.906	0	0	0.251	1.541	MPN089	N	0.928331	0.911725	0.92464	0.947467	0.885969	0.946273	4	6.44
MPN090	112746	113735	+	gene	Uncharacterized protein MPN_090	0	990	0.926009	N	0.303	0	0	0.11	4.047	MPN090	N	1.00131	1.08795	1.07675	1.11208	1.19808	1.2834	4	8.013
MPN091	113812	114228	+	gene	Conserved hypothetical protein protein MPN_091	0	417	1	N	100	0	0	0.031	0.524	MPN091	N							NC
MPN092	114546	115067	+	gene	Putative mgpC-like protein MPN_092	0	522	0.803922	F2	75.24	0	0	0.385	0.098	MPN092_MPN093	F2_F2	0.869292	0.861367	0.7471	0.786492	0.77181	0.750153	3	5.517
MPN093	114922	115827	+	gene	Putative mgpC-like protein MPN_093	0	906	0.771654	F2	85.856	0	0	0.448	0.008	MPN092_MPN093	F2_F2	0.8344	0.702288	0.735889	0.655966	0.557891	0.509795	3	4.465
MPN094	116429	116683	+	gene	UPF0134 protein MPN_094	0	255	0.73913	F2	90.945	0	0	0.485	0	MPN094	F2	0.799233	0.520906	0.437596	0.201226	0.513422	0.383858	2	3.071
MPN095	123231	124823	+	gene	Uncharacterized amino acid permease	0	1593	0.901045	N	0	0	0	0.155	3.878	MPN095	N	0.974314	0.940655	0.950861	0.943917	0.988859	1.05617	4	6.828
MPN097	124999	126624	+	gene	Conserved hypothetical lipoprotein MPN_097	1	1626	0.909018	N	13.231	0	0	0.14	4.093	MPN097	N	0.982935	0.968921	0.963898	0.927118	0.922015	1.00289	4	6.662
MPN098	126922	127365	+	gene	Conserved hypothetical lipoprotein MPN_098	0	444	0.935829	N	5.869	0	0	0.095	3.719	MPN098	N	1.01193	0.971707	0.972639	0.94049	0.915648	1.05441	4	6.747
MPN099	128051	129094	+	gene	Putative adhesin P1-like protein MPN_099	0	1044	0.538462	F2	96.261	0	0.022	0.148	0	MPN099	F2	0.582246	0.460801	0.331803	0.237344	0.151394	0.113189	2	1.856
MPN100	129433	129984	+	gene	Uncharacterized protein MPN_100	0	552	0.961538	N	95.281	0	0	0.063	2.274	MPN100	N	1.03973	0.972802	1.16131	1.06805	0.984058	1.24508	4	7.469
MPN101	130441	131727	+	gene	Uncharacterized protein MPN_101	0	1287	0.840909	N	96.345	0	0	0.295	0.768	MPN101	N	0.909288	0.877384	0.882295	0.876553	0.626219	0.735727	3	5.517
MPN102	132519	133361	+	gene	Putative mgpC-like protein MPN_102	0	843	0.905956	N	57.363	0	0	0.146	4.027	MPN102	N	0.979624	0.909725	0.887929	0.889853	0.943956	0.913316	4	6.423
MPN103	134030	134548	-	gene	Uncharacterized protein MPN_103	0	519	0.950562	N	4.633	0	0	0.075	2.943	MPN103	N	1.02786	1.14872	1.16641	1.16138	1.2649	1.36233	4	8.463
MPN104	134558	134872	+	gene	Uncharacterized protein MPN_104	0	315	0.967213	N	13.057	0	0	0.057	1.935	MPN104	N	1.04586	1.1348	1.19621	1.20131	1.25024	1.3629	4	8.519
MPN104b	135063	135335	+	gene	MPN104b	0	273	0.967611	N	0	0	0	0.057	1.912	MPN104b	N	1.04629	1.16952	1.25736	1.24918	1.42629	1.57273	4	9.249
MPN105	135706	136731	+	gene	Phenylalanyl-tRNA synthetase alpha chain (EC 6.1.1.20) (Phenylalanine--tRNA ligase alpha chain) (PheRS)	1	1026	0.103896	E	0	3.259	0.121	0	0	MPN105	E	0.112344	0.0273732	0.0311215	0.040071	0.0596399	0.0414045	1	0.335
MPN106	136734	139151	+	gene	Phenylalanyl-tRNA synthetase beta chain (EC 6.1.1.20) (Phenylalanine--tRNA ligase beta chain) (PheRS)	1	2418	0.109275	E	0	3.69	0.132	0	0	MPN106	E	0.11816	0.0360611	0.0448904	0.058791	0.0578326	0.0635063	1	0.407
MPN107	139264	140019	+	gene	Possible uncharacterized DNA methylase	0	756	0.961877	N	0	0	0	0.062	2.253	MPN107	N	1.04009	1.1282	1.14477	1.17628	1.24667	1.38515	4	8.436
MPN108	140021	141235	+	gene	Uncharacterized adenine-specific methylase MPN_108 (EC 2.1.1.72)	0	1215	0.943743	N	18.451	0	0	0.084	3.333	MPN108	N	1.02048	1.10348	1.11922	1.14952	1.23826	1.21636	4	8.15
MPN109	141913	142410	+	gene	Uncharacterized protein MPN_109	0	498	0.964444	N	0	0	0	0.06	2.099	MPN109_MPN110	N_N	1.04287	1.13596	1.14386	1.18276	1.25522	1.38644	4	8.472
MPN110	142334	144490	+	gene	Conserved hypothetical protein MPN_110	0	2157	0.941843	N	0	0	0	0.087	3.433	MPN109_MPN110	N_N	1.01843	1.11744	1.13516	1.17035	1.24185	1.29803	4	8.299
MPN111	144994	146262	+	gene	Uncharacterized adenine-specific methylase MPN_111 (EC 2.1.1.72)	0	1269	0.921654	N	17.666	0	0	0.117	4.125	MPN111	N	0.996598	1.05743	1.04355	1.07605	1.13076	1.17204	4	7.647
MPN112	147122	147514	+	gene	Major facilitator family protein CglT	0	393	0.932394	N	0	0	0	0.1	3.855	MPN112_MPN113	N_N	1.00821	1.02371	1.04495	1.05601	1.10325	1.05281	4	7.416
MPN113	147496	148734	+	gene	Putative uncharacterized permease MPN_113	0	1239	0.956132	N	0	0	0	0.069	2.605	MPN112_MPN113_MPN114	N_N_N	1.03388	1.09643	1.12245	1.12425	1.17876	1.18823	4	7.968
MPN114	148724	150526	+	gene	Putative acetyltransferase MPN_114 (EC 2.3.1.-)	0	1803	0.942699	N	0	0	0	0.086	3.388	MPN113_MPN114	N_N	1.01935	0.996557	1.0179	1.02659	1.04408	1.07526	4	7.227
MPN115	150616	151221	+	gene	Translation initiation factor IF-3	1	606	0.128205	E	0	4.225	0.175	0	0	MPN115	E	0.13863	0.0316953	0.028967	0.0508594	0.0756968	0.0431195	1	0.401
MPN116	151227	151406	+	gene	50S ribosomal protein L35	1	180	0.487654	F2	0	0	0.066	0.069	0	MPN116	F2	0.527308	0.254736	0.239636	0.228553	0.194382	0.181661	2	1.671
MPN117	151417	151800	+	gene	50S ribosomal protein L20	1	384	0.210983	F1	0	0.031	0.407	0	0	MPN117_MPN118	F1_F2	0.228139	0.134659	0.153755	0.187268	0.182022	0.195627	1	1.243
MPN118	151775	152485	-	gene	Ribonuclease HIII	0	711	0.50858	F2	0	0	0.043	0.097	0	MPN117_MPN118	F1_F2	0.549935	0.0768401	0.0471047	0.060169	0.0521965	0.0413201	1	0.635
MPN119	152541	155273	+	gene	DnaJ-like, terminal organelle protein	0	2733	0.930516	N	0.732	0	0	0.103	3.921	MPN119	N	1.00618	1.0007	1.01541	1.045	1.03004	0.997312	4	7.144
MPN120	155296	155949	+	gene	Heat shock protein GrpE	1	654	0.108475	E	0	3.631	0.13	0	0	MPN120_MPN121	E_N	0.117295	0.0383567	0.0463025	0.0575257	0.06338	0.0847956	1	0.441
MPN121	155949	156314	+	gene	Uncharacterized protein MPN_121	1	366	0.915152	N	0	0	0	0.129	4.157	MPN120_MPN121	E_N	0.989567	1.00849	1.03261	1.05186	0.924418	0.900708	4	6.863
MPN122	156440	158347	+	gene	DNA topoisomerase 4 subunit B (EC 5.99.1.-) (Topoisomerase IV subunit B)	0	1908	0.102534	E	1.101	3.139	0.118	0	0	MPN122_MPN123	E_E	0.110871	0.0305934	0.0262653	0.0354547	0.0556686	0.0676331	1	0.344
MPN123	158347	160716	+	gene	DNA topoisomerase 4 subunit A (EC 5.99.1.-) (Topoisomerase IV subunit A)	1	2370	0.12418	E	0	4.27	0.165	0	0	MPN122_MPN123_MPN124	E_E_E	0.134278	0.0474093	0.045816	0.0636179	0.0571805	0.071711	1	0.442
MPN124	160703	161758	-	gene	Heat-inducible transcription repressor hrcA	1	1056	0.102941	E	0	3.175	0.119	0	0	MPN123_MPN124	E_E	0.111312	0.0279665	0.0362474	0.0502361	0.0537511	0.0865561	1	0.389
MPN125	161790	163592	+	gene	UvrABC system protein C (Protein uvrC) (Excinuclease ABC subunit C)	1	1803	0.691312	F2	0	0	0	0.474	0	MPN125_MPN126	F2_N	0.747526	0.416667	0.276401	0.198664	0.0982239	0.0761566	2	1.637
MPN126	163585	164064	+	gene	Putative metallophosphoesterase YsnB (EC 3.1.4.-);Serine, Threonine phosphatase	0	480	0.935185	N	0	0	0	0.096	3.746	MPN125_MPN126	F2_N	1.01123	1.0323	1.04841	0.989207	1.02962	1.04909	4	7.178
MPN127	164600	165229	+	gene	Uncharacterized protein MPN_127	0	630	0.880734	N	75.517	0	0	0.199	2.853	MPN127	N	0.952351	0.879327	0.936558	0.919979	1.0292	1.02597	4	6.756
MPN128	166452	166901	+	gene	Uncharacterized protein MPN_128	0	450	1	N	98.886	0	0	0.031	0.524	MPN128	N							NC
MPN129	167601	168050	+	gene	Uncharacterized protein MPN_129	0	450	0.960591	N	0	0	0	0.064	2.332	MPN129	N	1.0387	1.18038	1.18283	1.25395	1.41549	1.76864	4	9.363
MPN130	169011	169433	+	gene	Uncharacterized protein MPN_130	0	423	1	N	96.445	0	0	0.031	0.524	MPN130	N							NC
MPN131	170049	170702	+	gene	Putative adhesin P1-like protein MPN_131	0	654	0.806202	F2	80.245	0	0	0.38	0.114	MPN131	F2	0.871758	0.784275	0.757918	0.717551	0.778093	0.730024	3	5.341
MPN132	171018	171788	+	gene	Putative adhesin P1-like protein MPN_132	0	771	0.808824	F2	86.364	0	0	0.374	0.135	MPN132	F2	0.874593	0.861367	0.951495	0.952865	1.04194	1.12523	4	6.889
MPN133	172246	173151	+	gene	Ca2+-dependent cytotoxic nuclease of Mycoplasma	0	906	0.710784	F2	0	0	0	0.488	0	MPN133	F2	0.768582	0.489413	0.403504	0.306278	0.301488	0.313766	2	2.653
MPN134	173175	174935	+	gene	Putative ABC sn-glycerol-3-phosphate transporter ATP-binding protein ugpC	0	1761	0.183596	E	0	0.423	0.33	0	0	MPN134_MPN135	E_F1	0.198525	0.0235165	0.0299356	0.0438	0.0509103	0.0909795	1	0.411
MPN135	174928	175917	+	gene	sn-glycerol-3-phosphate transport system permease protein ugpA	0	990	0.189462	F1	0	0.262	0.348	0	0	MPN134_MPN135_MPN136	E_F1_E	0.204868	0.0388019	0.0402975	0.0518857	0.0573666	0.0725829	1	0.447
MPN136	175889	176848	+	gene	sn-glycerol-3-phosphate transport system permease protein ugpE	0	960	0.157407	E	0	2.072	0.253	0	0	MPN135_MPN136	F1_E	0.170207	0.0369779	0.0499241	0.0517816	0.0797269	0.0987781	1	0.508
MPN137	177426	178112	-	gene	Uncharacterized protein MPN_137	0	687	0.94	N	50.875	0	0	0.089	3.526	MPN137	N	1.01644	1.05609	1.0496	1.07477	1.10215	1.20659	4	7.637
MPN138	178361	178861	-	gene	Uncharacterized protein MPN_138	0	501	0.961165	N	74.4	0	0	0.063	2.297	MPN138	N	1.03932	1.07272	1.03299	1.07842	0.917181	0.971445	4	7.049
MPN139	179098	179589	-	gene	Uncharacterized protein MPN_139	0	492	0.903226	N	85.336	0	0	0.151	3.951	MPN139	N	0.976672	0.944725	1.02038	0.995312	1.11103	0.949325	4	7.118
MPN140	179840	180814	+	gene	Oligoribonuclease (DHH family phosphoesterases)	0	975	0.209329	F1	0	0.037	0.403	0	0	MPN140	F1	0.22635	0.0530058	0.0458007	0.0456326	0.0492589	0.0502203	1	0.429
MPN141	180827	185710	+	gene	Adhesin P1 (Cytadhesin P1) (Attachment protein)	1	4884	0.850109	N	65.82	0	0	0.272	1.131	MPN141	N	0.919235	0.367262	0.301931	0.198846	0.092634	0.0916329	2	1.704
MPN142	185716	189372	+	gene	Mgp-operon protein 3 (Mgp3) (ORF-3 protein)	0	3657	0.841924	N	61.214	0	0	0.292	0.804	MPN142	N	0.910385	0.46432	0.387864	0.287606	0.189372	0.1163	2	2.234
MPN143	189489	190016	+	gene	Uncharacterized protein MPN_143	0	528	0.936975	N	0	0	0	0.094	3.669	MPN143	N	1.01316	0.978826	0.930351	0.972311	1.04194	0.989213	4	6.947
MPN144	190590	191831	+	gene	Putative adhesin P1-like protein MPN_144	0	1242	0.72619	F2	93.151	0	0	0.489	0	MPN144	F2	0.785241	0.53882	0.65044	0.459147	0.562319	0.280277	2	3.676
MPN145	192318	192722	+	gene	Uncharacterized protein MPN_145	0	405	0.910853	N	29.208	0	0	0.137	4.121	MPN145	N	0.984919	0.995823	0.969689	0.968693	0.869633	0.889716	4	6.54
MPN146	193040	193837	+	gene	Conserved hypothetical protein MPN_146	0	798	0.923557	N	10.163	0	0	0.114	4.096	MPN146	N	0.998656	1.028	1.04976	1.03731	1.10227	1.22124	4	7.559
MPN147	193844	195301	+	gene	Conserved hypothetical protein MPN_147	0	1458	0.926989	N	6.52	0	0	0.109	4.023	MPN147	N	1.00237	1.02761	0.995501	1.01879	1.04945	1.14916	4	7.301
MPN148	195475	196266	+	gene	Conserved hypothetical protein MPN_148	0	792	0.910569	N	46.523	0	0	0.137	4.117	MPN148	N	0.984612	1.03899	1.01309	1.02849	1.00273	0.980969	4	7.074
MPN149	196819	198123	+	gene	Putative mgpC-like protein MPN_149	0	1305	0.809091	F2	88.574	0	0	0.373	0.137	MPN149_MPN150	F2_F2	0.874882	0.677704	0.62741	0.631118	0.697787	0.615335	3	4.7
MPN150	197951	198625	+	gene	Putative mgpC-like protein MPN_150	0	675	0.8	F2	86.499	0	0	0.394	0.075	MPN149_MPN150	F2_F2	0.865052	0.754349	0.734883	0.617093	0.590435	0.653979	3	4.682
MPN151	199027	199509	+	gene	Uncharacterized protein MPN_151	0	483	0.89899	N	78.216	0	0	0.159	3.802	MPN151	N	0.972091	0.954701	0.94402	0.98174	0.894598	0.980969	4	6.628
MPN152	199792	202176	+	gene	Uncharacterized lipoprotein MPN_152	0	2385	0.941496	N	24.035	0	0	0.087	3.451	MPN152	N	1.01805	1.04055	1.05538	1.07563	1.09208	1.18036	4	7.583
MPN153	202352	205693	+	gene	superfamily I DNA and RNA helicase and helicase subunits-like protein (EC 3.6.1.-)	0	3342	0.934508	N	0	0	0	0.097	3.774	MPN153	N	1.0105	1.02053	1.03104	1.02011	1.04622	1.07228	4	7.252
MPN154	205770	207392	+	gene	Transcription elongation protein nusA	1	1623	0.244353	F1	0	0	0.478	0	0	MPN154	F1	0.264223	0.123918	0.0915241	0.0834196	0.0700493	0.0564007	1	0.669
MPN155	207673	209526	+	gene	Translation initiation factor IF-2	1	1854	0.130539	E	0	4.159	0.18	0	0	MPN155_MPN155a	E_F1	0.141154	0.024711	0.0335777	0.0461896	0.0565686	0.072251	1	0.384
MPN155a	207417	207686	+	gene	RNA binding protein, binds RNA-K-turns	1	270	0.47541	F1	0	0	0.083	0.056	0	MPN155_MPN155a	E_F1	0.514068	0.185496	0.170888	0.158067	0.120991	0.168855	1	1.261
MPN156	209529	209879	+	gene	Ribosome-binding factor A	0	351	0.369085	F1	0	0	0.345	0.006	0	MPN156	F1	0.399097	0.0923864	0.0997852	0.0924667	0.08692	0.0557017	1	0.76
MPN157	209895	211103	+	gene	Conserved hypothetical protein MPN_157	0	1209	0.151515	E	0	2.618	0.237	0	0	MPN157	E	0.163836	0.0488964	0.0409295	0.0439162	0.0614472	0.0675599	1	0.428
MPN158	211116	211925	+	gene	Putative riboflavin biosynthesis protein ribF [Includes: Riboflavin kinase (EC 2.7.1.26) (Flavokinase); FMN adenylyltransferase (EC 2.7.7.2) (FAD pyrophosphorylase) (FAD synthetase)]	1	810	0.326027	F1	0	0	0.455	0.002	0	MPN158	F1	0.352538	0.067472	0.0571187	0.0464933	0.0566171	0.0362824	1	0.52
MPN159	211951	213225	+	gene	Hemolysisn, CorB-like protein	0	1275	0.911227	N	0	0	0	0.136	4.126	MPN159_MPN160	N_F1	0.985323	0.973204	0.9648	0.964041	0.945518	1.00658	4	6.774
MPN160	213212	214345	+	gene	Conserved hypothetical protein MPN_160	0	1134	0.192759	F1	0	0.196	0.357	0	0	MPN159_MPN160	N_F1	0.208433	0.0703376	0.0787844	0.0709476	0.0712528	0.115182	1	0.617
MPN161	214499	215836	+	gene	Conserved hypothetical protein MPN_161	1	1338	0.934494	N	0	0	0	0.097	3.775	MPN161	N	1.01048	1.01772	1.00623	0.968366	0.936732	0.856518	4	6.712
MPN162	215958	216920	+	gene	Conserved hypothetical protein involved in metal binding sensing	0	963	0.920415	N	0	0	0	0.12	4.139	MPN162	N	0.995259	0.993412	1.01327	1.03027	1.02151	0.977575	4	7.07
MPN163	217119	217505	+	gene	Conserved hypothetical protein MPN_163	0	387	0.148997	E	0	2.853	0.229	0	0	MPN163	E	0.161113	0.0419577	0.0782764	0.0442044	0.0845895	0.101189	1	0.537
MPN164	217599	217925	+	gene	30S ribosomal protein S10- NusE termination antitermination factor	1	327	0.0983051	E	0	2.752	0.11	0	0	MPN164	E	0.106299	0.00902511	0.0243697	0.0522961	0.0533727	0.0798077	1	0.352
MPN165	217939	218802	+	gene	50S ribosomal protein L3	1	864	0.114396	E	0	4.009	0.142	0	0	MPN165_MPN166	E_E	0.123698	0.0205327	0.0369618	0.037676	0.0505943	0.0832185	1	0.36
MPN166	218802	219440	+	gene	50S ribosomal protein L4	1	639	0.0953206	E	0	2.472	0.104	0	0	MPN165_MPN166	E_E	0.103072	0.0299925	0.0398701	0.0481269	0.0409314	0.0357025	1	0.311
MPN167	219443	220156	+	gene	50S ribosomal protein L23	1	714	0.119128	E	6.732	4.198	0.153	0	0	MPN167_MPN168	E_E	0.128814	0.0424377	0.038599	0.0517696	0.0528353	0.083942	1	0.413
MPN168	220156	221019	+	gene	50S ribosomal protein L2	1	864	0.0861183	E	0	1.651	0.089	0	0	MPN167_MPN168_MPN169	E_E_E	0.0931209	0.0205327	0.0351137	0.0337101	0.053124	0.0718705	1	0.331
MPN169	221019	221282	+	gene	30S ribosomal protein S19	1	264	0.172269	E	0	0.939	0.297	0	0	MPN168_MPN169	E_E	0.186277	0.0335597	0.0845773	0.0259283	0.107502	0.123652	1	0.589
MPN170	221284	221763	+	gene	50S ribosomal protein L22	1	480	0.180556	E	0	0.533	0.321	0	0	MPN170	E	0.195237	0.0184889	0.0199696	0.0571383	0.0501141	0.108997	1	0.431
MPN171	221765	222586	+	gene	30S ribosomal protein S3	1	822	0.155405	E	0	2.255	0.248	0	0	MPN171_MPN172	E_E	0.168042	0.0575656	0.0582898	0.0437803	0.0638308	0.0755611	1	0.469
MPN172	222586	223005	+	gene	50S ribosomal protein L16	1	420	0.137566	E	0	3.798	0.198	0	0	MPN171_MPN172_MPN173	E_E_F1	0.148752	0.0422604	0.0114112	0.0489757	0.0937198	0.0856402	1	0.475
MPN173	223005	223340	+	gene	50S ribosomal protein L29	1	336	0.273026	F1	0	0	0.504	0	0	MPN172_MPN173_MPN174	E_F1_E	0.295227	0.0875792	0.0851338	0.0659722	0.0647407	0.0580837	1	0.607
MPN174	223340	223597	+	gene	30S ribosomal protein S17	1	258	0.145299	E	0	3.189	0.219	0	0	MPN173_MPN174	F1_E	0.157114	0.0796446	0.0675896	0.0791145	0.0841075	0.100612	1	0.613
MPN175	223601	223969	+	gene	50S ribosomal protein L14	1	369	0.0990991	E	0	2.826	0.111	0	0	MPN175_MPN176	E_E	0.107157	0.0359785	0.00863552	0.0648597	0.0413718	0.0618629	1	0.34
MPN176	223969	224304	+	gene	50S ribosomal protein L24	1	336	0.141447	E	0	3.513	0.209	0	0	MPN175_MPN176	E_E	0.152949	0.0306527	0.0283779	0.0558226	0.097111	0.0968062	1	0.51
MPN177	224307	224849	+	gene	50S ribosomal protein L5	1	543	0.0695297	E	0	0.602	0.065	0	0	MPN177	E	0.0751834	0.0245007	0.0176419	0.0189292	0.0442726	0.0962915	1	0.293
MPN178	224851	225036	+	gene	30S ribosomal protein S14 type Z	1	186	0.136905	E	0	3.841	0.197	0	0	MPN178_MPN179	E_E	0.148037	0.047543	0.0599089	0.0183659	0.0702899	0.0350346	1	0.385
MPN179	225030	225458	+	gene	30S ribosomal protein S8	1	429	0.111111	E	0	3.816	0.135	0	0	MPN178_MPN179	E_E	0.120146	0.0378378	0.0371528	0.0398639	0.0406846	0.0836485	1	0.36
MPN180	225465	226019	+	gene	50S ribosomal protein L6	1	555	0.139721	E	0	3.646	0.204	0	0	MPN180	E	0.151082	0.0318851	0.0315688	0.0461896	0.0667824	0.0234963	1	0.365
MPN181	226020	226370	+	gene	50S ribosomal protein L18	1	351	0.0977918	E	0	2.704	0.109	0	0	MPN181	E	0.105744	0.0251963	0.0362855	0.0292	0.0745028	0.0835526	1	0.391
MPN182	226374	227033	+	gene	30S ribosomal protein S5	1	660	0.119529	E	0	4.209	0.154	0	0	MPN182	E	0.129248	0.0246519	0.0411496	0.0415551	0.0695799	0.089179	1	0.421
MPN183	227037	227492	+	gene	50S ribosomal protein L15	1	456	0.240291	F1	0	0.001	0.471	0	0	MPN183_MPN184	F1_E	0.259831	0.084008	0.0244289	0.044934	0.0191079	0.0500009	1	0.394
MPN184	227492	228925	+	gene	Preprotein translocase subunit secY	1	1434	0.108359	E	0	3.622	0.13	0	0	MPN183_MPN184_MPN185	F1_E_E	0.11717	0.0319406	0.0389501	0.0346279	0.0563625	0.0751671	1	0.369
MPN185	228919	229566	+	gene	Adenylate kinase (AK) (EC 2.7.4.3) (ATP-AMP transphosphorylase)	1	648	0.116438	E	0	4.104	0.147	0	0	MPN184_MPN185_MPN186	E_E_E	0.125907	0.0319124	0.0467782	0.0581167	0.0303306	0.0403138	1	0.33
MPN186	229566	230312	+	gene	Methionine aminopeptidase (MAP) (EC 3.4.11.18) (Peptidase M)	1	747	0.136701	E	0	3.854	0.196	0	0	MPN185_MPN186_MPN187	E_E_F1	0.147817	0.0257142	0.0384557	0.0596004	0.0438659	0.0743379	1	0.39
MPN187	230312	230548	+	gene	Translation initiation factor IF-1	1	237	0.190698	F1	0	0.235	0.351	0	0	MPN186_MPN187	E_F1	0.206204	0.0928747	0.0535001	0.0932816	0.0732322	0.0547518	1	0.591
MPN188	230559	230672	+	gene	50S ribosomal protein L36	1	114	0.125	E	0	4.268	0.167	0	0	MPN188_MPN189	E_E	0.135164	0.0128	0.0276503	0.0445019	0.0189242	0.0565944	1	0.269
MPN189	230672	231046	+	gene	30S ribosomal protein S13	1	375	0.123894	E	0	4.269	0.164	0	0	MPN188_MPN189_MPN190	E_E_E	0.133968	0.027488	0.0466547	0.0364067	0.0406396	0.0694491	1	0.346
MPN190	231046	231411	+	gene	30S ribosomal protein S11	1	366	0.0666667	E	0	0.488	0.061	0	0	MPN189_MPN190	E_E	0.0720877	0.0363055	0.013071	0.0420746	0.0477119	0.0356716	1	0.28
MPN191	231417	232400	+	gene	DNA-directed RNA polymerase subunit alpha (RNAP subunit alpha) (EC 2.7.7.6) (Transcriptase subunit alpha)	1	984	0.100451	E	0	2.951	0.114	0	0	MPN191	E	0.10862	0.0270448	0.0292107	0.0400484	0.0799686	0.0830392	1	0.414
MPN192	232403	232777	+	gene	50S ribosomal protein L17	1	375	0.129794	E	0	4.183	0.179	0	0	MPN192_MPN193	E_E	0.140348	0.0314148	0.0381721	0.05461	0.0638622	0.0954926	1	0.445
MPN193	232761	233585	+	gene	Cobalt/nickel import ATP-binding protein CbiO 1 (EC 3.6.3.-)	1	825	0.114401	E	0	4.009	0.142	0	0	MPN192_MPN193_MPN194	E_E_E	0.123704	0.0143333	0.0406381	0.0352981	0.0423821	0.0673344	1	0.322
MPN194	233573	234484	+	gene	Cobalt/nickelimport ATP-binding protein CbiO 2 (EC 3.6.3.-)	1	912	0.0973236	E	0	2.66	0.108	0	0	MPN193_MPN194_MPN195	E_E_E	0.105237	0.024292	0.0367325	0.0356593	0.0670405	0.0429622	1	0.344
MPN195	234477	235781	+	gene	Similar to Cobalt/nickel ABC transporter CbiQ	1	1305	0.104681	E	0	3.327	0.122	0	0	MPN194_MPN195_MPN196	E_E_N	0.113193	0.0294564	0.0183551	0.038076	0.0535998	0.0701289	1	0.339
MPN196	235774	236505	+	gene	tRNA pseudouridine synthase A, TruA (EC 5.4.99.12) (tRNA-uridine isomerase I) (tRNA pseudouridylate synthase I)	1	732	0.859091	N	0	0	0	0.25	1.571	MPN195_MPN196_MPN197	E_N_F2	0.928948	0.857214	0.784262	0.780717	0.644111	0.55291	3	5.118
MPN197	236498	238333	+	gene	Oligoendopeptidase F homolog (EC 3.4.24.-)	1	1836	0.80532	F2	0	0	0	0.382	0.107	MPN196_MPN197_MPN198	N_F2_F1	0.870805	0.682503	0.55548	0.43745	0.198716	0.0765085	2	2.803
MPN198	238333	239292	+	gene	Uncharacterized adenine-specific methylase MPN_198 (EC 2.1.1.72) (M.mpnIP)	0	960	0.423611	F1	0	0	0.19	0.02	0	MPN197_MPN198	F2_F1	0.458057	0.120178	0.0665655	0.049996	0.0615036	0.0817474	1	0.696
MPN199	239386	241821	+	gene	Conserved hypothetical lipoprotein MPN_199	0	2436	0.206262	F1	1.725	0.052	0.395	0	0	MPN199_MPN200a	F1_F1	0.223034	0.0502572	0.0423665	0.0617946	0.0543679	0.0758761	1	0.481
MPN200	241951	244347	+	gene	Conserved hypothetical lipoprotein MPN_200	1	2397	0.881203	N	9.098	0	0	0.197	2.881	MPN200	N	0.952858	0.873456	0.819446	0.784126	0.717203	0.474996	3	5.255
MPN200a	241544	241651	+	gene	New ORF	0	108	0.214286	F1	0	0.021	0.416	0	0	MPN199_MPN200a	F1_F1	0.23171	0.0407511	0.0586863	0.0629687	0.0401656	0.090089	1	0.48
MPN201	244452	245537	+	gene	Putative type-1 restriction enzyme specificity protein MPN_201 (S.mpnORFFP) (Type I restriction enzyme specificity protein MPN_201) (S protein)	0	1086	0.911765	N	92.903	0	0	0.135	4.133	MPN201	N	0.985905	0.939673	0.697763	0.680618	0.520972	0.432781	3	4.626
MPN202	245648	246958	+	gene	Putative adhesin P1-like protein MPN_202	0	1311	0.85567	N	85.191	0	0	0.258	1.394	MPN202_MPN203	N_N	0.925249	0.747944	0.73373	0.771367	0.649276	0.728142	3	5.128
MPN203	246610	247260	+	gene	Putative adhesin P1-like protein MPN_203	0	651	1	N	98.462	0	0	0.031	0.524	MPN202_MPN203	N_N							NC
MPN204	247623	248069	+	gene	Conserved hypothetical protein MPN_204	0	447	1	N	99.103	0	0	0.031	0.524	MPN204	N							NC
MPN205	248530	249846	+	gene	Uncharacterized protein MPN_205	0	1317	0.828125	N	85.334	0	0	0.327	0.413	MPN205	N	0.895464	0.821602	0.831237	0.771367	0.722668	0.827693	3	5.531
MPN206	249901	250242	-	gene	Uncharacterized protein MPN_206	0	342	0.457792	F1	0	0	0.113	0.041	0	MPN206_MPN207a	F1_F1	0.495018	0.159917	0.121374	0.0901598	0.0894598	0.0955489	1	0.939
MPN207	250294	253116	+	gene	PTS system glucose-specific EIICBA component (EIICBA-Glc) (EII-Glc/EIII-Glc) (EC 2.7.1.69)	1	2823	0.388823	F1	0	0	0.287	0.009	0	MPN207	F1	0.42044	0.080679	0.0475311	0.053428	0.0681599	0.0857045	1	0.641
MPN207a	249989	250261	+	gene	New ORF	0	273	0.421053	F1	0	0	0.196	0.019	0	MPN206_MPN207a	F1_F1	0.45529	0.10779	0.0873167	0.0874424	0.0717127	0.0953168	1	0.793
MPN208	253726	254610	+	gene	30S ribosomal protein S2	1	885	0.0941029	E	0	2.358	0.102	0	0	MPN208_MPN209	E_E	0.101755	0.0267243	0.0306686	0.0387135	0.0592657	0.0664647	1	0.351
MPN209	254603	257221	+	gene	Probable cation-transporting P-type ATPase (EC 3.6.3.-)	1	2619	0.114455	E	0	4.012	0.143	0	0	MPN208_MPN209_MPN210	E_E_E	0.123762	0.0259582	0.0347416	0.0418546	0.0659098	0.0723564	1	0.39
MPN210	257208	259634	+	gene	Protein translocase subunit secA	1	2427	0.120824	E	0	4.238	0.157	0	0	MPN209_MPN210_MPN211	E_E_F2	0.130649	0.0268068	0.0289537	0.0409513	0.0603496	0.0579153	1	0.361
MPN211	259609	261582	+	gene	UvrABC system protein B (Protein uvrB) (Excinuclease ABC subunit B)	1	1974	0.64117	F2	0	0	0.001	0.388	0	MPN210_MPN211	E_F2	0.693307	0.284509	0.169012	0.117137	0.10073	0.0877245	2	1.265
MPN212	261585	261992	+	gene	Conserved hypothetical protein MPN_212	0	408	0.410326	F1	0	0	0.225	0.015	0	MPN212	F1	0.443692	0.0940524	0.0429782	0.0251533	0.0641777	0.0639763	1	0.589
MPN213	262097	265189	+	gene	Conserved hypothetical protein MPN_213	0	3093	0.0818671	E	0	1.32	0.082	0	0	MPN213_MPN214	E_F1	0.0885242	0.0282014	0.0237485	0.0404379	0.0628949	0.0644587	1	0.347
MPN214	265186	265602	-	gene	Conserved hypothetical protein MPN_214	1	417	0.265252	F1	0	0	0.501	0	0	MPN213_MPN214	E_F1	0.286821	0.0706209	0.0800905	0.11458	0.0835275	0.0780612	1	0.711
MPN215	265833	267047	+	gene	Oligopeptide transport system permease protein oppB	1	1215	0.116895	E	0	4.123	0.148	0	0	MPN215_MPN216	E_E	0.1264	0.037687	0.0380791	0.0309956	0.0718947	0.0994407	1	0.429
MPN216	267040	268170	+	gene	Oligopeptide transport system permease protein oppC	1	1131	0.106968	E	0	3.515	0.127	0	0	MPN215_MPN216_MPN218a	E_E_E	0.115666	0.0248213	0.0338641	0.048447	0.036697	0.0693128	1	0.332
MPN217	268172	269443	+	gene	Oligopeptide transport ATP-binding protein oppD	1	1272	0.143979	E	0	3.304	0.216	0	0	MPN217_MPN218	E_E	0.155687	0.0580804	0.0664958	0.0646171	0.0721299	0.0975833	1	0.541
MPN218	269406	271961	+	gene	Oligopeptide transport ATP-binding protein oppF	1	2556	0.104257	E	0	3.29	0.121	0	0	MPN217_MPN218	E_E	0.112735	0.0323837	0.0281067	0.0368594	0.0495876	0.058807	1	0.33
MPN218a	267606	267812	-	gene	New ORF	0	207	0.122995	E	0	4.266	0.162	0	0	MPN216_MPN218a	E_E	0.132996	0.0284749	0.0307554	0.0577494	0.0526234	0.157375	1	0.475
MPN219	272017	272430	+	gene	50S ribosomal protein L11	1	414	0.106952	E	0	3.514	0.127	0	0	MPN219_MPN220	E_F1	0.115649	0.0320343	0.0384442	0.0453745	0.0894598	0.0865561	1	0.462
MPN220	272430	273110	+	gene	50S ribosomal protein L1	1	681	0.314845	F1	0	0	0.475	0.001	0	MPN219_MPN220_MPN221	E_F1_E	0.340447	0.0781783	0.0398741	0.0654341	0.0642126	0.0672116	1	0.582
MPN221	273110	273676	+	gene	Peptidyl-tRNA hydrolase (PTH) (EC 3.1.1.29)	1	567	0.164384	E	0	1.482	0.274	0	0	MPN220_MPN221_MPN222	F1_E_E	0.17775	0.0468917	0.0675294	0.0966095	0.07703	0.0460729	1	0.548
MPN222	273669	274538	+	gene	tRNA(Ile)-lysidine synthase (EC 6.3.4.-) (tRNA(Ile)-lysidine synthetase) (tRNA(Ile)-2-lysyl-cytidine synthase)	1	870	0.131378	E	0	4.128	0.183	0	0	MPN221_MPN222	E_E	0.142061	0.0441471	0.0403468	0.0550976	0.0552278	0.0825816	1	0.431
MPN223	274539	275477	+	gene	HPr kinase/phosphorylase (HPrK/P) (EC 2.7.11.-) (EC 2.7.4.-) (HPr(Ser) kinase/phosphorylase)	1	939	0.72255	F2	0	0	0	0.49	0	MPN223_MPN224	F2_E	0.781304	0.336337	0.156173	0.0965347	0.0395017	0.0729647	2	1.18
MPN224	275467	276636	+	gene	Prolipoprotein diacylglyceryl transferase (EC 2.4.99.-)	1	1170	0.140417	E	0	3.593	0.206	0	0	MPN223_MPN224	F2_E	0.151835	0.044205	0.0532019	0.0556204	0.0672222	0.0893482	1	0.481
MPN225	276665	277084	+	gene	30S ribosomal protein S12	1	420	0.0952381	E	0	2.464	0.104	0	0	MPN225	E	0.102982	0.0246519	0.015215	0.0489757	0.0780999	0.0778547	1	0.399
MPN226	277138	277605	+	gene	30S ribosomal protein S7	1	468	0.118483	E	0	4.179	0.152	0	0	MPN226	E	0.128118	0.0189271	0.0306643	0.047525	0.0699567	0.0348686	1	0.36
MPN227	277628	279694	+	gene	Elongation factor G (EF-G)	1	2067	0.0994089	E	0	2.854	0.112	0	0	MPN227	E	0.107492	0.0200289	0.0339945	0.043936	0.0581657	0.0632543	1	0.353
MPN228	279751	280398	+	gene	30S ribosomal protein S6	1	648	0.0941781	E	0	2.365	0.102	0	0	MPN228_MPN229	E_F1	0.101836	0.0341919	0.0295441	0.0449083	0.0842516	0.0604707	1	0.411
MPN229	280398	280898	+	gene	Single-stranded DNA-binding protein (SSB) (Helix-destabilizing protein)	0	501	0.447894	F1	0	0	0.133	0.034	0	MPN228_MPN229_MPN230	E_F1_E	0.484314	0.1771	0.0892656	0.109462	0.0960057	0.0978794	1	0.963
MPN230	280888	281202	+	gene	30S ribosomal protein S18	1	315	0.157895	E	0	2.029	0.255	0	0	MPN229_MPN230	F1_E	0.170734	0.0794051	0.110989	0.0920227	0.110491	0.123912	1	0.759
MPN231	281205	281654	+	gene	50S ribosomal protein L9	1	450	0.29064	F1	0	0	0.502	0.001	0	MPN231_MPN232	F1_E	0.314274	0.095086	0.0920768	0.0911961	0.0969516	0.0652369	1	0.74
MPN232	281641	283062	+	gene	Replicative DNA helicase	1	1422	0.110937	E	0	3.805	0.135	0	0	MPN231_MPN232	F1_E	0.119958	0.0270401	0.0415618	0.0457999	0.0615036	0.062077	1	0.382
MPN233	283066	284430	+	gene	Uncharacterized lipoprotein MPN_233	1	1365	0.096013	E	0	2.537	0.106	0	0	MPN233	E	0.10382	0.0249127	0.0315875	0.0489557	0.0624545	0.0598639	1	0.367
MPN234	284510	286411	+	gene	Conserved hypothetical lipoprotein MPN_234	1	1902	0.919479	N	2.472	0	0	0.121	4.147	MPN234	N	0.994246	0.969438	0.970461	0.980079	0.943857	0.951348	4	6.746
MPN235	286436	287158	+	gene	Uracil-DNA glycosylase (UDG) (EC 3.2.2.-)	0	723	0.918587	N	0	0	0	0.123	4.153	MPN235	N	0.993282	0.932456	0.940874	0.90763	0.819293	0.650966	3	6.021
MPN236	287356	288795	+	gene	Aspartyl/glutamyl-tRNA(Asn/Gln) amidotransferase subunit C (Asp/Glu-ADT subunit C) (EC 6.3.5.-)	1	1440	0.114198	E	0	3.999	0.142	0	0	MPN236	E	0.123483	0.0246519	0.0332827	0.049996	0.077449	0.0817474	1	0.431
MPN237	288798	290234	+	gene	Glutamyl-tRNA(Gln) amidotransferase subunit A (Glu-ADT subunit A) (EC 6.3.5.-)	1	1437	0.102703	E	0	3.154	0.118	0	0	MPN237_MPN238	E_E	0.111054	0.022615	0.0310879	0.0547998	0.0547121	0.0636304	1	0.364
MPN238	290224	291660	+	gene	Aspartyl/glutamyl-tRNA(Asn/Gln) amidotransferase subunit B (Asp/Glu-ADT subunit B) (EC 6.3.5.-)	1	1437	0.106564	E	0	3.483	0.126	0	0	MPN237_MPN238_MPN239	E_E_E	0.115229	0.0154193	0.0344187	0.0381216	0.0547121	0.074993	1	0.349
MPN239	291635	292303	+	gene	Probable HTH-type transcriptional regulator gntR	1	669	0.104478	E	0	3.309	0.122	0	0	MPN238_MPN239_MPN240	E_E_E	0.112973	0.0286992	0.0333821	0.0511686	0.0391665	0.0634458	1	0.337
MPN240	292296	293243	+	gene	Thioredoxin reductase (TRXR) (EC 1.8.1.9)	1	948	0.0936768	E	0	2.319	0.102	0	0	MPN239_MPN240_MPN241	E_E_N	0.101294	0.0249406	0.0387233	0.0505814	0.066833	0.0585825	1	0.382
MPN241	293233	294075	+	gene	Transcription factor with WhiA C-terminal domain	1	843	0.826087	N	0	0	0	0.332	0.371	MPN240_MPN241	E_N	0.89326	0.626139	0.5702	0.530505	0.334502	0.155094	2	3.263
MPN242	294108	294338	+	gene	Probable protein-export membrane protein secG	1	231	0.167464	E	0	1.252	0.283	0	0	MPN242	E	0.181081	0.0891715	0.0825539	0.088578	0.103585	0.0704045	1	0.673
MPN243	294349	296529	+	gene	Ribonuclease R (RNase R) (EC 3.1.-.-) (VacB protein homolog)	1	2181	0.325522	F1	0	0	0.456	0.002	0	MPN243_MPN244	F1_E	0.351992	0.0467922	0.0505396	0.0447966	0.0631642	0.0464749	1	0.513
MPN244	296529	297137	+	gene	Diadenylate cyclase CdaS	0	609	0.162113	E	0	1.664	0.267	0	0	MPN243_MPN244_MPN245	F1_E_E	0.175295	0.043646	0.0366656	0.0533915	0.0466039	0.0750468	1	0.416
MPN245	297106	297687	-	gene	Peptide deformylase (PDF) (EC 3.5.1.88) (Polypeptide deformylase)	1	582	0.129771	E	0	4.184	0.179	0	0	MPN244_MPN245	E_E	0.140323	0.0304856	0.0493906	0.0677154	0.0600952	0.0505461	1	0.422
MPN246	297728	298297	+	gene	Guanylate kinase (EC 2.7.4.8) (GMP kinase)	1	570	0.07393	E	0	0.815	0.071	0	0	MPN246_MPN247	E_F2	0.0799416	0.0336686	0.0475542	0.0570271	0.0497773	0.0744315	1	0.381
MPN247	298297	299076	+	gene	Putative protein phosphatase PrpC (EC 3.1.3.16)	0	780	0.678063	F2	0	0	0	0.458	0	MPN246_MPN247_MPN248	E_F2_N	0.733199	0.407705	0.280599	0.169217	0.081304	0.09642	2	1.568
MPN248	299067	300236	+	gene	Putative serine/threonine-protein kinase PrkC (EC 2.7.11.1)	1	1170	0.898482	N	0	0	0	0.16	3.782	MPN247_MPN248_MPN249	F2_N_F1	0.971542	0.889153	0.87442	0.866507	0.851481	0.734331	3	5.986
MPN249	300223	301059	+	gene	Putative ribosome biogenesis GTPase rsgA (EC 3.6.1.-)	1	837	0.291391	F1	0	0	0.501	0.001	0	MPN248_MPN249	N_F1	0.315085	0.0264477	0.0418966	0.0408671	0.0677762	0.0545705	1	0.477
MPN250	301081	302373	+	gene	Glucose-6-phosphate isomerase (GPI) (EC 5.3.1.9) (Phosphoglucose isomerase) (PGI) (Phosphohexose isomerase) (PHI)	1	1293	0.337339	F1	0	0	0.43	0.003	0	MPN250_MPN251	F1_F2	0.36477	0.0559905	0.0345569	0.0436998	0.0540599	0.0656786	1	0.512
MPN251	302351	302998	+	gene	Probable ribulose-phosphate 3-epimerase (EC 5.1.3.1) (Pentose-5-phosphate 3-epimerase) (PPE) (R5P3E)	1	648	0.808219	F2	0	0	0	0.375	0.13	MPN250_MPN251	F1_F2	0.873939	0.59038	0.482554	0.385683	0.195464	0.0604707	2	2.54
MPN252	303005	304372	+	gene	Asparaginyl-tRNA synthetase (EC 6.1.1.22) (Asparagine--tRNA ligase) (AsnRS)	1	1368	0.0949675	E	0	2.439	0.104	0	0	MPN252_MPN253	E_E	0.10269	0.0302546	0.0350117	0.0425754	0.0543149	0.0621068	1	0.351
MPN253	304329	305012	+	gene	CDP-diacylglycerol--glycerol-3-phosphate 3-phosphatidyltransferase (EC 2.7.8.5) (Phosphatidylglycerophosphate synthase) (PGP synthase)	1	684	0.165584	E	0	1.389	0.277	0	0	MPN252_MPN253	E_E	0.179049	0.0929249	0.0863622	0.0550976	0.0830699	0.0859941	1	0.604
MPN254	305034	305507	+	gene	nicotinamide-nucleotide amidase	0	474	0.738318	F2	0	0	0	0.485	0	MPN254	F2	0.798354	0.469654	0.27211	0.216271	0.110362	0.0412557	2	1.727
MPN255	305533	306288	+	gene	2-C-methyl-D-erythritol 4-phosphate cytidylyltransferase-like	0	756	0.903226	N	0	0	0	0.151	3.951	MPN255_MPN256	N_N	0.976672	0.892023	0.885458	0.866374	0.738765	0.526444	3	5.569
MPN256	306281	306952	+	gene	Conserved hypothetical protein MPN_256	0	672	0.889439	N	0	0	0	0.179	3.353	MPN255_MPN256_MPN257	N_N_F2	0.961764	0.865502	0.863638	0.885926	0.808682	0.660455	3	5.817
MPN257	306933	307949	+	gene	UDP-glucose 4-epimerase (EC 5.1.3.2) (UDP-galactose 4-epimerase)	1	1017	0.700109	F2	0	0	0	0.482	0	MPN256_MPN257	N_F2	0.757038	0.297597	0.172475	0.102625	0.0643877	0.0481392	2	1.179
MPN258	307964	309682	+	gene	Nucleotide ABC transporter ATP-binding subunit	1	1719	0.480955	F1	0	0	0.075	0.062	0	MPN258	F1	0.520064	0.101409	0.0584779	0.0557735	0.0508229	0.0436971	1	0.649
MPN259	309699	311252	+	gene	Nucleotide ABC transporter permease subunit, but probably C-terminal	1	1554	0.545	F2	0	0	0.018	0.161	0	MPN259_MPN260	F2_F2	0.589317	0.0855774	0.0482695	0.0650152	0.0492029	0.0630623	1	0.687
MPN260	311252	312187	+	gene	Nucleotide ABC transporter permease subunit	1	936	0.541469	F2	0	0	0.02	0.153	0	MPN259_MPN260	F2_F2	0.585499	0.0914808	0.059625	0.0493529	0.0769524	0.101119	1	0.773
MPN261	312224	314359	+	gene	DNA topoisomerase 1 (EC 5.99.1.2) (DNA topoisomerase I) (Omega-protein) (Relaxing enzyme) (Untwisting enzyme) (Swivelase)	1	2136	0.112266	E	0	3.889	0.138	0	0	MPN261_MPN262	E_E	0.121395	0.0249082	0.026903	0.0424973	0.0521694	0.0611831	1	0.342
MPN262	314349	315776	+	gene	Uncharacterized protein, similar to reticulocyte binding protein	0	1428	0.12675	E	0	4.251	0.171	0	0	MPN261_MPN262	E_E	0.137056	0.0320897	0.0547845	0.0455862	0.0489734	0.0732294	1	0.395
MPN263	315842	316150	+	gene	Thioredoxin (Trx)	1	309	0.157706	E	0	2.045	0.254	0	0	MPN263	E	0.17053	0.0620274	0.056688	0.0497656	0.0282167	0.0949325	1	0.43
MPN264	316162	317007	+	gene	Uncharacterized hydrolase, haloacid dehalogenase-like family protein (EC 3.1.-.-)	1	846	0.110236	E	0	3.758	0.134	0	0	MPN264	E	0.1192	0.0227108	0.0301903	0.0607375	0.0594051	0.0502071	1	0.373
MPN265	317015	318055	-	gene	Tryptophanyl-tRNA synthetase (EC 6.1.1.2) (Tryptophan--tRNA ligase) (TrpRS)	1	1041	0.104589	E	0	3.319	0.122	0	0	MPN265	E	0.113094	0.0198899	0.0230173	0.0444544	0.0714151	0.0376893	1	0.347
MPN266	318112	318549	+	gene	Transcriptional regulatory protein Spx	0	438	0.143939	E	0	3.307	0.216	0	0	MPN266_MPN267	E_E	0.155644	0.0705941	0.0544627	0.0701243	0.0745499	0.0520211	1	0.509
MPN267	318549	319328	+	gene	Probable inorganic polyphosphate/ATP-NAD kinase (Poly(P)/ATP NAD kinase) (EC 2.7.1.23)	1	780	0.111111	E	0	3.816	0.135	0	0	MPN266_MPN267_MPN268	E_E_E	0.120146	0.0417186	0.0266262	0.0439525	0.0588753	0.0670748	1	0.379
MPN268	319328	319681	+	gene	Putative phosphotransferase enzyme IIB component MPN_268 (EC 2.7.1.69)	0	354	0.134375	E	0	3.989	0.19	0	0	MPN267_MPN268_MPN269	E_E_E	0.145302	0.0624002	0.0808771	0.0915998	0.0492029	0.0919659	1	0.544
MPN269	319671	321152	+	gene	Endoribonuclease Y (Rnase Y)	1	1482	0.127436	E	0	4.24	0.173	0	0	MPN268_MPN269	E_E	0.137799	0.0329308	0.0420351	0.0578236	0.0472112	0.086037	1	0.411
MPN270	321155	321442	+	gene	Putative oligopeptide ABC transporter (permease protein)	0	288	0.123077	E	0	4.266	0.162	0	0	MPN270	E	0.133085	0.0307201	0.0608306	0.130539	0.0454181	0.0792321	1	0.524
MPN271	321704	322459	+	gene	Conserved hypothetical lipoprotein MPN_271	0	756	0.938462	N	69.801	0	0	0.091	3.6	MPN271	N	1.01477	0.935256	0.943796	0.862349	0.827618	0.648949	3	5.984
MPN272	324165	324446	+	gene	Uncharacterized protein MPN_272	1	282	0.937008	N	0	0	0	0.094	3.667	MPN272_MPN273	N_F1	1.0132	0.980059	0.99062	1.02039	1.0073	0.845796	4	6.868
MPN273	324423	324857	-	gene	Diadenosine tetraphosphate Ap4A hydrolase (EC 3.6.1.41)	1	435	0.279898	F1	0	0	0.505	0	0	MPN272_MPN273_MPN274	N_F1_E	0.302658	0.0745203	0.0512199	0.058883	0.0651031	0.0898598	1	0.585
MPN274	324826	325626	-	gene	Putative ABC transporter	0	801	0.0610264	E	0	0.312	0.055	0	0	MPN273_MPN274	F1_E	0.0659887	0.016617	0.0199419	0.0470737	0.0436753	0.0897975	1	0.317
MPN275	325648	325950	+	gene	DNA-binding protein, YbaB/EbfC family	0	303	0.809524	F2	0	0	0	0.372	0.141	MPN275_MPN276	F2_N	0.87535	0.736307	0.68994	0.655521	0.519064	0.247937	3	4.133
MPN276	325922	326779	-	gene	Conserved hypothetical protein MPN_276	0	858	0.848806	N	2.334	0	0	0.275	1.074	MPN275_MPN276	F2_N	0.917827	0.54025	0.345152	0.214837	0.0939684	0.0897704	2	1.944
MPN277	326824	328293	+	gene	Lysyl-tRNA synthetase (EC 6.1.1.6) (Lysine--tRNA ligase) (LysRS)	1	1470	0.0906344	E	0	2.041	0.096	0	0	MPN277_MPN278	E_N	0.0980044	0.0291578	0.0390947	0.0419474	0.0535137	0.0466775	1	0.334
MPN278	328253	329452	+	gene	UDP-galactopyranose mutase (EC 5.4.99.9)	1	1200	0.940741	N	0	0	0	0.088	3.489	MPN277_MPN278_MPN279	E_N_N	1.01724	1.02429	1.0504	1.05992	1.01322	0.94827	4	7.148
MPN279	329452	331248	+	gene	GTP-binding protein lepA	1	1797	0.845584	N	0	0	0	0.283	0.941	MPN278_MPN279	N_N	0.914342	0.648746	0.523972	0.424037	0.184777	0.0872511	2	2.723
MPN280	331327	333036	+	gene	Ribonuclease J1 (RNase J1) (EC 3.1.-.-)	1	1710	0.118182	E	0	4.17	0.151	0	0	MPN280	E	0.127792	0.0242037	0.0308103	0.0360639	0.0766799	0.0726172	1	0.399
MPN281	333247	334380	+	gene	Conserved hypothetical lipoprotein MPN_281	0	1134	0.931868	N	11.386	0	0	0.101	3.874	MPN281	N	1.00764	1.03717	1.03807	1.05957	1.05327	1.08014	4	7.355
MPN282	334525	335235	+	gene	Conserved hypothetical protein MPN_282	0	711	0.923557	N	0	0	0	0.114	4.096	MPN282	N	0.998656	1.03423	1.02957	1.09508	1.09613	1.03759	4	7.436
MPN283	336595	336795	+	gene	Uncharacterized protein MPN_283	0	201	0.892617	N	21	0	0	0.173	3.517	MPN283	N	0.965201	0.866622	0.849179	0.817959	0.713277	0.55303	3	5.405
MPN283a	337233	337481	+	gene	MPN283a	0	249	0.974747	N	15.726	0	0	0.05	1.516	MPN283a	N	1.05401	1.09589	1.14009	1.13757	1.0934	1.09987	4	7.756
MPN284	337739	340123	+	gene	Uncharacterized lipoprotein MPN_284	0	2385	0.930221	N	14.513	0	0	0.104	3.93	MPN284	N	1.00586	1.02726	1.00404	0.998938	0.953259	0.845576	4	6.785
MPN285	340213	341502	+	gene	Putative type-1 restriction enzyme specificity protein MPN_285 (S.mpnORFGP) (Type I restriction enzyme specificity protein MPN_285) (S protein)	0	1290	0.8725	N	68.968	0	0	0.217	2.349	MPN285	N	0.943447	0.981763	1.00647	1.04906	1.0923	1.11095	4	7.329
MPN286	341605	343002	+	gene	Putative adhesin P1-like protein MPN_286	0	1398	0.863372	N	72.799	0	0	0.239	1.808	MPN286	N	0.933577	0.669471	0.731446	0.677188	0.583569	0.547518	3	4.598
MPN287	343733	344089	+	gene	Uncharacterized protein MPN_287	0	357	0.927419	N	58.146	0	0	0.108	4.012	MPN287	N	1.00283	1.03061	0.950813	1.00775	1.04755	0.996791	4	7.086
MPN288	344685	347048	+	gene	Conserved hypothetical lipoprotein MPN_288	1	2364	0.950175	N	35.802	0	0	0.076	2.966	MPN288	N	1.02744	1.1014	1.10888	1.12376	1.15601	1.14825	4	7.87
MPN289	347138	347689	+	gene	Putative type-1 restriction enzyme specificity protein MPN_289 (S.mpnORFEBP) (Type I restriction enzyme specificity protein MPN_289) (S protein)	0	552	0.9	N	66.425	0	0	0.157	3.841	MPN289	N	0.973183	0.973442	0.916607	0.906356	0.922555	0.956445	4	6.538
MPN290	347828	348265	+	gene	Putative type-1 restriction enzyme specificity protein MPN_290 (S.mpnORFEAP) (Type I restriction enzyme specificity protein MPN_290) (S protein)	0	438	0.865385	N	83.524	0	0	0.234	1.923	MPN290_MPN291	N_F1	0.935753	1.0752	1.07836	0.979043	1.05976	0.735727	4	6.945
MPN291	348258	348848	-	gene	tRNA 37A N(6)-threonylcarbamoyladenosine/Probable O-sialoglycoprotein endopeptidase	1	591	0.19137	F1	0	0.222	0.353	0	0	MPN290_MPN291_MPN292	N_F1_N	0.206931	0.0399611	0.0512542	0.0520998	0.0738505	0.0717782	1	0.492
MPN292	348832	349761	-	gene	Ribosomal large subunit pseudouridine synthase D (EC 5.4.99.-)	1	930	0.847255	N	0	0	0	0.279	1.009	MPN291_MPN292_MPN293	F1_N_F1	0.91615	0.649716	0.483847	0.333216	0.117429	0.0772601	2	2.404
MPN293	349761	350315	-	gene	Lipoprotein signal peptidase (EC 3.4.23.36) (Prolipoprotein signal peptidase) (Signal peptidase II) (SPase II)	1	555	0.319361	F1	0	0	0.468	0.002	0	MPN292_MPN293	N_F1	0.34533	0.151454	0.149234	0.141648	0.137493	0.1586	1	1.119
MPN294	350354	350980	+	gene	SImilar to intracellular protease ThiJ/PfpI;Oxidative stress chaperone	0	627	0.939823	N	0	0	0	0.09	3.535	MPN294	N	1.01624	1.08617	1.21387	1.32156	1.65461	2.37516	4	10.475
MPN295	351029	351691	+	gene	Conserved hypothetical protein MPN_295	0	663	0.78392	F2	0	0	0	0.427	0.023	MPN295_MPN296	F2_E	0.847664	0.595362	0.49613	0.426384	0.356041	0.285911	2	3.153
MPN296	351691	351873	+	gene	30S ribosomal protein S21	1	183	0.145455	E	0	3.175	0.22	0	0	MPN295_MPN296	F2_E	0.157282	0.104883	0.0697122	0.112199	0.0477119	0.089179	1	0.606
MPN297	351898	352347	+	gene	Similar to cell-division initiation protein DivIVA	0	450	0.625616	F2	0	0	0.002	0.352	0	MPN297	F2	0.676488	0.327883	0.240816	0.208991	0.164818	0.144971	2	1.695
MPN298	352350	352709	+	gene	Holo-[acyl-carrier-protein] synthase (Holo-ACP synthase) (EC 2.7.8.7) (4'-phosphopantetheinyl transferase acpS)	1	360	0.191358	F1	0	0.222	0.353	0	0	MPN298_MPN299	F1_E	0.206918	0.094499	0.106505	0.114277	0.103265	0.190744	1	0.873
MPN299	352697	353497	+	gene	Probable 1-acyl-sn-glycerol-3-phosphate acyltransferase (1-AGP acyltransferase) (1-AGPAT) (EC 2.3.1.51) (Lysophosphatidic acid acyltransferase) (LPAAT)	1	801	0.138696	E	0	3.72	0.201	0	0	MPN298_MPN299	F1_E	0.149974	0.0369266	0.0458665	0.0492134	0.0600535	0.0653072	1	0.417
MPN300	353498	355018	+	gene	Dihydrofolate reductase (EC 1.5.1.3) and segregation and condensation protein A, ScpA	1	1521	0.42805	F1	0	0	0.178	0.022	0	MPN300_MPN301	F1_F1	0.462856	0.177948	0.154389	0.149878	0.130824	0.124681	1	1.175
MPN301	355002	355628	+	gene	Segregation and condensation protein B	1	627	0.233628	F1	0	0.002	0.459	0	0	MPN300_MPN301	F1_F1	0.252626	0.0494784	0.0381721	0.0573405	0.0661844	0.0937563	1	0.526
MPN302	355648	356634	+	gene	6-phosphofructokinase (Phosphofructokinase) (EC 2.7.1.11) (Phosphohexokinase)	1	987	0.213723	F1	0	0.022	0.414	0	0	MPN302	F1	0.231102	0.0509122	0.0355815	0.0329718	0.0575602	0.0331036	1	0.4
MPN303	356640	358166	+	gene	Pyruvate kinase (PK) (EC 2.7.1.40)	1	1527	0.105455	E	0	3.392	0.124	0	0	MPN303	E	0.11403	0.0319489	0.0292791	0.0538554	0.0586857	0.0642089	1	0.381
MPN304	359146	359862	+	gene	Putative arginine deiminase (ADI) (EC 3.5.3.6) (Arginine dihydrolase) (AD) N-terminal fragment	0	717	0.931994	N	0	0	0	0.101	3.87	MPN304_MPN305	N_N	1.00778	1.01435	1.02003	1.03723	0.982537	0.859675	4	6.919
MPN305	359763	360359	+	gene	Putative arginine deiminase (ADI) (EC 3.5.3.6) (Arginine dihydrolase) (AD) C-terminal fragment	1	597	0.920223	N	0	0	0	0.12	4.141	MPN304_MPN305	N_N	0.99505	0.953329	0.949651	0.993189	0.850781	0.786231	3	6.378
MPN306	360607	361428	+	gene	Ornithine carbamoyltransferase, catabolic (OTCase) (EC 2.1.3.3)	0	822	0.937838	N	0	0	0	0.092	3.63	MPN306	N	1.0141	1.0038	0.994812	1.01946	0.944164	0.910711	4	6.834
MPN307	361431	362360	+	gene	Carbamate kinase-like protein (EC 2.7.2.2)	0	930	0.934368	N	0	0	0	0.097	3.78	MPN307	N	1.01035	0.997608	0.971125	0.957305	0.941784	0.892003	4	6.685
MPN308	362363	364060	+	gene	basic amino acid/polyamine antiporter	1	1698	0.923529	N	0	0	0	0.114	4.097	MPN308	N	0.998626	0.977956	0.989555	0.99219	1.01236	1.01367	4	6.993
MPN309	364194	365411	+	gene	Proline-rich P65 protein	0	1218	0.864764	N	23.993	0	0	0.236	1.887	MPN309	N	0.935082	0.738273	0.774208	0.723515	0.656853	0.777716	3	5.157
MPN310	365431	370887	+	gene	Cytadherence high molecular weight protein 2 (Cytadherence accessory protein 2)	0	5457	0.868105	N	0	0	0	0.228	2.084	MPN310_MPN310a	N_F2	0.938695	0.635932	0.620721	0.523456	0.338101	0.261166	2	3.449
MPN310a	370387	370887	+	gene	P28	0	501	0.782705	F2	0	0	0	0.429	0.021	MPN310_MPN310a	N_F2	0.846351	0.616899	0.612107	0.499422	0.327292	0.234911	2	3.291
MPN311	370902	371975	+	gene	Conserved hypothetical protein MPN_311	0	1074	0.852273	N	0	0	0	0.266	1.23	MPN311_MPN312	N_N	0.921575	0.763242	0.732275	0.656618	0.526593	0.370904	3	4.365
MPN312	371965	372621	+	gene	Uncharacterized protein MPN_312	0	657	0.881956	N	0	0	0	0.196	2.926	MPN311_MPN312	N_N	0.953672	0.875496	0.836503	0.762261	0.623956	0.535976	3	5.116
MPN313	372704	372976	-	gene	Sigma20 accesory protein	0	273	0.874494	N	0	0	0	0.213	2.472	MPN313	N	0.945603	0.883876	0.896451	0.899408	0.828681	0.679133	3	5.939
MPN314	373377	373802	+	gene	Protein mraZ	1	426	0.835938	N	0	0	0	0.307	0.611	MPN314_MPN315	N_F2	0.903912	0.721069	0.688953	0.691016	0.630412	0.528804	3	4.688
MPN315	373792	374718	+	gene	S-adenosyl-L-methionine-dependent methyltransferase mraW (EC 2.1.1.-)	1	927	0.773653	F2	0	0	0	0.445	0.01	MPN314_MPN315	N_F2	0.836562	0.626542	0.552741	0.441573	0.252202	0.088111	2	2.852
MPN316	374721	375980	+	gene	Cell division protein ftsA	0	1260	0.836861	N	0	0	0	0.305	0.638	MPN316	N	0.90491	0.794731	0.78991	0.737356	0.631741	0.544983	3	4.952
MPN317	375986	377128	+	gene	Cell division protein ftsZ	1	1143	0.840622	N	0	0	0	0.296	0.759	MPN317	N	0.908977	0.800792	0.771306	0.752626	0.690467	0.549114	3	5.086
MPN318	377171	378646	+	gene	Putative amino acid pernease	0	1476	0.175188	E	0	0.777	0.305	0	0	MPN318_MPN319	E_N	0.189433	0.0330299	0.0443236	0.0440781	0.0355149	0.0553178	1	0.365
MPN319	378621	380132	+	gene	Putative amino acid pernease	0	1512	0.889868	N	0	0	0	0.178	3.376	MPN318_MPN319	E_N	0.962227	0.877695	0.893092	0.726059	0.424836	0.334912	3	4.526
MPN320	380627	381490	+	gene	Thymidylate synthase (TS) (TSase) (EC 2.1.1.45)	0	864	0.867609	N	0	0	0	0.229	2.054	MPN320	N	0.938159	0.884617	0.872299	0.87448	0.844924	0.873794	3	6.101
MPN321	381492	381974	+	gene	Dihydrofolate reductase (EC 1.5.1.3)	0	483	0.406897	F1	0	0	0.235	0.014	0	MPN321	F1	0.439983	0.0428433	0.0561905	0.0461047	0.0542929	0.087949	1	0.585
MPN322	381981	383000	+	gene	Ribonucleoside-diphosphate reductase subunit beta (EC 1.17.4.1) (Ribonucleotide reductase small subunit)	1	1020	0.920479	N	0	0	0	0.119	4.139	MPN322	N	0.995328	0.829464	0.79722	0.732714	0.596009	0.512925	3	4.928
MPN323	383003	383464	+	gene	Protein nrdI	1	462	0.915865	N	0	0	0	0.127	4.159	MPN323	N	0.990339	0.793602	0.788033	0.719448	0.605574	0.558869	3	4.926
MPN324	383488	385653	+	gene	Ribonucleoside-diphosphate reductase subunit alpha (EC 1.17.4.1) (Ribonucleotide reductase)	1	2166	0.887692	N	0	0	0	0.183	3.258	MPN324	N	0.959875	0.779607	0.716695	0.665353	0.587407	0.484448	3	4.634
MPN325	385800	386102	+	gene	50S ribosomal protein L21	1	303	0.0989011	E	0	2.807	0.111	0	0	MPN325_MPN326	E_E	0.106943	0.0438858	0.0263336	0.0621614	0.0432553	0.0754592	1	0.379
MPN326	386095	386397	+	gene	ribosomal-processing cysteine protease Prp	1	303	0.135531	E	0	3.925	0.193	0	0	MPN325_MPN326_MPN327	E_E_E	0.146552	0.0633906	0.0526672	0.0791145	0.0720922	0.0431195	1	0.495
MPN327	386390	386704	+	gene	50S ribosomal protein L27	1	315	0.164912	E	0	1.441	0.275	0	0	MPN326_MPN327_MPN328	E_E_F1	0.178322	0.0747342	0.0756744	0.0757834	0.041434	0.0619559	1	0.498
MPN328	386697	387557	+	gene	Probable endonuclease 4 (EC 3.1.21.2) (Endonuclease IV) (Endodeoxyribonuclease IV)	1	861	0.190968	F1	0	0.23	0.352	0	0	MPN327_MPN328_MPN329	E_F1_N	0.206496	0.0463774	0.0445259	0.0358312	0.0558691	0.0607568	1	0.42
MPN329	387511	387987	+	gene	Ferric uptake regulation protein	0	477	0.893271	N	0	0	0	0.171	3.549	MPN328_MPN329_MPN330	F1_N_N	0.965908	0.883351	0.900719	0.898437	1.00917	1.20857	4	6.842
MPN330	387977	388861	+	gene	Conserved hypothetical protein MPN_330	0	885	0.874529	N	0	0	0	0.213	2.474	MPN329_MPN330	N_N	0.945642	0.821772	0.815423	0.80137	0.728475	0.653569	3	5.423
MPN331	388886	390220	+	gene	Trigger factor (TF) (EC 5.2.1.8)	0	1335	0.744805	F2	0	0	0	0.481	0.001	MPN331	F2	0.805368	0.443734	0.337044	0.288541	0.145605	0.0684966	2	1.976
MPN332	390291	392678	+	gene	ATP-dependent protease La (EC 3.4.21.53)	1	2388	0.115814	E	0	4.077	0.146	0	0	MPN332	E	0.125231	0.0284816	0.0394563	0.0552514	0.0448547	0.0629645	1	0.366
MPN333	392873	395125	+	gene	Putative ABC transport system permease protein	0	2253	0.896501	N	0	0	0	0.165	3.699	MPN333	N	0.9694	0.909339	0.904215	0.915452	0.837104	0.783228	3	6.129
MPN334	395128	396108	+	gene	Putative ABC transporter ATP-binding protein MPN_334	0	981	0.879955	N	0	0	0	0.2	2.806	MPN334_MPN335	N_N	0.951508	0.919631	0.936289	0.920748	0.802403	0.64324	3	5.961
MPN335	396095	398320	+	gene	Putative ABC transport system permease protein	0	2226	0.914315	N	0.899	0	0	0.13	4.154	MPN334_MPN335	N_N	0.988662	0.946067	0.952262	0.949434	0.914619	0.839559	4	6.486
MPN336	398321	399370	-	gene	Nicotinate-nucleotide adenylyltransferase (EC 2.7.7.18), phosphopantetheine adenylyltransferase (EC 2.7.7.3) and choline-phosphate cytidylyltransferase (EC 2.7.7.15)	1	1050	0.128964	E	0	4.206	0.177	0	0	MPN336	E	0.139451	0.0436229	0.041037	0.0554471	0.0436897	0.0466634	1	0.372
MPN337	399440	401305	+	gene	Conserved hypothetical protein MPN_337	0	1866	0.1	E	0	2.909	0.113	0	0	MPN337	E	0.108131	0.0340725	0.0410804	0.046833	0.0421739	0.0613106	1	0.345
MPN338	401308	403206	+	gene	Conserved hypothetical protein MPN_338	0	1899	0.0981882	E	0	2.741	0.11	0	0	MPN338_MPN339	E_F1	0.106172	0.0435695	0.0378151	0.0513944	0.0494617	0.0498798	1	0.36
MPN339	403206	403880	+	gene	Conserved hypothetical protein MPN_339 (RDD family protein)	1	675	0.272578	F1	0	0	0.504	0	0	MPN338_MPN339	E_F1	0.294743	0.190172	0.17471	0.169726	0.145427	0.120809	1	1.179
MPN340	403884	405473	+	gene	DNA helicase II / ATP-dependent DNA helicase PcrA [EC:3.6.4.12]	0	1590	0.905726	N	0	0	0	0.146	4.021	MPN340	N	0.979375	0.988177	1.00105	1.00946	0.960694	0.881639	4	6.796
MPN341	405536	407683	+	gene	DNA helicase II / ATP-dependent DNA helicase PcrA [EC:3.6.4.12]	1	2148	0.915719	N	0	0	0	0.128	4.159	MPN341	N	0.99018	0.965019	0.928558	0.930107	0.796812	0.569104	3	5.947
MPN342	407824	409455	+	gene	Putative type I restriction enzyme HsdM (EC 2.1.1.72)	0	1632	0.896599	N	0	0	0	0.164	3.703	MPN342	N	0.969505	0.971688	0.979083	0.973916	0.890338	0.790781	4	6.468
MPN343	409525	410826	+	gene	Putative type-1 restriction enzyme specificity protein MPN_343 (S.mpnORFDP) (Type I restriction enzyme specificity protein MPN_343) (S protein)	0	1302	0.895082	N	70.715	0	0	0.167	3.635	MPN343	N	0.967865	0.916566	0.810833	0.804245	0.709813	0.617528	3	5.455
MPN344	411049	411699	+	gene	Uncharacterized protein MPN_344	0	651	0.858796	N	26.462	0	0	0.25	1.556	MPN344	N	0.928629	0.832002	0.812099	0.807078	0.601369	0.592669	3	5.114
MPN345	412347	413264	+	gene	Putative type-1 restriction enzyme mpnORFDP R protein part 2 (EC 3.1.21.3) (Putative type I restriction enzyme mpnORFDP R protein part 2) (mpnORFDBP)	0	918	0.908213	N	1.418	0	0	0.141	4.077	MPN345	N	0.982064	0.940524	0.909921	0.916697	0.774886	0.643317	3	5.91
MPN346	413394	413741	+	gene	Uncharacterized protein MPN_346	0	348	0.89172	N	0	0	0	0.174	3.472	MPN346	N	0.96423	0.983564	0.934122	0.943328	0.852433	0.787275	3	6.307
MPN347	413948	415078	+	gene	Putative type I restriction enzyme mpnORFDP R protein part 1 (EC 3.1.21.3) (mpnORFDAP)	0	1131	0.875368	N	0	0	0	0.211	2.525	MPN347	N	0.946548	0.954965	0.934086	0.928063	0.834373	0.707569	3	6.131
MPN347a	415124	415258	+	gene	-	0	135	0.886179	N	0	0	0	0.186	3.173	MPN347a	N	0.958238	0.855001	0.829958	0.752553	0.464027	0.334965	3	4.556
MPN347b	415261	415452	+	gene	type II toxin-antitoxin system death-on-curing family toxin	0	192	0.873563	N	0	0	0	0.215	2.415	MPN347b	N	0.944597	1.04813	0.991596	0.913227	0.803082	0.625791	3	6.114
MPN347c	415660	415995	+	gene	type II toxin-antitoxin system death-on-curing family toxin	1	336	0.940789	N	0	0	0	0.088	3.487	MPN347c	N	1.01729	1.05971	1.02633	1.00481	0.79631	0.803491	4	6.498
MPN348	416033	416527	+	gene	5-formyltetrahydrofolate cyclo-ligase (EC 6.3.3.2)	1	495	0.818792	F2	0	0	0	0.35	0.247	MPN348_MPN349	F2_E	0.885372	0.676025	0.408507	0.324423	0.0748501	0.0460858	2	2.21
MPN349	416517	417362	+	gene	M-pesterase	1	846	0.129921	E	0	4.179	0.179	0	0	MPN348_MPN349_MPN350	F2_E_E	0.140486	0.0384337	0.0301903	0.0526392	0.0232455	0.0424829	1	0.307
MPN350	417354	418073	-	gene	Putative glycerol-3-phosphate acyltransferase PlsY (EC 2.3.1.15)	1	720	0.123457	E	0	4.268	0.163	0	0	MPN349_MPN350	E_E	0.133496	0.0225976	0.0488147	0.059519	0.0516327	0.0817474	1	0.412
MPN351	418079	418720	-	gene	tRNA: m1A22 methyltransferase TmrK	1	642	0.221453	F1	0	0.009	0.433	0	0	MPN351_MPN352	F1_E	0.239461	0.108247	0.0945276	0.090749	0.0919362	0.06619	1	0.709
MPN352	418704	420203	-	gene	RNA polymerase sigma factor rpoD (Sigma-A) (EC 2.7.7.6)	1	1500	0.105926	E	0	3.431	0.125	0	0	MPN351_MPN352	F1_E	0.114539	0.0266241	0.0287563	0.0422823	0.0583146	0.0806575	1	0.373
MPN353	420256	422118	-	gene	DNA primase (EC 2.7.7.-)	1	1863	0.101968	E	1.182	3.089	0.117	0	0	MPN353_MPN354	E_E	0.110259	0.035721	0.0248638	0.0505965	0.0633741	0.0701946	1	0.389
MPN354	422102	423451	-	gene	Glycyl-tRNA synthetase (EC 6.1.1.14) (Glycine--tRNA ligase) (GlyRS)	1	1350	0.117599	E	0	4.15	0.15	0	0	MPN353_MPN354	E_E	0.127161	0.0383159	0.0307427	0.0317174	0.0517925	0.0677643	1	0.352
MPN355	423473	424192	-	gene	Probable 23S rRNA (guanosine-2'-O-)-methyltransferase rlmB (EC 2.1.1.-)	1	720	0.91821	N	0	0	0	0.123	4.155	MPN355	N	0.992874	0.942936	0.909728	0.90707	0.865607	0.631272	3	6.072
MPN356	424204	425517	-	gene	Cysteinyl-tRNA synthetase (EC 6.1.1.16) (Cysteine--tRNA ligase) (CysRS)	1	1314	0.100507	E	0	2.956	0.114	0	0	MPN356_MPN357	E_E	0.108679	0.0269839	0.0376455	0.0195448	0.0531923	0.0671102	1	0.322
MPN357	425498	427474	-	gene	DNA ligase (EC 6.5.1.2) (Polydeoxyribonucleotide synthase [NAD+])	1	1977	0.129141	E	0	4.202	0.177	0	0	MPN356_MPN357	E_E	0.139642	0.0366249	0.0403654	0.0545717	0.0497278	0.0495717	1	0.378
MPN358	427642	429246	+	gene	Uncharacterized protein MPN_358	0	1605	0.974394	N	0	0	0	0.05	1.535	MPN358	N	1.05363	1.15248	1.19005	1.21924	1.2299	1.25659	4	8.415
MPN359	429476	430252	+	gene	Conserved hypothetical protein MPN_359	0	777	0.924394	N	0	0	0	0.113	4.081	MPN359	N	0.999561	1.03116	1.03375	1.01235	1.00512	1.00756	4	7.101
MPN360	430297	430590	+	gene	50S ribosomal protein L31	1	294	0.075188	E	0	0.885	0.073	0	0	MPN360	E	0.0813019	0.0250226	0.0324319	0.0347985	0.0295957	0.0774449	1	0.287
MPN361	430591	431670	+	gene	Peptide chain release factor 1 (RF-1)	1	1080	0.102881	E	0	3.17	0.119	0	0	MPN361_MPN362	E_F1	0.111246	0.0232824	0.0310639	0.0492024	0.0627691	0.0454152	1	0.355
MPN362	431670	433031	+	gene	Protein methyltransferase hemK (EC 2.1.1.-) (Protein-glutamine N-methyltransferase hemK) (Protein-(glutamine-N(5)) MTase hemK)	1	1362	0.354892	F1	1.47	0	0.385	0.004	0	MPN361_MPN362	E_F1	0.38375	0.140185	0.123991	0.108733	0.0636456	0.0536849	1	0.8
MPN363	433163	433471	+	gene	Conserved hypothetical lipoprotein MPN_363	0	309	0.853211	N	24.675	0	0	0.264	1.274	MPN363	N	0.92259	0.958711	0.877199	0.976593	0.902806	0.877472	4	6.445
MPN365	435581	436693	+	gene	Putative type-1 restriction enzyme specificity protein MPN_365 (S.mpnORFCP) (Type I restriction enzyme specificity protein MPN_365) (S protein)	0	1113	0.918367	N	65.737	0	0	0.123	4.154	MPN365	N	0.993044	1.00519	1.04378	1.02549	1.073	1.08107	4	7.311
MPN366	436777	437595	+	gene	Putative mgpC-like protein MPN_366	0	819	0.666667	F2	94.866	0	0	0.44	0	MPN366_MPN367	F2_N	0.720877	0.409601	0.405537	0.395573	0.504645	0.226378	2	3.005
MPN367	437421	438494	+	gene	Putative mgpC-like protein MPN_367	0	1074	1	N	98.509	0	0	0.031	0.524	MPN366_MPN367	F2_N							NC
MPN368	439351	439725	+	gene	Uncharacterized protein MPN_368	0	375	0.973856	N	54.545	0	0	0.051	1.564	MPN368	N	1.05305	1.09629	1.1089	1.07891	1.05481	1.11561	4	7.575
MPN369	439857	440618	-	gene	Uncharacterized lipoprotein MPN_369	0	762	0.890625	N	88.962	0	0	0.177	3.416	MPN369	N	0.963046	1.0192	1.0559	1.08473	1.07631	1.14957	4	7.486
MPN370	441259	443472	+	gene	Putative adhesin P1-like protein MPN_370	0	2214	0.827988	N	82.106	0	0	0.327	0.41	MPN370	N	0.895316	0.795617	0.75873	0.692656	0.786099	0.89231	3	5.505
MPN371	443515	444150	-	gene	Uncharacterized protein MPN_371	0	636	1	N	99.843	0	0	0.031	0.524	MPN371	N							NC
MPN372	444304	446079	+	gene	ADP-ribosylating toxin CARDS (EC 2.4.2.-) (CARDX TX) (ADP-ribosyltransferase CARDS)	0	1776	0.896875	N	0	0	0	0.164	3.715	MPN372	N	0.969804	0.933506	0.905823	0.901535	0.835219	0.866318	3	6.213
MPN373	446090	446569	-	gene	Uncharacterized protein MPN_373	0	480	0.914352	N	0	0	0	0.13	4.154	MPN373	N	0.988702	0.915202	0.862023	0.885643	0.797269	0.735727	3	5.93
MPN374	447733	448422	-	gene	Uncharacterized protein MPN_374	0	690	0.956667	N	3.193	0	0	0.068	2.572	MPN374	N	1.03446	1.11155	1.07596	1.11848	1.12839	1.1134	4	7.753
MPN375	448768	449157	-	gene	Uncharacterized protein MPN_375	0	390	0.852273	N	0	0	0	0.266	1.23	MPN375	N	0.921575	0.866039	0.821025	0.806429	0.670949	0.601958	3	5.301
MPN376	449536	452958	-	gene	Uncharacterized protein MPN_376	0	3423	0.904901	N	0	0	0	0.148	3.999	MPN376	N	0.978483	0.943206	0.936609	0.943366	0.888559	0.837692	4	6.399
MPN377	453385	453609	+	gene	Uncharacterized protein MPN_377	0	225	0.857143	N	0	0	0	0.254	1.469	MPN377	N	0.926841	0.806591	0.786194	0.683971	0.484758	0.44941	3	4.501
MPN378	453613	456231	+	gene	DNA polymerase III subunit alpha (EC 2.7.7.7)	1	2619	0.116151	E	0	4.092	0.146	0	0	MPN378	E	0.125596	0.0400659	0.0359606	0.0477404	0.044218	0.0499009	1	0.349
MPN379	456235	457110	+	gene	5'-3' exonuclease (EC 3.1.11.-)	1	876	0.151899	E	0	2.582	0.238	0	0	MPN379_MPN380	E_N	0.16425	0.0623475	0.0527805	0.0781131	0.0548083	0.0633284	1	0.487
MPN380	457110	457943	+	gene	Formamidopyrimidine-DNA glycosylase (Fapy-DNA glycosylase) (EC 3.2.2.23) (DNA-(apurinic or apyrimidinic site) lyase mutM) (AP lyase mutM) (EC 4.2.99.18)	1	834	0.856383	N	0	0	0	0.256	1.43	MPN379_MPN380	E_N	0.92602	0.842623	0.816419	0.800088	0.651677	0.532228	3	5.158
MPN381	458089	458967	+	gene	Putative Cof-like hydrolase acting on phosphorylated sugars and small metabolites	0	879	0.591425	F2	0	0	0.005	0.267	0	MPN381_MPN382	F2_F2	0.639517	0.268591	0.15049	0.0603086	0.0372279	0.0556666	2	0.959
MPN382	458961	459563	+	gene	Dephospho-CoA kinase (EC 2.7.1.24) (Dephosphocoenzyme A kinase)	0	603	0.707182	F2	0	0	0	0.486	0	MPN381_MPN382_MPN383	F2_F2_F1	0.764687	0.424122	0.283326	0.315365	0.144981	0.102975	2	1.956
MPN383	459493	460341	-	gene	nucleotidase, also common to HADs (works well also with CoA and NADP)	1	849	0.352941	F1	0	0	0.391	0.004	0	MPN382_MPN383	F2_F1	0.381641	0.0887469	0.0469874	0.0604994	0.0848991	0.0807857	1	0.668
MPN384	460344	462725	-	gene	Leucyl-tRNA synthetase (EC 6.1.1.4) (Leucine--tRNA ligase) (LeuRS)	1	2382	0.107276	E	0	3.539	0.127	0	0	MPN384	E	0.115999	0.0298031	0.0342017	0.0611625	0.0605857	0.0741217	1	0.409
MPN385	462726	463070	-	gene	Conserved hypothetical protein MPN_385	0	345	0.540193	F2	0	0	0.021	0.151	0	MPN385	F2	0.584119	0.316749	0.212667	0.153777	0.107582	0.113553	2	1.381
MPN386	463105	463794	-	gene	Putative deoxynucleoside kinase protein (EC 2.7.1.76, EC 2.7.1.113)	1	690	0.856913	N	0	0	0	0.255	1.457	MPN386	N	0.926593	0.806855	0.788255	0.649833	0.379701	0.20818	3	4.001
MPN387	463942	465018	-	gene	Conserved hypothetical protein MPN_387	0	1077	0.76931	F2	0	0	0	0.452	0.007	MPN387_MPN388	F2_F2	0.831866	0.503143	0.478284	0.411502	0.299981	0.221248	2	2.836
MPN388	465011	465412	-	gene	Conserved hypothetical protein MPN_388	1	402	0.767956	F2	0	0	0	0.454	0.006	MPN387_MPN388_MPN389	F2_F2_F2	0.830402	0.371413	0.178734	0.115066	0.0924254	0.121944	2	1.445
MPN389	465390	466409	-	gene	Probable lipoate-protein ligase A (Lipoate--protein ligase) (EC 2.7.7.63)	0	1020	0.676471	F2	0	0	0	0.455	0	MPN388_MPN389	F2_F2	0.731478	0.245069	0.13783	0.110915	0.0879006	0.118614	2	1.209
MPN390	466436	467809	-	gene	Dihydrolipoyl dehydrogenase (EC 1.8.1.4) (Dihydrolipoamide dehydrogenase) (E3 component of pyruvate complex)	1	1374	0.38853	F1	0	0	0.288	0.009	0	MPN390	F1	0.420123	0.0774206	0.0441332	0.0448614	0.0524619	0.0522972	1	0.556
MPN391	467810	469018	-	gene	Dihydrolipoyllysine-residue acetyltransferase component of pyruvate dehydrogenase complex (EC 2.3.1.12) (E2) (Dihydrolipoamide acetyltransferase component of pyruvate dehydrogenase complex)	1	1209	0.4573	F1	0	0	0.114	0.04	0	MPN391	F1	0.494486	0.119796	0.068656	0.0623327	0.0614472	0.075667	1	0.728
MPN391a	469126	469215	-	gene	-	0	90	0.865854	N	0	0	0	0.233	1.951	MPN391a	N	0.93626	0.909115	0.876716	0.808995	0.744044	0.646004	3	5.602
MPN392	469337	470320	-	gene	Pyruvate dehydrogenase E1 component subunit beta (EC 1.2.4.1)	0	984	0.436795	F1	0	0	0.157	0.027	0	MPN392	F1	0.472312	0.106677	0.0600442	0.052237	0.0644192	0.0498235	1	0.66
MPN393	470342	471418	-	gene	Pyruvate dehydrogenase E1 component subunit alpha (EC 1.2.4.1)	0	1077	0.560247	F2	0	0	0.012	0.193	0	MPN393	F2	0.605804	0.168628	0.0814416	0.06673	0.0486455	0.0545544	1	0.805
MPN394	471439	472878	-	gene	Probable NADH oxidase (NOXase) (EC 1.6.99.3)	1	1440	0.673197	F2	1.39	0	0	0.45	0	MPN394	F2	0.727938	0.466338	0.383117	0.328859	0.226734	0.0853351	2	2.246
MPN395	472946	473479	-	gene	Adenine phosphoribosyltransferase (APRT) (EC 2.4.2.7)	1	534	0.155602	E	0	2.237	0.248	0	0	MPN395	E	0.168254	0.0359038	0.0328132	0.0128028	0.0653317	0.0549506	1	0.358
MPN396	473514	476429	-	gene	Protein-export membrane protein secD	1	2916	0.113481	E	0	3.96	0.14	0	0	MPN396	E	0.122708	0.0278813	0.0219012	0.038774	0.0629557	0.0593961	1	0.355
MPN397	476472	478634	+	gene	Probable guanosine-3',5'-bis(diphosphate) 3'-pyrophosphohydrolase (EC 3.1.7.2) (Penta-phosphate guanosine-3'-pyrophosphohydrolase) ((ppGpp)ase)	1	2163	0.857216	N	0	0	0	0.254	1.473	MPN397_MPN398	N_N	0.926921	0.813627	0.753246	0.660832	0.500369	0.374854	3	4.397
MPN398	478631	479287	-	gene	Uncharacterized protein MPN_398	1	657	0.866779	N	0	0	0	0.231	2.005	MPN397_MPN398_MPN399	N_N_N	0.937261	0.853048	0.795284	0.772668	0.726842	0.545902	3	5.276
MPN399	479287	480150	-	gene	Conserved hypothetical protein MPN_399	1	864	0.883033	N	0	0	0	0.193	2.99	MPN398_MPN399	N_N	0.954837	0.903439	0.855666	0.795162	0.713379	0.544703	3	5.401
MPN400	480212	481960	-	gene	IgG binding protein by homology to M. mycoides	0	1749	0.826032	N	0	0	0	0.332	0.37	MPN400	N	0.8932	0.746319	0.653635	0.611216	0.522332	0.373703	3	4.182
MPN401	482728	483210	-	gene	Transcription elongation factor greA (Transcript cleavage factor greA)	1	483	0.14023	E	0	3.608	0.206	0	0	MPN401	E	0.151633	0.0275421	0.0462745	0.0319186	0.0452441	0.0270612	1	0.315
MPN402	483492	484943	+	gene	Prolyl-tRNA synthetase (EC 6.1.1.15) (Proline--tRNA ligase) (ProRS)	1	1452	0.117737	E	0	4.154	0.15	0	0	MPN402	E	0.127311	0.0295144	0.0274812	0.0401016	0.0346076	0.0539983	1	0.304
MPN403	485133	485456	+	gene	Conserved hypothetical protein MPN_403	0	324	0.910959	N	0	0	0	0.136	4.123	MPN403	N	0.985033	0.952813	0.940488	0.96685	0.950358	0.947374	4	6.684
MPN404	485491	486477	+	gene	Conserved hypothetical protein MPN_404	1	987	0.907762	N	0	0	0	0.142	4.068	MPN404	N	0.981576	0.920911	0.946143	0.914534	0.836837	0.761382	3	6.165
MPN405	486484	487077	+	gene	Conserved hypothetical protein MPN_405	0	594	0.904851	N	0	0	0	0.148	3.998	MPN405	N	0.978429	0.951214	0.938871	0.932548	0.877574	0.944366	4	6.478
MPN406	487112	487366	+	gene	Acyl carrier protein homolog	1	255	0.164502	E	0	1.472	0.274	0	0	MPN406_MPNt23	E_F1	0.177879	0.121018	0.0995889	0.0734635	0.11076	0.101919	1	0.743
MPN407	487471	490110	-	gene	Predicted lipase	1	2640	0.915959	N	0.758	0	0	0.127	4.159	MPN407	N	0.99044	1.01761	1.01977	1.02281	1.03251	1.03052	4	7.162
MPN408	490338	492620	+	gene	Conserved hypothetical lipoprotein MPN_408	0	2283	0.90693	N	4.514	0	0	0.144	4.05	MPN408	N	0.980677	0.936623	0.901816	0.753029	0.543547	0.419777	3	4.965
MPN409	492693	494294	+	gene	Putative adhesin P1-like protein MPN_409	0	1602	0.830645	N	83.885	0	0	0.321	0.47	MPN409	N	0.898189	0.762221	0.771086	0.727822	0.722172	0.783193	3	5.302
MPN410	494657	495103	+	gene	Uncharacterized protein MPN_410	0	447	1	N	96.637	0	0	0.031	0.524	MPN410	N							NC
MPN411	495245	496003	-	gene	Conserved hypothetical lipoprotein MPN_411	1	759	0.973392	N	33.113	0	0	0.051	1.588	MPN411	N	1.05254	1.15705	1.19552	1.23145	1.28735	1.5726	4	8.873
MPN412	496597	497433	+	gene	Uncharacterized protein MPN_412	0	837	0.872	N	83.254	0	0	0.219	2.319	MPN412	N	0.942907	0.820021	0.782171	0.703487	0.771502	0.588582	3	5.26
MPN413	497510	497929	+	gene	Uncharacterized protein MPN_413	0	420	1	N	100	0	0	0.031	0.524	MPN413	N							NC
MPN414	498039	499520	+	gene	Putative mgpC-like protein MPN_414	0	1482	0.9	N	98.042	0	0	0.157	3.841	MPN414	N	0.973183	0.665602	0.647017	0.539957	0.590435	0.588582	3	4.379
MPN415	499771	500913	+	gene	ABC thiamine importer, substrate-binding subunit, thiB	1	1143	0.516035	F2	0	0	0.036	0.108	0	MPN415_MPN416	F2_F1	0.557996	0.125488	0.0600836	0.0539732	0.0631174	0.0657793	1	0.738
MPN416	500906	501640	+	gene	ABC thiamine importer, ATPase subunit, thiQ	1	735	0.360483	F1	0	0	0.37	0.005	0	MPN415_MPN416_MPN417	F2_F1_F1	0.389795	0.0803139	0.0455416	0.0488649	0.05937	0.0621428	1	0.575
MPN417	501633	503261	+	gene	ABC thiamine importer, permease subunit, thiP	1	1629	0.370143	F1	0	0	0.342	0.006	0	MPN416_MPN417	F1_F1	0.400241	0.0716872	0.0539058	0.0536329	0.0778124	0.0601822	1	0.622
MPN418	503262	503684	-	gene	Alanyl-tRNA synthetase (EC 6.1.1.7) (Alanine--tRNA ligase) (AlaRS)	1	423	0.283465	F1	0	0	0.505	0.001	0	MPN418_MPN419	F1_E	0.306514	0.0838553	0.0981186	0.0809834	0.0826506	0.0849658	1	0.707
MPN419	503684	506386	-	gene	Putative Holliday junction resolvase (EC 3.1.-.-)	1	2703	0.121661	E	0	4.252	0.159	0	0	MPN418_MPN419	F1_E	0.131553	0.0257158	0.0360488	0.0393134	0.0501534	0.0556407	1	0.342
MPN420	506438	507163	-	gene	Glycerophosphoryl diester phosphodiesterase	0	726	0.616208	F2	0	0	0.002	0.329	0	MPN420_MPN421	F2_F2	0.666315	0.291074	0.151696	0.101434	0.0631964	0.0404987	2	1.095
MPN421	507156	508583	-	gene	Major facilitator family protein CglT	0	1428	0.622862	F2	0	0	0.002	0.345	0	MPN420_MPN421	F2_F2	0.67351	0.386111	0.205722	0.151154	0.0658079	0.0663642	2	1.353
MPN422	508714	509826	-	gene	tRNA-specific 2-thiouridylase mnmA (EC 2.8.1.-)	1	1113	0.130608	E	0	4.156	0.181	0	0	MPN422	E	0.141229	0.0291989	0.047306	0.0599867	0.0470935	0.0674844	1	0.399
MPN423	509827	510216	-	gene	Conserved hypothetical protein MPN_423	0	390	0.778409	F2	0	0	0	0.437	0.015	MPN423_MPN424	F2_N	0.841705	0.472728	0.191981	0.131483	0.100642	0.0836053	2	1.568
MPN424	510216	510524	-	gene	Putative helix-turn-helix protein, YlxM/p13-like protein; Transcription factor.	1	309	0.899642	N	0	0	0	0.158	3.827	MPN423_MPN424_MPN425	F2_N_E	0.972796	0.949496	0.922469	0.917899	0.818285	0.632883	3	6.005
MPN425	510505	511551	-	gene	Cell division protein ftsY homolog	1	1047	0.112407	E	0	3.898	0.138	0	0	MPN424_MPN425	N_E	0.121548	0.0310567	0.0426923	0.0523515	0.0500899	0.0780198	1	0.391
MPN426	511557	514505	-	gene	SMC family, chromosome/DNA binding/protecting functions	1	2949	0.188324	F1	0	0.288	0.344	0	0	MPN426	F1	0.203637	0.0416158	0.03845	0.0575257	0.064492	0.0598557	1	0.457
MPN427	514690	515562	+	gene	P-sugar phosphatase YidA (Canadian consortium)	1	873	0.903431	N	0	0	0	0.151	3.957	MPN427	N	0.976893	0.910022	0.845881	0.819394	0.707722	0.542213	3	5.431
MPN428	515568	516530	-	gene	Phosphate acetyltransferase (EC 2.3.1.8) (Phosphotransacetylase)	1	963	0.642445	F2	0	0	0.001	0.391	0	MPN428	F2	0.694686	0.271768	0.131012	0.0765139	0.0635609	0.0814646	2	1.073
MPN429	516568	517797	-	gene	Phosphoglycerate kinase (EC 2.7.2.3)	1	1230	0.168773	E	0	1.161	0.286	0	0	MPN429	E	0.182496	0.0324391	0.03893	0.0459478	0.0532884	0.0770256	1	0.415
MPN430	517800	518813	-	gene	Glyceraldehyde-3-phosphate dehydrogenase (GAPDH) (EC 1.2.1.12)	1	1014	0.105033	E	0	3.356	0.123	0	0	MPN430	E	0.113574	0.0145646	0.0330351	0.0219426	0.0667523	0.067616	1	0.338
MPN431	518844	519797	-	gene	Similar to CbiQ, cobalt ABC transporter ATP-binding protein	0	954	0.223256	F1	0	0.007	0.437	0	0	MPN431_MPN432	F1_E	0.24141	0.0944226	0.0802501	0.0878999	0.100694	0.133457	1	0.762
MPN432	519787	520848	-	gene	Putative cobalt ABC transporter ATP-binding protein	0	1062	0.127615	E	0	4.237	0.173	0	0	MPN431_MPN432_MPN433	F1_E_E	0.137992	0.0334193	0.0436157	0.0564808	0.0514675	0.0646455	1	0.398
MPN433	520830	521642	-	gene	Putative cobalt ABC transporter ATP-binding protein CbiO	0	813	0.130969	E	0	4.143	0.182	0	0	MPN432_MPN433	E_E	0.141618	0.0272415	0.0451156	0.0673499	0.0563853	0.0762827	1	0.433
MPN434	521800	523587	-	gene	Chaperone protein DnaK (Heat shock protein 70) (Heat shock 70 kDa protein) (HSP70)	1	1788	0.114286	E	0	4.003	0.142	0	0	MPN434	E	0.123579	0.0173635	0.033936	0.0450363	0.0440076	0.0621484	1	0.331
MPN435	523643	524830	-	gene	lysylphosphatidylglycerol synthetase family	0	1188	0.121495	E	0	4.249	0.159	0	0	MPN435	E	0.131375	0.0634499	0.0591251	0.0677649	0.0827713	0.079761	1	0.535
MPN436	524840	528574	-	gene	Uncharacterized lipoprotein MPN_436	0	3735	0.0913446	E	6.213	2.105	0.097	0	0	MPN436	E	0.0987723	0.0284863	0.0321453	0.0408965	0.0540588	0.0704944	1	0.35
MPN437	528883	530841	-	gene	Uncharacterized protein MPN_437	0	1959	0.957746	N	11.236	0	0	0.067	2.506	MPN437_MPN438	N_N	1.03563	1.11729	1.14418	1.16347	1.2159	1.2058	4	8.162
MPN438	530819	531856	-	gene	Uncharacterized protein MPN_438	0	1038	0.918803	N	2.411	0	0	0.122	4.152	MPN437_MPN438	N_N	0.993516	1.03111	1.05378	1.0664	1.06817	1.05957	4	7.377
MPN439	531912	532625	-	gene	Uncharacterized lipoprotein MPN_439	0	714	0.925466	N	0	0	0	0.111	4.059	MPN439	N	1.00072	1.00874	1.00022	1.0205	0.993227	1.09217	4	7.119
MPN440	532781	534961	-	gene	Uncharacterized protein MPN_440	0	2181	0.924043	N	13.349	0	0	0.114	4.088	MPN440	N	0.999182	1.00796	0.986348	0.999271	0.951099	0.834293	4	6.729
MPN441	535431	535739	+	gene	Conserved hypothetical protein MPN_441	0	309	0.885305	N	0	0	0	0.188	3.123	MPN441	N	0.957293	0.825442	0.855474	0.818368	0.677201	0.632883	3	5.374
MPN442	536052	536504	-	gene	Uncharacterized lipoprotein MPN_442	0	453	0.811736	F2	0	0	0	0.367	0.162	MPN442_MPN443	F2_F1	0.877742	0.751853	0.752304	0.716673	0.639999	0.446113	3	4.744
MPN443	536489	537718	-	gene	Probable ATP-dependent RNA helicase (EC 3.6.1.-)	0	1230	0.25722	F1	0	0	0.494	0	0	MPN442_MPN443	F2_F1	0.278136	0.0528637	0.0519067	0.0570867	0.044407	0.047809	1	0.466
MPN444	537725	541702	-	gene	Conserved hypothetical lipoprotein MPN_444	0	3978	0.0918481	E	0	2.151	0.098	0	0	MPN444	E	0.0993167	0.0260146	0.0268938	0.0387622	0.0450546	0.0657266	1	0.317
MPN445	541757	542566	+	gene	Triacylglycerol lipase (lip) 3 (EC 3.1.-.-)	0	810	0.768493	F2	0	0	0	0.453	0.006	MPN445	F2	0.830983	0.625483	0.567247	0.49452	0.380143	0.169318	2	3.28
MPN446	542627	543244	-	gene	30S ribosomal protein S4	1	618	0.0878136	E	0	1.793	0.092	0	0	MPN446	E	0.0949542	0.028628	0.0334975	0.0276476	0.0246896	0.0369182	1	0.237
MPN447	543267	546323	-	gene	Cytadherence high molecular weight protein 1 (Cytadherence accessory protein 1)	0	3057	0.836392	N	6.283	0	0	0.306	0.624	MPN447	N	0.904403	0.5146	0.494056	0.427098	0.257446	0.166623	2	2.783
MPN448	546387	547244	-	gene	transporter protein	0	858	0.390181	F1	0	0	0.283	0.01	0	MPN448	F1	0.421908	0.0378378	0.0705904	0.0697619	0.0635697	0.0874507	1	0.639
MPN449	547295	548641	-	gene	Conserved hypothetical protein MPN_449	1	1347	0.0898599	E	0	1.972	0.095	0	0	MPN449	E	0.0971668	0.0362158	0.0343748	0.0483297	0.0535432	0.0994717	1	0.398
MPN450	548653	549552	-	gene	DNA polymerase III subunit delta (EC 2.7.7.7)	1	900	0.612346	F2	0	0	0.003	0.319	0	MPN450_MPN451	F2_N	0.662138	0.108468	0.0603527	0.0704706	0.0631741	0.0435986	1	0.776
MPN451	549476	550585	-	gene	ComE operon protein 3 related protein	0	1110	0.907	N	0	0	0	0.144	4.052	MPN450_MPN451	F2_N	0.980753	0.92918	0.905823	0.862388	0.801023	0.721012	3	5.942
MPN452	550625	552643	-	gene	Cytadherence high molecular weight protein 3 (Cytadherence accessory protein 3) (Accessory adhesin protein 3)	0	2019	0.690793	F2	4.559	0	0	0.473	0	MPN452	F2	0.746965	0.259766	0.214798	0.159008	0.116241	0.0783867	2	1.397
MPN453	552657	553481	-	gene	P30 adhesin (Cytadhesin P30) (30 kDa adhesin-related protein)	1	825	0.729124	F2	30.583	0	0	0.489	0	MPN453	F2	0.788413	0.328056	0.248909	0.179095	0.112235	0.0839118	2	1.548
MPN454	553502	554083	-	gene	Conserved hypothetical protein MPN_454	0	582	0.780534	F2	0	0	0	0.433	0.018	MPN454	F2	0.844003	0.442041	0.417076	0.344465	0.251648	0.202184	2	2.503
MPN455	554172	555035	-	gene	Conserved hypothetical protein	0	864	0.865039	N	0	0	0	0.235	1.903	MPN455	N	0.935379	0.836708	0.77435	0.709895	0.488235	0.192916	3	4.313
MPN456	555361	558378	-	gene	Conserved hypothetical lipoprotein MPN_456/OppA	0	3018	0.107474	E	34.703	3.555	0.128	0	0	MPN456	E	0.116213	0.0334072	0.0235322	0.0454488	0.0515382	0.0674316	1	0.354
MPN457	558761	559750	-	gene	Uncharacterized protein MPN_457/OppA	0	990	0.917323	N	19.414	0	0	0.125	4.158	MPN457_MPN458	N_N	0.991915	1.00452	0.986846	0.973825	0.971144	0.957797	4	6.848
MPN458	559692	560219	-	gene	OppA	0	528	0.919162	N	31.689	0	0	0.122	4.15	MPN457_MPN458_MPN459	N_N_N	0.993903	1.02032	0.990112	0.956125	0.989951	0.995654	4	6.917
MPN459	560086	561861	-	gene	Conserved hypothetical lipoprotein MPN_459/OppA	0	1776	0.857974	N	48	0	0	0.252	1.512	MPN458_MPN459	N_N	0.92774	0.850792	0.813478	0.793816	0.790454	0.787973	3	5.688
MPN460	562621	564318	-	gene	Ktr system potassium uptake protein B	1	1698	0.145098	E	0	3.207	0.219	0	0	MPN460	E	0.156897	0.0435034	0.0404092	0.0433579	0.0656039	0.0596275	1	0.418
MPN461	564353	565048	+	gene	Ktr system potassium uptake protein A;binds c-di-AMP	1	696	0.133758	E	0	4.021	0.189	0	0	MPN461	E	0.144634	0.0572333	0.0641064	0.0736975	0.0752146	0.103095	1	0.558
MPN462	565098	566012	+	gene	Uncharacterized protein MPN_462	0	915	0.847222	N	84.245	0	0	0.279	1.007	MPN462	N	0.916114	0.887469	0.838725	0.889215	0.970391	1.00141	4	6.46
MPN463	566087	566560	+	gene	Conserved hypothetical protein MPN_463	0	474	1	N	98.309	0	0	0.031	0.524	MPN463	N							NC
MPN464	566854	568191	+	gene	Putative mgpC-like protein MPN_464	0	1338	0.75	F2	92.67	0	0	0.476	0.001	MPN464	F2	0.810986	0.713145	0.581973	0.697903	0.632609	0.420415	3	4.433
MPN464a	568588	569118	+	gene	MPN464a	0	531	0.909091	N	95.849	0	0	0.14	4.094	MPN464a_MPN465	N_N	0.983014	0.847129	1.04568	1.12199	0.984058	0.93638	4	6.972
MPN465	568608	569207	-	gene	Conserved hypothetical protein MPN_465	0	600	0.923077	N	88.648	0	0	0.115	4.105	MPN464a_MPN465	N_N	0.998137	0.955736	1.14288	1.02849	1.00929	0.830051	4	6.989
MPN466	569251	569673	-	gene	Conserved hypothetical protein MPN_466	0	423	0.858586	N	76.303	0	0	0.251	1.545	MPN466	N	0.928402	0.981594	1.04568	0.93499	0.934358	1.0107	4	6.773
MPN467	569703	570008	-	gene	Conserved hypothetical lipoprotein MPN_467	0	306	1	N	98.361	0	0	0.031	0.524	MPN467	N							NC
MPN468	570745	571371	+	gene	Putative adhesin P1-like protein MPN_468	0	627	0.83945	N	64.696	0	0	0.299	0.719	MPN468	N	0.907709	0.744985	0.652952	0.651062	0.514599	0.485985	3	4.344
MPN468a	570404	570610	+	gene	MPN468a	0	207	1	N	99.029	0	0	0.031	0.524	MPN468a	N							NC
MPN469	572217	573026	-	gene	Conserved hypothetical protein MPN_469	1	810	0.889041	N	0	0	0	0.18	3.332	MPN469_MPN470	N_E	0.961333	0.784134	0.638153	0.509313	0.264213	0.120941	2	3.316
MPN470	572989	574053	-	gene	Putative Xaa-Pro aminopeptidase (X-Pro aminopeptidase) (EC 3.4.11.9) (Aminopeptidase P) (APP) (Aminoacylproline aminopeptidase)	1	1065	0.137643	E	0	3.792	0.199	0	0	MPN469_MPN470_MPN471	N_E_F2	0.148836	0.036091	0.0374821	0.046652	0.0615678	0.088993	1	0.43
MPN471	574053	574214	-	gene	50S ribosomal protein L33 1	1	162	0.773973	F2	0	0	0	0.444	0.01	MPN470_MPN471	E_F2	0.836908	0.501481	0.285593	0.105667	0.0674013	0.0201569	2	1.519
MPN472	574233	575114	-	gene	Lipid binding	1	882	0.0881612	E	0	1.823	0.092	0	0	MPN472	E	0.09533	0.0419145	0.0543255	0.0330308	0.0594897	0.085248	1	0.398
MPN473	575120	575926	-	gene	Putative esterase/lipase 2 (EC 3.1.-.-)	0	807	0.313618	F1	0	0	0.477	0.001	0	MPN473_MPN474	F1_N	0.339119	0.0915546	0.0909759	0.078516	0.0730937	0.105248	1	0.721
MPN474	575913	579353	-	gene	Uncharacterized protein MPN_474	0	3441	0.945431	N	0	0	0	0.082	3.24	MPN473_MPN474	F1_N	1.02231	1.07803	1.12305	1.17411	1.24048	1.39306	4	8.347
MPN475	579372	580721	-	gene	GTP-binding protein engA	1	1350	0.163651	E	0	1.539	0.271	0	0	MPN475	E	0.176959	0.0317474	0.03429	0.0570913	0.0517925	0.0774449	1	0.421
MPN476	580723	581376	-	gene	Cytidylate kinase (CK) (EC 2.7.4.14) (Cytidine monophosphate kinase) (CMP kinase)	1	654	0.115254	E	0	4.052	0.144	0	0	MPN476	E	0.124626	0.0270753	0.0341176	0.0470665	0.0366937	0.0847956	1	0.352
MPN477	581403	582032	-	gene	Conserved hypothetical protein MPN_477	0	630	0.940141	N	0	0	0	0.089	3.519	MPN477	N	1.01659	1.00543	0.992295	0.991369	1.02217	1.07768	4	7.115
MPN478	582035	582742	-	gene	YebC family protein; Transcription factor of the tetR family	0	708	0.772727	F2	0	0	0	0.446	0.009	MPN478	F2	0.835561	0.394353	0.342551	0.340949	0.308482	0.276762	2	2.56
MPN479	582746	583339	-	gene	Acyl carrier protein phosphodiesterase (ACP phosphodiesterase) (EC 3.1.4.14)	1	594	0.126866	E	0	4.25	0.171	0	0	MPN479	E	0.137182	0.0471882	0.0348724	0.0460518	0.025703	0.0603955	1	0.332
MPN480	583367	585883	-	gene	Valyl-tRNA synthetase (EC 6.1.1.9) (Valine--tRNA ligase) (ValRS)	1	2517	0.115571	E	0	4.066	0.145	0	0	MPN480_MPN481	E_F1	0.124969	0.0405174	0.0437623	0.0469557	0.0520895	0.0701001	1	0.391
MPN481	585867	586448	-	gene	Probable GTP-binding protein engB	1	582	0.188931	F1	0	0.274	0.346	0	0	MPN480_MPN481	E_F1	0.204294	0.0508093	0.0521345	0.0500505	0.0488273	0.0673948	1	0.445
MPN482	586456	586677	-	gene	Uncharacterized protein MPN_482	1	222	0.105	E	0	3.354	0.123	0	0	MPN482	E	0.113538	0.0798722	0.0503235	0.0539957	0.0885652	0.0441436	1	0.489
MPN483	586736	587761	+	gene	processive 1,2-diacylglycerol beta-glycosyltransferase (EC:2.4.1.315)	0	1026	0.732684	F2	0	0	0	0.488	0	MPN483	F2	0.792262	0.237715	0.082472	0.080142	0.0532499	0.0796241	2	1.023
MPN484	588266	588577	-	gene	Uncharacterized protein MPN_484	0	312	0.946341	N	29.26	0	0	0.081	3.189	MPN484	N	1.02329	1.08444	1.06609	1.07615	1.11367	1.17716	4	7.681
MPN485	588994	590439	-	gene	Uncharacterized protein MPN_485	1	1446	0.863636	N	91.696	0	0	0.239	1.823	MPN485_MPN486	N_N	0.933863	0.816875	0.898634	0.701243	0.939328	0.902938	3	6.016
MPN486	589886	590329	+	gene	Uncharacterized protein MPN_486	0	444	1	N	97.743	0	0	0.031	0.524	MPN485_MPN486	N_N							NC
MPN487	590533	591759	+	gene	Probable cysteine desulfurase (EC 2.8.1.7)/D-cysteine desulfhydrase	1	1227	0.127602	E	0	4.237	0.173	0	0	MPN487	E	0.137978	0.0349366	0.0520476	0.0656185	0.0676818	0.0559286	1	0.446
MPN488	591762	592184	+	gene	NifU-like protein	1	423	0.191601	F1	0	0.217	0.354	0	0	MPN488_MPN489	F1_E	0.207181	0.0559036	0.0566069	0.0769342	0.0774849	0.0695175	1	0.556
MPN489	592165	596265	-	gene	Uncharacterized lipoprotein MPN_489	0	4101	0.118343	E	32.317	4.175	0.151	0	0	MPN488_MPN489	F1_E	0.127966	0.0236308	0.0309926	0.0436869	0.064883	0.0721423	1	0.386
MPN490	596781	597791	-	gene	Protein recA (Recombinase A)	0	1011	0.888035	N	0	0	0	0.182	3.277	MPN490	N	0.960246	0.865063	0.80808	0.751892	0.635155	0.533018	3	5.084
MPN491	597865	599289	+	gene	Membrane nuclease A	0	1425	0.913484	N	0	0	0	0.132	4.149	MPN491	N	0.987764	0.901649	0.89205	0.847722	0.765464	0.708775	3	5.799
MPN492	599428	600345	-	gene	Probable L-ribulose-5-phosphate 3-epimerase ulaE (EC 5.1.3.22) (L-xylulose-5-phosphate 3-epimerase) (L-ascorbate utilization protein E)	0	918	0.921498	N	0	0	0	0.118	4.127	MPN492_MPN493	N_N	0.996429	0.969463	0.965489	0.931602	0.896111	0.817474	4	6.44
MPN493	600281	600937	-	gene	Probable 3-keto-L-gulonate-6-phosphate decarboxylase (KGPDC) (EC 4.1.1.85) (3-dehydro-L-gulonate-6-phosphate decarboxylase) (L-ascorbate utilization protein D)	0	657	0.88027	N	0	0	0	0.2	2.825	MPN492_MPN493	N_N	0.951849	0.862027	0.8559	0.840309	0.743437	0.674933	3	5.616
MPN494	600939	601418	-	gene	Ascorbate-specific phosphotransferase enzyme IIA component (EC 2.7.1.-) (PTS system ascorbate-specific EIIA component)	0	480	0.884259	N	0	0	0	0.191	3.062	MPN494	N	0.956163	0.86898	0.805442	0.799936	0.697041	0.640355	3	5.387
MPN495	601420	601707	-	gene	Ascorbate-specific phosphotransferase enzyme IIB component (EC 2.7.1.69) (Ascorbate-specific PTS system EIIB component)	0	288	0.923077	N	0	0	0	0.115	4.105	MPN495	N	0.998137	0.921602	0.868219	0.824769	0.802386	0.769684	3	5.9
MPN496	601710	603692	-	gene	Ascorbate-specific permease IIC component ulaA (Ascorbate-specific PTS system EIIC component)	0	1983	0.915966	N	0	0	0	0.127	4.159	MPN496	N	0.990448	0.982182	0.969014	0.97404	1.00446	0.964482	4	6.881
MPN497	604120	604551	-	gene	Probable L-ascorbate-6-phosphate lactonase ulaG (EC 3.1.1.-)	0	432	0.938462	N	0	0	0	0.091	3.6	MPN497	N	1.01477	0.965976	1.00647	0.913773	0.888176	0.830051	4	6.457
MPN497a	604585	604746	-	gene	Probable L-ascorbate-6-phosphate lactonase ulaG (EC 3.1.1.-)	0	162	0.952055	N	0	0	0	0.074	2.854	MPN497a	N	1.02947	1.09414	1.17192	1.12007	1.13234	1.10863	4	7.834
MPN498	604862	605590	+	gene	Probable L-ribulose-5-phosphate 4-epimerase ulaF (EC 5.1.3.4) (Phosphoribulose isomerase) (L-ascorbate utilization protein F)	0	729	0.943683	N	0	0	0	0.084	3.336	MPN498_MPN499	N_N	1.02042	1.06172	1.04608	1.10128	1.13534	1.19598	4	7.737
MPN499	605544	606035	+	gene	Uncharacterized protein MPN_499	0	492	0.936937	N	0	0	0	0.094	3.67	MPN498_MPN499	N_N	1.01312	1.04637	1.02331	1.01459	1.01952	1.05388	4	7.191
MPN500	606111	607766	+	gene	Putative adhesin P1-like protein MPN_500	0	1656	0.856436	N	87.492	0	0	0.256	1.433	MPN500	N	0.926077	0.830355	0.782968	0.748455	0.730736	0.743011	3	5.404
MPN501	608300	608722	+	gene	Uncharacterized protein MPN_501	1	423	1	N	100	0	0	0.031	0.524	MPN501	N							NC
MPN502	609167	610435	+	gene	Uncharacterized protein MPN_502	0	1269	1	N	98.58	0	0	0.031	0.524	MPN502	N							NC
MPN503	610990	612312	+	gene	Putative mgpC-like protein MPN_503	0	1323	0.833333	N	96.823	0	0	0.314	0.538	MPN503	N	0.901096	0.721069	0.778816	0.642806	0.738044	0.858348	3	5.249
MPN504	612850	613083	+	gene	Uncharacterized protein MPN_504	0	234	0.88	N	78.541	0	0	0.2	2.809	MPN504	N	0.951557	1.09159	1.1215	1.0182	1.06278	1.23602	4	7.578
MPN505	613151	613912	-	gene	Uncharacterized protein MPN_505	0	762	0.931034	N	77.135	0	0	0.102	3.903	MPN505	N	1.00674	1.02518	1.07423	1.09942	1.06324	1.13319	4	7.512
MPN506	614828	617209	+	gene	Conserved hypothetical lipoprotein MPN_506	0	2382	0.945312	N	35.153	0	0	0.082	3.246	MPN506	N	1.02218	1.05986	1.07019	1.06939	1.11126	1.12449	4	7.592
MPN507	617329	618420	+	gene	Putative type-1 restriction enzyme specificity protein MPN_507 (S.mpnORFBP) (Type I restriction enzyme specificity protein MPN_507) (S protein)	0	1092	0.923157	N	4.308	0	0	0.115	4.103	MPN507	N	0.998223	1.04367	1.08396	1.07014	1.06274	1.10015	4	7.458
MPN508	618448	619698	-	gene	Putative membrane export protein	0	1251	0.928442	N	1.84	0	0	0.106	3.984	MPN508	N	1.00394	1.0177	1.03408	1.02989	1.02684	0.967641	4	7.12
MPN509	620526	622463	-	gene	Uncharacterized protein MPN_509	0	1938	0.902889	N	7.228	0	0	0.152	3.94	MPN509	N	0.976307	0.976925	0.944698	0.943467	0.915712	0.864603	4	6.521
MPN510	622839	624215	-	gene	Uncharacterized protein MPN_510	0	1377	0.910883	N	5.378	0	0	0.136	4.122	MPN510	N	0.984951	0.975303	0.988112	0.99544	0.974783	0.857402	4	6.756
MPN511	624827	625609	-	gene	Uncharacterized protein MPN_511	1	783	0.926241	N	0	0	0	0.11	4.041	MPN511	N	1.00156	1.01398	1.03808	1.01755	1.01895	0.985144	4	7.102
MPN512	625640	626104	-	gene	Uncharacterized protein MPN_512	1	465	0.957041	N	0	0	0	0.068	2.549	MPN512	N	1.03486	1.09292	1.11182	1.13036	1.14141	1.25723	4	7.958
MPN513	626882	627334	-	gene	Conserved hypothetical protein MPN_513	0	453	0.929095	N	0	0	0	0.105	3.965	MPN513	N	1.00464	1.01549	0.896437	0.980711	0.938344	0.791491	4	6.553
MPN514	627851	628213	-	gene	Conserved hypothetical protein MPN_514	0	363	0.88685	N	0	0	0	0.185	3.211	MPN514	N	0.958964	0.915966	0.870603	0.8728	0.812525	0.872973	3	6.073
MPN515	628375	632247	-	gene	DNA-directed RNA polymerase subunit beta' (RNAP subunit beta') (EC 2.7.7.6) (Transcriptase subunit beta') (RNA polymerase subunit beta')	1	3873	0.121308	E	0	4.246	0.158	0	0	MPN515	E	0.131172	0.0213787	0.0272142	0.040703	0.0524906	0.0607655	1	0.341
MPN516	632251	636426	-	gene	DNA-directed RNA polymerase subunit beta (RNAP subunit beta) (EC 2.7.7.6) (Transcriptase subunit beta) (RNA polymerase subunit beta)	1	4176	0.103191	E	0	3.198	0.119	0	0	MPN516	E	0.111582	0.0187643	0.026003	0.043492	0.044492	0.060267	1	0.315
MPN517	636519	637019	-	gene	Putative NADPH-dependent FMN reductase	0	501	0.210643	F1	0	0.032	0.406	0	0	MPN517	F1	0.227771	0.0442751	0.0510089	0.0547311	0.0218195	0.0848288	1	0.42
MPN518	638112	639158	-	gene	Conserved hypothetical protein MPN_518	0	1047	0.925769	N	0	0	0	0.111	4.052	MPN518	N	1.00105	0.992403	1.02309	1.02085	0.947534	0.926875	4	6.869
MPN519	639161	639979	-	gene	Putative esterase/lipase 3 (EC 3.1.-.-)	1	819	0.423545	F1	0	0	0.19	0.02	0	MPN519	F1	0.457986	0.124294	0.0797705	0.0688907	0.0506011	0.0438051	1	0.681
MPN520	639982	642681	-	gene	Isoleucyl-tRNA synthetase (EC 6.1.1.5) (Isoleucine--tRNA ligase) (IleRS)	1	2700	0.0921811	E	0	2.181	0.099	0	0	MPN520	E	0.0996768	0.0257476	0.0278096	0.0387271	0.0510252	0.0593426	1	0.323
MPN521	642724	643224	+	gene	Probable tRNA/rRNA methyltransferase SpoU (EC 2.1.1.-)	1	501	0.91796	N	0	0	0	0.124	4.156	MPN521_MPN522	N_N	0.992604	0.926825	0.902221	0.896222	0.824776	0.646004	3	5.965
MPN522	643215	643847	+	gene	tRNA (guanine-N(7)-)-methyltransferase (EC 2.1.1.33) (tRNA(m7G46)-methyltransferase)	1	633	0.891419	N	0	0	0	0.175	3.457	MPN521_MPN522	N_N	0.963904	0.89524	0.876286	0.807841	0.685911	0.427778	3	5.265
MPN523	644002	644919	-	gene	Uncharacterized lipoprotein MPN_523	0	918	0.101449	E	0	3.042	0.116	0	0	MPN523	E	0.109699	0.0289392	0.0416758	0.0391273	0.049916	0.0639763	1	0.348
MPN524	645509	645868	-	gene	Uncharacterized protein MPN_524	0	360	0.898305	N	83.287	0	0	0.161	3.775	MPN524	N	0.971351	0.834822	0.804201	0.889033	0.80059	0.847956	3	5.907
MPN525	646608	647849	+	gene	Replication initiation and membrane attachment protein	1	1242	0.0742397	E	0	0.832	0.071	0	0	MPN525_MPN526	E_E	0.0802765	0.0285768	0.0308654	0.0400172	0.0651344	0.071072	1	0.361
MPN526	647830	648816	+	gene	Conserved hypothetical protein MPN_526	0	987	0.104612	E	0	3.321	0.122	0	0	MPN525_MPN526	E_E	0.113118	0.0628915	0.0485202	0.0763558	0.0597741	0.0728279	1	0.475
MPN527	649071	649748	-	gene	Uncharacterized protein MPN_527	1	678	0.54902	F2	0	0	0.017	0.169	0	MPN527	F2	0.593663	0.187065	0.131565	0.115957	0.0964763	0.0913648	2	1.074
MPN528	649803	650357	+	gene	Inorganic pyrophosphatase (EC 3.6.1.1) (Pyrophosphate phospho-hydrolase) (PPase)	1	555	0.101796	E	0	3.073	0.116	0	0	MPN528	E	0.110074	0.0398564	0.0286989	0.0492689	0.0471405	0.0704888	1	0.362
MPN528a	650366	650548	+	gene	truncated recombination protein U	0	183	0.854545	N	0	0	0	0.261	1.338	MPN528a	N	0.924033	0.879401	0.923687	0.92564	0.751463	0.642089	3	5.799
MPN529	650881	651210	-	gene	Histone-like bacterial DNA-binding protein	1	330	0.832215	N	0	0	0	0.317	0.509	MPN529	N	0.899886	0.750477	0.680308	0.579819	0.409474	0.0987553	3	3.668
MPN530	651359	651769	+	gene	Conserved hypothetical protein MPN_530	1	411	0.304582	F1	0	0	0.49	0.001	0	MPN530_MPN531	F1_N	0.329349	0.0645867	0.0465061	0.0540581	0.0583539	0.0475942	1	0.521
MPN531	651766	653913	-	gene	Chaperone protein clpB; ClpB is a chaperon but is not a protease, to function as a protease it needs to make a complex with another protein. It is called ClpC in subtilis and the hexameric protease is called ClpP	1	2148	0.866081	N	0	0	0	0.233	1.964	MPN530_MPN531	F1_N	0.936506	0.811525	0.772435	0.721112	0.566826	0.284552	3	4.552
MPN532	654089	654937	-	gene	Predicted choline kinase (EC 2.7.1.32)	1	849	0.185621	E	0	0.36	0.336	0	0	MPN532	E	0.200715	0.0348027	0.0545054	0.062516	0.0488813	0.0500102	1	0.431
MPN533	654945	656117	-	gene	Acetate kinase (EC 2.7.2.1) (Acetokinase)	1	1173	0.354778	F1	0	0	0.386	0.004	0	MPN533	F1	0.383626	0.0528955	0.0516906	0.0656793	0.0465496	0.0306263	1	0.519
MPN534	656458	656880	+	gene	Sigma20 accesory protein	0	423	0.952756	N	0	0	0	0.073	2.811	MPN534	N	1.03023	1.07265	1.11327	1.12567	1.2036	1.25904	4	8.056
MPN535	656886	657506	+	gene	Holliday junction ATP-dependent DNA helicase ruvA (EC 3.6.1.-)	0	621	0.93381	N	0	0	0	0.098	3.802	MPN535_MPN536	N_N	1.00974	1.0121	1.02113	1.05977	1.03863	1.02133	4	7.226
MPN536	657481	658404	+	gene	Holliday junction ATP-dependent DNA helicase ruvB (EC 3.6.1.-)	1	924	0.923077	N	0	0	0	0.115	4.105	MPN535_MPN536_MPN537	N_N_N	0.998137	0.993603	1.00751	1.01798	0.984058	0.962104	4	6.957
MPN537	658390	659628	-	gene	UV protection protein MucB; DNA polymerase IV DNA polymerase IV	1	1239	0.879141	N	0	0	0	0.202	2.756	MPN536_MPN537	N_N	0.950628	0.843771	0.843123	0.802443	0.641356	0.447891	3	5.096
MPN538	659746	660231	+	gene	50S ribosomal protein L10	1	486	0.123288	E	0	4.267	0.163	0	0	MPN538	E	0.133313	0.0303928	0.0164134	0.0317	0.0359473	0.0201569	1	0.253
MPN539	660269	660637	+	gene	50S ribosomal protein L7/L12	1	369	0.117117	E	0	4.132	0.149	0	0	MPN539	E	0.12664	0.0239856	0.0302243	0.0509612	0.0472821	0.0441878	1	0.333
MPN540	660644	660817	+	gene	50S ribosomal protein L32	1	174	0.303797	F1	0	0	0.491	0.001	0	MPN540	F1	0.328501	0.185357	0.172902	0.136698	0.199303	0.167634	1	1.294
MPN541	660827	661090	-	gene	30S ribosomal protein S20	1	264	0.268908	F1	0	0	0.503	0	0	MPN541	F1	0.290774	0.190172	0.169155	0.194462	0.206735	0.136017	1	1.346
MPN542	661151	661807	+	gene	Uncharacterized protein MPN_542	0	657	0.161889	E	0	1.683	0.266	0	0	MPN542	E	0.175053	0.0830599	0.0630408	0.0650394	0.0597405	0.129031	1	0.58
MPN543	661812	662747	+	gene	Methionyl-tRNA formyltransferase (EC 2.1.2.9)	1	936	0.287915	F1	0	0	0.503	0.001	0	MPN543_MPN544	F1_F1	0.311326	0.0441631	0.059625	0.0676317	0.0722886	0.073224	1	0.579
MPN544	662747	664741	+	gene	Conserved hypothetical protein MPN_544	1	1995	0.210907	F1	0	0.031	0.407	0	0	MPN543_MPN544_MPN545	F1_F1_F2	0.228057	0.0488923	0.047207	0.0575198	0.0558564	0.0638694	1	0.472
MPN545	664725	665573	-	gene	Ribonuclease 3 (EC 3.1.26.3) (Ribonuclease III) (RNase III)	1	849	0.780392	F2	0	0	0	0.433	0.017	MPN544_MPN545_MPN546	F1_F2_E	0.84385	0.5116	0.390935	0.292414	0.200671	0.165418	2	2.33
MPN546	665563	666549	-	gene	Fatty acid/phospholipid synthesis protein plsX (EC 2.3.1.15)	1	987	0.110236	E	0	3.758	0.134	0	0	MPN545_MPN546_MPN547	F2_E_E	0.1192	0.0239587	0.0485202	0.0537961	0.075271	0.0628968	1	0.426
MPN547	666549	668225	-	gene	Fatty acid kinase (FAK kinase)	1	1677	0.099272	E	0	2.842	0.112	0	0	MPN546_MPN547	E_E	0.107344	0.0325973	0.037111	0.0479871	0.0755465	0.0545344	1	0.401
MPN548	668280	669260	-	gene	RNA pseudouridine synthase TruC (EC 5.4.99.-) (RNA-uridine isomerase) (RNA pseudouridylate synthase)	0	981	0.938845	N	0	0	0	0.091	3.582	MPN548_MPN549	N_E	1.01519	1.07341	1.15123	1.20728	1.32174	1.53311	4	8.72
MPN549	669247	670224	-	gene	Degrades c-di-AMP;Probable single-stranded-DNA-specific exonuclease PdeM (EC 3.1.-.-)	1	978	0.136054	E	0	3.894	0.195	0	0	MPN548_MPN549_MPN550	N_E_N	0.147118	0.0286767	0.0423846	0.0559722	0.073637	0.0533861	1	0.429
MPN550	670217	671380	-	gene	Probable thiamine biosynthesis protein thiI or tRNA sulfur transferase modification enzyme (EC 2.8.1.4)	1	1164	0.907443	N	0	0	0	0.143	4.061	MPN549_MPN550_MPN551	E_N_F2	0.981231	0.951404	0.876683	0.758118	0.456348	0.162871	3	4.531
MPN551	671367	672212	-	gene	Uncharacterized protein yqaJ	0	846	0.698163	F2	0	0	0	0.48	0	MPN550_MPN551	N_F2	0.754934	0.38259	0.24341	0.182213	0.0774849	0.0308967	2	1.463
MPN552	672219	673028	-	gene	Conserved hypothetical protein MPN_552	0	810	0.138356	E	0	3.744	0.201	0	0	MPN552_MPN553	E_E	0.149607	0.0291771	0.0472706	0.05072	0.0566171	0.0362824	1	0.377
MPN553	673021	674715	-	gene	Threonyl-tRNA synthetase (EC 6.1.1.3) (Threonine--tRNA ligase) (ThrRS)	1	1695	0.122462	E	0	4.261	0.161	0	0	MPN552_MPN553_MPN554	E_E_F1	0.13242	0.0252815	0.0310726	0.056577	0.0451107	0.0616719	1	0.359
MPN554	674715	675029	-	gene	Puta+H567:K567tive single-stranded DNA-binding protein (SSB) (SsbB) involved in genetic recombination during normal transformation	0	315	0.4	F1	0	0	0.254	0.012	0	MPN553_MPN554	E_F1	0.432526	0.149468	0.141259	0.129914	0.0966794	0.05163	1	0.947
MPN555	675031	675612	-	gene	DNA/RNA binding	0	582	0.0935115	E	0	2.304	0.101	0	0	MPN555	E	0.101115	0.038107	0.0301831	0.0559388	0.0638511	0.0898598	1	0.42
MPN556	675655	677268	-	gene	Arginyl-tRNA synthetase (EC 6.1.1.19) (Arginine--tRNA ligase) (ArgRS)	1	1614	0.151994	E	0	2.573	0.238	0	0	MPN556	E	0.164354	0.0384529	0.0444991	0.0445631	0.0649722	0.0506002	1	0.413
MPN557	677296	679134	+	gene	tRNA uridine 5-carboxymethylaminomethyl modification enzyme mnmG (Glucose-inhibited division protein A)	1	1839	0.335546	F1	0	0	0.435	0.002	0	MPN557_MPN558	F1_N	0.362831	0.0586469	0.0581373	0.0651728	0.0451348	0.0674897	1	0.554
MPN558	679127	679702	+	gene	Ribosomal RNA small subunit methyltransferase G (EC 2.1.1.-) (16S rRNA 7-methylguanosine methyltransferase) (16S rRNA m7G methyltransferase) (Glucose-inhibited division protein B)	1	576	0.915385	N	0	0	0	0.128	4.158	MPN557_MPN558_MPN559	F1_N_F1	0.989819	0.967682	0.992645	0.949375	0.844019	0.735727	3	6.303
MPN559	679656	680363	+	gene	Conserved hypothetical protein MPN_559	0	708	0.205329	F1	0	0.057	0.392	0	0	MPN558_MPN559	N_F1	0.222025	0.127278	0.110428	0.13783	0.138817	0.17067	1	1.004
MPN560	680441	681757	-	gene	Arginine deiminase-like protein	0	1317	0.928391	N	0	0	0	0.107	3.986	MPN560	N	1.00388	0.949898	0.923012	0.860396	0.770998	0.597507	3	5.805
MPN561	681811	682452	+	gene	Uridine kinase (EC 2.7.1.48) (Uridine monophosphokinase) (Cytidine monophosphokinase)	1	642	0.877163	N	0	0	0	0.207	2.636	MPN561_MPN562	N_E	0.948489	0.697845	0.514927	0.400363	0.0919362	0.076373	2	2.548
MPN562	682449	683195	-	gene	Probable NH(3)-dependent NAD(+) synthetase (EC 6.3.1.5)	1	747	0.182764	E	0	0.451	0.328	0	0	MPN561_MPN562_MPN563	N_E_F1	0.197625	0.0435163	0.0534106	0.071062	0.0643366	0.0568467	1	0.488
MPN563	683188	684489	-	gene	GTP-binding protein Obg; Involved in stringent response	1	1302	0.22099	F1	0	0.009	0.432	0	0	MPN562_MPN563	E_F1	0.23896	0.0761012	0.0821959	0.0645	0.0638127	0.0677974	1	0.57
MPN564	685208	685747	-	gene	5' part of probable NADP-dependent alcohol dehydrogenase (EC 1.1.1.2)	0	540	0.940329	N	0	0	0	0.089	3.51	MPN564a_MPN564	N_N	1.01679	0.950468	0.943751	0.92691	0.971909	0.932526	4	6.669
MPN564a	684693	685208	-	gene	3' part of probable NADP-dependent alcohol dehydrogenase (EC 1.1.1.2)	0	516	0.954936	N	0	0	0	0.07	2.678	MPN564a_MPN564	N_N	1.03259	1.03125	1.04596	1.05277	1.06008	1.07359	4	7.366
MPN565	685961	686587	-	gene	Conserved hypothetical protein MPN_565	0	627	0.224779	F1	0	0.006	0.441	0	0	MPN565	F1	0.243057	0.103669	0.0737993	0.10922	0.097535	0.083339	1	0.741
MPN566	686589	687302	-	gene	Glycerophosphoryl diester phosphodiesterase. [EC:3.1.4.46]	1	714	0.927885	N	2.805	0	0	0.107	4	MPN566	N	1.00334	1.0432	1.04149	1.0631	1.10707	1.00455	4	7.4
MPN567	687306	690416	-	gene	Protein P200	0	3111	0.937568	N	1.479	0	0	0.093	3.642	MPN567	N	1.01381	1.04129	1.07145	1.08803	1.11515	1.19425	4	7.676
MPN568	690516	691391	-	gene	GTP-binding protein Era homolog	0	876	0.693671	F2	0	0	0	0.476	0	MPN568_MPN569	F2_F2	0.750077	0.181987	0.107381	0.0898301	0.0797212	0.108031	2	1.067
MPN569	691379	691843	-	gene	Single strand-specific metallo-endoribonuclease involved in late-stage 70S ribosome quality control and in maturation of the 3' terminus of the 16S rRNA.	1	465	0.541766	F2	0	0	0.02	0.154	0	MPN568_MPN569_MPN570	F2_F2_N	0.58582	0.139792	0.0995146	0.0699569	0.0469718	0.0280946	1	0.759
MPN570	691827	692216	-	gene	Conserved hypothetical proteinMPN_570	0	390	0.960227	N	0	0	0	0.064	2.354	MPN569_MPN570	F2_N	1.03831	1.10429	1.09878	1.10446	1.14061	1.12031	4	7.78
MPN571	692218	694200	-	gene	Hemolysin-type ABC transporter	1	1983	0.948459	N	0	0	0	0.078	3.067	MPN571	N	1.02558	1.05676	1.07695	1.07257	1.09928	1.04527	4	7.499
MPN572	694304	695641	-	gene	Probable cytosol aminopeptidase (EC 3.4.11.1) (Leucine aminopeptidase) (LAP) (Leucyl aminopeptidase); DNA binding protein	1	1338	0.12272	E	0	4.264	0.161	0	0	MPN572	E	0.132699	0.0264916	0.0333821	0.0396557	0.0554859	0.0634458	1	0.36
MPN573	695655	697286	-	gene	60 kDa chaperonin (Protein Cpn60) (GroEL protein)	0	1632	0.122069	E	1.226	4.257	0.16	0	0	MPN573	E	0.131995	0.0348867	0.0396638	0.0574535	0.0447916	0.0405918	1	0.357
MPN574	697289	697639	-	gene	10 kDa chaperonin (Protein Cpn10) (GroES protein)	0	351	0.236593	F1	0	0.001	0.465	0	0	MPN574	F1	0.255832	0.159576	0.172356	0.1752	0.155214	0.20424	1	1.237
MPN575	697827	698156	-	gene	Conserved hypothetical protein MPN_575	0	330	0.963087	N	0	0	0	0.061	2.18	MPN575	N	1.0414	1.12125	1.18692	1.21659	1.27465	1.36282	4	8.566
MPN576	698648	699868	-	gene	Serine hydroxymethyltransferase (Serine methylase) (SHMT) (EC 2.1.2.1)	1	1221	0.208371	F1	0	0.041	0.4	0	0	MPN576	F1	0.225315	0.0411837	0.0614898	0.0617655	0.0465614	0.0508783	1	0.452
MPN577	700030	701070	-	gene	Conserved hypothetical protein MPN_577	0	1041	0.966631	N	2.692	0	0	0.057	1.969	MPN577	N	1.04523	1.0833	1.15149	1.14418	1.17155	1.23228	4	8.049
MPN578	701508	701810	+	gene	Conserved hypothetical protein MPN_578	0	303	0.941392	N	0	0	0	0.087	3.456	MPN578	N	1.01794	1.03863	1.00068	1.03979	1.05255	1.15345	4	7.367
MPN579	701826	702155	-	gene	Conserved hypothetical protein MPN_579	0	330	0.97651	N	0	0	0	0.048	1.425	MPN579	N	1.05591	1.14358	1.23999	1.26318	1.39353	1.43195	4	9.025
MPN580	702297	702719	-	gene	Putative protease MPN_580	0	423	0.961078	N	11.137	0	0	0.063	2.302	MPN580	N	1.03923	1.11598	1.14078	1.20093	1.26101	1.35691	4	8.457
MPN581	702787	703584	-	gene	Conserved hypothetical protein MPN_581	0	798	0.955556	N	0	0	0	0.069	2.64	MPN581	N	1.03326	1.0816	1.10832	1.13134	1.1344	1.17308	4	7.845
MPN582	703760	705079	-	gene	Conserved hypothetical lipoprotein MPN_582	1	1320	0.940179	N	6.217	0	0	0.089	3.517	MPN582	N	1.01663	1.06972	1.09505	1.10195	1.14045	1.20607	4	7.813
MPN583	705517	706194	-	gene	Conserved hypothetical protein MPN_583	0	678	0.944162	N	3.102	0	0	0.084	3.31	MPN583	N	1.02094	1.08343	1.11911	1.09897	1.14224	1.14529	4	7.791
MPN584	706698	707105	-	gene	Conserved hypothetical protein MPN_584	0	408	0.95509	N	8.354	0	0	0.07	2.669	MPN584	N	1.03275	1.06018	1.12356	1.12703	1.14316	1.12782	4	7.805
MPN585	707167	708075	-	gene	Conserved hypothetical lipoprotein MPN_585	0	909	0.925333	N	7.599	0	0	0.111	4.062	MPN585	N	1.00058	1.03479	1.04481	1.05934	1.07066	1.02413	4	7.334
MPN586	708149	709192	-	gene	Conserved hypothetical protein MPN_586	0	1044	0.931325	N	10.547	0	0	0.102	3.893	MPN586_MPN587	N_N	1.00706	1.01204	1.00127	0.986978	0.96746	0.932512	4	6.865
MPN587	709068	709520	-	gene	Conserved hypothetical lipoprotein MPN_587	0	453	0.953728	N	4.425	0	0	0.072	2.752	MPN586_MPN587	N_N	1.03128	0.941082	0.983184	0.951815	0.88034	0.756532	3	6.385
MPN588	709578	711173	-	gene	Uncharacterized lipoprotein MPN_588	0	1596	0.921419	N	0	0	0	0.118	4.128	MPN588	N	0.996344	0.912772	0.938879	0.945166	0.926575	0.922984	4	6.544
MPN589	711386	711859	-	gene	Conserved hypothetical protein MPN_589	0	474	0.928358	N	19.662	0	0	0.107	3.987	MPN589	N	1.00385	1.00536	1.03437	0.990113	1.06925	0.948758	4	7.114
MPN590	712000	712653	-	gene	Conserved hypothetical lipoprotein MPN_590	1	654	0.920354	N	3.828	0	0	0.12	4.14	MPN590	N	0.995192	0.980143	1.01792	0.952945	0.947483	0.875059	4	6.695
MPN591	712810	713871	-	gene	Conserved hypothetical protein MPN_591	0	1062	0.871537	N	15.269	0	0	0.22	2.291	MPN591	N	0.942405	0.913735	0.885505	0.841314	0.820462	0.748699	3	5.922
MPN592	714394	715959	-	gene	Conserved hypothetical lipoprotein MPN_592	0	1566	0.855733	N	5.942	0	0	0.258	1.397	MPN592	N	0.925317	0.840973	0.85592	0.831694	0.777085	0.648021	3	5.609
MPN593	716060	716428	-	gene	Conserved hypothetical protein MPN_593	0	369	0.924925	N	0	0	0	0.112	4.07	MPN593	N	1.00014	1.05937	1.13125	1.11188	1.16432	1.34331	4	8.03
MPN594	716654	717022	-	gene	Conserved hypothetical protein MPN_594	0	369	0.867868	N	0	0	0	0.228	2.07	MPN594_MPN595	N_F2	0.938438	0.923447	0.941272	1.00996	1.00474	1.21075	4	7.069
MPN595	716940	717398	-	gene	Probable ribose-5-phosphate isomerase B (EC 5.3.1.6) (Phosphoriboisomerase B)	1	459	0.710843	F2	0	0	0	0.488	0	MPN594_MPN595_MPN596	N_F2_N	0.768646	0.433042	0.304886	0.200741	0.104334	0.0638221	2	1.696
MPN596	717398	719107	-	gene	Negative regulator of FtsZ ring formation	0	1710	0.950649	N	0	0	0	0.075	2.938	MPN595_MPN596_MPN597	F2_N_F1	1.02795	1.05113	1.09703	1.09294	1.15531	1.22685	4	7.839
MPN597	719107	719508	-	gene	ATP synthase epsilon chain (ATP synthase F1 sector epsilon subunit) (F-ATPase epsilon subunit)	1	402	0.453039	F1	0	0	0.122	0.037	0	MPN596_MPN597	N_F1	0.489877	0.411864	0.397186	0.370767	0.380575	0.284535	2	2.656
MPN598	719511	720938	-	gene	ATP synthase subunit beta (EC 3.6.3.14) (F-ATPase subunit beta) (ATP synthase F1 sector subunit beta)	1	1428	0.120529	E	0	4.232	0.156	0	0	MPN598_MPN599	E_E	0.13033	0.0144921	0.0368957	0.0503848	0.055095	0.0480568	1	0.35
MPN599	720938	721777	-	gene	ATP synthase gamma chain (ATP synthase F1 sector gamma subunit) (F-ATPase gamma subunit)	1	840	0.101852	E	0	3.078	0.117	0	0	MPN598_MPN599_MPN600	E_E_E	0.110134	0.0228911	0.0475468	0.0448944	0.0546699	0.0778547	1	0.38
MPN600	721777	723333	-	gene	ATP synthase subunit alpha (EC 3.6.3.14) (F-ATPase subunit alpha) (ATP synthase F1 sector subunit alpha)	1	1557	0.11119	E	0	3.822	0.136	0	0	MPN599_MPN600	E_E	0.120232	0.0341577	0.0358685	0.051681	0.0631256	0.0629275	1	0.397
MPN601	723336	723872	-	gene	ATP synthase delta chain (F-ATPase delta chain)	1	537	0.113402	E	0	3.956	0.14	0	0	MPN601_MPN602	E_E	0.122623	0.0631292	0.0415039	0.0508943	0.0568116	0.0667464	1	0.423
MPN602	723865	724488	-	gene	ATP synthase B chain	1	624	0.181495	E	0	0.497	0.324	0	0	MPN601_MPN602	E_E	0.196253	0.0781667	0.0895436	0.0905876	0.0980556	0.0837838	1	0.682
MPN603	724491	724808	-	gene	ATP synthase C chain (EC 3.6.3.14) (Lipid-binding protein)	1	318	0.0902778	E	0	2.009	0.096	0	0	MPN603	E	0.0976187	0.0416001	0.0299545	0.037497	0.0751711	0.0919659	1	0.419
MPN604	724811	725692	-	gene	ATP synthase A chain (F-ATPase subunit 6) (ATP synthase F0 sector subunit A)	1	882	0.167506	E	0	1.249	0.283	0	0	MPN604_MPN605	E_E	0.181127	0.103948	0.0941642	0.0971495	0.101628	0.114899	1	0.753
MPN605	725658	726131	-	gene	Conserved hypothetical protein MPN_605	0	474	0.142523	E	0	3.426	0.212	0	0	MPN604_MPN605	E_E	0.154113	0.0590955	0.0537501	0.090113	0.0505824	0.0618836	1	0.488
MPN606	726137	727507	-	gene	Enolase (EC 4.2.1.11) (2-phosphoglycerate dehydratase) (2-phospho-D-glycerate hydro-lyase)	1	1371	0.140891	E	0	3.557	0.207	0	0	MPN606	E	0.152347	0.0280253	0.0384193	0.0624589	0.0653383	0.0476584	1	0.415
MPN607	727562	728035	+	gene	Peptide methionine sulfoxide reductase msrA (Protein-methionine-S-oxide reductase) (EC 1.8.4.11) (Peptide-methionine (S)-S-oxide reductase) (Peptide Met(O) reductase)	0	474	0.897196	N	0	0	0	0.163	3.729	MPN607_MPN608	N_F1	0.970152	0.976631	0.97422	1.0345	1.03004	1.13453	4	7.182
MPN608	728032	728709	-	gene	Phosphate transport system protein phoU homolog;	1	678	0.210784	F1	0	0.031	0.407	0	0	MPN607_MPN608	N_F1	0.227924	0.0326275	0.044638	0.0554577	0.0675334	0.0865561	1	0.496
MPN609	728712	729701	-	gene	Phosphate import ATP-binding protein pstB (EC 3.6.3.27) (Phosphate-transporting ATPase) (ABC phosphate transporter)	1	990	0.757848	F2	0	0	0	0.468	0.002	MPN609_MPN610	F2_F2	0.819472	0.577551	0.539986	0.456594	0.350819	0.151764	2	3.066
MPN610	729686	731641	-	gene	Phosphate transport system permease protein pstA homolog	1	1956	0.809875	F2	0	0	0	0.371	0.144	MPN609_MPN610_MPN611	F2_F2_F2	0.87573	0.584007	0.53204	0.490313	0.346263	0.15867	2	3.141
MPN611	731641	732759	-	gene	Phosphate-binding protein pstS (PBP)	1	1119	0.801784	F2	0	0	0	0.39	0.085	MPN610_MPN611	F2_F2	0.866981	0.556757	0.534371	0.4908	0.356953	0.145833	2	3.121
MPN612	733040	736033	-	gene	Conserved hypothetical protein MPN_612	0	2994	0.949926	N	0	0	0	0.076	2.981	MPN612	N	1.02717	1.10802	1.13116	1.15419	1.18335	1.19419	4	8.045
MPN613	736148	737182	-	gene	Conserved hypothetical protein MPN_613	0	1035	0.96463	N	3.095	0	0	0.06	2.087	MPN613_MPN614	N_N	1.04307	1.08865	1.13422	1.13431	1.1391	1.03144	4	7.756
MPN614	737118	738122	-	gene	Conserved hypothetical protein MPN_614	1	1005	0.923757	N	0	0	0	0.114	4.093	MPN613_MPN614	N_N	0.998872	1.03849	1.08352	1.07906	1.07866	1.02433	4	7.422
MPN615	738208	739314	-	gene	Putative type I restriction enzyme S protein (HsdS)	0	1107	0.860606	N	79.024	0	0	0.246	1.653	MPN615	N	0.930586	0.919741	0.897545	0.897591	0.894598	0.695596	3	6.114
MPN616	739387	739785	-	gene	30S ribosomal protein S9	1	399	0.227147	F1	0	0.004	0.446	0	0	MPN616	F1	0.245617	0.0921886	0.0836402	0.042735	0.0763258	0.0570647	1	0.572
MPN617	739791	740231	-	gene	50S ribosomal protein L13	1	441	0.125945	E	0	4.261	0.169	0	0	MPN617	E	0.136186	0.0201189	0.0325953	0.0310878	0.0594897	0.0667158	1	0.353
MPN618	740262	742307	-	gene	DNA polymerase III subunit gamma/tau (EC 2.7.7.7)	1	2046	0.226384	F1	0	0.005	0.444	0	0	MPN618	F1	0.244793	0.0419163	0.0374675	0.0485768	0.0491495	0.0559184	1	0.429
MPN619	742316	745162	-	gene	UvrABC system protein A (UvrA protein) (Excinuclease ABC subunit A)	1	2847	0.725322	F2	0	0	0	0.49	0	MPN619_MPN620	F2_F2	0.784301	0.368249	0.24964	0.148675	0.0522169	0.0792277	2	1.417
MPN620	745140	747659	-	gene	Conserved hypothetical protein MPN_620	0	2520	0.626335	F2	0.794	0	0.002	0.354	0	MPN619_MPN620	F2_F2	0.677265	0.246936	0.223219	0.202449	0.187356	0.154476	2	1.642
MPN621	747705	749390	-	gene	Probably non-catalytic ribonuclease J2	1	1686	0.12253	E	0	4.262	0.161	0	0	MPN621	E	0.132493	0.0201697	0.0274681	0.0640265	0.0596399	0.0678536	1	0.397
MPN622	749395	749655	-	gene	30S ribosomal protein S15	1	261	0.178723	E	0	0.608	0.316	0	0	MPN622	E	0.193256	0.101965	0.085657	0.0853427	0.0753747	0.0876611	1	0.651
MPN623	749813	751165	+	gene	Probable ATP-dependent RNA helicase (EC 3.6.1.-)	1	1353	0.8105	F2	0	0	0	0.37	0.15	MPN623	F2	0.876406	0.515445	0.271286	0.163259	0.0774976	0.0434556	2	1.668
MPN624	751187	751384	+	gene	50S ribosomal protein L28	1	198	0.8	F2	0	0	0	0.394	0.075	MPN624	F2	0.865052	0.576855	0.535187	0.479962	0.262416	0.147145	2	2.936
MPN625	751428	751853	+	gene	Peroxiredoxin osmC	0	426	0.914062	N	0	0	0	0.131	4.152	MPN625	N	0.988389	0.915202	0.939821	0.956174	1.02506	1.13425	4	6.968
MPN626	751988	752506	+	gene	RNA polymerase sigma factor	1	519	0.918977	N	0	0	0	0.122	4.151	MPN626_MPN627	N_F1	0.993703	0.996274	1.03927	1.04932	1.01973	0.941228	4	7.087
MPN627	752503	754221	-	gene	Phosphoenolpyruvate-protein phosphotransferase (EC 2.7.3.9) (Phosphotransferase system, enzyme I)	1	1719	0.222724	F1	0	0.007	0.436	0	0	MPN626_MPN627	N_F1	0.240835	0.0275007	0.0362006	0.044818	0.0559052	0.0626959	1	0.426
MPN628	754226	755752	-	gene	2,3-bisphosphoglycerate-independent phosphoglycerate mutase (Phosphoglyceromutase) (BPG-independent PGAM) (iPGM) (EC 5.4.2.1)	1	1527	0.135273	E	0	3.94	0.192	0	0	MPN628_MPN629	E_E	0.146272	0.0513118	0.0439187	0.0471235	0.0357839	0.0877522	1	0.398
MPN629	755745	756479	-	gene	Triosephosphate isomerase (TIM) (EC 5.3.1.1) (Triose-phosphate isomerase)	1	735	0.167421	E	0	1.255	0.283	0	0	MPN628_MPN629	E_E	0.181035	0.0341334	0.0672281	0.0791145	0.0623385	0.0221939	1	0.457
MPN630	756532	757746	-	gene	Uncharacterized protein MPN_630	0	1215	0.158904	E	0	1.939	0.258	0	0	MPN630	E	0.171825	0.0692955	0.0761582	0.0845334	0.0718947	0.0994407	1	0.601
MPN631	757833	758729	+	gene	Elongation factor Ts (EF-Ts)	1	897	0.15204	E	0	2.569	0.238	0	0	MPN631_MPN632	E_E	0.164403	0.0394918	0.0693137	0.0610228	0.0681178	0.0945805	1	0.513
MPN632	758710	759438	+	gene	Uridylate kinase (UK) (EC 2.7.4.22) (Uridine monophosphate kinase) (UMP kinase) (UMPK)	1	729	0.120244	E	0	4.226	0.156	0	0	MPN631_MPN632	E_E	0.130021	0.032419	0.0372037	0.0540074	0.0599122	0.0851069	1	0.421
MPN633	759541	760284	+	gene	Conserved hypothetical protein MPN_633	0	744	0.942339	N	8.479	0	0	0.086	3.407	MPN633	N	1.01897	1.06145	1.08487	1.10813	1.1024	1.07147	4	7.594
MPN634	760366	760911	+	gene	Putative GTP-pyrophosphokinase YwaC (RelA-like) (EC 2.7.6.5)	0	546	0.934959	N	0	0	0	0.097	3.755	MPN634	N	1.01099	1.07687	1.07252	1.15391	1.19607	1.21425	4	7.992
MPN635	761467	762525	+	gene	Conserved hypothetical protein MPN_635	0	1059	0.968884	N	2.174	0	0	0.055	1.839	MPN635	N	1.04767	1.13981	1.20024	1.2365	1.35572	1.65144	4	9.082
MPN636	762602	763156	+	gene	Ribosome-recycling factor (RRF) (Ribosome-releasing factor)	1	555	0.147705	E	0	2.972	0.226	0	0	MPN636_MPN637	E_E	0.159715	0.0451706	0.0803569	0.0523483	0.0667824	0.0998591	1	0.517
MPN637	763156	764343	+	gene	Putative phosphatidate cytidylyltransferase (EC 2.7.7.41) (CDP-diacylglycerol synthase) (CDS) (CTP:phosphatidate cytidylyltransferase) (CDP-DG synthetase) (CDP-DAG synthase)	1	1188	0.0953271	E	0	2.473	0.104	0	0	MPN636_MPN637	E_E	0.103079	0.0273705	0.0362813	0.0533469	0.0570202	0.0770107	1	0.386
MPN638	764363	765490	+	gene	Putative type I restriction enzyme S protein (HsdS)	0	1128	0.940945	N	0	0	0	0.088	3.479	MPN638_MPN639	N_N	1.01746	1.07309	1.0911	1.13731	1.18939	1.24842	4	8.006
MPN639	765487	766350	-	gene	Conserved hypothetical lipoprotein MPN_639	0	864	0.940874	N	0	0	0	0.088	3.483	MPN638_MPN639	N_N	1.01738	1.00781	1.04972	1.00932	0.996707	0.790575	4	6.864
MPN640	766358	767260	-	gene	Conserved hypothetical lipoprotein MPN_640	0	903	0.956723	N	18.404	0	0	0.068	2.569	MPN640_MPN641	N_N	1.03452	1.11311	1.17114	1.20414	1.22589	1.12349	4	8.183
MPN641	767260	768090	-	gene	Conserved hypothetical lipoprotein MPN_641	0	831	0.954039	N	5.301	0	0	0.071	2.733	MPN640_MPN641	N_N	1.03162	1.01602	0.989248	0.977638	0.822333	0.397579	3	6.03
MPN642	768093	768932	-	gene	Conserved hypothetical lipoprotein MPN_642	0	840	0.94958	N	20.262	0	0	0.077	3.001	MPN642_MPN643	N_N	1.02679	1.12984	1.19617	1.24715	1.34295	1.31565	4	8.712
MPN643	768932	769756	-	gene	Conserved hypothetical lipoprotein MPN_643	0	825	0.94382	N	3.762	0	0	0.084	3.328	MPN642_MPN643	N_N	1.02057	1.08441	1.13894	1.20255	1.23284	1.35572	4	8.359
MPN644	769761	770612	-	gene	Conserved hypothetical lipoprotein MPN_644	0	852	0.824513	N	7.403	0	0	0.336	0.341	MPN644	N	0.891558	0.938146	1.00727	1.05929	1.08274	1.18044	4	7.326
MPN645	770615	771466	-	gene	Conserved hypothetical lipoprotein MPN_645	0	852	0.934492	N	3.408	0	0	0.097	3.775	MPN645_MPN646	N_N	1.01048	1.03222	1.11873	1.15499	1.17613	1.18031	4	7.921
MPN646	771466	772299	-	gene	Conserved hypothetical lipoprotein MPN_646	0	834	0.888298	N	0	0	0	0.182	3.291	MPN645_MPN646	N_N	0.96053	0.994862	1.04968	1.06678	1.14109	1.18186	4	7.589
MPN647	772322	773194	-	gene	Conserved hypothetical lipoprotein MPN_647	0	873	0.923761	N	0	0	0	0.114	4.093	MPN647	N	0.998877	0.986139	1.0505	1.05659	1.06783	1.08817	4	7.345
MPN648	773305	773715	-	gene	Conserved hypothetical lipoprotein MPN_648	0	411	0.959569	N	0	0	0	0.065	2.394	MPN648	N	1.0376	1.13744	1.16653	1.18928	1.14055	1.06294	4	7.951
MPN649	774602	775012	-	gene	Uncharacterized protein MPN_649	0	411	0.951482	N	0	0	0	0.074	2.888	MPN649_MPN650	N_N	1.02885	1.04774	1.11227	1.14354	1.13525	1.09467	4	7.755
MPN650	774997	775302	-	gene	Uncharacterized lipoprotein MPN_650	0	306	0.963768	N	0	0	0	0.06	2.139	MPN649_MPN650	N_N	1.04214	1.11416	1.11483	1.15146	1.10528	0.959644	4	7.647
MPN651	776300	777439	+	gene	PTS system mannitol-specific EIICB component (EIICB-Mtl) (EII-Mtl)	0	1140	0.950292	N	0	0	0	0.076	2.959	MPN651_MPN652	N_N	1.02757	1.05095	1.1155	1.10818	1.1356	1.15881	4	7.773
MPN652	777411	778520	+	gene	Mannitol-1-phosphate 5-dehydrogenase (EC 1.1.1.17)	1	1110	0.95	N	0	0	0	0.076	2.976	MPN651_MPN652_MPN653	N_N_N	1.02725	1.10357	1.16319	1.16476	1.19268	1.25956	4	8.172
MPN653	778501	778932	+	gene	Mannitol-specific phosphotransferase enzyme IIA component (EC 2.7.1.-) (PTS system mannitol-specific EIIA component) (EIIA-Mtl) (EIII-Mtl)	0	432	0.884514	N	4.64	0	0	0.19	3.077	MPN652_MPN653	N_N	0.956439	1.00976	1.06798	1.02444	1.08479	1.05821	4	7.32
MPN654	779305	779694	-	gene	Conserved hypothetical lipoprotein MPN_654	0	390	0.942623	N	27.763	0	0	0.086	3.392	MPN654	N	1.01927	0.949301	0.984078	0.973693	1.00019	0.820155	4	6.724
MPN655	779971	780585	+	gene	Uncharacterized protein MPN_655	0	615	0.913953	N	22.964	0	0	0.131	4.152	MPN655	N	0.988272	0.968992	0.95297	0.975869	0.924557	0.780213	4	6.509
MPN655b	780770	781018	+	gene	MPN655b	0	249	0.933333	N	0	0	0	0.099	3.82	MPN655b	N	1.00923	1.05905	1.10552	1.06277	1.19836	1.07253	4	7.733
MPN656	781058	781873	-	gene	Ribosome biogenesis GTPase A	1	816	0.15625	E	0	2.177	0.25	0	0	MPN656_MPN657	E_N	0.168955	0.0452175	0.0429782	0.0565949	0.0588296	0.0639763	1	0.439
MPN657	781842	783047	-	gene	Uncharacterized protein MPN_657	1	1206	0.867403	N	0	0	0	0.23	2.042	MPN656_MPN657	E_N	0.937936	0.850695	0.855275	0.80546	0.685035	0.544682	3	5.298
MPN658	783063	783422	-	gene	50S ribosomal protein L19	1	360	0.145062	E	0	3.21	0.219	0	0	MPN658_MPN659	E_E	0.156857	0.0862817	0.0488147	0.0809459	0.0668188	0.0726644	1	0.541
MPN659	783406	784101	-	gene	tRNA (guanine-N(1)-)-methyltransferase (EC 2.1.1.31) (M1G-methyltransferase) (tRNA [GM37] methyltransferase)	1	696	0.144904	E	0	3.224	0.218	0	0	MPN658_MPN659	E_E	0.156687	0.0466345	0.0389217	0.0565014	0.0501431	0.0749785	1	0.424
MPN660	784104	784388	-	gene	30S ribosomal protein S16	1	285	0.155642	E	0	2.233	0.248	0	0	MPN660	E	0.168298	0.0414382	0.0335677	0.0540257	0.0612643	0.068706	1	0.431
MPN661	784452	786101	-	gene	Na+ -driven efflux pump	0	1650	0.845895	N	0	0	0	0.282	0.953	MPN661	N	0.914679	0.649477	0.512814	0.35921	0.148337	0.0871386	2	2.542
MPN662	786102	786557	-	gene	Peptide methionine sulfoxide reductase msrB (EC 1.8.4.12) (Peptide-methionine (R)-S-oxide reductase)	0	456	0.769417	F2	0	0	0	0.452	0.007	MPN662_MPN663	F2_F1	0.831983	0.649446	0.638641	0.572908	0.449036	0.314291	3	3.776
MPN663	786521	787225	-	gene	Putative tRNA-binding protein ytpR	1	705	0.43937	F1	0	0	0.151	0.028	0	MPN662_MPN663	F2_F1	0.475097	0.174	0.124535	0.121475	0.105379	0.111228	1	1.04
MPN664	787232	788104	-	gene	Lipid binding	0	873	0.125794	E	0	4.262	0.169	0	0	MPN664_MPN665	E_E	0.136023	0.0321383	0.04202	0.0372452	0.0425133	0.056091	1	0.339
MPN665	788104	789288	-	gene	Elongation factor Tu (EF-Tu)	1	1185	0.118088	E	0	4.166	0.151	0	0	MPN664_MPN665	E_E	0.12769	0.0286951	0.0363833	0.0448217	0.055336	0.0496461	1	0.356
MPN666	789373	790128	+	gene	Conserved hypothetical protein MPN_666	1	756	0.919355	N	0	0	0	0.121	4.148	MPN666_MPN667	N_F2	0.994112	0.999379	1.00984	0.979478	0.940771	0.94501	4	6.802
MPN667	790116	790991	+	gene	UTP--glucose-1-phosphate uridylyltransferase (EC 2.7.7.9) (UDP-glucose pyrophosphorylase) (UDPGP) (Alpha-D-glucosyl-1-phosphate uridylyltransferase) (Uridine diphosphoglucose pyrophosphorylase)	1	876	0.648101	F2	0	0	0.001	0.404	0	MPN666_MPN667_MPN668	N_F2_N	0.700802	0.192098	0.0873609	0.0917829	0.0373693	0.0670536	2	0.909
MPN668	790988	791410	-	gene	Organic hydroperoxide resistance protein-like	1	423	0.853018	N	0	0	0	0.265	1.265	MPN667_MPN668	F2_N	0.922381	0.76518	0.792496	0.724801	0.66637	0.656554	3	5.095
MPN669	791436	792635	+	gene	Tyrosyl-tRNA synthetase (EC 6.1.1.1) (Tyrosine--tRNA ligase) (TyrRS)	1	1200	0.12037	E	0	4.229	0.156	0	0	MPN669	E	0.130158	0.0382105	0.055915	0.0442822	0.0656039	0.0681229	1	0.425
MPN670	792675	793712	-	gene	Conserved hypothetical protein MPN_670	0	1038	0.784188	F2	0	0	0	0.426	0.023	MPN670_MPN671a	F2_N	0.847954	0.374045	0.247316	0.214269	0.130367	0.119477	2	1.747
MPN671	794265	796394	-	gene	Cell division protease ftsH homolog (EC 3.4.24.-)	1	2130	0.11001	E	0	3.742	0.133	0	0	MPN671_MPN671a_MPN672a	E_N_N	0.118956	0.024292	0.0397311	0.049065	0.0677246	0.0736494	1	0.406
MPN671a	793700	794281	-	gene	dihydroxyacetone kinase dhal-related activity. It has the C-terminal part of the DhaL conserved and a degenerated N-tterminal sequence	0	582	0.866412	N	0	0	0	0.232	1.983	MPN670_MPN671_MPN671a	F2_E_N	0.936864	0.866298	0.853359	0.862635	0.818797	0.758192	3	5.878
MPN672	796575	797102	-	gene	Hypoxanthine-guanine phosphoribosyltransferase (HGPRTase) (HGPRT) (EC 2.4.2.8)	1	528	0.128151	E	0	4.226	0.175	0	0	MPN672_MPN673	E_E	0.138572	0.0335597	0.0241649	0.0421335	0.0578858	0.0803735	1	0.386
MPN672a	796381	796554	-	gene	New ORF	0	174	0.879747	N	0	0	0	0.201	2.793	MPN671_MPN672a	E_N	0.951283	0.733004	0.728007	0.576084	0.510714	0.260764	3	4.083
MPN673	797102	797611	-	gene	2-C-methyl-D-erythritol 2,4-cyclodiphosphate synthase-like	0	510	0.108696	E	0	3.648	0.13	0	0	MPN672_MPN673	E_E	0.117534	0.0231514	0.0437596	0.0268302	0.0684562	0.0767715	1	0.38
MPN674	797782	798720	+	gene	L-lactate dehydrogenase (L-LDH) (EC 1.1.1.27)	1	939	0.883117	N	0	0	0	0.193	2.995	MPN674	N	0.954927	0.842414	0.860652	0.830563	0.77377	0.712274	3	5.686
MPN675	799125	799430	-	gene	Uncharacterized protein MPN_675	0	306	0.93299	N	36.393	0	0	0.099	3.833	MPN675	N	1.00886	1.06359	1.14877	1.11331	1.07536	0.940517	4	7.478
MPN676	799773	800141	+	gene	Uncharacterized protein MPN_676	0	369	0.933934	N	0	0	0	0.098	3.797	MPN676	N	1.00988	1.0034	1.02763	0.991426	0.922001	0.79538	4	6.662
MPN677	800698	801975	-	gene	DGT (deoxyguanosinetriphosphate triphosphohydrolase) (EC 3.1.5.1). Putative Transcription factor?.	1	1278	0.131076	E	0	4.139	0.182	0	0	MPN677_MPN678	E_E	0.141735	0.0404445	0.0436836	0.0589239	0.0563783	0.0766382	1	0.433
MPN678	801956	803410	-	gene	Glutamyl-tRNA synthetase (EC 6.1.1.17) (Glutamate--tRNA ligase) (GluRS)	1	1455	0.122044	E	0	4.257	0.16	0	0	MPN677_MPN678_MPN679	E_E_N	0.131968	0.0365548	0.0274183	0.0447169	0.0690567	0.0628539	1	0.398
MPN679	803397	804188	-	gene	Dimethyladenosine transferase (EC 2.1.1.-) (S-adenosylmethionine-6-N', N'-adenosyl(rRNA) dimethyltransferase) (16S rRNA dimethylase) (High level kasugamycin resistance protein ksgA) (Kasugamycin dimethyltransferase)	1	792	0.830532	N	0	0	0	0.321	0.468	MPN678_MPN679_MPN680	E_N_E	0.898067	0.57238	0.358447	0.153409	0.0661552	0.0618258	2	1.804
MPN680	804181	805338	-	gene	Inner membrane protein oxaA; Membrane insertion of proteins	1	1158	0.10728	E	0	3.539	0.127	0	0	MPN679_MPN680_MPN681	N_E_E	0.116003	0.0242269	0.0371849	0.0443314	0.0640957	0.0902041	1	0.404
MPN681	805319	805675	-	gene	Ribonuclease P protein component (RNaseP protein) (RNase P protein) (EC 3.1.26.5) (Protein C5)	1	357	0.126935	E	0	4.249	0.172	0	0	MPN680_MPN681_MPN682	E_E_F1	0.137257	0.0535778	0.0667716	0.0764202	0.0609324	0.0728894	1	0.498
MPN682	805665	805811	-	gene	50S ribosomal protein L34	1	147	0.255639	F1	0	0	0.493	0	0	MPN681_MPN682	E_F1	0.276426	0.0900814	0.0756744	0.092796	0.103585	0.132763	1	0.783
MPN683	805834	806853	-	gene	Similar to bacitracin export ATP-binding protein B	0	1020	0.295207	F1	0	0	0.499	0.001	0	MPN683	F1	0.319212	0.175464	0.198913	0.18654	0.167226	0.150672	1	1.299
MPN684	806855	812503	-	gene	Uncharacterized ABC transporter permease MPN_684	1	5649	0.116224	E	0	4.095	0.147	0	0	MPN684	E	0.125675	0.0322002	0.0390203	0.0482389	0.0553472	0.0717641	1	0.389
MPN685	812509	813363	-	gene	Similar to bacitracin export ATP-binding protein B	0	855	0.115435	E	0	4.06	0.145	0	0	MPN685	E	0.124821	0.0448914	0.0335677	0.0380181	0.0459482	0.022902	1	0.313
MPN686	813431	814750	-	gene	Chromosomal replication initiator protein dnaA	1	1320	0.121212	E	0	4.245	0.158	0	0	MPN686_MPN687	E_F2	0.131068	0.0358573	0.0363084	0.0493467	0.0530132	0.0619299	1	0.38
MPN687	814750	815502	-	gene	Uncharacterized protein MPN_687	0	753	0.705449	F2	0	0	0	0.485	0	MPN686_MPN687_MPN688	E_F2_F2	0.762813	0.335252	0.22446	0.136324	0.0956522	0.073681	2	1.411
MPN688	815489	816301	-	gene	ParA family protein MPN_688	0	813	0.773533	F2	0	0	0	0.445	0.01	MPN687_MPN688	F2_F2	0.836433	0.60113	0.584541	0.486182	0.311462	0.208774	2	3.165
MPNs01	463837	463916	-	misc_RNA	-	0	80	0.152778	E	0	2.5	0.24	0	0	MPNs01	E	0.165201	0.0554668	0.0599089	0.0642806	0.10934	0	1	0.513
MPNs03	571397	571764	-	misc_RNA	-	0	368	0.13253	E	0	4.08	0.185	0	0	MPNs03	E	0.143307	0.0320772	0.0563	0.0325275	0.0770648	0.0443209	1	0.407
MPNs04	571788	572174	+	tmRNA	-	0	387	0.117479	E	0	4.145	0.149	0	0	MPNs04	E	0.127031	0.045772	0.0329585	0.0530453	0.0507537	0.0758916	1	0.399
MPNt01	19074	19149	-	tRNA	tRNA-Ala	0	76	0.0714286	E	0	0.688	0.067	0	0	MPNt01	E	0.0772368	0.0190172	0.0205402	0.0661172	0	0	1	0.177
MPNt02	19155	19231	-	tRNA	tRNA-Ile	0	77	0.084507	E	0	1.521	0.086	0	0	MPNt02	E	0.0913787	0	0.0202509	0.0651859	0.02772	0.0828988	1	0.302
MPNt03	93050	93138	-	tRNA	tRNA-Ser	0	89	0.114754	E	22.727	4.027	0.143	0	0	MPNt03	E	0.124085	0.065469	0.0707122	0.0505814	0.0967926	0.0964888	1	0.564
MPNt04	156332	156405	-	tRNA	tRNA-Thr	0	74	0.161765	E	0	1.693	0.266	0	0	MPNt04	E	0.174919	0.0783061	0	0.0453745	0.0868287	0.0432781	1	0.451
MPNt05	358206	358282	+	tRNA	tRNA-Cys	0	77	0.084507	E	0	1.521	0.086	0	0	MPNt05	E	0.0913787	0	0.0202509	0.0869146	0.02772	0.0828988	1	0.335
MPNt06	358334	358410	+	tRNA	tRNA-Pro	0	77	0.140845	E	0	3.56	0.207	0	0	MPNt06	E	0.152298	0	0.0405018	0.0651859	0.11088	0	1	0.436
MPNt07	358415	358491	+	tRNA	tRNA-Met	0	77	0.112676	E	0	3.914	0.139	0	0	MPNt07	E	0.121838	0.0374987	0.0405018	0.0869146	0.0554399	0.0414494	1	0.422
MPNt08	358502	358577	+	tRNA	tRNA-Ile	0	76	0.214286	F1	0	0.021	0.416	0	0	MPNt08	F1	0.23171	0.0570516	0.102701	0.0881562	0.028116	0.168166	1	0.632
MPNt09	358618	358708	+	tRNA	tRNA-Ser	0	91	0.114754	E	24.444	4.027	0.143	0	0	MPNt09	E	0.124085	0.021823	0	0.0505814	0	0	1	0.16
MPNt10	358721	358797	+	tRNA	tRNA-Met	0	77	0.126761	E	0	4.251	0.171	0	0	MPNt10	E	0.137068	0	0.0810036	0.0217286	0.02772	0.0414494	1	0.279
MPNt11	358799	358872	+	tRNA	tRNA-Asp	0	74	0.0882353	E	0	1.829	0.092	0	0	MPNt11	E	0.0954101	0	0.0845773	0.0680618	0.0289429	0	1	0.292
MPNt12	358874	358949	+	tRNA	tRNA-Phe	0	76	0.0428571	E	0	0.056	0.037	0	0	MPNt12	E	0.0463421	0.0380344	0.0205402	0.0220391	0.028116	0	1	0.171
MPNt13	373046	373122	+	tRNA	tRNA-Phe	0	77	0.0985915	E	0	2.778	0.11	0	0	MPNt13	E	0.106609	0.0937467	0.0202509	0.0651859	0.0554399	0.0414494	1	0.417
MPNt14	427538	427611	-	tRNA	tRNA-Gly	0	74	0.0441176	E	0	0.064	0.038	0	0	MPNt14	E	0.0477051	0.0587296	0	0	0.0868287	0.0432781	1	0.3
MPNt15	429247	429321	+	tRNA	tRNA-Arg	0	75	0.884058	N	0	0	0	0.191	3.051	MPNt15	N	0.955945	0.829591	0.833516	0.715471	0.598992	0.383858	3	4.796
MPNt16	429395	429468	+	tRNA	tRNA-Trp	0	74	0.323529	F1	0	0	0.46	0.002	0	MPNt16	F1	0.349837	0.0783061	0.063433	0.0680618	0.0578858	0.0432781	1	0.578
MPNt17	453223	453299	-	tRNA	tRNA-Arg	0	77	0.15493	E	0	2.299	0.246	0	0	MPNt17	E	0.167528	0.0749974	0.0810036	0.0434573	0	0.0828988	1	0.388
MPNt18	482248	482321	-	tRNA	tRNA-Gly	0	74	0.0882353	E	0	1.829	0.092	0	0	MPNt18	E	0.0954101	0.0587296	0.0422887	0.0226873	0.0868287	0	1	0.356
MPNt19	482328	482413	-	tRNA	tRNA-Leu	0	86	0.103448	E	23.529	3.22	0.12	0	0	MPNt19	E	0.11186	0	0.0247899	0	0	0	1	0.081
MPNt20	482414	482488	-	tRNA	tRNA-Lys	0	75	0.115942	E	0	4.083	0.146	0	0	MPNt20	E	0.12537	0.0192928	0.0625137	0.0894338	0.0285234	0.0426508	1	0.378
MPNt21	482532	482606	-	tRNA	tRNA-Gln	0	75	0.130435	E	0	4.162	0.18	0	0	MPNt21	E	0.141041	0	0.0208379	0.0223585	0.0855703	0.0853017	1	0.381
MPNt22	482612	482698	-	tRNA	tRNA-Tyr	0	87	0.0886076	E	0	1.862	0.093	0	0	MPNt22	E	0.0958127	0	0.0546006	0.0585848	0.0249129	0	1	0.24
MPNt23	487357	487431	+	tRNA	tRNA-Trp	0	75	0.246377	F1	0	0	0.481	0	0	MPN406_MPNt23	E_F1	0.266411	0.096464	0.104189	0.0670754	0.0855703	0.127953	1	0.734
MPNt24	555105	555195	+	tRNA	tRNA-Ser	0	91	0.213115	F1	24.444	0.024	0.413	0	0	MPNt24	F1	0.230444	0.065469	0.0471415	0.0758722	0.0322642	0.0482444	1	0.454
MPNt25	555197	555285	+	tRNA	tRNA-Ser	0	89	0.153846	E	36.364	2.4	0.243	0	0	MPNt25	E	0.166356	0.0512001	0.0276503	0.118672	0.0378484	0	1	0.416
MPNt26	558598	558686	+	tRNA	tRNA-Ser	0	89	0.865385	N	36.364	0	0	0.234	1.923	MPNt26	N	0.935753	0.819202	0.663607	0.563691	0.567726	0.339566	3	4.271
MPNt27	562021	562105	-	tRNA	tRNA-Leu	0	85	0.105263	E	23.81	3.376	0.123	0	0	MPNt27	E	0.113823	0.0467089	0	0	0.0345284	0	1	0.173
MPNt28	562110	562185	-	tRNA	tRNA-Lys	0	76	0.632653	F2	28	0	0.001	0.369	0	MPNt28	F2	0.684097	0.407511	0.293432	0.125937	0.0401656	0	2	1.312
MPNt29	562198	562273	-	tRNA	tRNA-Thr	0	76	0.142857	E	28	3.398	0.213	0	0	MPNt29	E	0.154474	0.0815022	0.0586863	0	0	0.120119	1	0.338
MPNt30	562275	562350	-	tRNA	tRNA-Val	0	76	0.142857	E	0	3.398	0.213	0	0	MPNt30	E	0.154474	0	0.0410804	0.0661172	0.028116	0.0840831	1	0.358
MPNt31	562358	562432	-	tRNA	tRNA-Thr	0	75	0.144928	E	0	3.222	0.218	0	0	MPNt31	E	0.156712	0	0	0.0223585	0.0570469	0	1	0.226
MPNt32	562434	562510	-	tRNA	tRNA-Glu	0	77	0.084507	E	0	1.521	0.086	0	0	MPNt32	E	0.0913787	0	0.0405018	0.130372	0.02772	0.0414494	1	0.379
MPNt33	562519	562593	-	tRNA	tRNA-Asn	0	75	0.057971	E	0	0.241	0.052	0	0	MPNt33	E	0.0626849	0	0.0416758	0.0447169	0.0285234	0	1	0.197
MPNt34	643876	643952	+	tRNA	tRNA-His	0	77	0.126761	E	0	4.251	0.171	0	0	MPNt34	E	0.137068	0.0187493	0	0.0217286	0	0	1	0.12
MPNt35	644934	645019	-	tRNA	tRNA-Leu	0	86	0.179487	E	0	0.576	0.318	0	0	MPNt35	E	0.194082	0.0512001	0	0	0.0252323	0	1	0.199
MPNt36	648876	648957	+	tRNA	tRNA-Leu	0	82	0.54717	F2	25.926	0	0.017	0.165	0	MPNt36	F2	0.591663	0.351639	0.461186	0.32019	0.0742685	0	2	1.737
MPNt37	680364	680439	-	tRNA	tRNA-Arg	0	76	0.157143	E	0	2.096	0.253	0	0	MPNt37	E	0.169921	0.0570516	0.123241	0.0661172	0.112464	0.0840831	1	0.673
Mpnr01	118286	119799	+	rRNA	-	0	1514	0.116569	E	0	4.11	0.147	0	0	Mpnr01	E	0.126048	0.0146393	0.0231906	0.0361932	0.0519444	0.0755145	1	0.335
Mpnr02	120031	122935	+	rRNA	-	0	2905	0.100956	E	0	2.997	0.115	0	0	Mpnr02	E	0.109165	0.0223988	0.0357392	0.0383471	0.0602101	0.0742761	1	0.365
Mpnr03	122973	123080	+	rRNA	-	0	108	0.122449	E	0	4.261	0.161	0	0	Mpnr03	E	0.132406	0.0407511	0.102701	0.0629687	0.0803313	0.0300297	1	0.495
ncMPN002	13380	14800	+	ncRNA	-	0	1421	0.936982	N	5.141	0	0	0.094	3.668	MPN011_MPN012	N_N	1.01317	1.06298	1.073	1.06559	1.10156	1.11762	4	7.562
ncMPN005	15895	16000	+	ncRNA	-	0	106	0.9375	N	0	0	0	0.093	3.645	MPN014	N	1.01373	1.04	1.06338	1.06063	0.922555	0.766382	4	6.813
ncMPN007	61736	62998	+	ncRNA	-	0	1263	0.775726	F2	0	0	0	0.441	0.012	MPN050	F2	0.838804	0.565498	0.457774	0.325643	0.238874	0.235536	2	2.644
ncMPN010	88176	88398	+	ncRNA	-	0	223	0.338308	F1	0	0	0.428	0.003	0	MPN074_MPN075	F1_N	0.365818	0.284785	0.264672	0.314687	0.195832	0.204979	2	1.801
ncMPN011	88744	89398	+	ncRNA	-	0	655	0.891709	N	0	0	0	0.175	3.472	MPN075_MPN076	N_N	0.964218	0.869449	0.778512	0.738737	0.522833	0.353547	3	4.637
ncMPN012	91209	92598	+	ncRNA	-	0	1390	0.956981	N	1.44	0	0	0.068	2.553	MPN077	N	1.0348	1.09565	1.15072	1.13952	1.16937	1.24214	4	8.054
ncMPN013	96175	96448	+	ncRNA	-	0	274	0.959677	N	0	0	0	0.065	2.387	MPN080	E	1.03771	1.04671	1.08996	1.13217	1.23007	1.36465	4	8.179
ncMPN014	99072	99173	+	ncRNA	-	0	102	0.184783	E	0	0.385	0.334	0	0	MPN080	E	0.199808	0.0434088	0.0625137	0.0838442	0.0855703	0	1	0.503
ncMPN019	166994	167469	+	ncRNA	-	0	476	0.953488	N	0	0	0	0.072	2.767			1.03102	1.12997	1.18035	1.1732	1.29072	1.59465	4	8.762
ncMPN021	172209	172419	+	ncRNA	-	0	211	0.591623	F2	0	0	0.005	0.268	0	MPN133	F2	0.639731	0.341513	0.218307	0.153466	0.133956	0.0924474	2	1.47
ncMPN024	238781	239169	+	ncRNA	-	0	389	0.430199	F1	0	0	0.173	0.024	0	MPN198	F1	0.465181	0.121363	0.0573487	0.0439525	0.0728932	0.0922279	1	0.715
ncMPN026	240973	241119	+	ncRNA	-	0	147	0.18797	F1	0	0.297	0.343	0	0	MPN199	F1	0.203255	0.0600543	0.0432425	0.023199	0.0591915	0.0663814	1	0.424
ncMPN027	253180	253558	+	ncRNA	-	0	379	0.965015	N	0	0	0	0.059	2.065			1.04348	1.17208	1.17792	1.2054	1.2394	1.27841	4	8.437
ncMPN028	265301	265418	+	ncRNA	-	0	118	0.277778	F1	0	0	0.505	0	0	MPN214	F1	0.300365	0.0369779	0.0266262	0.171415	0.0546699	0	1	0.58
ncMPN030	276656	276743	+	ncRNA	-	0	88	0.125	E	0	4.268	0.167	0	0	MPN225	E	0.135164	0.0665602	0.053918	0.0385683	0.0738044	0.110359	1	0.504
ncMPN031	284439	284668	+	ncRNA	-	0	230	0.860577	N	0	0	0	0.246	1.652	MPN234	N	0.930555	0.921602	0.870984	0.927124	0.889437	0.919659	3	6.347
ncMPN032	323438	324068	+	ncRNA	-	0	631	0.899281	N	28.889	0	0	0.159	3.813			0.972405	1.01197	1.04129	0.998892	0.986418	0.910396	4	6.921
ncMPN034	348784	350347	+	ncRNA	-	0	1564	0.664773	F2	0	0	0	0.436	0	MPN291_MPN292_MPN293	F1_N_F1	0.718829	0.49731	0.398258	0.306794	0.176124	0.15467	2	2.222
ncMPN036	398579	399433	+	ncRNA	-	0	855	0.163424	E	0	1.557	0.271	0	0	MPN336	E	0.176713	0.0897828	0.0727299	0.0980466	0.0842384	0.07634	1	0.643
ncMPN037	411910	412423	+	ncRNA	-	0	514	0.846847	N	6.043	0	0	0.28	0.992	MPN345	N	0.915708	0.929444	0.884062	0.847809	0.709231	0.576651	3	5.538
ncMPN038	432378	432643	+	ncRNA	-	0	266	0.277273	F1	7.547	0	0.505	0	0	MPN362	F1	0.299819	0.139171	0.0784262	0.0911615	0.0805139	0.107015	1	0.772
ncMPN041	450961	452463	+	ncRNA	-	0	1503	0.912786	N	0	0	0	0.133	4.143	MPN376	N	0.98701	0.944535	0.951104	0.955514	0.916418	0.88744	4	6.543
ncMPN042	457004	457163	+	ncRNA	-	0	160	0.680556	F2	0	0	0	0.461	0	MPN379_MPN380	E_N	0.735895	0.619379	0.619059	0.535671	0.519364	0.32699	2	3.776
ncMPN043	459921	461163	+	ncRNA	-	0	1243	0.210009	F1	0	0.034	0.405	0	0	MPN383_MPN384	F1_E	0.227086	0.0761367	0.0629606	0.079963	0.077388	0.0841582	1	0.612
ncMPN044	460384	461163	+	ncRNA	-	0	780	0.11396	E	0	3.986	0.142	0	0	MPN384	E	0.123227	0.0322371	0.0307225	0.0549407	0.0588753	0.0670748	1	0.392
ncMPN046	461258	461613	+	ncRNA	-	0	356	0.114907	E	0	4.035	0.144	0	0	MPN384	E	0.12425	0.0330734	0.0357221	0.0622843	0.036673	0.0548368	1	0.353
ncMPN047	468419	468963	+	ncRNA	-	0	545	0.407332	F1	0	0	0.233	0.014	0	MPN391	F1	0.440454	0.105737	0.0614951	0.0471304	0.0681425	0.0839118	1	0.678
ncMPN049	471427	471963	+	ncRNA	-	0	537	0.593814	F2	0	0	0.005	0.273	0	MPN394	F2	0.6421	0.43367	0.379464	0.311728	0.202899	0.0970856	2	2.105
ncMPN050	480861	481163	+	ncRNA	-	0	303	0.882784	N	0	0	0	0.194	2.976	MPN400	N	0.954567	0.867964	0.742608	0.751588	0.656039	0.474315	3	5.002
ncMPN051	481987	482163	+	ncRNA	-	0	177	0.869565	N	0	0	0	0.224	2.171			0.940274	0.835103	0.812678	0.852816	0.916824	0.913946	3	6.145
ncMPN052	482205	482463	+	ncRNA	-	0	259	0.251163	F1	7.752	0	0.487	0	0	MPNt18_MPNt19_MPNt20	E_E_E	0.271586	0.154791	0.173875	0.14351	0.146464	0.0958156	1	1.068
ncMPN053	483291	483603	+	ncRNA	-	0	313	0.469965	F1	0	0	0.091	0.051	0	MPN402	E	0.50818	0.348089	0.304837	0.305276	0.26427	0.280772	2	2.174
ncMPN056	505603	506463	+	ncRNA	-	0	861	0.181935	E	0	0.48	0.325	0	0	MPN419_MPN420	E_F2	0.19673	0.0824487	0.0964727	0.111475	0.0939617	0.0949325	1	0.727
ncMPN057	507771	509163	+	ncRNA	-	0	1393	0.528287	F2	0	0	0.027	0.129	0	MPN421_MPN422	F2_E	0.571244	0.39777	0.291	0.272898	0.186618	0.154766	2	1.912
ncMPN058	509091	509663	+	ncRNA	-	0	573	0.148936	E	0	2.859	0.229	0	0	MPN422	E	0.161047	0.0308983	0.0611836	0.0447602	0.0532952	0.0796919	1	0.426
ncMPN059	509843	509903	+	ncRNA	-	0	61	0.6	F2	0	0	0.004	0.289	0	MPN423	F2	0.648789	0.435667	0.287563	0.252447	0.214704	0.267537	2	2.123
ncMPN060	511797	512363	+	ncRNA	-	0	567	0.162427	E	0	1.638	0.268	0	0	MPN426	F1	0.175634	0.0416815	0.0590883	0.060381	0.0577725	0.051832	1	0.447
ncMPN062	518841	519043	+	ncRNA	-	0	203	0.546448	F2	0	0	0.018	0.163	0	MPN431	F1	0.590882	0.334619	0.267135	0.244477	0.258114	0.273385	2	2.054
ncMPN063	530367	530863	+	ncRNA	-	0	497	0.937644	N	5.04	0	0	0.093	3.638	MPN437_MPN438	N_N	1.01389	1.08833	1.129	1.18288	1.2136	1.20979	4	8.136
ncMPN065	532742	533763	+	ncRNA	-	0	1022	0.920578	N	11.557	0	0	0.119	4.138	MPN440	N	0.995434	1.02523	1.00353	0.996929	0.952085	0.821606	4	6.748
ncMPN066	533774	533853	+	ncRNA	-	0	80	0.921569	N	31.646	0	0	0.118	4.126	MPN440	N	0.996506	0.965775	1.04312	1.08899	1.00335	1.15408	4	7.301
ncMPN067	538212	538383	+	ncRNA	-	0	172	0.102564	E	0	3.142	0.118	0	0	MPN444	E	0.110904	0.0256001	0.0184335	0.0692252	0.0378484	0.0377296	1	0.317
ncMPN071	544591	544663	+	ncRNA	-	0	73	0.850746	N	0	0	0	0.27	1.159	MPN447	N	0.919925	0.397374	0.429198	0.39144	0.234999	0.043924	2	2.388
ncMPN075	549019	551663	+	ncRNA	-	0	2645	0.774045	F2	0.983	0	0	0.444	0.01	MPN450_MPN451_MPN452	F2_N_F2	0.836986	0.563567	0.52899	0.495022	0.451319	0.401699	2	3.558
ncMPN076	550510	551663	+	ncRNA	-	0	1154	0.696154	F2	2.255	0	0	0.479	0	MPN451_MPN452	N_F2	0.752762	0.334081	0.312448	0.243277	0.213843	0.192421	2	2.008
ncMPN077	556277	556393	+	ncRNA	-	0	117	0.137931	E	68.103	3.773	0.199	0	0	MPN456	E	0.149147	0	0.0495798	0	0.0678661	0	1	0.26
ncMPN078	556580	556848	+	ncRNA	-	0	269	0.10084	E	50.746	2.986	0.115	0	0	MPN456	E	0.10904	0.0335597	0.0241649	0.0129641	0.0496164	0.0741909	1	0.305
ncMPN080	560107	560963	+	ncRNA	-	0	857	0.825503	N	57.827	0	0	0.333	0.359	MPN458_MPN459	N_N	0.892629	0.74601	0.694783	0.662651	0.653837	0.701163	3	4.89
ncMPN081	562624	564203	+	ncRNA	-	0	1580	0.149789	E	0	2.779	0.232	0	0	MPN460	E	0.161969	0.0458713	0.0394337	0.045566	0.0622822	0.0620867	1	0.421
ncMPN087	576627	577563	+	ncRNA	-	0	937	0.956213	N	0	0	0	0.069	2.6	MPN474	N	1.03397	1.10592	1.13834	1.21045	1.28568	1.42792	4	8.576
ncMPN088	596458	597765	+	ncRNA	-	0	1308	0.886248	N	0	0	0	0.186	3.177	MPN490	N	0.958313	0.891612	0.848286	0.798869	0.728437	0.649538	3	5.524
ncMPN089	596725	597765	+	ncRNA	-	0	1041	0.879402	N	0	0	0	0.202	2.772	MPN490	N	0.950911	0.846742	0.788726	0.732675	0.625932	0.530791	3	4.993
ncMPN090	599561	600040	+	ncRNA	-	0	480	0.905093	N	0	0	0	0.147	4.005	MPN492	N	0.97869	0.933691	0.878664	0.867788	0.820049	0.71529	3	5.959
ncMPN091	618611	618863	+	ncRNA	-	0	253	0.951965	N	0	0	0	0.074	2.859	MPN508	N	1.02937	1.02311	1.09877	1.06442	1.03992	0.976685	4	7.29
ncMPN092	623955	624965	+	ncRNA	-	0	1011	0.904429	N	5.248	0	0	0.149	3.986	MPN510_MPN511	N_N	0.977972	0.983663	1.00379	1.00871	0.993234	0.984399	4	6.96
ncMPN093	637833	638415	+	ncRNA	-	0	583	0.92381	N	0	0	0	0.114	4.092	MPN518	N	0.998929	1.01679	1.07083	1.04906	0.982184	0.88007	4	7.005
ncMPN094	641193	641344	+	ncRNA	-	0	152	0.0652174	E	0	0.437	0.06	0	0	MPN520	E	0.0705205	0.0289392	0.0416758	0.0111792	0.0570469	0.0213254	1	0.258
ncMPN095	645829	646084	+	ncRNA	-	0	256	0.766667	F2	88.235	0	0	0.456	0.005	MPN524	N	0.829008	0.843095	0.958543	0.977065	0.787247	0.882872	3	6.139
ncMPN096	656059	656424	+	ncRNA	-	0	366	0.890909	N	0	0	0	0.176	3.431	MPN533	F1	0.963353	1.00445	1.02826	0.986415	1.02581	0.989887	4	7.036
ncMPN097	664665	664784	+	ncRNA	-	0	120	0.657407	F2	0	0	0.001	0.423	0	MPN544_MPN545	F1_F2	0.710864	0.603972	0.572463	0.471391	0.492029	0.490485	2	3.713
ncMPN098	664665	665184	+	ncRNA	-	0	520	0.801282	F2	0	0	0	0.391	0.082	MPN544_MPN545	F1_F2	0.866438	0.62009	0.497705	0.428537	0.302787	0.314413	2	3.114
ncMPN100	683614	683964	+	ncRNA	-	0	351	0.167192	E	0	1.271	0.282	0	0	MPN563	F1	0.180788	0.0251963	0.0408212	0.0486667	0.111754	0.0649853	1	0.518
ncMPN101	684830	685054	+	ncRNA	-	0	225	0.955665	N	0	0	0	0.069	2.634	MPN564a	N	1.03337	0.97709	1.06242	1.06395	1.08586	1.11628	4	7.44
ncMPN103	690491	690763	+	ncRNA	-	0	273	0.736842	F2	0	0	0	0.486	0	MPN568	F2	0.796758	0.361096	0.36673	0.356015	0.366532	0.44084	2	2.834
ncMPN104	702905	703663	+	ncRNA	-	0	759	0.947445	N	0	0	0	0.079	3.126	MPN581	N	1.02449	1.05525	1.09778	1.10807	1.12628	1.15568	4	7.736
ncMPN105	703721	705463	+	ncRNA	-	0	1743	0.942623	N	6.028	0	0	0.086	3.392	MPN582	N	1.01927	1.06478	1.09407	1.08855	1.11715	1.14178	4	7.677
ncMPN106	708503	710463	+	ncRNA	-	0	1961	0.922535	N	4.235	0	0	0.116	4.113	MPN586_MPN587_MPN588	N_N_N	0.997551	0.933561	0.949261	0.933426	0.895123	0.828988	3	6.401
ncMPN107	711379	711863	+	ncRNA	-	0	485	0.927326	N	19.628	0	0	0.108	4.015	MPN589	N	1.00273	1.01001	1.04074	1.00009	1.0756	0.949601	4	7.153
ncMPN108	716528	717463	+	ncRNA	-	0	936	0.827014	N	0	0	0	0.33	0.39	MPN594_MPN595_MPN596	N_F2_N	0.894263	0.760237	0.712093	0.700079	0.655262	0.697371	3	4.977
ncMPN109	733753	734123	+	ncRNA	-	0	371	0.979104	N	0	0	0	0.046	1.297	MPN612	N	1.05872	1.10073	1.15454	1.18814	1.24549	1.34407	4	8.402
ncMPN112	757396	757713	+	ncRNA	-	0	318	0.121528	E	0	4.25	0.159	0	0	MPN630	E	0.13141	0.00924447	0.0399393	0.0642806	0.0615036	0.0817474	1	0.416
ncMPN113	761074	761363	+	ncRNA	-	0	290	0.934673	N	21.799	0	0	0.097	3.767			1.01068	1.13052	1.17771	1.19387	1.21647	1.44927	4	8.487
ncMPN114	770035	770563	+	ncRNA	-	0	529	0.88993	N	9.47	0	0	0.178	3.379	MPN644	N	0.962294	1.03192	1.08762	1.18144	1.16612	1.27503	4	7.98
ncMPN115	775959	776323	+	ncRNA	-	0	365	0.930091	N	0	0	0	0.104	3.934	MPN651	N	1.00572	1.05606	1.06197	1.14416	1.15455	1.10024	4	7.746
ncMPN119	782280	782373	+	ncRNA	-	0	94	0.930233	N	0	0	0	0.104	3.93	MPN657	N	1.00587	0.851351	0.869376	0.878999	0.755207	0.718617	3	5.771
ncMPN121	785259	785543	+	ncRNA	-	0	285	0.867704	N	0	0	0	0.229	2.06	MPN661	N	0.938262	0.631933	0.531488	0.360171	0.137845	0.103059	2	2.552
ncMPN123	787579	787813	+	ncRNA	-	0	235	0.0938967	E	0	2.339	0.102	0	0	MPN664	E	0.101532	0.0187493	0.0472521	0.0217286	0.00923998	0.0138165	1	0.182
ncMPN124	797249	797413	+	ncRNA	-	0	165	0.120805	E	0	4.238	0.157	0	0	MPN673	E	0.130629	0.0178685	0.038599	0.0310618	0.0660442	0.0987553	1	0.399
ncMPN125	800438	800963	+	ncRNA	-	0	526	0.542194	F2	0	0	0.02	0.155	0	MPN677	E	0.586283	0.581348	0.594539	0.637924	0.606213	0.639493	3	4.278
ncMPN126	807512	807763	+	ncRNA	-	0	252	0.140351	E	0	3.598	0.206	0	0	MPN684	E	0.151763	0.0408703	0.031531	0.0608974	0.0604246	0.0645374	1	0.425
ncMPN127	813590	814463	+	ncRNA	-	0	874	0.116751	E	0	4.117	0.148	0	0	MPN686	E	0.126245	0.0371656	0.0346681	0.0509024	0.0499522	0.0634891	1	0.375
ncMPN200	44	176	-	ncRNA	-	0	133	0.355372	F1	0	0	0.384	0.004	0			0.384269	0.297045	0.261421	0.229498	0.130123	0.0729647	1	1.428
ncMPN201	394	587	-	ncRNA	-	0	194	0.420455	F1	0	0	0.198	0.019	0			0.454644	0.363055	0.367623	0.315559	0.257197	0.200653	2	2.146
ncMPN202	15249	15701	-	ncRNA	-	0	453	0.902579	N	13.274	0	0	0.152	3.93	MPN013	N	0.975972	0.961213	0.947557	0.90619	0.874092	0.826375	3	6.331
ncMPN204	17299	17493	-	ncRNA	-	0	195	0.915254	N	0	0	0	0.129	4.158	MPN015_MPN016	N_N	0.989678	0.744571	0.552381	0.409652	0.255744	0.266026	2	3.184
ncMPN206	19294	19407	-	ncRNA	-	0	114	0.865385	N	0	0	0	0.234	1.923	MPN018	F2	0.935753	0.729602	0.580656	0.504355	0.435257	0.424458	3	3.83
ncMPN208	21999	23147	-	ncRNA	-	0	1149	0.672464	F2	0	0	0	0.449	0	MPN019_MPN020	F2_N	0.727145	0.354988	0.229217	0.189302	0.150223	0.127953	2	1.66
ncMPN210	28504	28964	-	ncRNA	-	0	461	0.115663	E	0	4.071	0.145	0	0	MPN023	E	0.125068	0.0352849	0.0311815	0.0669138	0.0521669	0.0496394	1	0.383
ncMPN213	33298	33795	-	ncRNA	-	0	498	0.884444	N	0	0	0	0.19	3.073	MPN028	N	0.956363	0.890427	0.88825	0.867359	0.734763	0.536263	3	5.564
ncMPN215	45408	45666	-	ncRNA	-	0	259	0.948936	N	0	0	0	0.077	3.039	MPN036	N	1.0261	1.0593	1.07683	1.05694	1.1055	0.951749	4	7.397
ncMPN217	48198	48818	-	ncRNA	-	0	621	0.962433	N	0	0	0	0.062	2.22	MPN039_MPN040_MPN041	N_N_N	1.04069	1.10735	1.14974	1.17844	1.20763	1.27403	4	8.234
ncMPN218	55372	55496	-	ncRNA	-	0	125	0.0884956	E	0	1.852	0.093	0	0	MPN046	E	0.0956916	0	0.0508961	0.0409575	0	0.0781303	1	0.238
ncMPN220	57237	57481	-	ncRNA	-	0	245	0.786127	F2	20.902	0	0	0.422	0.027	MPN047	E	0.850051	0.815651	0.914217	0.873919	0.921488	0.867562	3	6.176
ncMPN221	64887	65548	-	ncRNA	-	0	662	0.614094	F2	0	0	0.003	0.324	0	MPN052	F2	0.664029	0.142948	0.0940852	0.0673005	0.0495331	0.0691287	1	0.838
ncMPN222	66597	66792	-	ncRNA	-	0	196	0.668539	F2	0	0	0	0.443	0	MPN052	F2	0.722902	0.39637	0.250406	0.208009	0.0773978	0.0495996	2	1.525
ncMPN223	67197	67903	-	ncRNA	-	0	707	0.938776	N	0	0	0	0.091	3.586			1.01511	1.07834	1.13761	1.13586	1.10301	1.07183	4	7.705
ncMPN224	68217	68405	-	ncRNA	-	0	189	0.947368	N	0	0	0	0.079	3.13			1.0244	1.12101	1.10989	1.23599	1.15095	1.06702	4	7.966
ncMPN225	68817	68967	-	ncRNA	-	0	151	0.941606	N	0	0	0	0.087	3.445	MPN054	N	1.01817	1.098	1.22791	1.22743	1.27856	1.11702	4	8.35
ncMPN226	81597	82032	-	ncRNA	-	0	436	0.939086	N	0	0	0	0.091	3.571	MPN064_MPN065	N_N	1.01545	0.97982	0.996252	0.943652	0.869168	0.791747	3	6.429
ncMPN227	69035	69098	-	ncRNA	-	0	64	0.913793	N	0	0	0	0.131	4.151			0.988098	0.89512	0.892437	0.824565	0.678661	0.355179	3	5.231
ncMPN228	82197	82626	-	ncRNA	-	0	430	0.123711	E	0	4.269	0.164	0	0	MPN066	E	0.133771	0.0171547	0.0444685	0.0636179	0.065942	0.0606785	1	0.416
ncMPN229	68797	69291	-	ncRNA	-	0	495	0.930649	N	0	0	0	0.103	3.916	MPN054	N	1.00632	1.08402	1.10651	1.14583	1.18439	1.2114	4	7.993
ncMPN231	93182	93232	-	ncRNA	-	0	51	0.93617	N	0	0	0	0.095	3.704	MPN078	N	1.01229	1.16126	1.1013	1.14884	1.25624	1.18969	4	8.194
ncMPN235	108027	108244	-	ncRNA	-	0	218	0.969697	N	0	0	0	0.054	1.792	MPN085	N	1.04855	1.07572	1.12556	1.09861	1.18286	1.17419	4	7.913
ncMPN237	111627	111714	-	ncRNA	-	0	88	0.851852	N	29.885	0	0	0.268	1.21	MPN089	N	0.92112	0.887469	0.985169	0.971351	1.0934	0.926471	4	6.903
ncMPN246	126144	126543	-	ncRNA	-	0	400	0.946176	N	5.013	0	0	0.081	3.198	MPN097	N	1.02311	1.00689	0.985697	0.983329	0.931092	1.00042	4	6.842
ncMPN257	149632	149825	-	ncRNA	-	0	194	0.943182	N	0	0	0	0.085	3.363	MPN114	N	1.01988	0.960584	0.963989	0.98174	0.939328	1.07015	4	6.856
ncMPN269	189968	190240	-	ncRNA	-	0	273	0.898396	N	25.368	0	0	0.161	3.778	MPN143	N	0.971449	0.882723	0.838084	0.890991	0.863024	0.865561	3	6.135
ncMPN272	199843	199958	-	ncRNA	-	0	116	0.857143	N	69.565	0	0	0.254	1.469	MPN152	N	0.926841	0.874791	0.821608	0.837484	0.843479	0.756748	3	5.86
ncMPN282	251477	251659	-	ncRNA	-	0	183	0.406061	F1	0	0	0.237	0.014	0	MPN207	F1	0.439079	0.0968148	0.0522842	0.0654493	0.0477119	0.107015	1	0.669
ncMPN283	260358	295367	-	ncRNA	-	0	35010	0.254172	F1	0.134	0	0.491	0	0	MPN211_MPN212_MPN213_MPN214_MPN215_MPN216_MPN217_MPN218_MPN218a_MPN219_MPN220_MPN221_MPN222_MPN223_MPN224_MPN225_MPN226_MPN227_MPN228_MPN229_MPN230_MPN231_MPN232_MPN233_MPN234_MPN235_MPN236_MPN237_MPN238_MPN239_MPN240_MPN241_MPN242_MPN243	F2_F1_E_F1_E_E_E_E_E_E_F1_E_E_F2_E_E_E_E_E_F1_E_F1_E_E_N_N_E_E_E_E_E_N_E_F1	0.274839	0.167887	0.163464	0.170096	0.16708	0.166306	1	1.224
ncMPN288	295907	296024	-	ncRNA	-	0	118	0.361111	F1	0	0	0.368	0.005	0	MPN243	F1	0.390475	0.0246519	0.0532524	0.0571383	0.0911165	0.0272491	1	0.568
ncMPN289	298527	298640	-	ncRNA	-	0	114	0.663462	F2	0	0	0	0.434	0	MPN247	F2	0.717411	0.435201	0.193552	0.0593359	0.0378484	0	2	1.152
ncMPN297	320642	320732	-	ncRNA	-	0	91	0.0963855	E	0	2.572	0.106	0	0	MPN269	E	0.104223	0.0641544	0	0.111523	0.0474245	0.0709134	1	0.449
ncMPN298	322637	323108	-	ncRNA	-	0	472	0.887468	N	12.314	0	0	0.184	3.245			0.959632	0.932864	0.941382	0.93511	0.906038	0.767715	3	6.337
ncMPN306	359962	360370	-	ncRNA	-	0	409	0.902439	N	0	0	0	0.153	3.926	MPN305	N	0.975821	0.883861	0.868923	0.907244	0.800047	0.821462	3	6.023
ncMPN308	360962	361696	-	ncRNA	-	0	735	0.951735	N	0	0	0	0.074	2.873	MPN306_MPN307	N_N	1.02912	1.03605	1.03228	1.04245	1.03601	1.03423	4	7.253
ncMPN313	373187	373321	-	ncRNA	-	0	135	0.902439	N	0	0	0	0.153	3.926			0.975821	0.974051	0.923474	0.903064	0.816048	0.717782	3	6.09
ncMPN318	400462	401238	-	ncRNA	-	0	777	0.109843	E	0	3.73	0.133	0	0	MPN337	E	0.118775	0.0341821	0.045124	0.0418145	0.0589593	0.0587742	1	0.378
ncMPN319	403000	403142	-	ncRNA	-	0	143	0.124031	E	0	4.27	0.165	0	0	MPN338	E	0.134117	0.0206388	0.0445834	0.0478367	0.0305134	0.0228132	1	0.288
ncMPN320	405962	406588	-	ncRNA	-	0	627	0.913274	N	0	0	0	0.132	4.147	MPN341	N	0.987537	0.970718	0.900861	0.931101	0.776796	0.526077	3	5.842
ncMPN321	407637	407707	-	ncRNA	-	0	71	0.907692	N	0	0	0	0.142	4.067	MPN341	N	0.981501	1.024	0.929049	0.901906	0.69641	0.724408	3	5.914
ncMPN323	409257	409355	-	ncRNA	-	0	99	0.846154	N	0	0	0	0.282	0.964	MPN342	N	0.914959	0.848459	0.869009	0.881562	0.778596	0.452755	3	5.507
ncMPN324	416162	416845	-	ncRNA	-	0	684	0.503247	F2	0	0	0.048	0.089	0	MPN348_MPN349	F2_E	0.544168	0.399793	0.259087	0.232913	0.0862648	0.100326	2	1.553
ncMPN326	430962	431583	-	ncRNA	-	0	622	0.101786	E	0	3.072	0.116	0	0	MPN361	E	0.110062	0.01664	0.0308103	0.046833	0.0597464	0.0315312	1	0.324
ncMPN327	441732	443055	-	ncRNA	-	0	1324	0.746341	F2	77.702	0	0	0.479	0.001	MPN370	N	0.80703	0.584431	0.561098	0.451532	0.480028	0.516803	2	3.703
ncMPN328	446924	447047	-	ncRNA	-	0	124	0.875	N	0	0	0	0.212	2.503			0.946151	0.820116	0.821608	0.854013	0.790761	0.840831	3	5.818
ncMPN329	457162	457871	-	ncRNA	-	0	710	0.842187	N	0	0	0	0.292	0.813	MPN380	N	0.91067	0.834082	0.799784	0.773777	0.618112	0.528804	3	5.015
ncMPN333	491242	491407	-	ncRNA	-	0	166	0.873333	N	0	0	0	0.216	2.401	MPN408	N	0.944348	0.896344	0.824347	0.740512	0.537952	0.33353	3	4.713
ncMPN336	499812	499931	-	ncRNA	-	0	120	0.342593	F1	0	0	0.418	0.003	0	MPN415	F2	0.37045	0.0986077	0.0266262	0.0142846	0.0728932	0.0544983	1	0.532
ncMPN337	499962	501461	-	ncRNA	-	0	1500	0.478519	F1	0	0	0.078	0.059	0	MPN415_MPN416	F2_F1	0.517429	0.13312	0.0809436	0.073137	0.0830983	0.0871973	1	0.836
ncMPN338	520212	520614	-	ncRNA	-	0	403	0.118457	E	0	4.178	0.152	0	0	MPN432	E	0.12809	0.0513412	0.0435701	0.0509995	0.0433745	0.0972862	1	0.419
ncMPN339	562812	563311	-	ncRNA	-	0	500	0.16	E	0	1.843	0.261	0	0	MPN460	E	0.17301	0.038457	0.0319514	0.0479962	0.0612303	0.0392388	1	0.391
ncMPN340	591013	591227	-	ncRNA	-	0	215	0.107692	E	0	3.572	0.128	0	0	MPN487	E	0.116449	0.0341334	0.036867	0.0474687	0.0504645	0.0754592	1	0.377
ncMPN341	591213	591668	-	ncRNA	-	0	456	0.152913	E	0	2.487	0.24	0	0	MPN487	E	0.165347	0.0290797	0.0418781	0.0486785	0.0382159	0.0642868	1	0.367
ncMPN343	606714	607476	-	ncRNA	-	0	763	0.863636	N	93.963	0	0	0.239	1.823	MPN500	N	0.933863	0.756366	0.751585	0.701243	0.760409	0.46819	3	5.016
ncMPN344	620062	620472	-	ncRNA	-	0	411	0.96496	N	0	0	0	0.059	2.068			1.04343	1.13744	1.14328	1.22254	1.15647	1.18192	4	8.131
ncMPN351	642663	643884	-	ncRNA	-	0	1222	0.91	N	0	0	0	0.138	4.109	MPN520_MPN521_MPN522_MPNt34	E_N_N_E	0.983997	0.91611	0.900595	0.862528	0.783668	0.567179	3	5.737
ncMPN353	656463	657184	-	ncRNA	-	0	722	0.943077	N	0	0	0	0.085	3.368	MPN534_MPN535	N_N	1.01976	1.04653	1.08168	1.11314	1.14151	1.21791	4	7.809
ncMPN354	662163	663354	-	ncRNA	-	0	1192	0.246741	F1	0	0	0.481	0	0	MPN543_MPN544	F1_F1	0.266805	0.0508188	0.0575661	0.0804405	0.0696354	0.0712436	1	0.573
ncMPN355	663963	664400	-	ncRNA	-	0	438	0.19697	F1	0	0.133	0.369	0	0	MPN544	F1	0.212986	0.0369779	0.0508318	0.0545411	0.0745499	0.0668843	1	0.492
ncMPN357	670163	670529	-	ncRNA	-	0	367	0.891239	N	0	0	0	0.176	3.448	MPN549_MPN550	E_N	0.96371	0.892831	0.86877	0.713107	0.362704	0.177819	3	4.216
ncMPN359	677763	678602	-	ncRNA	-	0	840	0.312169	F1	0	0	0.48	0.001	0	MPN557	F1	0.337553	0.0581081	0.0608599	0.0693822	0.0390499	0.0622838	1	0.532
ncMPN367	758162	759183	-	ncRNA	-	0	1022	0.178261	E	0	0.629	0.315	0	0	MPN631_MPN632	E_E	0.192756	0.0694541	0.0797049	0.0804905	0.0727347	0.111958	1	0.624
ncMPN368	764662	765477	-	ncRNA	-	0	816	0.94837	N	0	0	0	0.078	3.072	MPN638	N	1.02549	1.1015	1.13111	1.16334	1.22472	1.28352	4	8.223
ncMPN369	776182	776403	-	ncRNA	-	0	222	0.93	N	0	0	0	0.104	3.937	MPN651	N	1.00562	1.05165	1.06398	1.08763	1.07262	1.05945	4	7.455
ncMPN370	777712	778508	-	ncRNA	-	0	797	0.941586	N	0	0	0	0.087	3.446	MPN652_MPN653	N_N	1.01815	1.09977	1.14785	1.1651	1.20715	1.28113	4	8.2
ncMPN371	781082	781209	-	ncRNA	-	0	128	0.198276	F1	0	0.117	0.373	0	0	MPN656	E	0.214399	0.0459036	0.0371849	0.0398983	0.033933	0.0507398	1	0.369
ncMPN373	789302	789533	-	ncRNA	-	0	232	0.942857	N	0	0	0	0.085	3.38	MPN666	N	1.01953	1.0713	1.04755	1.04318	0.965314	0.854845	4	6.979
ncMPN375	799762	799995	-	ncRNA	-	0	234	0.896226	N	0	0	0	0.165	3.687	MPN676	N	0.969103	0.929331	0.976629	0.938739	0.900506	0.6802	3	6.28
ncMPN376	800362	800416	-	ncRNA	-	0	55	0.960784	N	0	0	0	0.064	2.32			1.03891	1.04408	0.902158	1.02849	1.00335	1.09638	4	7.112
ncMPN381	777612	777803	-	ncRNA	-	0	192	0.942529	N	0	0	0	0.086	3.397	MPN652	N	1.01917	1.06343	1.09902	1.09055	1.00668	1.0148	4	7.336
ncMPN387	69822	70029	-	ncRNA	-	0	208	0.962766	N	0	0	0	0.061	2.199			1.04105	1.13294	1.22367	1.2309	1.31906	1.54972	4	8.911
ncMPN388	440162	441126	-	ncRNA	-	0	965	0.873016	N	80.29	0	0	0.216	2.381	MPN369	N	0.944005	1.0706	1.04983	1.10195	1.15588	1.18339	4	7.741
ncMPN390	739042	739329	-	ncRNA	-	0	288	0.862745	N	55.052	0	0	0.241	1.772	MPN615	N	0.932899	0.874418	0.831677	0.877241	0.829696	0.548189	3	5.696
ncMPN392	340210	340489	+	ncRNA	-	0	280	1	N	99.642	0	0	0.031	0.524	MPN285	N							NC
ncMPN398	586733	586844	-	ncRNA	-	0	112	0.764706	F2	0	0	0	0.459	0.005	MPN483	F2	0.826888	0.339326	0.140962	0.105874	0.115772	0.115408	2	1.399
ncMPN399	67115	67798	+	ncRNA	-	0	684	0.935065	N	0	0	0	0.096	3.751			1.0111	1.07188	1.13438	1.12199	1.11186	1.0797	4	7.698
ncMPN400	69267	69448	+	ncRNA	-	0	182	0.951389	N	11.05	0	0	0.074	2.894			1.02875	1.12783	1.19818	1.30704	1.32575	1.38971	4	8.842
ncMPN404	434565	435463	+	ncRNA	-	0	899	0.936842	N	7.016	0	0	0.094	3.675			1.01302	1.05796	1.0689	1.09818	1.07987	1.13457	4	7.575
ncMPN405	434881	435103	+	ncRNA	-	0	223	0.960894	N	14.414	0	0	0.063	2.313			1.03903	0.989106	1.02816	1.09457	1.02254	1.06865	4	7.292
ncMPN407	652165	652382	+	ncRNA	-	0	218	0.90404	N	0	0	0	0.149	3.975	MPN531	N	0.977552	0.860576	0.806048	0.701243	0.496999	0.222948	3	4.424
ncMPN408	247773	248118	+	ncRNA	-	0	346	1	N	99.13	0	0	0.031	0.524	MPN204	N							NC
ncMPN409	370281	370783	+	ncRNA	-	0	503	0.799117	F2	0	0	0	0.395	0.071	MPN310_MPN310a	N_F2	0.864097	0.602421	0.622101	0.548301	0.295435	0.233873	2	3.304
ncMPN410	372692	373013	+	ncRNA	-	0	322	0.889655	N	0	0	0	0.179	3.365	MPN313	N	0.961997	0.922662	0.922184	0.92564	0.882259	0.730653	3	6.209
ncMPN411	413571	414033	+	ncRNA	-	0	463	0.904077	N	0	0	0	0.149	3.976	MPN346_MPN347	N_N	0.977592	0.964085	0.948199	0.958197	0.939221	0.832765	4	6.55
ncMPN416	108266	108748	+	ncRNA	-	0	483	0.912644	N	0	0	0	0.133	4.142	MPN085	N	0.986855	1.07414	1.03457	1.05331	1.07228	0.980969	4	7.308
ncMPN420	236289	236469	+	ncRNA	-	0	181	0.797546	F2	0	0	0	0.399	0.063	MPN196	N	0.862398	0.824856	0.65275	0.615201	0.458825	0.433312	3	4.183
ncMPN421	280407	280559	-	ncRNA	-	0	153	0.273381	F1	0	0	0.504	0	0	MPN229	F1	0.295611	0.047885	0.041376	0.0665928	0.0707956	0.127032	1	0.606
ncMPN426	571526	571783	+	ncRNA	-	0	258	0.136752	E	0	3.851	0.196	0	0	MPNs03	E	0.147872	0.0341334	0.0430115	0.0197786	0.0756968	0.0628826	1	0.395
ncMPN427	432512	433085	-	ncRNA	-	0	574	0.287645	F1	2.792	0	0.503	0.001	0	MPN362	F1	0.311035	0.164473	0.177645	0.190608	0.20897	0.198845	1	1.4
ncMPN428	797640	797763	+	ncRNA	-	0	124	1	N	0	0	0	0.031	0.524			1.08131	1.17669	1.23241	1.32234	1.54638	1.9707	4	9.997
ncMPN429	92925	93143	+	ncRNA	-	0	219	0.620112	F2	9.174	0	0.002	0.339	0	MPNt03	E	0.670536	0.684194	0.706859	0.74982	0.78065	0.772719	3	5.185
ncMPN430	470421	471413	+	ncRNA	-	0	993	0.560894	F2	0	0	0.012	0.194	0	MPN393	F2	0.606503	0.169561	0.0883573	0.068949	0.0439803	0.0493225	1	0.802
ncMPN431	604565	639862	+	ncRNA	-	0	35298	0.628799	F2	25.226	0	0.002	0.36	0	MPN497a_MPN498_MPN499_MPN500_MPN501_MPN502_MPN503_MPN504_MPN505_MPN506_MPN507_MPN508_MPN509_MPN510_MPN511_MPN512_MPN513_MPN514_MPN515_MPN516_MPN517_MPN518_MPN519	N_N_N_N_N_N_N_N_N_N_N_N_N_N_N_N_N_N_E_E_F1_N_F1	0.679929	0.660279	0.665299	0.674633	0.668886	0.667252	3	4.683
ncMPN432	705530	708463	+	ncRNA	-	0	2934	0.940461	N	8.762	0	0	0.089	3.503	MPN583_MPN584_MPN585_MPN586	N_N_N_N	1.01693	1.04599	1.07731	1.06924	1.0868	1.0476	4	7.457
ncMPN433	718784	719213	+	ncRNA	-	0	430	0.935567	N	0	0	0	0.096	3.73	MPN596_MPN597	N_F1	1.01164	1.02585	1.0376	1.07355	1.07536	1.14531	4	7.476
ncMPN434	813360	814463	+	ncRNA	-	0	1104	0.150905	E	0	2.675	0.235	0	0	MPN685_MPN686	E_E	0.163176	0.0656227	0.0636457	0.0744982	0.0673199	0.0799381	1	0.537
ncMPN440	775462	775792	-	ncRNA	-	0	331	0.953177	N	0	0	0	0.072	2.786			1.03068	1.1175	1.19257	1.20736	1.29014	1.21063	4	8.427
ncMPN441	774062	774584	-	ncRNA	-	0	523	0.968958	N	3.831	0	0	0.055	1.834			1.04775	1.1482	1.19871	1.25197	1.29608	1.34421	4	8.685
ncMPN443	604764	606779	-	ncRNA	-	0	2016	0.929851	N	28.387	0	0	0.104	3.942	MPN498_MPN499_MPN500	N_N_N	1.00546	1.03019	1.00969	1.03501	1.05015	1.10688	4	7.302
ncMPN444	427662	429362	-	ncRNA	-	0	1701	0.976486	N	0	0	0	0.048	1.427	MPN358_MPNt15	N_N	1.05589	1.15383	1.188	1.21323	1.21095	1.23214	4	8.344
ncMPN445	415212	415440	-	ncRNA	-	0	229	0.869565	N	0	0	0	0.224	2.171	MPN347a_MPN347b	N_N	0.940274	0.977502	0.944651	0.879433	0.722594	0.597112	3	5.754
ncMPN446	335043	335769	+	ncRNA	-	0	727	0.935878	N	0	0	0	0.095	3.717	MPN282	N	1.01198	1.05074	1.05806	1.11407	1.12077	1.06035	4	7.588
ncMPN447	293711	294043	+	ncRNA	-	0	333	0.820598	F2	0	0	0	0.345	0.274	MPN241	N	0.887325	0.623587	0.535001	0.522787	0.359623	0.205319	2	3.311
ncMPN448	558575	558700	+	ncRNA	-	0	126	0.90411	N	40.8	0	0	0.149	3.977	MPNt26	N	0.977627	0.930019	0.886324	0.803067	0.808815	0.725648	3	5.853
