# Supplementary material for: Quantitative essentiality in a reduced genome: a functional, regulatory and structural fitness map
Source: Mol Syst Biol. 2025 Aug 13;21(10):1388–416. doi: 10.1038/s44320-025-00133-1 (PMC12494982; doi:10.1038/s44320-025-00133-1)
Supplement: Supplementary file 13 — Dataset EV5 [file 44320_2025_133_MOESM13_ESM.xlsx]

## Sheet: README
Dataset EV5 - Essentiality study of regulatory elements. Columns A-J are shared with Table S4 including coordinates and functional information of the element. Columns K-N cover information from Table S3 regarding LD measured (number of insertions normalized by gene length and by the average LD found in known NE regions from Table S3), followed by the GMM category assigned considering 4 and 2 cate…

## Sheet: Sheet1
	L	type	start	end	strand	Description	perc_repeated	rel_gene	expr	dens	gmm	gmm2	gmm2_rel	gmm_rel	km_rel	auc_rel	over	gmm_over	km_over	auc_over	P_R1	P_R2	Pmean	T_R1	T_R2	Tmean	PT	FC	pval	-log10(pval)	sign	PT1	PT2	PT3	PT4	PT6	PT8	AUC	selected	rescue
TATA68	11	promoter	78996	79006	1	TSS00056	0	MPN062	2.80735	1	N	N	N	F2	2	0.805		-	-	-	12.3223	11.3249	11.8236	9.07228	11.5425	10.3074	9.85157	0.197994	0.372967	0.42833	No change	1	1	1	0.818	0.909	0.364	5.909	1	-
TATA397	11	promoter	434866	434876	1	TSS00861	0		4.12928	0.909091	N	N						-	-	-	8.32736	9.71255	9.01995	4.02178	1.0695	2.54564	7.22675	1.82509	0.0579672	1.23682	No change	0.909	0.545	0.545	0.636	0.545	0.545	4.136	0	-
TATA396	11	promoter	434760	434770	1	?	0		4.42321	1	N	N						-	-	-	7.44083	8.74047	8.09065	10.7552	10.6526	10.7039	8.53244	-0.403804	0.0569567	1.24446	No change	1	0.909	0.727	0.818	0.636	0.455	5.091	0	-
TATA395	11	promoter	434551	434561	1	TSS00860	0		2.94145	1	N	N						-	-	-	11.5834	11.344	11.4637	12.2303	12.6045	12.4174	10.0911	-0.115287	0.0502062	1.29924	No change	1	0.909	0.818	0.818	0.727	0.818	5.727	0	-
TATA394	11	promoter	433128	433138	1	TSS00288	0	MPN363	2.62803	1	N	N	N	N	4	6.445		-	-	-	10.8961	10.4857	10.6909	14.163	11.844	13.0035	10.6128	-0.282515	0.188492	0.724706	No change	1	0.909	0.909	0.909	0.909	0.636	6.136	1	-
TATA393	11	promoter	432404	432414	1	?	0		7.11753	0.0909091	E	E					MPN362	F1	1	0.8	0	0.679907	0.339953	0.250143	0.351725	0.300934	0.769097	0.175891	0.919987	0.0362182	No change	0.091	0.182	0	0.091	0	0.091	0.455	0	-
TATA392	11	promoter	430264	430274	1	TSS00286	0	MPN360	8.35875	0.909091	N	N	E	E	1	0.287		-	-	-	6.66805	6.6956	6.68183	11.4375	9.98819	10.7128	7.79406	-0.681025	0.0308401	1.51088	Tm	0.909	0.818	0.727	0.727	0.545	0.455	4.636	1	-
TATA391	11	promoter	429373	429383	1	TSS00285	0	MPN359	7.92319	1	N	N	N	N	4	7.101		-	-	-	13.271	13.3562	13.3136	11.7019	10.0175	10.8597	10.3593	0.293919	0.100596	0.997418	No change	1	1	1	1	0.727	0.636	6.091	1	-
TATA390	11	promoter	429368	429378	1	TSS00285	0		7.90004	1	N	N						-	-	-	15.946	16.368	16.157	14.4262	13.6756	14.0509	11.61	0.201499	0.0393375	1.40519	Pm	1	1	1	1	0.909	0.818	6.636	0	-
TATA39	11	promoter	45611	45621	1	?	0		8.29838	1	N	N						-	-	-	8.60997	8.09999	8.35498	9.47642	10.4969	9.98665	9.1988	-0.257363	0.103568	0.984776	No change	1	1	1	1	0.636	0.364	5.636	0	-
TATA389	11	promoter	429367	429377	1	TSS00285	0		7.89454	1	N	N						-	-	-	16.4036	17.4394	16.9215	15.92	14.8047	15.3624	11.8775	0.139452	0.177051	0.751902	No change	1	1	1	1	0.909	0.909	6.727	0	-
TATA388	11	promoter	429210	429220	1	TSS00581	0		6.71112	1	N	N					MPN358	N	4	8.415	12.7457	13.8448	13.2952	10.4338	8.07501	9.25442	9.81843	0.522695	0.0899232	1.04613	No change	1	1	1	0.727	0.818	0.545	5.773	0	-
TATA387	11	promoter	427623	427633	1	TSS00284	0	MPN358	2.85345	0.818182	F2	N	N	N	4	8.415		-	-	-	4.32241	3.23957	3.78099	5.31473	6.7679	6.04132	5.37634	-0.676098	0.130077	0.8858	No change	0.818	0.636	0.455	0.364	0.455	0.273	3.227	1	-
TATA386	11	promoter	423458	423468	1	?	0		0.184425	1	N	N						-	-	-	11.9567	12.4001	12.1784	10.334	8.90709	9.62057	9.0614	0.340127	0.0757532	1.1206	No change	1	0.909	0.909	0.818	0.636	0.545	5.364	0	-
TATA385	11	promoter	420273	420283	1	?	100		0.584963	0.636364	F2	N					MPN353	E	1	0.389	19.3697	20.063	19.7163	2.75157	5.15834	3.95496	12.5029	2.31766	0.00625399	2.20384	Pm	0.636	0.364	0.091	0.182	0.091	0.091	1.318	0	-
TATA384	11	promoter	419378	419388	1	?	0		0	0.181818	E	E					MPN352	E	1	0.373	0.317938	0	0.158969	0.115323	0.351725	0.233524	0.519047	-0.554824	0.742828	0.129112	No change	0.182	0	0	0.182	0	0	0.364	0	-
TATA383	11	promoter	418424	418434	1	?	0		3.118	0.454545	F1	E					MPN351	F1	1	0.709	0.256058	0	0.128029	0.172984	0.613204	0.393094	0.707855	-1.61841	0.407206	0.390186	No change	0.455	0.091	0.091	0.091	0	0	0.545	0	-
TATA382	11	promoter	417707	417717	1	?	0		5.49185	0.363636	F1	E					MPN350	E	1	0.412	0.165993	0	0.0829967	0.464248	0.625234	0.544741	0.715869	-2.71445	0.0573563	1.24142	No change	0.364	0.091	0.091	0	0	0.091	0.455	0	-
TATA381	11	promoter	416522	416532	1	?	0		6.58701	0.818182	F2	N					MPN348_MPN349	F2_E	2_1	2.21_0.307	6.45081	6.78702	6.61891	4.8447	4.10457	4.47464	7.16179	0.564824	0.0341031	1.46721	Pm	0.818	0.636	0.636	0.636	0.545	0.455	4.182	0	-
TATA380	11	promoter	416434	416444	1	TSS00276	0		5.27019	0.818182	F2	N					MPN348	F2	2	2.21	0.926723	1.33825	1.13249	1.8314	1.56888	1.70014	2.43375	-0.586158	0.145559	0.836961	No change	0.818	0.727	0.273	0.273	0	0	1.818	0	-
TATA38	11	promoter	44448	44458	1	?	0		9.82272	1	N	N					MPN036	N	4	6.954	10.5623	10.2034	10.3828	8.96029	9.99236	9.47633	8.5993	0.131802	0.238944	0.621705	No change	1	0.818	0.818	0.727	0.636	0.545	5.045	0	-
TATA379	11	promoter	415938	415948	1	TSS00274	0		5.58086	0.818182	F2	N					MPN347c	N	4	6.498	3.84155	4.37017	4.10586	4.31264	4.55119	4.43192	4.50708	-0.110247	0.377648	0.422913	No change	0.818	0.636	0.636	0.455	0.182	0.182	2.909	0	-
TATA378	11	promoter	415798	415808	1	?	0		4.50635	1	N	N					MPN347c	N	4	6.498	7.84228	6.81262	7.32745	3.90483	4.09719	4.00101	6.32492	0.872947	0.0239042	1.62153	Pm	1	0.818	0.727	0.727	0.364	0.182	4.045	0	-
TATA377	11	promoter	415786	415796	1	?	0		4.40475	0.909091	N	N					MPN347c	N	4	6.498	5.30644	4.67336	4.9899	8.20875	7.65975	7.93425	6.21286	-0.669082	0.0196545	1.70654	Tm	0.909	0.818	0.727	0.545	0.455	0.182	3.909	0	-
TATA376	11	promoter	415511	415521	1	TSS00275	0		5.70422	0.818182	F2	N						-	-	-	5.4964	7.29702	6.39671	6.47338	7.25617	6.86477	5.70066	-0.101881	0.680531	0.167152	No change	0.818	0.636	0.636	0.545	0.364	0.273	3.5	0	-
TATA375	11	promoter	415083	415093	1	TSS00273	0	MPN347a	2.77897	1	N	N	N	N	3	4.556		-	-	-	8.19182	7.27877	7.73529	7.56522	9.13074	8.34798	8.35521	-0.109971	0.568665	0.245143	No change	1	0.909	0.727	0.818	0.727	0.273	5.091	1	-
TATA398	11	promoter	435562	435572	1	TSS00289	100	MPN365	3.16993	1	N	N	N	N	4	7.311		-	-	-	19.3697	20.063	19.7163	24.0015	23.1671	23.5843	12.5029	-0.258433	0.0191075	1.7188	Tm	1	0.818	0.909	0.909	0.818	0.545	5.773	0	-
TATA399	11	promoter	439323	439333	1	TSS00291	100	MPN368	3.68012	0.818182	F2	N	N	N	4	7.575		-	-	-	8.63163	2.8788	5.75522	0.634276	1.96386	1.29907	7.24591	2.14739	0.270255	0.568226	No change	0.818	0.273	0.091	0	0.091	0	0.955	0	-
TATA4	11	promoter	235	245	1	?	0		0.584963	0	E	E						-	-	-	0	0	0	0	0	0	0				No change	0	0	0	0	0	0	0	0	-
TATA40	11	promoter	45783	45793	1	?	0		3.59585	1	N	N					MPN037_MPN037a	N_N	4_4	7.694_7.255	11.6417	9.84484	10.7433	14.5679	13.1568	13.8624	10.0048	-0.367741	0.112039	0.950631	No change	1	1	1	1	0.909	0.273	6.091	0	-
TATA423	11	promoter	471413	471423	1	TSS00626	0		3.58496	1	N	N					MPN393	F2	1	0.805	4.1689	3.80101	3.98496	1.69658	1.07484	1.38571	3.85024	1.52393	0.0187703	1.72653	Pm	1	0.727	0.545	0.364	0.182	0	2.682	0	-
TATA422	11	promoter	470407	470417	1	TSS00880	0		0.584963	0.545455	F1	E					MPN393	F2	1	0.805	0.438014	0.934797	0.686405	0.874173	0.261479	0.567826	1.37364	0.273612	0.792048	0.101249	No change	0.545	0.273	0	0	0.182	0	0.909	0	-
TATA421	11	promoter	468403	468413	1	TSS00625	0		0	0.727273	F2	N					MPN391	F1	1	0.728	0.442649	0	0.221325	0.888493	0.522959	0.705726	0.976326	-1.67294	0.23354	0.631639	No change	0.727	0.182	0.091	0.091	0	0	0.773	0	-
TATA420	11	promoter	463090	463100	1	?	0		1.32193	1	N	N						-	-	-	5.62365	9.0357	7.32967	12.2598	12.9499	12.6048	8.96383	-0.782157	0.0938036	1.02778	No change	1	0.909	0.818	0.909	0.727	0.364	5.409	0	-
TATA42	11	promoter	47091	47101	1	TSS00035	0	MPN039	0	0.909091	N	N	N	N	4	7.943		-	-	-	6.68449	7.63721	7.16085	6.8028	6.82636	6.81458	6.79594	0.0715066	0.54296	0.265233	No change	0.909	0.636	0.636	0.727	0.455	0.364	4.091	1	-
TATA419	11	promoter	461244	461254	1	TSS00624	0		2.16993	0.181818	E	E					MPN384	E	1	0.409	0	0.294458	0.147229	0.115323	0.351725	0.233524	0.519047	-0.665506	0.692476	0.159595	No change	0.182	0	0	0.182	0	0	0.364	0	-
TATA418	11	promoter	460370	460380	1	TSS00622	0		5.54619	0	E	E					MPN384	E	1	0.409	0.457519	0	0.22876	0	0	0	0.267537	inf	0.42265	0.374019	No change	0	0	0	0	0	0.091	0.091	0	-
TATA417	11	promoter	459906	459916	1	TSS00621	0		4.04836	0.636364	F2	N					MPN383	F1	1	0.668	0.568182	0	0.284091	1.2036	0.886714	1.04516	1.4887	-1.8793	0.144191	0.841061	No change	0.636	0.091	0.091	0	0.091	0.182	0.864	0	-
TATA416	11	promoter	458094	458104	1	?	0		6.68331	1	N	N					MPN381	F2	2	0.959	4.36485	2.56181	3.46333	1.77587	1.55108	1.66348	4.17456	1.05796	0.186095	0.730265	No change	1	0.727	0.727	0.545	0.091	0	2.955	0	-
TATA415	11	promoter	458001	458011	1	TSS00304	0	MPN381	5.70673	1	N	N	N	F2	2	0.959		-	-	-	7.73625	8.33526	8.03575	3.13166	4.11951	3.62559	7.60881	1.14822	0.0167261	1.7766	Pm	1	0.818	0.727	0.818	0.636	0.182	4.727	1	-
TATA414	11	promoter	456990	457000	1	TSS00303	0		8.04116	0	E	E					MPN379	E	1	0.487	0	0	0	0.214105	0.625234	0.41967	0.398247	-inf	0.177965	0.749665	No change	0	0	0.091	0	0	0.091	0.182	0	-
TATA413	11	promoter	456877	456887	1	?	0		8.78538	0.0909091	E	E					MPN379	E	1	0.487	0	0	0	0	0.434671	0.217335	0.259523	-inf	0.42265	0.374019	No change	0.091	0	0	0.091	0	0	0.182	0	-
TATA374	11	promoter	414999	415009	1	?	0		2.16993	1	N	N					MPN347	N	3	6.131	7.15261	6.97544	7.06402	4.13955	5.30463	4.72209	8.33233	0.581065	0.0578633	1.2376	No change	1	0.909	1	0.909	0.636	0.182	5.227	0	-
TATA412	11	promoter	453346	453356	1	TSS00300	0	MPN377	4.59314	1	N	N	N	N	3	4.501		-	-	-	4.46506	6.79294	5.629	8.58163	11.3931	9.98738	7.90038	-0.827227	0.139561	0.855235	No change	1	0.818	0.727	0.636	0.545	0.545	4.636	1	-
TATA410	11	promoter	452779	452789	1	?	0		-1	1	N	N					MPN376	N	4	6.399	4.8401	4.4174	4.62875	7.67821	7.77857	7.72839	7.75443	-0.739546	0.00487554	2.31198	Tm	1	1	0.909	0.818	0.545	0.182	4.909	0	-
TATA41	11	promoter	46906	46916	1	?	0		0.628031	1	N	N						-	-	-	9.39125	9.42946	9.41035	11.2651	10.7895	11.0273	8.30531	-0.22876	0.0210797	1.67614	Tm	1	0.909	0.818	0.818	0.545	0.455	5	0	-
TATA409	11	promoter	450946	450956	1	TSS00620	0		2.16993	1	N	N					MPN376	N	4	6.399	2.2143	2.50627	2.36028	9.58494	9.54079	9.56287	6.4137	-2.01848	0.000419945	3.37681	Tm	1	0.636	0.545	0.636	0.364	0.455	3.818	0	-
TATA408	11	promoter	449701	449711	1	?	0		1	1	N	N					MPN376	N	4	6.399	8.8392	11.2455	10.0423	9.27562	9.71885	9.49724	8.72089	0.0805154	0.699495	0.155215	No change	1	1	1	0.909	0.636	0.273	5.409	0	-
TATA407	11	promoter	449676	449686	1	?	0		1	1	N	N					MPN376	N	4	6.399	7.64755	7.24688	7.44721	10.2154	11.0233	10.6194	8.66315	-0.511925	0.0196144	1.70742	Tm	1	0.909	0.818	0.818	0.636	0.455	5.182	0	-
TATA406	11	promoter	449376	449386	1	?	0		0.584963	1	N	N						-	-	-	11.9392	13.2159	12.5776	14.1705	12.2608	13.2156	9.70258	-0.0713944	0.634375	0.197654	No change	1	0.818	0.818	0.818	0.727	0.727	5.545	0	-
TATA405	11	promoter	449374	449384	1	?	0		0.584963	1	N	N						-	-	-	11.4817	13.2159	12.3488	13.2247	10.4162	11.8204	9.70258	0.063086	0.77922	0.10834	No change	1	0.818	0.818	0.818	0.727	0.727	5.545	0	-
TATA404	11	promoter	444281	444291	1	TSS00295	0	MPN372	0	0.818182	F2	N	N	N	3	6.213		-	-	-	8.36301	7.42801	7.89551	9.76422	9.98819	9.87621	7.08824	-0.322925	0.0541643	1.26629	No change	0.818	0.636	0.545	0.545	0.545	0.545	4.045	1	-
TATA403	11	promoter	443703	443713	1	?	100		8.03117	0.545455	F1	E					MPN371	N	NC		7.41629	0	3.70815	0.634276	0	0.317138	4.81477	3.54751	0.458397	0.338759	No change	0.545	0.091	0	0	0	0.091	0.455	0	-
TATA402	11	promoter	441141	441151	1	TSS00293	100		3.32193	0.545455	F1	E						-	-	-	19.3697	20.063	19.7163	2.98943	9.75385	6.37164	12.5029	1.62965	0.0592056	1.22764	No change	0.545	0.455	0.364	0.273	0.273	0.273	2.318	0	-
TATA401	11	promoter	441135	441145	1	TSS00293	100	MPN370	3.32193	0.818182	F2	N	N	N	3	5.505		-	-	-	19.3697	20.063	19.7163	24.0015	23.1671	23.5843	12.5029	-0.258433	0.0191075	1.7188	Tm	0.818	0.636	0.455	0.455	0.455	0.364	3.455	0	-
TATA400	11	promoter	439449	439459	1	?	0		6.80677	1	N	N					MPN368	N	4	7.575	6.31624	7.62315	6.96969	10.4607	9.80645	10.1336	8.42021	-0.539973	0.0494252	1.30605	Tm	1	1	1	0.818	0.545	0.364	5.182	0	-
TATA411	11	promoter	452986	452996	1	TSS00854	0		-0.137504	0.909091	N	N						-	-	-	5.89381	7.05207	6.47294	5.98345	5.13687	5.56016	8.10258	0.219295	0.331131	0.480001	No change	0.909	0.909	1	0.909	0.455	0.364	5	0	-
TATA373	11	promoter	414578	414588	1	?	0		3.70044	0.818182	F2	N					MPN347	N	3	6.131	3.02212	3.75121	3.38667	6.39866	7.45229	6.92548	5.79097	-1.03205	0.0312452	1.50522	Tm	0.818	0.636	0.636	0.545	0.455	0.182	3.591	0	-
TATA372	11	promoter	413894	413904	1	?	0		4.83059	0.909091	N	N						-	-	-	8.89495	7.19729	8.04612	5.56996	6.43494	6.00245	8.1519	0.422742	0.165098	0.782258	No change	0.909	0.818	0.727	0.727	0.636	0.455	4.818	0	-
TATA371	11	promoter	413681	413691	1	?	0		4.48015	1	N	N					MPN346	N	3	6.307	7.3685	9.24305	8.30578	17.3529	14.5407	15.9468	10.2453	-0.941079	0.0455914	1.34112	Tm	1	1	0.818	0.909	0.818	0.636	5.955	0	-
TATA343	11	promoter	399636	399646	1	?	0		5.99795	0	E	E					MPN337	E	1	0.345	0	0	0	0	0.351725	0.175862	0.210373	-inf	0.42265	0.374019	No change	0	0	0	0.091	0	0	0.136	0	-
TATA342	11	promoter	399393	399403	1	TSS00259	0	MPN337	1.80735	1	N	N	E	E	1	0.345		-	-	-	7.62382	7.92592	7.77487	5.26165	4.75079	5.00622	7.39659	0.635097	0.0112936	1.94717	Pm	1	1	0.909	0.818	0.455	0.182	4.727	1	-
TATA341	11	promoter	398564	398574	1	TSS00616	0		4.42626	0.181818	E	E					MPN336	E	1	0.372	0.0553312	0	0.0276656	0.0576615	0.385993	0.221827	0.35003	-3.00327	0.363764	0.43918	No change	0.182	0.091	0.091	0	0	0	0.273	0	-
TATA340	11	promoter	392734	392744	1	TSS00256	0		10.2093	0.818182	F2	N						-	-	-	9.0132	7.88714	8.45017	14.7488	15.4973	15.1231	8.85789	-0.839697	0.0101091	1.99529	Tm	0.818	0.727	0.818	0.818	0.636	0.636	5.091	0	-
TATA34	11	promoter	35426	35436	1	?	0		8.00358	0.181818	E	E					MPN031	F1	1	0.831	0.51285	0.261709	0.38728	0	0	0	0.496549	inf	0.0910065	1.04093	No change	0.182	0	0.091	0	0	0.091	0.273	0	-
TATA339	11	promoter	390250	390260	1	TSS00255	0		10.6919	0.818182	F2	N						-	-	-	6.27186	5.49982	5.88584	0.674388	0.344426	0.509407	4.24565	3.53036	0.0060415	2.21886	Pm	0.818	0.636	0.455	0.455	0.182	0.182	2.727	0	-
TATA338	11	promoter	388856	388866	1	TSS00254	0	MPN331	9.14095	0.909091	N	N	N	F2	2	1.976	MPN330	N	3	5.423	5.9983	6.1177	6.058	5.77431	6.36945	6.07188	5.7191	-0.00330131	0.967682	0.0142671	No change	0.909	0.545	0.636	0.545	0.455	0.182	3.545	1	-
TATA337	11	promoter	388850	388860	1	TSS00254	0		9.10018	0.909091	N	N					MPN330	N	3	5.423	9.27445	8.10252	8.68848	7.50511	6.74627	7.12569	8.18504	0.286075	0.154561	0.8109	No change	0.909	0.818	0.727	0.818	0.727	0.273	4.955	0	-
TATA336	11	promoter	387762	387772	1	?	0		9.84128	1	N	N					MPN329	N	4	6.842	10.3398	10.8623	10.6011	14.8425	15.49	15.1663	9.54026	-0.516656	0.0082009	2.08614	Tm	1	1	0.909	0.818	0.727	0.545	5.636	0	-
TATA335	11	promoter	386628	386638	1	TSS00253	0		11.0838	0.0909091	E	E					MPN327	E	1	0.498	0.256058	0.483559	0.369808	0.192482	0	0.0962408	0.568417	1.94206	0.207773	0.682411	No change	0.091	0.091	0.091	0	0	0.091	0.318	0	-
TATA334	11	promoter	385715	385725	1	TSS00251	0	MPN325	7.64484	0.818182	F2	N	E	E	1	0.379		-	-	-	4.59969	2.60451	3.6021	3.07512	3.93387	3.50449	4.61413	0.0396311	0.936581	0.0284545	No change	0.818	0.636	0.545	0.364	0.364	0.091	2.955	1	-
TATA333	11	promoter	380591	380601	1	TSS00249	0	MPN320	1.80735	1	N	N	N	N	3	6.101		-	-	-	4.15335	4.32641	4.23988	4.12868	4.45426	4.29147	5.26911	-0.0174488	0.805883	0.0937278	No change	1	0.909	0.636	0.545	0.273	0.091	3.5	1	-
TATA344	11	promoter	401239	401249	1	?	0		7.08408	0.181818	E	E					MPN337	E	1	0.345	0.110662	0	0.0553312	0	0.20746	0.10373	0.229012	-0.906671	0.7205	0.142366	No change	0.182	0	0.091	0	0	0	0.182	0	-
TATA332	11	promoter	380509	380519	1	?	0		1.80735	0.909091	N	N						-	-	-	5.94079	4.55657	5.24868	6.98666	7.00559	6.99612	5.94533	-0.414601	0.12756	0.894286	No change	0.909	0.818	0.727	0.545	0.455	0.091	3.818	0	-
TATA330	11	promoter	379097	379107	1	?	0		8.46983	0.909091	N	N					MPN319	N	3	4.526	6.65076	6.14883	6.39979	9.91803	11.7125	10.8152	7.03797	-0.756969	0.0417521	1.37932	Tm	0.909	0.818	0.636	0.727	0.455	0.364	4.273	0	-
TATA33	11	promoter	33952	33962	1	TSS00026	0		8.99885	1	N	N					MPN028	N	3	5.991	8.81743	7.46895	8.14319	11.9349	12.4978	12.2164	8.54308	-0.585148	0.0307011	1.51285	Tm	1	0.909	0.818	0.727	0.727	0.364	5.136	0	-
TATA329	11	promoter	378367	378377	1	TSS00248	0		6.91398	0.0909091	E	E					MPN318	E	1	0.365	0	0	0	0.0576615	0	0.0288307	0.0491507	-inf	0.42265	0.374019	No change	0.091	0	0	0	0	0	0.045	0	-
TATA328	11	promoter	378358	378368	1	TSS00248	0	MPN319	6.9489	0.272727	F1	E	N	N	3	4.526	MPN318	E	1	0.365	0.110662	0.0753057	0.092984	0.115323	0	0.0576615	0.147452	0.689375	0.617377	0.209449	No change	0.273	0	0	0	0	0	0.136	0	-
TATA327	11	promoter	377140	377150	1	TSS00247	0		9.20735	1	N	N						-	-	-	2.56679	2.32561	2.4462	2.89584	4.60848	3.75216	3.85114	-0.617179	0.270081	0.568506	No change	1	0.455	0.364	0.364	0.273	0.091	2.5	0	-
TATA326	11	promoter	375260	375270	1	?	0		10.6748	0.818182	F2	N					MPN316	N	3	4.952	4.75028	4.57227	4.66127	5.72974	6.19795	5.96384	5.92779	-0.355519	0.035038	1.45546	Tm	0.818	0.636	0.545	0.545	0.455	0.273	3.591	0	-
TATA325	11	promoter	375143	375153	1	?	0		10.8524	1	N	N					MPN316	N	3	4.952	8.40406	8.92005	8.66205	7.91748	10.3742	9.14583	10.5864	-0.0784055	0.737047	0.132505	No change	1	1	0.909	1	0.818	0.636	6.182	0	-
TATA324	11	promoter	374559	374569	1	?	0		10.3961	0.818182	F2	N					MPN315	F2	2	2.852	3.05623	2.49645	2.77634	3.23147	2.89471	3.06309	4.12374	-0.1418	0.472602	0.325505	No change	0.818	0.818	0.636	0.455	0.091	0.091	2.818	0	-
TATA323	11	promoter	373324	373334	1	TSS00246	0	MPN314	2.06413	0.909091	N	N	N	N	3	4.688		-	-	-	7.36358	7.70874	7.53616	6.07827	7.88154	6.9799	7.78794	0.110623	0.606161	0.217412	No change	0.909	0.818	0.909	0.727	0.545	0.364	4.727	1	-
TATA322	11	promoter	373027	373037	1	TSS00579	0		5.60666	1	N	N						-	-	-	8.24789	8.73669	8.49229	6.3478	6.88394	6.61587	7.77024	0.360223	0.0354018	1.45097	Pm	1	0.909	0.818	0.818	0.545	0.273	4.818	0	-
TATA321	11	promoter	372887	372897	1	?	0		7.31288	1	N	N					MPN313	N	3	5.939	7.34121	7.43782	7.38952	6.65093	6.15344	6.40219	8.2904	0.206915	0.0600004	1.22185	No change	1	0.727	0.727	0.818	0.636	0.455	4.909	0	-
TATA320	11	promoter	372678	372688	1	TSS00865	0		9.30357	1	N	N						-	-	-	9.36428	11.4369	10.4006	15.0048	16.662	15.8334	10.6767	-0.606306	0.0547909	1.26129	No change	1	1	0.909	1	0.909	0.545	6.273	0	-
TATA331	11	promoter	380413	380423	1	?	100		1.29546	0.818182	F2	N						-	-	-	19.3697	20.063	19.7163	24.0015	23.1671	23.5843	12.5029	-0.258433	0.0191075	1.7188	Tm	0.818	0.455	0.455	0.455	0.545	0.545	3.636	0	-
TATA424	11	promoter	472892	472902	1	?	0		-1	0.818182	F2	N						-	-	-	5.52337	5.38332	5.45335	3.12699	3.27119	3.19909	5.23556	0.769481	0.00198185	2.70293	Pm	0.818	0.727	0.455	0.636	0.364	0.091	3.364	0	-
TATA345	11	promoter	405422	405432	1	?	0		6.60935	1	N	N					MPN340	N	4	6.796	10.7465	11.0873	10.9169	10.6625	8.725	9.69373	9.0143	0.171436	0.339665	0.468949	No change	1	0.818	0.818	0.636	0.727	0.636	5.182	0	-
TATA347	11	promoter	405468	405478	1	?	0		6.73348	1	N	N					MPN340	N	4	6.796	7.60278	7.88876	7.74577	11.8376	10.7408	11.2892	7.88552	-0.543469	0.0246387	1.60838	Tm	1	1	0.818	0.545	0.636	0.364	4.773	0	-
TATA370	11	promoter	413559	413569	1	TSS00866	0		4.64123	0.909091	N	N					MPN346	N	3	6.307	6.49882	5.60517	6.052	6.80179	6.21067	6.50623	5.91978	-0.104411	0.485793	0.313549	No change	0.909	0.636	0.545	0.636	0.455	0.182	3.682	0	-
TATA37	11	promoter	43483	43493	1	TSS00031	0	MPN036	3.08746	1	N	N	N	N	4	6.954		-	-	-	11.2869	10.6178	10.9524	11.8246	11.789	11.8068	8.83612	-0.108375	0.125473	0.901448	No change	1	0.727	0.818	0.727	0.727	0.545	5.136	1	-
TATA369	11	promoter	413259	413269	1	TSS00272	0		5	0.909091	N	N					MPN345	N	3	5.91	6.33952	6.20749	6.27351	5.35686	3.85261	4.60474	6.86374	0.446154	0.15767	0.80225	No change	0.909	0.636	0.727	0.545	0.545	0.364	4.091	0	-
TATA368	11	promoter	412043	412053	1	?	0		7.05479	0.818182	F2	N						-	-	-	9.68142	9.42838	9.5549	6.10518	8.29102	7.1981	6.93561	0.408624	0.165465	0.781294	No change	0.818	0.727	0.727	0.545	0.545	0.364	4.136	0	-
TATA367	11	promoter	411895	411905	1	TSS00270	100	MPN345	4.43235	0.909091	N	N	N	N	3	5.91		-	-	-	19.3697	20.063	19.7163	17.0667	16.2895	16.6781	12.5029	0.241439	0.028146	1.55058	Pm	0.909	0.909	0.727	0.636	0.364	0.091	3.864	0	-
TATA366	11	promoter	411876	411886	1	TSS00271	40		4.24101	1	N	N						-	-	-	19.3697	20.063	19.7163	17.0667	16.2895	16.6781	12.5029	0.241439	0.028146	1.55058	Pm	1	0.727	0.909	0.727	0.364	0.364	4.318	0	-
TATA365	11	promoter	411848	411858	1	TSS00271	0		3.9542	1	N	N						-	-	-	7.93577	7.27877	7.60727	3.93977	6.47276	5.20626	7.78088	0.54713	0.207925	0.682094	No change	1	0.909	0.909	0.727	0.636	0.182	4.864	0	-
TATA364	11	promoter	411832	411842	1	?	0		3.84891	1	N	N						-	-	-	9.60794	10.884	10.246	7.25233	6.29771	6.77502	10.0619	0.596762	0.0488709	1.31095	Pm	1	1	1	0.909	0.909	0.364	6.045	0	-
TATA363	11	promoter	411829	411839	1	?	0		3.83519	0.909091	N	N						-	-	-	8.66666	8.3425	8.50458	6.17237	4.94678	5.55957	8.20964	0.613266	0.0433362	1.36315	Pm	0.909	0.909	0.909	0.818	0.636	0.273	5.045	0	-
TATA362	11	promoter	411826	411836	1	?	0		3.82134	0.818182	F2	N						-	-	-	6.46659	6.24963	6.35811	3.03908	2.27616	2.65762	5.6435	1.25846	0.0112914	1.94725	Pm	0.818	0.636	0.636	0.636	0.364	0.182	3.545	0	-
TATA361	11	promoter	411819	411829	1	?	0		3.83519	0.727273	F2	N						-	-	-	3.6035	4.43985	4.02168	5.52783	5.31596	5.4219	4.23876	-0.431001	0.083237	1.07968	No change	0.727	0.455	0.364	0.364	0.273	0.273	2.545	0	-
TATA360	11	promoter	411186	411196	1	TSS00269	100		6.0543	1	N	N					MPN344	N	3	5.114	19.3697	20.063	19.7163	24.0015	23.1671	23.5843	12.5029	-0.258433	0.0191075	1.7188	Tm	1	0.818	0.909	0.818	0.636	0.727	5.455	0	-
TATA346	11	promoter	405462	405472	1	?	0		6.70673	1	N	N					MPN340	N	4	6.796	9.16874	8.18322	8.67598	7.84195	7.56881	7.70538	8.49414	0.17116	0.198097	0.703122	No change	1	1	0.909	0.636	0.636	0.455	5.091	0	-
TATA36	11	promoter	42048	42058	1	?	0		2.15528	1	N	N					MPN035	N	4	7.732	11.5318	10.4663	10.999	9.9565	7.52981	8.74316	8.77805	0.331151	0.2308	0.636763	No change	1	1	1	0.818	0.636	0.364	5.364	0	-
TATA358	11	promoter	411051	411061	1	TSS00267	0		3.60126	1	N	N					MPN344	N	3	5.114	5.15432	6.03652	5.59542	15.6568	12.4778	14.0673	9.19306	-1.33003	0.0358833	1.44511	Tm	1	1	1	0.727	0.727	0.455	5.5	0	-
TATA357	11	promoter	409530	409540	1	?	90		6.94837	0.909091	N	N					MPN343	N	3	5.455	19.3697	20.063	19.7163	17.6971	23.1671	20.4321	12.5029	-0.0514447	0.819435	0.0864855	No change	0.909	0.727	0.455	0.455	0.545	0.182	3.591	0	-
TATA356	11	promoter	409389	409399	1	TSS00266	0	MPN343	7.82741	0.818182	F2	N	N	N	3	5.455	MPN342	N	4	6.468	5.98803	6.49591	6.24197	6.96503	7.40043	7.18273	5.41674	-0.202532	0.10658	0.972325	No change	0.818	0.636	0.545	0.364	0.364	0.364	3.227	1	-
TATA355	11	promoter	408684	408694	1	?	0		9.15941	1	N	N					MPN342	N	4	6.468	9.07422	10.4754	9.77479	5.2992	4.38226	4.84073	7.47926	1.01384	0.0276073	1.55898	Pm	1	0.818	0.909	0.727	0.455	0.364	4.591	0	-
TATA354	11	promoter	408564	408574	1	?	0		8.39933	1	N	N					MPN342	N	4	6.468	9.6473	10.4274	10.0373	5.7191	5.84622	5.78266	7.86781	0.79557	0.00851642	2.06974	Pm	1	0.909	0.909	0.727	0.455	0.455	4.773	0	-
TATA353	11	promoter	408136	408146	1	?	0		7.45196	1	N	N					MPN342	N	4	6.468	10.734	12.3309	11.5325	11.4912	11.8599	11.6755	9.242	-0.01779	0.877465	0.05677	No change	1	0.909	0.909	0.818	0.818	0.364	5.545	0	-
TATA352	11	promoter	407754	407764	1	TSS00264	0		6.27274	1	N	N						-	-	-	11.4707	10.4423	10.9565	8.66213	7.54414	8.10313	8.22565	0.43523	0.0641169	1.19303	No change	1	0.909	0.909	0.727	0.545	0.455	4.955	0	-
TATA351	11	promoter	407753	407763	1	TSS00264	0		6.26081	1	N	N						-	-	-	9.76511	9.17721	9.47116	8.46964	7.46119	7.96542	7.13817	0.249791	0.123109	0.90971	No change	1	0.818	0.818	0.636	0.455	0.364	4.364	0	-
TATA350	11	promoter	407748	407758	1	TSS00264	0		6.18713	1	N	N						-	-	-	12.6134	12.6844	12.6489	7.57486	7.70104	7.63795	9.19823	0.727752	0.000208633	3.68062	Pm	1	0.909	0.818	0.818	0.636	0.636	5.364	0	-
TATA35	11	promoter	41309	41319	1	TSS00030	0	MPN035	0.584963	1	N	N	N	N	4	7.732		-	-	-	11.7695	10.8128	11.2912	9.84483	10.0657	9.95527	9.71991	0.181661	0.112665	0.948209	No change	1	0.909	0.909	0.909	0.818	0.455	5.773	1	-
TATA349	11	promoter	407078	407088	1	?	0		6.57261	0.909091	N	N					MPN341	N	3	5.947	6.53293	5.9742	6.25357	6.42719	8.69391	7.56055	6.83971	-0.273812	0.379265	0.421058	No change	0.909	0.636	0.727	0.727	0.636	0.091	4.273	0	-
TATA348	11	promoter	406135	406145	1	?	0		6.41247	1	N	N					MPN341	N	3	5.947	7.03822	6.5512	6.79471	5.37708	6.39052	5.8838	7.30871	0.207665	0.24661	0.607989	No change	1	0.909	0.909	0.909	0.545	0	4.773	0	-
TATA359	11	promoter	411068	411078	1	?	0		3.97936	0.909091	N	N					MPN344	N	3	5.114	6.47258	7.04938	6.76098	11.6311	12.6108	12.1209	8.34589	-0.842198	0.011062	1.95617	Tm	0.909	0.818	0.636	0.636	0.636	0.636	4.773	0	-
TATA425	11	promoter	472898	472908	1	?	0		-1	1	N	N						-	-	-	8.24883	7.8517	8.05026	8.06946	7.77378	7.92162	7.77024	0.0232399	0.655109	0.183686	No change	1	0.909	0.818	0.818	0.545	0.273	4.818	0	-
TATA426	11	promoter	475397	475407	1	?	0		-1	0.0909091	E	E					MPN396	E	1	0.355	0.0553312	0	0.0276656	0.701189	0	0.350594	0.40699	-3.66364	0.45543	0.341578	No change	0.091	0	0	0	0.091	0	0.227	0	-
TATA427	11	promoter	476436	476446	1	TSS00320	0	MPN397	-inf	0.727273	F2	N	N	N	3	4.397		-	-	-	4.04165	3.94635	3.994	0	0	0	3.12578	inf	0.000142316	3.84675	Pm	0.727	0.545	0.273	0.273	0.182	0.091	2.045	1	-
TATA504	11	promoter	564333	564343	1	TSS00378	0	MPN461	0.750022	1	N	N	E	E	1	0.558		-	-	-	12.8712	12.9769	12.924	11.497	11.3433	11.4201	10.8977	0.17848	0.00382355	2.41753	Pm	1	1	1	1	1	0.455	6.455	1	-
TATA503	11	promoter	564322	564332	1	TSS00378	0		0.584963	1	N	N						-	-	-	11.2869	12.4452	11.866	9.9635	9.21813	9.59082	10.5663	0.307113	0.0806839	1.09321	No change	1	0.909	1	0.909	1	0.455	6.227	0	-
TATA502	11	promoter	562610	562620	1	TSS00655	0		-1	0.636364	F2	N						-	-	-	3.00536	3.40013	3.20274	2.32357	2.33579	2.32968	2.74524	0.459175	0.0475427	1.32292	Pm	0.636	0.455	0.273	0.182	0.182	0.091	1.773	0	-
TATA501	11	promoter	560078	560088	1	TSS00654	0		3.08746	1	N	N					MPN458_MPN459	N_N	4_3	6.917_5.688	8.6052	7.48159	8.04339	10.1297	11.9386	11.0341	7.98099	-0.456099	0.106817	0.971358	No change	1	0.909	0.636	0.636	0.636	0.455	4.727	0	-
TATA500	11	promoter	556566	556576	1	TSS00652	0		2.48308	0.0909091	E	E					MPN456	E	1	0.354	0	0	0	0.880581	0	0.44029	0.437706	-inf	0.42265	0.374019	No change	0.091	0.091	0	0	0	0.091	0.227	0	-
TATA50	11	promoter	54151	54161	1	TSS00041	0		7.45084	0.181818	E	E					MPN045	E	1	0.384	0.256058	0.679907	0.467982	0	0.0829463	0.0414731	0.617567	3.49621	0.186936	0.728306	No change	0.182	0.091	0.091	0	0	0.091	0.364	0	-
TATA5	11	promoter	280	290	1	?	0		0.584963	0.272727	F1	E						-	-	-	1.01392	0.150611	0.582267	0	0.743143	0.371571	1.16807	0.648042	0.746934	0.126718	No change	0.273	0.182	0	0.182	0.091	0	0.773	0	-
TATA499	11	promoter	556249	556259	1	TSS00651	0		4.60396	0	E	E					MPN456	E	1	0.354	0.161358	0	0.080679	0.192482	0	0.0962408	0.121018	-0.254456	0.912713	0.0396658	No change	0	0.091	0	0	0	0	0.091	0	-
TATA498	11	promoter	555086	555096	1	TSS00589	0	MPNt24	1.58496	1	N	N	E	F1	1	0.454		-	-	-	6.70506	7.56975	7.13741	6.94554	7.15272	7.04913	7.07132	0.0179548	0.860961	0.0650166	No change	1	0.909	0.727	0.727	0.455	0.273	4.409	1	-
TATA497	11	promoter	554105	554115	1	?	0		1.32193	1	N	N						-	-	-	8.19917	7.03854	7.61886	4.27293	6.77459	5.52376	7.70638	0.463924	0.268008	0.571852	No change	1	0.818	0.818	0.727	0.545	0.364	4.682	0	-
TATA496	11	promoter	550496	550506	1	TSS00650	0		4.99178	0.818182	F2	N					MPN451	N	3	5.942	7.29006	8.9353	8.11268	5.59403	6.57191	6.08297	7.08976	0.415404	0.167987	0.774723	No change	0.818	0.818	0.727	0.636	0.636	0.182	4.364	0	-
TATA495	11	promoter	549004	549014	1	TSS00649	0		-inf	1	N	N					MPN450	F2	1	0.776	2.1029	1.8162	1.95955	0.40363	0.344426	0.374028	2.29971	2.3893	0.00841549	2.07492	Pm	1	0.455	0.364	0.273	0	0	1.727	0	-
TATA505	11	promoter	568326	568336	1	?	100		-1	0.636364	F2	N						-	-	-	14.3369	14.7439	14.5404	6.99846	5.15834	6.0784	9.56001	1.25831	0.0121741	1.91456	Pm	0.636	0.455	0.364	0.273	0.182	0	1.909	0	-
TATA494	11	promoter	547574	547584	1	?	0		3.03242	0.0909091	E	E					MPN449	E	1	0.398	0	0	0	0.688099	0	0.34405	0.316688	-inf	0.42265	0.374019	No change	0.091	0	0	0	0	0.091	0.136	0	-
TATA492	11	promoter	544739	544749	1	TSS00646	0		3.36075	0.727273	F2	N					MPN447	N	2	2.783	1.68126	2.89051	2.28589	0.752556	1.42853	1.09054	3.34542	1.06771	0.226546	0.644844	No change	0.727	0.091	0.364	0.727	0.091	0.091	2.182	0	-
TATA491	11	promoter	544577	544587	1	TSS00645	0		2.28204	1	N	N					MPN447	N	2	2.783	2.85477	4.86971	3.86224	3.56433	6.44037	5.00235	5.87346	-0.373166	0.582736	0.234528	No change	1	0.727	0.727	0.545	0.455	0.091	3.773	0	-
TATA490	11	promoter	543278	543288	1	?	0		3.22707	1	N	N					MPN447	N	2	2.783	3.5348	3.46387	3.49933	9.45012	9.44048	9.4453	7.75533	-1.43252	3.6227e-05	4.44097	Tm	1	0.727	0.727	0.818	0.636	0.273	4.727	0	-
TATA49	11	promoter	53057	53067	1	TSS00040	0	MPN045	7.06756	1	N	N	E	E	1	0.384		-	-	-	5.75246	7.25249	6.50247	6.21805	5.48789	5.85297	6.66026	0.151819	0.517692	0.285929	No change	1	0.818	0.818	0.545	0.455	0.273	4.136	1	-
TATA489	11	promoter	543254	543264	1	TSS00644	0		2.99178	1	N	N						-	-	-	3.46814	4.59914	4.03364	3.29998	3.44242	3.3712	4.90605	0.25882	0.365076	0.437616	No change	1	0.636	0.636	0.545	0.273	0.091	3.227	0	-
TATA488	11	promoter	541725	541735	1	TSS00363	0		1	0.727273	F2	N						-	-	-	2.5101	2.12364	2.31687	2.50987	2.00382	2.25684	3.07831	0.0378734	0.867839	0.0615608	No change	0.727	0.455	0.364	0.364	0.182	0	2.091	0	-
TATA487	11	promoter	541717	541727	1	TSS00363	0	MPN445	1	0.636364	F2	N	N	F2	2	3.28		-	-	-	1.31876	1.39285	1.35581	1.13864	0.46894	0.803788	1.65776	0.754267	0.242967	0.614452	No change	0.636	0.364	0.182	0.091	0.091	0	1.182	1	-
TATA486	11	promoter	541435	541445	1	TSS00643	0		0.584963	0.0909091	E	E					MPN444	E	1	0.317	0.216689	0	0.108345	0	0	0	0.170169	inf	0.42265	0.374019	No change	0.091	0.091	0	0	0	0	0.136	0	-
TATA485	11	promoter	540949	540959	1	?	0		-inf	0.0909091	E	E					MPN444	E	1	0.317	0.51285	0	0.256425	0	0	0	0.316688	inf	0.42265	0.374019	No change	0.091	0	0	0	0	0.091	0.136	0	-
TATA484	11	promoter	540608	540618	1	?	0		1.80735	0	E	E					MPN444	E	1	0.317	0	0	0	0	0.178533	0.0892666	0.121018	-inf	0.42265	0.374019	No change	0	0.091	0	0	0	0	0.091	0	-
TATA483	11	promoter	534994	535004	1	TSS00361	0	MPN441	2.16993	1	N	N	N	N	3	5.374		-	-	-	7.18017	7.77788	7.47903	9.56332	9.18859	9.37596	7.34854	-0.326116	0.0328811	1.48305	Tm	1	0.818	0.818	0.727	0.455	0.364	4.5	1	-
TATA482	11	promoter	533761	533771	1	TSS00640	0		-inf	1	N	N					MPN440	N	4	6.729	5.54592	6.18727	5.86659	7.11173	7.15389	7.13281	8.13419	-0.281947	0.0587926	1.23068	No change	1	0.909	0.636	0.818	0.636	0.364	4.909	0	-
TATA493	11	promoter	547479	547489	1	?	0		2	0	E	E					MPN449	E	1	0.398	0	0	0	0	0.660197	0.330098	0.357839	-inf	0.42265	0.374019	No change	0	0	0	0	0.091	0	0.182	0	-
TATA481	11	promoter	532727	532737	1	TSS00639	0		0.125531	1	N	N						-	-	-	11.1303	10.7501	10.9402	11.1182	9.50844	10.3133	9.36302	0.0851364	0.527564	0.277725	No change	1	1	0.909	0.818	0.818	0.364	5.636	0	-
TATA506	11	promoter	568728	568738	1	TSS00379	100		2.98351	0.727273	F2	N					MPN464a_MPN465	N_N	4_4	6.972_6.989	0.608643	2.15983	1.38423	0.634276	0	0.317138	1.87186	2.12591	0.33083	0.480394	No change	0.727	0.091	0	0	0	0	0.455	0	-
TATA508	11	promoter	570088	570098	1	TSS00381	0		0	0.909091	N	N						-	-	-	1.65266	1.9501	1.80138	4.82023	5.2823	5.05127	4.59548	-1.48754	0.00707219	2.15045	Tm	0.909	0.636	0.455	0.545	0.273	0.091	3	0	-
TATA531	11	promoter	604848	604858	1	TSS00409	0	MPN498	0.125531	1	N	N	N	N	4	7.737		-	-	-	7.99245	10.3887	9.19057	7.26817	7.7258	7.49698	8.12139	0.293843	0.299423	0.523714	No change	1	0.818	0.818	0.636	0.636	0.455	4.818	1	-
TATA530	11	promoter	599545	599555	1	TSS00662	0		7.45831	1	N	N					MPN492	N	4	6.44	7.94249	8.24858	8.09554	3.85469	5.42372	4.63921	7.69669	0.803249	0.0495392	1.30505	Pm	1	0.909	0.727	0.727	0.545	0.364	4.682	0	-
TATA53	11	promoter	61723	61733	1	TSS00601	0		-1	1	N	N						-	-	-	10.9514	9.22264	10.087	8.55422	7.69687	8.12555	8.1746	0.311963	0.179091	0.746925	No change	1	0.909	0.727	0.818	0.545	0.455	4.909	0	-
TATA529	11	promoter	597842	597852	1	TSS00404	0	MPN491	4.42015	1	N	N	N	N	3	5.799		-	-	-	11.9058	10.7725	11.3392	11.4565	9.21022	10.3333	9.98745	0.134006	0.507842	0.294272	No change	1	0.909	0.909	0.909	0.818	0.545	5.864	1	-
TATA528	11	promoter	596745	596755	1	?	0		6.30046	1	N	N						-	-	-	11.967	11.9177	11.9423	11.53	10.3133	10.9216	9.6138	0.128898	0.235633	0.627764	No change	1	1	1	0.909	0.727	0.455	5.773	0	-
TATA527	11	promoter	596710	596720	1	TSS00661	0		6.17175	0.909091	N	N						-	-	-	9.79943	11.1553	10.4773	10.0046	10.6465	10.3256	9.35333	0.0210511	0.858362	0.0663295	No change	0.909	0.909	1	0.909	0.636	0.545	5.545	0	-
TATA526	11	promoter	596565	596575	1	?	0		8.53103	1	N	N						-	-	-	8.26447	8.29946	8.28197	8.92314	10.8533	9.88823	9.36302	-0.255739	0.238002	0.623419	No change	1	1	0.909	0.818	0.818	0.364	5.636	0	-
TATA525	11	promoter	596444	596454	1	TSS00660	0		2.41093	1	N	N						-	-	-	5.23961	5.63509	5.43735	14.5924	13.4134	14.0029	9.36207	-1.36475	0.00522779	2.28168	Tm	1	0.909	0.909	0.909	0.727	0.455	5.591	0	-
TATA524	11	promoter	596380	596390	1	?	0		2.45943	0.636364	F2	N						-	-	-	5.1079	6.07771	5.59281	7.15285	7.00616	7.0795	5.87959	-0.340076	0.0937619	1.02797	No change	0.636	0.545	0.727	0.545	0.364	0.364	3.5	0	-
TATA523	11	promoter	590453	590463	1	TSS00397	0	MPN487	-inf	0.909091	N	N	E	E	1	0.446		-	-	-	5.68709	4.89791	5.2925	8.08834	10.2665	9.17741	6.8276	-0.794137	0.0785687	1.10475	No change	0.909	0.818	0.636	0.636	0.455	0.364	4.136	1	-
TATA522	11	promoter	589742	589752	1	TSS00396	60	MPN486	0	0.818182	F2	N	N	N	NC		MPN485	N	3	6.016	19.3697	20.063	19.7163	12.8198	6.17026	9.49503	12.5029	1.05415	0.0923756	1.03444	No change	0.818	0.727	0.455	0.182	0.273	0.091	2.5	0	-
TATA521	11	promoter	588184	588194	1	?	0		2.80735	1	N	N						-	-	-	11.2817	14.0533	12.6675	16.2188	13.4086	14.8137	10.5797	-0.2258	0.390415	0.408474	No change	1	0.909	0.909	0.818	0.818	0.818	6	0	-
TATA507	11	promoter	569283	569293	1	TSS00656	90		-1	0.909091	N	N					MPN466	N	4	6.773	19.3697	20.063	19.7163	24.0015	23.1671	23.5843	12.5029	-0.258433	0.0191075	1.7188	Tm	0.909	0.636	0.636	0.545	0.636	0.545	4.364	0	-
TATA520	11	promoter	588003	588013	1	?	0		4	1	N	N						-	-	-	14.018	13.1782	13.5981	14.5924	13.3359	13.9641	10.0349	-0.0383212	0.675956	0.170082	No change	1	1	0.818	0.818	0.818	0.636	5.818	0	-
TATA519	11	promoter	587985	587995	1	?	0		3.97102	1	N	N						-	-	-	14.4019	13.0545	13.7282	13.6771	12.4203	13.0487	10.9442	0.0732357	0.537582	0.269556	No change	1	1	0.909	1	0.909	0.636	6.364	0	-
TATA518	11	promoter	586711	586721	1	TSS00393	0	MPN483	1.96683	1	N	N	N	F2	2	1.023		-	-	-	13.8522	13.6678	13.76	14.3783	14.8841	14.6312	10.4015	-0.0885655	0.0836631	1.07747	No change	1	0.818	0.909	0.909	0.818	0.727	5.955	1	-
TATA517	11	promoter	586685	586695	1	TSS00393	0		1.24101	1	N	N						-	-	-	18.9121	20.063	19.4876	11.9378	12.9083	12.423	12.5029	0.649541	0.0111634	1.95221	Pm	1	1	1	1	1	1	7	0	-
TATA516	11	promoter	586599	586609	1	?	0		-1	0	E	E					MPN482	E	1	0.489	0	0	0	0	0.351725	0.175862	0.210373	-inf	0.42265	0.374019	No change	0	0	0	0.091	0	0	0.136	0	-
TATA515	11	promoter	581364	581374	1	?	0		-1	0.636364	F2	N					MPN476	E	1	0.352	4.47843	5.77296	5.1257	0.829715	1.99848	1.4141	4.20542	1.85787	0.0510141	1.29231	No change	0.636	0.364	0.273	0.364	0.273	0.364	2.409	0	-
TATA514	11	promoter	572756	572766	1	TSS00658	0		5.31371	0.636364	F2	N					MPN469	N	2	3.316	1.17337	0.376529	0.774948	1.05823	1.68102	1.36963	1.65776	-0.821613	0.360616	0.442955	No change	0.636	0.364	0.182	0.091	0.091	0	1.182	0	-
TATA513	11	promoter	571770	571780	1	TSS00574	0	MPNs04	3.88486	0.363636	F1	E	E	E	1	0.399		-	-	-	4.09575	3.35067	3.72321	2.2322	0	1.1161	3.55903	1.73808	0.157063	0.803927	No change	0.364	0.182	0.364	0.273	0.364	0.182	2.045	1	-
TATA512	11	promoter	571511	571521	1	TSS00881	0		2.14048	0.272727	F1	E					MPNs03	E	1	0.407	0.378047	0.448113	0.41308	0.115323	0.351725	0.233524	0.861283	0.822852	0.282566	0.54888	No change	0.273	0.182	0.182	0.091	0	0	0.636	0	-
TATA511	11	promoter	570529	570539	1	?	100		7.08746	0.545455	F1	E					MPN468a	N	NC		8.08889	11.5048	9.79687	17.0667	16.2895	16.6781	9.56001	-0.767561	0.05911	1.22834	No change	0.545	0.364	0.364	0.182	0.182	0	1.636	0	-
TATA510	11	promoter	570118	570128	1	TSS00381	0		1.56294	1	N	N						-	-	-	8.80666	10.6105	9.70859	9.83509	9.14277	9.48893	8.52575	0.0330169	0.841259	0.0750701	No change	1	0.818	0.727	0.636	0.636	0.636	4.909	0	-
TATA51	11	promoter	57383	57393	1	TSS00045	0	MPN048	5.56986	1	N	N	N	N	4	7.466		-	-	-	9.31432	9.48878	9.40155	8.58752	9.40209	8.99481	8.22565	0.0638059	0.431794	0.364724	No change	1	0.909	0.909	0.727	0.545	0.455	4.955	1	-
TATA509	11	promoter	570112	570122	1	TSS00381	0	MPN468a	1.09516	1	N	N	N	N	NC			-	-	-	7.30184	8.79386	8.04785	6.61032	6.24494	6.42763	6.16292	0.324317	0.169383	0.771129	No change	1	0.636	0.455	0.545	0.455	0.364	3.682	1	-
TATA52	11	promoter	59479	59489	1	TSS00046	0	MPN049	2.80735	1	N	N	N	N	4	7.648		-	-	-	11.5985	11.8217	11.7101	6.3478	7.4053	6.87655	9.70411	0.767997	0.0122704	1.91114	Pm	1	1	1	0.909	0.818	0.364	5.864	1	-
TATA32	11	promoter	33094	33104	1	?	0		7.23971	1	N	N					MPN028	N	3	5.991	2.74355	2.96325	2.8534	8.09292	8.21927	8.15609	6.2933	-1.5152	0.000570591	3.24368	Tm	1	1	0.909	0.727	0.364	0	4.227	0	-
TATA480	11	promoter	532064	532074	1	?	0		1	0.909091	N	N					MPN439	N	4	7.119	10.6023	8.14885	9.37556	8.68274	8.28498	8.48386	7.06442	0.144184	0.547533	0.261589	No change	0.909	0.727	0.636	0.636	0.545	0.364	4.227	0	-
TATA479	11	promoter	530890	530900	1	?	0		-1	1	N	N					MPN438	N	4	7.377	11.5879	11.4269	11.5074	13.6468	12.8117	13.2293	10.7743	-0.201172	0.0559291	1.25236	No change	1	1	1	0.909	0.818	0.727	6.227	0	-
TATA450	11	promoter	495110	495120	1	?	0		5.50057	1	N	N						-	-	-	12.4786	13.8375	13.158	13.8696	11.4262	12.6479	11.3996	0.0570448	0.750145	0.124855	No change	1	1	1	0.909	0.909	0.818	6.5	0	-
TATA45	11	promoter	49659	49669	1	?	0		1.32193	1	N	N					MPN042	N	4	7.546	15.501	15.4917	15.4964	15.1069	14.4308	14.7688	12.2354	0.0693768	0.1643	0.784364	No change	1	1	1	1	1	0.909	6.909	0	-
TATA449	11	promoter	491442	491452	1	?	0		6.93557	0.909091	N	N					MPN408	N	3	4.965	6.71105	6.1784	6.44472	4.87678	5.39952	5.13815	7.18507	0.32687	0.0727744	1.13802	No change	0.909	0.818	0.818	0.909	0.455	0.182	4.545	0	-
TATA448	11	promoter	490277	490287	1	TSS00330	0		-inf	1	N	N						-	-	-	6.48781	10.6748	8.58132	8.51655	6.18245	7.3495	8.54308	0.223553	0.658446	0.18148	No change	1	0.909	0.818	0.727	0.727	0.364	5.136	0	-
TATA447	11	promoter	490268	490278	1	TSS00330	0	MPN408	-inf	0.909091	N	N	N	N	3	4.965		-	-	-	7.88953	9.457	8.67327	7.98885	5.02556	6.50721	6.86986	0.414537	0.325437	0.487533	No change	0.909	0.636	0.545	0.545	0.545	0.455	4	1	-
TATA446	11	promoter	489594	489604	1	?	0		2.16993	1	N	N					MPN407	N	4	7.162	10.9196	13.4532	12.1864	12.3455	11.7731	12.0593	10.0917	0.0151326	0.930932	0.0310819	No change	1	1	1	1	0.727	0.545	6	0	-
TATA445	11	promoter	487341	487351	1	TSS00587	0	MPNt23	9.82431	0.909091	N	N	E	F1	1	0.734	MPN406	E	1	0.743	6.10451	4.37891	5.24171	4.51985	4.26336	4.3916	5.67015	0.25529	0.432559	0.363955	No change	0.909	0.636	0.727	0.455	0.364	0.273	3.5	0	-
TATA444	11	promoter	487086	487096	1	TSS00328	0	MPN406	5.41247	0.909091	N	N	E	E	1	0.743		-	-	-	6.02504	7.37353	6.69928	6.94453	7.48052	7.21252	6.33293	-0.106498	0.552651	0.257549	No change	0.909	0.818	0.727	0.636	0.364	0.273	3.955	1	-
TATA443	11	promoter	486066	486076	1	?	0		5.70044	1	N	N					MPN404	N	3	6.165	13.1538	14.3382	13.746	12.6966	13.9135	13.3051	10.1243	0.0470376	0.655285	0.18357	No change	1	0.909	0.818	0.909	0.818	0.636	5.864	0	-
TATA442	11	promoter	485461	485471	1	TSS00326	0		5.74147	1	N	N						-	-	-	10.032	9.14117	9.58658	13.0278	12.5162	12.772	9.04649	-0.413896	0.0250274	1.60158	Tm	1	0.727	0.818	0.818	0.727	0.545	5.273	0	-
TATA441	11	promoter	485099	485109	1	TSS00325	0	MPN403	4.83978	1	N	N	N	N	4	6.684		-	-	-	10.6024	10.3692	10.4858	15.2691	16.1988	15.7339	10.6435	-0.585439	0.00823588	2.08429	Tm	1	1	0.909	0.909	0.818	0.727	6.136	1	-
TATA440	11	promoter	485093	485103	1	TSS00325	0		4.78612	1	N	N						-	-	-	9.58616	8.90633	9.24624	15.3399	16.2634	15.8016	10.9549	-0.773132	0.00756366	2.12127	Tm	1	1	1	0.909	1	0.545	6.409	0	-
TATA451	11	promoter	495199	495209	1	?	0		3.9542	1	N	N						-	-	-	14.033	14.7499	14.3915	19.8575	18.7986	19.328	11.5057	-0.425478	0.0163649	1.78609	Tm	1	0.909	0.909	0.909	1	0.818	6.5	0	-
TATA44	11	promoter	48947	48957	1	?	0		3.08746	1	N	N					MPN041	N	4	7.788	10.8743	9.92935	10.4018	15.1367	15.5901	15.3634	10.597	-0.562665	0.0109723	1.9597	Tm	1	1	1	0.909	0.909	0.545	6.227	0	-
TATA438	11	promoter	483275	483285	1	TSS00324	0	MPN402	2.16993	0.909091	N	N	E	E	1	0.304		-	-	-	3.11083	4.85565	3.98324	2.36173	3.56763	2.96468	4.96396	0.426065	0.438173	0.358355	No change	0.909	0.636	0.545	0.455	0.455	0	3.227	1	-
TATA437	11	promoter	483225	483235	1	?	0		0.89812	0.909091	N	N						-	-	-	11.5771	12.0746	11.8259	9.85396	10.3562	10.1051	9.19802	0.226867	0.0396952	1.40126	Pm	0.909	0.818	0.727	0.909	0.727	0.545	5.364	0	-
TATA436	11	promoter	482190	482200	1	TSS00629	0		4.13676	0.909091	N	N						-	-	-	11.1705	10.033	10.6017	8.47717	7.15585	7.81651	8.26585	0.439702	0.0855752	1.06765	No change	0.909	0.818	0.909	0.818	0.545	0.455	4.955	0	-
TATA435	11	promoter	481972	481982	1	TSS00628	0		0.241008	0.909091	N	N						-	-	-	11.3878	13.4849	12.4363	7.1358	5.20826	6.17203	9.5911	1.01074	0.0479976	1.31878	Pm	0.909	0.909	1	0.818	0.818	0.455	5.682	0	-
TATA434	11	promoter	481639	481649	1	?	0		-1	0.727273	F2	N					MPN400	N	3	4.182	0.972641	0.683975	0.828308	1.98785	2.11569	2.05177	1.94895	-1.30863	0.0162425	1.78935	Tm	0.727	0.545	0.182	0.091	0.091	0	1.409	0	-
TATA433	11	promoter	480302	480312	1	?	0		-inf	0.909091	N	N					MPN400	N	3	4.182	5.54096	4.91198	5.22647	3.21095	4.03657	3.62376	5.1315	0.528351	0.0907936	1.04194	No change	0.909	0.727	0.455	0.455	0.364	0.182	3.227	0	-
TATA432	11	promoter	480174	480184	1	?	0		1	1	N	N						-	-	-	6.91334	6.07771	6.49553	7.85019	8.48141	8.1658	8.02102	-0.330147	0.085817	1.06643	No change	1	0.909	0.909	0.909	0.455	0.364	4.955	0	-
TATA431	11	promoter	479728	479738	1	?	0		1.58496	0.909091	N	N					MPN399	N	3	5.401	5.86967	5.7878	5.82873	6.97082	7.47196	7.22139	7.11247	-0.309093	0.0316656	1.49941	Tm	0.909	0.909	0.727	0.727	0.545	0.182	4.455	0	-
TATA430	11	promoter	479106	479116	1	?	0		1.58496	0.909091	N	N					MPN398	N	3	5.276	3.76486	3.1851	3.47498	6.82108	5.3293	6.07519	5.30352	-0.805926	0.0830828	1.08049	No change	0.909	0.455	0.455	0.455	0.364	0.364	3.136	0	-
TATA43	11	promoter	47490	47500	1	?	0		6.5157	1	N	N					MPN039	N	4	7.943	11.3494	11.2124	11.2809	9.58098	9.02074	9.30086	8.99755	0.278447	0.0205586	1.68701	Pm	1	0.818	0.909	0.727	0.636	0.636	5.227	0	-
TATA429	11	promoter	478903	478913	1	?	0		1.93289	1	N	N					MPN398	N	3	5.276	5.38518	5.65077	5.51798	4.61354	3.80332	4.20843	5.86492	0.390856	0.0916467	1.03788	No change	1	0.818	0.909	0.455	0.273	0.273	3.727	0	-
TATA428	11	promoter	477623	477633	1	?	0		4.15895	1	N	N					MPN397	N	3	4.397	10.4721	7.75928	9.11569	13.3184	11.9549	12.6367	8.63244	-0.47119	0.146204	0.835041	No change	1	0.818	0.818	0.818	0.727	0.364	5.182	0	-
TATA439	11	promoter	483403	483413	1	?	0		9.85501	0.0909091	E	E						-	-	-	0.0553312	0.483559	0.269445	0	0	0	0.316688	inf	0.335241	0.474643	No change	0.091	0	0	0	0	0.091	0.136	0	-
TATA48	11	promoter	51563	51573	1	TSS00037	0	MPN043	4.7956	0.909091	N	N	N	N	3	4.934		-	-	-	8.09025	6.2813	7.18578	5.13556	4.3949	4.76523	5.67627	0.592599	0.131605	0.880728	No change	0.909	0.636	0.545	0.455	0.364	0.364	3.409	1	-
TATA452	11	promoter	495200	495210	1	?	0		3.9542	1	N	N						-	-	-	15.2811	15.986	15.6335	22.0394	20.9047	21.4721	12.2354	-0.457815	0.012837	1.89154	Tm	1	1	1	1	1	0.909	6.909	0	-
TATA454	11	promoter	495458	495468	1	?	0		3.39855	1	N	N					MPN411	N	4	8.873	10.2045	9.62742	9.91598	10.9864	10.6176	10.802	9.95431	-0.123472	0.122527	0.911769	No change	1	0.909	0.909	0.818	0.727	0.727	5.727	0	-
TATA478	11	promoter	530352	530362	1	TSS00637	0		1.32193	1	N	N					MPN437	N	4	8.162	10.6684	10.2916	10.48	8.17504	9.45542	8.81523	8.03778	0.24957	0.130059	0.88586	No change	1	0.909	0.818	0.818	0.545	0.364	4.909	0	-
TATA477	11	promoter	529242	529252	1	?	0		-1	1	N	N					MPN437	N	4	8.162	10.6728	12.8305	11.7517	8.62609	8.35521	8.49065	9.85674	0.468917	0.0955101	1.01995	No change	1	0.909	0.818	0.909	0.818	0.545	5.773	0	-
TATA476	11	promoter	528753	528763	1	?	0		-1	1	N	N						-	-	-	10.3568	9.20349	9.78016	4.97668	5.24991	5.1133	7.60117	0.935605	0.0157462	1.80282	Pm	1	0.636	0.727	0.727	0.545	0.455	4.5	0	-
TATA475	11	promoter	526904	526914	1	?	0		-1	0	E	E					MPN436	E	1	0.35	0	0	0	0	0.178533	0.0892666	0.121018	-inf	0.42265	0.374019	No change	0	0.091	0	0	0	0	0.091	0	-
TATA474	11	promoter	521669	521679	1	?	0		-1	0.909091	N	N						-	-	-	5.27835	3.93492	4.60664	3.66952	2.69997	3.18474	5.69265	0.532536	0.228212	0.641661	No change	0.909	0.636	0.636	0.636	0.364	0.182	3.591	0	-
TATA473	11	promoter	517105	517115	1	?	0		-1.45943	0.454545	F1	E					MPN429	E	1	0.415	0.221325	0	0.110662	0.0576615	0	0.0288307	0.245753	1.94048	0.548512	0.260814	No change	0.455	0	0	0	0	0	0.227	0	-
TATA472	11	promoter	514672	514682	1	TSS00348	0		6.70548	1	N	N						-	-	-	16.4379	15.1379	15.7879	14.7604	15.7499	15.2552	11.3996	0.0495227	0.58121	0.235667	No change	1	1	1	0.909	0.909	0.818	6.5	0	-
TATA471	11	promoter	514634	514644	1	TSS00348	0	MPN427	6.84663	1	N	N	N	N	3	5.431		-	-	-	8.3775	9.603	8.99025	7.23568	10.5696	8.90265	9.40955	0.0141268	0.965143	0.0154084	No change	1	1	0.818	0.818	0.727	0.545	5.545	1	-
TATA470	11	promoter	514542	514552	1	TSS00347	0		6.26167	0.909091	N	N						-	-	-	9.05153	8.17327	8.6124	4.0556	3.83037	3.94298	6.41655	1.12713	0.00929461	2.03177	Pm	0.909	0.727	0.727	0.455	0.455	0.364	3.864	0	-
TATA47	11	promoter	50079	50089	1	?	0		3.69539	1	N	N					MPN042	N	4	7.546	10.857	12.2644	11.5607	11.8953	10.9436	11.4194	9.9139	0.0177325	0.88325	0.0539163	No change	1	0.909	0.818	0.818	0.818	0.636	5.727	0	-
TATA469	11	promoter	514433	514443	1	TSS00346	0		-inf	0.0909091	E	E					MPN426	F1	1	0.457	1.59353	0.294458	0.943993	0.0576615	0.178533	0.118097	1.36376	2.9988	0.333	0.477556	No change	0.091	0.091	0	0.091	0.182	0.091	0.727	0	-
TATA468	11	promoter	511782	511792	1	TSS00634	0		2.58496	0.363636	F1	E					MPN426	F1	1	0.457	0.110662	0	0.0553312	0.115323	1.63716	0.876239	1.03235	-3.98516	0.394489	0.403965	No change	0.364	0	0	0.091	0.091	0.091	0.591	0	-
TATA453	11	promoter	495436	495446	1	?	0		2.9752	1	N	N					MPN411	N	4	8.873	14.8137	13.5892	14.2014	13.9997	12.6757	13.3377	10.7497	0.0905248	0.439223	0.357315	No change	1	0.909	0.818	0.909	0.909	0.727	6.136	0	-
TATA467	11	promoter	509828	509838	1	TSS00633	0		1.80735	0.909091	N	N					MPN423	F2	2	1.568	10.048	10.1942	10.1211	6.27449	8.15087	7.21268	8.95082	0.488755	0.0906766	1.0425	No change	0.909	0.727	0.909	0.818	0.818	0.364	5.318	0	-
TATA465	11	promoter	505588	505598	1	TSS00630	0		-1	0.181818	E	E					MPN419	E	1	0.342	0	0	0	0.0576615	0.0829463	0.0703039	0.0983014	-inf	0.0308485	1.51077	Tm	0.182	0	0	0	0	0	0.091	0	-
TATA464	11	promoter	501722	501732	1	?	0		4.77897	0.636364	F2	N					MPN417	F1	1	0.622	0.846016	0.0753057	0.460661	0.230646	1.0695	0.650074	1.26826	-0.4969	0.771095	0.112892	No change	0.636	0.182	0.182	0.182	0	0	0.955	0	-
TATA463	11	promoter	500980	500990	1	?	0		6.22969	0.363636	F1	E					MPN416	F1	1	0.575	0.311389	0.0753057	0.193347	0.307805	0.613204	0.460504	0.658704	-1.25202	0.300518	0.522129	No change	0.364	0.091	0.091	0.091	0	0	0.5	0	-
TATA462	11	promoter	499738	499748	1	TSS00337	0	MPN415	2.16993	1	N	N	N	F2	1	0.738		-	-	-	14.9699	15.986	15.4779	12.6087	11.4732	12.041	10.8074	0.362263	0.0457895	1.33923	Pm	1	1	1	1	0.909	0.545	6.364	1	-
TATA461	11	promoter	499653	499663	1	?	0		-1	1	N	N						-	-	-	9.38201	10.4807	9.93138	8.67544	10.2955	9.48546	8.08003	0.0662755	0.693365	0.159038	No change	1	0.727	0.727	0.727	0.636	0.455	4.773	0	-
TATA460	11	promoter	499535	499545	1	?	0		1	1	N	N						-	-	-	11.8123	11.8439	11.8281	12.5859	13.2276	12.9067	10.4654	-0.125903	0.0784168	1.10559	No change	1	0.909	0.909	1	0.818	0.636	6.091	0	-
TATA46	11	promoter	49839	49849	1	?	0		4.09132	1	N	N					MPN042	N	4	7.546	8.03956	7.75371	7.89663	10.5539	11.424	10.989	9.28336	-0.476745	0.0212304	1.67304	Tm	1	1	1	0.727	0.818	0.364	5.591	0	-
TATA459	11	promoter	497452	497462	1	TSS00336	100		2.52925	0.0909091	E	E						-	-	-	1.77494	0.828363	1.30165	0.634276	0	0.317138	1.87186	2.03716	0.226116	0.645668	No change	0.091	0.091	0	0	0	0	0.136	0	-
TATA458	11	promoter	497439	497449	1	TSS00336	100	MPN413	2.70044	0.454545	F1	E	N	N	NC			-	-	-	0.608643	6.46621	3.53743	2.75157	0.743143	1.74736	5.80809	1.01753	0.621583	0.206501	No change	0.455	0.182	0	0	0.182	0	0.773	0	-
TATA457	11	promoter	496268	496278	1	?	0		2.16993	1	N	N						-	-	-	7.91971	11.3638	9.64176	13.2968	12.4899	12.8933	9.36302	-0.419257	0.207387	0.683219	No change	1	1	0.909	0.818	0.818	0.364	5.636	0	-
TATA456	11	promoter	495932	495942	1	?	30		3.45346	1	N	N					MPN411	N	4	8.873	19.3697	20.063	19.7163	24.0015	23.1671	23.5843	12.5029	-0.258433	0.0191075	1.7188	Tm	1	1	0.727	0.636	0.455	0.545	4.636	0	-
TATA455	11	promoter	495667	495677	1	?	0		3.81669	1	N	N					MPN411	N	4	8.873	9.10282	10.0227	9.56275	6.01938	8.77832	7.39885	9.10887	0.370125	0.275124	0.560472	No change	1	1	0.818	0.727	0.636	0.636	5.318	0	-
TATA466	11	promoter	508062	508072	1	?	0		4.69032	1	N	N					MPN421	F2	2	1.353	1.80269	2.42988	2.11629	1.61831	1.61713	1.61772	3.16712	0.387574	0.252828	0.597175	No change	1	0.636	0.364	0.273	0.091	0.091	2.182	0	-
TATA532	11	promoter	608265	608275	1	TSS00410	100	MPN501	4.04836	0.363636	F1	E	N	N	NC			-	-	-	0.608643	0	0.304321	0.634276	0	0.317138	0.540657	-0.0595158	0.979385	0.00904651	No change	0.364	0	0	0	0	0	0.182	0	-
TATA319	11	promoter	370266	370276	1	TSS00877	0		9.87972	0.909091	N	N					MPN310	N	2	3.449	1.59542	2.4706	2.03301	2.95462	3.04823	3.00142	3.27118	-0.562029	0.158754	0.799276	No change	0.909	0.636	0.364	0.455	0.091	0	2.318	0	-
TATA317	11	promoter	362218	362228	1	TSS00242	0	MPN308	9.68952	0.818182	F2	N	N	N	4	6.993	MPN307	N	4	6.685	4.61547	3.40317	4.00932	2.60966	5.61428	4.11197	4.48248	-0.0364708	0.955241	0.0198871	No change	0.818	0.545	0.455	0.455	0.273	0.182	2.818	1	-
TATA181	11	promoter	199675	199685	1	?	0		2.56294	0.909091	N	N						-	-	-	10.0502	12.2366	11.1434	10.2947	10.3495	10.3221	8.83407	0.110456	0.530954	0.274943	No change	0.909	0.818	0.909	0.909	0.636	0.455	5.273	0	-
TATA180	11	promoter	199050	199060	1	?	100		7.82828	1	N	N					MPN151	N	4	6.628	8.08889	7.44931	7.7691	24.0015	5.15834	14.5799	12.5029	-0.908163	0.545059	0.263556	No change	1	0.364	0.273	0.273	0.182	0.091	2	0	-
TATA18	11	promoter	13366	13376	1	TSS00599	0		2.72048	0.909091	N	N					MPN011	N	4	7.413	9.21362	8.76523	8.98943	8.45889	7.32708	7.89299	8.40363	0.187659	0.21345	0.670705	No change	0.909	0.909	0.818	0.727	0.636	0.455	5	0	-
TATA179	11	promoter	198979	198989	1	TSS00132	100	MPN151	4.13676	0.727273	F2	N	N	N	4	6.628		-	-	-	9.13867	9.4544	9.29654	0.634276	2.87627	1.75527	11.0651	2.405	0.0218004	1.66153	Pm	0.727	0.182	0	0.091	0.091	0.091	0.955	0	-
TATA178	11	promoter	196795	196805	1	TSS00131	70	MPN149	6.79027	1	N	N	N	F2	3	4.7		-	-	-	14.3369	15.2274	14.7822	17.0667	16.9147	16.9907	9.82755	-0.200885	0.0393758	1.40477	Tm	1	0.727	0.818	0.818	0.545	0.091	4.455	0	-
TATA177	11	promoter	195999	196009	1	?	100		10.3467	1	N	N					MPN148	N	4	7.074	19.3697	20.063	19.7163	24.0015	23.1671	23.5843	12.5029	-0.258433	0.0191075	1.7188	Tm	1	0.636	0.636	0.636	0.545	0.455	4.273	0	-
TATA176	11	promoter	195444	195454	1	TSS00130	0	MPN148	0.241008	1	N	N	N	N	4	7.074		-	-	-	10.6024	12.3347	11.4686	5.54204	5.45068	5.49636	9.80685	1.06114	0.0204467	1.68938	Pm	1	0.909	0.909	0.909	0.636	0.727	5.682	1	-
TATA175	11	promoter	194207	194217	1	?	0		6.31123	1	N	N					MPN147	N	4	7.301	5.12313	4.14229	4.63271	4.87557	5.57688	5.22623	5.18238	-0.173913	0.42868	0.367867	No change	1	0.818	0.909	0.545	0.182	0.091	3.5	0	-
TATA174	11	promoter	192952	192962	1	TSS00129	0	MPN146	3.12553	0.818182	F2	N	N	N	4	7.559		-	-	-	4.85648	4.04459	4.45053	6.54413	5.07415	5.80914	4.69322	-0.384346	0.247054	0.607208	No change	0.818	0.545	0.273	0.273	0.364	0.364	2.727	1	-
TATA173	11	promoter	192807	192817	1	?	0		3	1	N	N						-	-	-	11.2316	11.0758	11.1537	13.0128	13.7159	13.3643	9.78677	-0.260865	0.0255149	1.59321	Tm	1	0.818	1	0.818	0.818	0.545	5.727	0	-
TATA172	11	promoter	192606	192616	1	?	0		5.30544	0.818182	F2	N					MPN145	N	4	6.54	5.89228	5.9271	5.90969	3.1544	4.84763	4.00102	5.32886	0.562715	0.152927	0.815517	No change	0.818	0.545	0.545	0.455	0.455	0.182	3.273	0	-
TATA171	11	promoter	192285	192295	1	TSS00128	0	MPN145	5.41862	1	N	N	N	N	4	6.54		-	-	-	11.1209	12.1735	11.6472	10.3823	11.2651	10.8237	10.1814	0.105795	0.353329	0.451821	No change	1	0.909	0.818	0.818	0.818	0.727	5.818	1	-
TATA170	11	promoter	180807	180817	1	TSS00125	0		8.35515	1	N	N					MPN140	F1	1	0.429	13.9226	15.5873	14.7549	13.7758	10.656	12.2159	11.0749	0.272436	0.287495	0.54137	No change	1	1	1	1	0.909	0.636	6.455	0	-
TATA17	11	promoter	12360	12370	1	?	0		5.88264	1	N	N						-	-	-	13.1932	13.1754	13.1843	7.90328	9.3382	8.62074	9.83998	0.612937	0.0238401	1.62269	Pm	1	0.909	0.909	1	0.727	0.545	5.818	0	-
TATA169	11	promoter	179813	179823	1	TSS00124	0	MPN140	2.90689	1	N	N	E	F1	1	0.429		-	-	-	8.86157	9.8407	9.35114	8.77523	9.1416	8.95841	8.02197	0.0618983	0.530838	0.275038	No change	1	1	0.909	0.818	0.545	0.273	5	1	-
TATA168	11	promoter	172190	172200	1	TSS00119	0	MPN133	2.84435	0.818182	F2	N	N	F2	2	2.653		-	-	-	0.654703	0.337015	0.495859	1.18198	0.440013	0.810995	1.536	-0.709763	0.51662	0.286829	No change	0.818	0.455	0.091	0	0.091	0	1.136	1	-
TATA167	11	promoter	169824	169834	1	?	100		5.10472	0.545455	F1	E						-	-	-	8.08889	14.7439	11.4164	10.4646	3.19447	6.82956	9.56001	0.741242	0.45024	0.346556	No change	0.545	0.364	0.273	0.182	0.182	0	1.545	0	-
TATA166	11	promoter	169432	169442	1	?	100		5.83404	0.545455	F1	E					MPN130	N	NC		4.59157	4.28557	4.43857	16.2884	14.0074	15.1479	12.5029	-1.77095	0.0113495	1.94502	Tm	0.545	0.273	0.273	0.091	0.091	0.091	1.227	0	-
TATA165	11	promoter	169151	169161	1	TSS00116	100		5.59042	0.636364	F2	N					MPN130	N	NC		0.608643	0	0.304321	0.634276	0.0829463	0.358611	0.540657	-0.236825	0.906914	0.0424337	No change	0.636	0	0	0	0	0	0.318	0	-
TATA164	11	promoter	168615	168625	1	?	0		3.9542	1	N	N						-	-	-	12.2731	12.5387	12.4059	12.5224	13.4621	12.9923	11.0749	-0.0666257	0.352716	0.452575	No change	1	1	1	1	0.909	0.636	6.455	0	-
TATA163	11	promoter	167559	167569	1	TSS00115	0	MPN129	5.0836	1	N	N	N	N	4	9.363		-	-	-	15.3102	13.0545	14.1823	10.8505	11.329	11.0897	10.9846	0.354871	0.115414	0.93774	No change	1	1	1	1	0.818	0.727	6.364	1	-
TATA162	11	promoter	166980	166990	1	TSS00607	0		1.18442	1	N	N						-	-	-	16.6937	16.2261	16.4599	13.5411	14.0152	13.7782	11.1479	0.256575	0.0150644	1.82205	Pm	1	0.909	0.909	0.909	0.909	0.818	6.318	0	-
TATA161	11	promoter	166934	166944	1	?	0		-0.459432	1	N	N						-	-	-	9.30832	10.0044	9.65638	11.8498	11.2705	11.5602	9.12525	-0.259608	0.0521865	1.28244	No change	1	1	0.909	0.909	0.636	0.455	5.5	0	-
TATA160	11	promoter	166416	166426	1	TSS00114	100	MPN128	8.81858	0.545455	F1	E	N	N	NC			-	-	-	0.608643	2.15983	1.38423	2.98943	0.178533	1.58398	3.30968	-0.194469	0.91235	0.0398384	No change	0.545	0.182	0.091	0	0	0	0.545	0	-
TATA16	11	promoter	12324	12334	1	TSS00008	0	MPN010	5.16262	1	N	N	N	N	3	6.061		-	-	-	12.8529	12.2267	12.5398	3.97732	4.40032	4.18882	9.50859	1.58189	0.00204104	2.69015	Pm	1	0.818	0.909	0.909	0.727	0.545	5.591	1	-
TATA182	11	promoter	199755	199765	1	TSS00133	100	MPN152	3	1	N	N	N	N	4	7.583		-	-	-	19.3697	20.063	19.7163	24.0015	23.1671	23.5843	12.5029	-0.258433	0.0191075	1.7188	Tm	1	0.909	0.818	0.818	0.727	0.636	5.545	0	-
TATA183	11	promoter	202310	202320	1	TSS00134	0	MPN153	4.9542	1	N	N	N	N	4	7.252		-	-	-	9.39839	9.67993	9.53916	12.455	11.029	11.742	9.15075	-0.299741	0.0937931	1.02783	No change	1	0.818	0.909	0.909	0.636	0.545	5.409	1	-
TATA184	11	promoter	205686	205696	1	TSS00136	0		5.48894	1	N	N					MPN153	N	4	7.252	5.71908	8.64162	7.18035	5.36661	4.51281	4.93971	7.28564	0.539629	0.27892	0.55452	No change	1	0.818	0.818	0.545	0.545	0.364	4.409	0	-
TATA185	11	promoter	207481	207491	1	TSS00138	0	MPN155	9.39904	0.727273	F2	N	E	E	1	0.384	MPN155a	F1	1	1.261	0.331987	0.150611	0.241299	0.365466	0.600563	0.483015	0.724597	-1.00124	0.245045	0.610753	No change	0.727	0.091	0	0.091	0	0	0.591	0	-
TATA208	11	promoter	239335	239345	1	TSS00157	0	MPN199	5.01224	0.909091	N	N	E	F1	1	0.481		-	-	-	11.187	11.632	11.4095	8.57421	9.37316	8.97369	8.89218	0.346465	0.0334789	1.47523	Pm	0.909	0.909	0.909	0.727	0.727	0.455	5.273	1	-
TATA207	11	promoter	238768	238778	1	?	0		6.21741	0.454545	F1	E					MPN198	F1	1	0.696	0.72954	0.458057	0.593799	0.115323	0.867657	0.49149	1.37459	0.272811	0.82199	0.0851332	No change	0.455	0.182	0.182	0	0.091	0.091	0.864	0	-
TATA206	11	promoter	236274	236284	1	TSS00155	0	MPN197	7.40204	0.909091	N	N	N	F2	2	2.803	MPN196	N	3	5.118	2.88369	3.58079	3.23224	2.83929	4.686	3.76265	4.68483	-0.219213	0.644772	0.190594	No change	0.909	0.545	0.455	0.636	0.273	0.091	3.045	1	-
TATA205	11	promoter	235899	235909	1	?	0		8.74697	1	N	N					MPN196	N	3	5.118	6.02949	7.60867	6.81908	6.74514	6.16686	6.456	7.30814	0.0789369	0.707982	0.149978	No change	1	0.818	0.727	0.727	0.545	0.273	4.5	0	-
TATA204	11	promoter	232701	232711	1	TSS00152	0		9.85826	0.0909091	E	E					MPN192	E	1	0.445	0	0	0	0.0576615	0.530258	0.29396	0.380542	-inf	0.339518	0.469137	No change	0.091	0.091	0	0.091	0	0	0.273	0	-
TATA203	11	promoter	231427	231437	1	?	0		10.7668	0.181818	E	E					MPN191	E	1	0.414	0.568004	0	0.284002	0.74576	0	0.37288	0.723678	-0.39281	0.867108	0.0619268	No change	0.182	0	0	0	0.091	0.091	0.364	0	-
TATA202	11	promoter	230547	230557	1	TSS00150	0		10.1223	1	N	N					MPN187	F1	1	0.591	8.31057	9.59348	8.95203	3.06933	3.47865	3.27399	7.14486	1.45117	0.0137719	1.86101	Pm	1	0.909	0.818	0.818	0.455	0.182	4.545	0	-
TATA201	11	promoter	229643	229653	1	TSS00149	0	MPN187	9.03367	0.181818	E	E	E	F1	1	0.591	MPN186	E	1	0.39	0	0	0	0.0576615	0.0829463	0.0703039	0.0983014	-inf	0.0308485	1.51077	Tm	0.182	0	0	0	0	0	0.091	0	-
TATA200	11	promoter	227369	227379	1	TSS00148	0		10.3465	0.545455	F1	E					MPN183	F1	1	0.394	0.488709	0.261709	0.375209	0.230646	0.0829463	0.156796	0.667651	1.25881	0.248085	0.605399	No change	0.545	0.182	0.091	0	0	0	0.545	0	-
TATA20	11	promoter	15017	15027	1	TSS00010	100		4.867	1	N	N					MPN013	N	3	6.253	19.3697	20.063	19.7163	17.0667	16.2895	16.6781	12.5029	0.241439	0.028146	1.55058	Pm	1	0.727	0.727	0.727	0.364	0.273	4.045	0	-
TATA2	11	promoter	209	219	1	?	0		0.540568	0.181818	E	E						-	-	-	0.0553312	0	0.0276656	0.715509	0.737718	0.726613	0.691113	-4.71502	0.00181418	2.74132	Tm	0.182	0.091	0.182	0.091	0	0	0.5	0	-
TATA199	11	promoter	227362	227372	1	TSS00148	0		10.2785	0.636364	F2	N					MPN183	F1	1	0.394	0.438014	0.186404	0.312209	0.115323	0.0829463	0.0991346	0.595784	1.65505	0.235003	0.628927	No change	0.636	0.091	0.091	0	0	0	0.5	0	-
TATA159	11	promoter	164623	164633	1	?	100		7.70075	0.909091	N	N					MPN127	N	4	6.756	19.3697	20.063	19.7163	24.0015	16.2895	20.1455	12.5029	-0.0310647	0.92186	0.0353348	No change	0.909	0.727	0.455	0.455	0.545	0.273	3.682	0	-
TATA198	11	promoter	226195	226205	1	TSS00147	0		10.2766	0	E	E					MPN181	E	1	0.391	0	0	0	0	0.625234	0.312617	0.267537	-inf	0.42265	0.374019	No change	0	0	0	0	0	0.091	0.091	0	-
TATA196	11	promoter	218819	218829	1	?	0		8.73963	0.181818	E	E					MPN166	E	1	0.311	0.373269	0	0.186635	0	0.0829463	0.0414731	0.308674	2.16997	0.52698	0.278206	No change	0.182	0	0	0.091	0	0	0.227	0	-
TATA195	11	promoter	218810	218820	1	?	0		8.69317	0.0909091	E	E					MPN166	E	1	0.311	0	0	0	0.0576615	0.20746	0.132561	0.179861	-inf	0.218772	0.660008	No change	0.091	0	0.091	0	0	0	0.136	0	-
TATA194	11	promoter	217511	217521	1	TSS00146	0	MPN164	7.64353	0.727273	F2	N	E	E	1	0.352		-	-	-	2.84999	2.24652	2.54826	2.98142	3.83037	3.40589	3.23452	-0.418521	0.241354	0.617346	No change	0.727	0.273	0.455	0.364	0.182	0.091	2.091	1	-
TATA193	11	promoter	217087	217097	1	TSS00144	0		6.37583	1	N	N						-	-	-	6.08482	6.07724	6.08103	2.08997	2.69463	2.3923	4.85595	1.34592	0.00665161	2.17707	Pm	1	0.727	0.455	0.545	0.364	0	3.227	0	-
TATA192	11	promoter	217083	217093	1	TSS00144	0		6.67948	1	N	N						-	-	-	8.49796	8.52478	8.51137	3.69915	3.19784	3.44849	6.69952	1.30343	0.00244907	2.611	Pm	1	0.818	0.636	0.636	0.545	0.182	4.182	0	-
TATA191	11	promoter	215926	215936	1	TSS00143	0	MPN162	4.74024	0.909091	N	N	N	N	4	7.07		-	-	-	4.23297	4.87438	4.55368	5.57675	6.3447	5.96073	6.25422	-0.388457	0.106588	0.972292	No change	0.909	0.909	0.818	0.455	0.455	0.182	3.955	1	-
TATA190	11	promoter	215899	215909	1	TSS00143	0		4.43235	0.636364	F2	N						-	-	-	2.61631	3.25364	2.93497	1.81598	1.69535	1.75566	2.80815	0.74133	0.0680068	1.16745	No change	0.636	0.455	0.273	0.364	0.091	0.091	1.864	0	-
TATA19	11	promoter	13401	13411	1	?	0		5.27528	1	N	N					MPN011	N	4	7.413	8.10385	7.62543	7.86464	5.94995	5.67303	5.81149	7.33885	0.436473	0.0176437	1.75341	Pm	1	0.909	0.727	0.727	0.455	0.364	4.5	0	-
TATA189	11	promoter	214481	214491	1	TSS00142	0		7.53951	0.909091	N	N						-	-	-	8.7454	9.0266	8.886	5.26165	4.52901	4.89533	7.93446	0.860128	0.00952944	2.02093	Pm	0.909	0.727	0.909	0.727	0.545	0.455	4.727	0	-
TATA188	11	promoter	213050	213060	1	TSS00141	0		8.00051	0.909091	N	N					MPN159	N	4	6.774	9.25898	11.4901	10.3746	13.0295	12.8369	12.9332	8.46227	-0.318027	0.149677	0.824844	No change	0.909	0.727	0.818	0.818	0.727	0.364	5.045	0	-
TATA187	11	promoter	211924	211934	1	TSS00140	0	MPN159	7.24706	1	N	N	N	N	4	6.774	MPN158	F1	1	0.52	12.9364	14.3439	13.6402	13.0946	14.3345	13.7145	10.7743	-0.00784266	0.944032	0.0250133	No change	1	1	1	0.909	0.818	0.727	6.227	0	-
TATA186	11	promoter	209874	209884	1	TSS00139	0	MPN157	9.40437	0.909091	N	N	E	E	1	0.428	MPN156	F1	1	0.76	12.9865	13.1116	13.0491	4.40411	5.36998	4.88705	9.23938	1.41691	0.00354084	2.45089	Pm	0.909	0.909	0.818	0.818	0.727	0.545	5.409	0	-
TATA197	11	promoter	220164	220174	1	?	0		10.1649	0.181818	E	E					MPN168	E	1	0.331	0.629327	0.587838	0.608582	0.701189	0	0.350594	1.15506	0.79565	0.539051	0.26837	No change	0.182	0	0.091	0.091	0.182	0	0.682	0	-
TATA158	11	promoter	164554	164564	1	TSS00113	100	MPN127	6.57605	1	N	N	N	N	4	6.756		-	-	-	19.3697	20.063	19.7163	24.0015	23.1671	23.5843	12.5029	-0.258433	0.0191075	1.7188	Tm	1	0.364	0.273	0.455	0.364	0.273	2.818	0	-
TATA157	11	promoter	164006	164016	1	?	0		8.22181	1	N	N					MPN126	N	4	7.178	9.36366	9.76445	9.56405	14.46	15.0903	14.7751	9.77708	-0.627478	0.00509668	2.29271	Tm	1	0.909	0.909	0.818	0.818	0.545	5.727	0	-
TATA156	11	promoter	163562	163572	1	TSS00112	0	MPN126	4.92643	1	N	N	N	N	4	7.178	MPN125	F2	2	1.637	5.60228	4.51516	5.05872	5.54935	4.63287	5.09111	5.41563	-0.00920725	0.967804	0.0142128	No change	1	0.818	0.636	0.545	0.273	0.182	3.5	1	-
TATA1415	11	promoter	797623	797633	-1	TSS00555	0	MPN673	-1	1	N	N	E	E	1	0.38		-	-	-	11.3712	11.8896	11.6304	10.3644	10.7789	10.5717	10.2136	0.137698	0.0858142	1.06644	No change	1	0.818	0.818	1	0.818	0.636	5.909	1	-
TATA1414	11	promoter	796555	796565	-1	?	0		9.72048	0.818182	F2	N						-	-	-	4.55035	4.62356	4.58695	5.69837	5.12058	5.40948	6.06519	-0.237953	0.105817	0.975443	No change	0.818	0.727	0.636	0.727	0.455	0.091	3.864	0	-
TATA1413	11	promoter	796427	796437	-1	TSS00553	0		10.5479	0.818182	F2	N					MPN672a	N	3	4.083	3.65841	2.86514	3.26178	3.39876	2.76317	3.08096	2.98916	0.0822764	0.756043	0.121454	No change	0.818	0.636	0.455	0.182	0.091	0.091	2.045	0	-
TATA1412	11	promoter	793723	793733	-1	TSS00551	0	MPN670	8.59432	1	N	N	N	F2	2	1.747	MPN671a	N	3	5.878	11.1303	10.7954	10.9629	8.73644	9.27215	9.0043	8.35278	0.283943	0.0250397	1.60137	Pm	1	1	0.727	0.727	0.545	0.545	4.955	1	-
TATA1411	11	promoter	791418	791428	-1	TSS00549	0	MPN668	2.34792	1	N	N	N	N	3	5.095		-	-	-	9.16293	9.12775	9.14534	9.69173	9.74895	9.72034	7.8274	-0.08797	0.00339365	2.46933	Tm	1	0.909	0.818	0.727	0.545	0.364	4.773	1	-
TATA1410	11	promoter	789536	789546	-1	TSS00834	0		3.75489	1	N	N					MPN666	N	4	6.802	5.16167	6.16953	5.6656	4.04077	3.54414	3.79245	5.53627	0.579097	0.0793868	1.10025	No change	1	0.909	0.818	0.818	0.182	0	3.818	0	-
TATA141	11	promoter	146681	146691	1	?	0		2.93289	0.818182	F2	N						-	-	-	11.2256	11.363	11.2943	9.3348	10.3453	9.84003	8.30643	0.198863	0.104082	0.982623	No change	0.818	0.727	0.727	0.636	0.636	0.636	4.727	0	-
TATA1409	11	promoter	789306	789316	-1	TSS00546	0	MPN665	7.36035	0.818182	F2	N	E	E	1	0.356		-	-	-	7.49333	7.38909	7.44121	5.2851	6.06702	5.67606	6.7146	0.390647	0.0464749	1.33278	Pm	0.818	0.727	0.636	0.545	0.455	0.455	3.955	1	-
TATA1408	11	promoter	787537	787547	-1	?	0		10.5494	0.0909091	E	E					MPN664	E	1	0.339	0.0553312	0	0.0276656	0.214105	0.178533	0.196319	0.30088	-2.82704	0.0359895	1.44382	Tm	0.091	0.091	0.091	0	0	0	0.227	0	-
TATA1407	11	promoter	787329	787339	-1	TSS00543	0		10.3386	0.181818	E	E					MPN664	E	1	0.339	0.0553312	0	0.0276656	0.0576615	0	0.0288307	0.0983014	-0.0595158	0.979385	0.00904651	No change	0.182	0	0	0	0	0	0.091	0	-
TATA1406	11	promoter	786630	786640	-1	TSS00542	0		10.1175	0.272727	F1	E					MPN663	F1	1	1.04	0.88612	0.44507	0.665595	0.0576615	0	0.0288307	0.835735	4.52896	0.10341	0.985437	No change	0.273	0	0	0.182	0	0.091	0.5	0	-
TATA1405	11	promoter	784415	784425	-1	TSS00540	0	MPN660	8.06731	0.545455	F1	E	E	E	1	0.431		-	-	-	0.472747	0.186404	0.329575	0.288307	1.10021	0.694258	1.02549	-1.07486	0.486098	0.313276	No change	0.545	0.182	0.091	0	0.091	0	0.727	1	-
TATA1416	11	promoter	798723	798733	-1	?	0		1.89812	1	N	N						-	-	-	13.1247	13.1983	13.1615	13.6496	12.3373	12.9935	10.7338	0.0185426	0.822034	0.0851101	No change	1	1	0.909	0.909	0.909	0.636	6.227	0	-
TATA1404	11	promoter	783128	783138	-1	TSS00538	0		9.82148	0.181818	E	E					MPN658	E	1	0.541	0	0.663143	0.331572	0.0576615	1.01192	0.534791	1.02435	-0.689655	0.759916	0.119234	No change	0.182	0	0	0.091	0.182	0	0.591	0	-
TATA1402	11	promoter	780986	780996	-1	?	0		2.61738	0.727273	F2	N					MPN655b	N	4	7.733	7.58664	7.23621	7.41142	11.9462	10.8438	11.395	6.86091	-0.620578	0.0204352	1.68962	Tm	0.727	0.545	0.545	0.636	0.545	0.455	3.955	0	-
TATA1401	11	promoter	779978	779988	-1	?	0		-1.1375	1	N	N					MPN655	N	4	6.509	11.7319	10.5492	11.1406	14.4253	14.833	14.6291	10.182	-0.393024	0.0306791	1.51316	Tm	1	1	1	1	0.818	0.455	6.091	0	-
TATA1400	11	promoter	779694	779704	-1	TSS00534	0	MPN654	0.584963	1	N	N	N	N	4	6.724	MPN654	N	4	6.724	12.3342	11.0704	11.7023	13.1653	13.4898	13.3275	9.40343	-0.187615	0.13036	0.884857	No change	1	1	1	0.818	0.727	0.455	5.636	1	-
TATA140	11	promoter	146458	146468	1	?	0		2.68012	0.909091	N	N						-	-	-	7.7835	9.21241	8.49795	12.432	9.63708	11.0346	7.76334	-0.376842	0.24744	0.60653	No change	0.909	0.727	0.727	0.727	0.636	0.364	4.636	0	-
TATA14	11	promoter	7211	7221	1	TSS00005	0		10.4375	0.181818	E	E					MPN004	E	1	0.361	0.110662	0	0.0553312	0.630438	0	0.315219	0.365838	-2.51019	0.502045	0.299257	No change	0.182	0	0	0	0	0.091	0.182	0	-
TATA1399	11	promoter	779528	779538	-1	?	60		3.32193	1	N	N					MPN654	N	4	6.724	19.3697	20.063	19.7163	24.0015	23.1671	23.5843	12.5029	-0.258433	0.0191075	1.7188	Tm	1	0.727	0.727	0.545	0.455	0.364	4.045	0	-
TATA1398	11	promoter	779299	779309	-1	TSS00890	0		1.32193	1	N	N					MPN654	N	4	6.724	11.7996	10.2225	11.0111	9.37084	8.99377	9.18231	8.93069	0.262024	0.15276	0.815991	No change	1	0.909	0.818	0.818	0.636	0.545	5.273	0	-
TATA1397	11	promoter	779023	779033	-1	?	0		1.82597	1	N	N						-	-	-	7.5403	6.43483	6.98757	10.0287	9.67087	9.84978	7.9028	-0.495301	0.0388176	1.41097	Tm	1	0.727	0.727	0.727	0.727	0.273	4.773	0	-
TATA1396	11	promoter	778953	778963	-1	?	0		1.58496	1	N	N						-	-	-	14.9087	13.355	14.1318	12.8936	12.8356	12.8646	10.3188	0.135546	0.244643	0.611468	No change	1	1	0.909	1	0.818	0.545	6.091	0	-
TATA1395	11	promoter	778949	778959	-1	?	0		1.58496	1	N	N						-	-	-	9.95344	8.67831	9.31587	7.78043	8.43146	8.10595	8.37981	0.200711	0.233058	0.632537	No change	1	1	0.909	0.818	0.636	0.273	5.182	0	-
TATA1394	11	promoter	778577	778587	-1	?	0		0.584963	0.818182	F2	N					MPN653	N	4	7.32	3.94041	5.10647	4.52344	7.8381	6.44037	7.13924	7.4573	-0.65835	0.10274	0.98826	No change	0.818	0.727	0.818	0.636	0.727	0.182	4.545	0	-
TATA1393	11	promoter	777807	777817	-1	TSS00841	0		2.92427	1	N	N					MPN652	N	4	8.172	12.2731	11.8714	12.0722	9.51976	10.7308	10.1253	9.19823	0.253733	0.0926794	1.03302	No change	1	0.909	0.818	0.818	0.636	0.636	5.364	0	-
TATA1403	11	promoter	781895	781905	-1	TSS00537	0		7.84834	0.909091	N	N					MPN657	N	3	5.298	8.2537	8.5304	8.39205	7.24259	7.16606	7.20432	7.69037	0.220161	0.0142931	1.84487	Pm	0.909	0.818	0.818	0.818	0.636	0.182	4.773	0	-
TATA209	11	promoter	240585	240595	1	?	0		5.58906	0.363636	F1	E					MPN199	F1	1	0.481	0	0.196348	0.098174	0.637233	0.0829463	0.36009	0.448332	-1.87494	0.467022	0.330663	No change	0.364	0.091	0.091	0	0	0	0.364	0	-
TATA1417	11	promoter	799477	799487	-1	TSS00557	100	MPN675	7.69	0.909091	N	N	N	N	4	7.478		-	-	-	19.3697	20.063	19.7163	17.0667	16.9147	16.9907	12.5029	0.214647	0.0165368	1.78155	Pm	0.909	0.727	0.727	0.818	0.636	0.364	4.773	0	-
TATA1419	11	promoter	799998	800008	-1	TSS00836	0		8.34672	1	N	N					MPN676	N	4	6.662	3.4841	4.42842	3.95626	6.5082	5.11107	5.80964	5.43143	-0.554311	0.15902	0.798549	No change	1	0.727	0.545	0.545	0.273	0.273	3.409	0	-
TATA155	11	promoter	163476	163486	1	?	0		4.118	0.727273	F2	N					MPN125	F2	2	1.637	1.99224	2.78062	2.38643	1.06036	1.68805	1.3742	2.76088	0.796256	0.182298	0.739218	No change	0.727	0.455	0.455	0.364	0	0.091	1.909	0	-
TATA154	11	promoter	162776	162786	1	?	0		5.29211	0.909091	N	N					MPN125	F2	2	1.637	1.07212	1.55753	1.31483	2.05494	1.22641	1.64067	2.48738	-0.319417	0.567348	0.24615	No change	0.909	0.364	0.364	0.273	0.091	0	1.773	0	-
TATA153	11	promoter	161662	161672	1	TSS00111	0	MPN125	3.82597	0.0909091	E	E	N	F2	2	1.637	MPN124	E	1	0.389	0.0553312	0	0.0276656	0	0.178533	0.0892666	0.170169	-1.69003	0.577545	0.238414	No change	0.091	0.091	0	0	0	0	0.136	0	-
TATA152	11	promoter	161647	161657	1	TSS00110	0		3.81203	0.0909091	E	E					MPN124	E	1	0.389	0.51285	0.587838	0.550344	0	0	0	0.674527	inf	0.00460929	2.33637	Pm	0.091	0	0	0	0.091	0.091	0.318	0	-
TATA151	11	promoter	155278	155288	1	TSS00107	0		9.21366	0.636364	F2	N						-	-	-	4.78519	4.8614	4.82329	6.59226	6.82636	6.70931	6.48706	-0.476147	0.00423275	2.37338	Tm	0.636	0.545	0.545	0.727	0.545	0.273	3.864	0	-
TATA150	11	promoter	155272	155282	1	TSS00107	0		9.20923	0.545455	F1	E					MPN119	N	4	7.144	2.55156	2.07988	2.31572	3.55419	4.7467	4.15045	3.60444	-0.841805	0.103517	0.984987	No change	0.545	0.364	0.364	0.455	0.182	0.182	2.227	0	-
TATA15	11	promoter	12197	12207	1	?	0		5.13676	0.909091	N	N						-	-	-	13.8128	13.577	13.6949	11.4433	12.0473	11.7453	9.90516	0.221556	0.0265597	1.57578	Pm	0.909	0.909	0.909	0.818	0.727	0.727	5.682	0	-
TATA149	11	promoter	152523	152533	1	?	0		6.69728	1	N	N						-	-	-	12.9977	12.8909	12.9443	13.1653	15.5418	14.3536	11.2382	-0.149097	0.357797	0.446363	No change	1	0.909	0.909	0.909	1	0.727	6.409	0	-
TATA148	11	promoter	152498	152508	1	TSS00106	0	MPN119	4.91995	1	N	N	N	N	4	7.144		-	-	-	13.3815	13.4849	13.4332	9.64261	8.24876	8.94568	9.5892	0.58654	0.0234035	1.63072	Pm	1	0.909	0.818	0.909	0.818	0.455	5.682	1	-
TATA147	11	promoter	151416	151426	1	?	0		11.3135	0.545455	F1	E					MPN117	F1	1	1.243	3.60828	2.61594	3.11211	0.0576615	0.0829463	0.0703039	2.65473	5.46814	0.025606	1.59166	Pm	0.545	0.364	0.182	0.273	0.182	0.091	1.682	0	-
TATA146	11	promoter	150901	150911	1	?	0		12.3561	0.363636	F1	E					MPN115	E	1	0.401	0.51285	0.0753057	0.294078	0.874173	0	0.437086	0.821979	-0.571719	0.797403	0.0983219	No change	0.364	0	0	0	0.091	0.091	0.455	0	-
TATA145	11	promoter	150569	150579	1	TSS00104	0	MPN115	5.44896	0.727273	F2	N	E	E	1	0.401		-	-	-	4.52913	4.25649	4.39281	5.40773	6.83521	6.12147	4.40019	-0.478734	0.140415	0.852587	No change	0.727	0.545	0.455	0.364	0.182	0.364	2.636	1	-
TATA1418	11	promoter	799626	799636	-1	?	0		6.98817	1	N	N						-	-	-	7.66392	7.98417	7.82405	12.1951	13.1211	12.6581	8.95809	-0.694077	0.0101158	1.995	Tm	1	0.909	0.818	0.636	0.818	0.455	5.273	0	-
TATA144	11	promoter	150521	150531	1	TSS00103	0		5.4369	1	N	N					MPN114	N	4	7.227	12.5247	14.1358	13.3303	6.43104	4.97383	5.70244	9.39279	1.22505	0.0196807	1.70596	Pm	1	1	0.909	0.909	0.636	0.545	5.591	0	-
TATA143	11	promoter	148893	148903	1	?	0		4.48601	0.909091	N	N					MPN114	N	4	7.227	9.83696	7.69804	8.7675	5.64082	9.11099	7.37591	9.19897	0.249345	0.565234	0.247772	No change	0.909	0.909	0.727	0.818	0.818	0.455	5.409	0	-
TATA1429	11	promoter	814722	814732	-1	?	0		7.51498	0.545455	F1	E					MPN686	E	1	0.38	2.04813	2.28801	2.16807	0.192482	0.290407	0.241444	2.18652	3.16665	0.00449114	2.34764	Pm	0.545	0.273	0.273	0.182	0.182	0	1.455	0	-
TATA1428	11	promoter	813480	813490	-1	TSS00840	0		6.99435	0	E	E					MPN686	E	1	0.38	0	0	0	0	0.20746	0.10373	0.13071	-inf	0.42265	0.374019	No change	0	0	0.091	0	0	0	0.091	0	-
TATA1427	11	promoter	813416	813426	-1	TSS00565	0	MPN685	10.0934	0.909091	N	N	E	E	1	0.313		-	-	-	6.87342	7.75777	7.3156	4.52207	4.03657	4.27932	5.57111	0.773595	0.0265081	1.57662	Pm	0.909	0.818	0.636	0.364	0.364	0.273	3.455	1	-
TATA1426	11	promoter	805824	805834	-1	TSS00563	0	MPN682	9.2918	1	N	N	E	F1	1	0.783	MPN683	F1	1	1.299	6.83913	4.69617	5.76765	5.74884	4.86453	5.30668	6.54593	0.120172	0.729295	0.137097	No change	1	0.818	0.818	0.727	0.455	0.091	4.227	0	-
TATA1425	11	promoter	805390	805400	-1	?	0		9.02954	0	E	E					MPN681	E	1	0.498	0	0.196348	0.098174	0	0	0	0.121018	inf	0.42265	0.374019	No change	0	0.091	0	0	0	0	0.091	0	-
TATA1424	11	promoter	803689	803699	-1	TSS00559	0	MPN678	7.45159	1	N	N	E	E	1	0.398	MPN679	N	2	1.804	2.12364	2.61701	2.37033	2.18134	1.68805	1.93469	2.64996	0.29298	0.338088	0.47097	No change	1	0.636	0.545	0.091	0	0.091	1.909	1	-
TATA1423	11	promoter	800612	800622	-1	?	0		6.29295	0.909091	N	N						-	-	-	3.81201	5.18093	4.49647	9.72555	8.77616	9.25086	7.38	-1.04079	0.0293499	1.53239	Tm	0.909	0.909	0.727	0.727	0.545	0.273	4.545	0	-
TATA1422	11	promoter	800516	800526	-1	TSS00838	0		6.23144	1	N	N						-	-	-	12.876	13.3734	13.1247	12.8108	12.1407	12.4758	9.76644	0.0731528	0.26016	0.584759	No change	1	0.909	0.818	0.909	0.727	0.636	5.682	0	-
TATA1421	11	promoter	800420	800430	-1	TSS00837	0		6.19967	1	N	N						-	-	-	12.4956	12.4956	12.4956	6.63661	6.86835	6.75248	9.50954	0.88793	0.000406786	3.39063	Pm	1	0.909	0.909	0.818	0.818	0.455	5.636	0	-
TATA1420	11	promoter	800041	800051	-1	?	0		5.42168	1	N	N					MPN676	N	4	6.662	7.17303	7.55711	7.36507	8.40914	6.92363	7.66639	8.32264	-0.0578477	0.732405	0.135249	No change	1	1	0.909	0.909	0.636	0.182	5.227	0	-
TATA142	11	promoter	147086	147096	1	TSS00102	0	MPN112	3.61738	1	N	N	N	N	4	7.416		-	-	-	10.3175	8.53417	9.42582	9.81792	9.71155	9.76474	8.77711	-0.0509631	0.740868	0.130259	No change	1	0.909	1	0.909	0.545	0.455	5.318	1	-
TATA1430	11	promoter	816323	816333	-1	TSS00567	0	MPN688	0.584963	0.727273	F2	N	N	F2	2	3.165		-	-	-	2.88337	2.95918	2.92128	1.7245	1.47356	1.59903	3.70369	0.8694	0.00968368	2.01396	Pm	0.727	0.455	0.364	0.364	0.273	0.091	2.364	1	-
TATA21	11	promoter	15129	15139	1	TSS00011	100		5.69285	1	N	N					MPN013	N	3	6.253	19.3697	20.063	19.7163	24.0015	23.1671	23.5843	12.5029	-0.258433	0.0191075	1.7188	Tm	1	0.909	1	0.818	0.727	0.727	5.818	0	-
TATA210	11	promoter	241915	241925	1	TSS00159	0	MPN200	4.87819	1	N	N	N	N	3	5.255		-	-	-	10.5348	11.8256	11.1802	12.5956	12.6167	12.6061	10.3347	-0.173179	0.157812	0.801861	No change	1	0.909	0.818	1	0.818	0.636	6	1	-
TATA211	11	promoter	242348	242358	1	?	0		7.07097	0.909091	N	N					MPN200	N	3	5.255	7.00568	5.20883	6.10725	4.47527	4.6691	4.57219	5.6936	0.417639	0.231462	0.63552	No change	0.909	0.727	0.636	0.545	0.455	0.091	3.636	0	-
TATA29	11	promoter	29792	29802	1	TSS00021	0		7.3042	1	N	N						-	-	-	16.2252	17.2393	16.7322	13.0466	14.8858	13.9662	12.025	0.26069	0.118949	0.92464	No change	1	1	1	0.909	1	0.909	6.773	0	-
TATA289	11	promoter	337677	337687	1	TSS00224	0		1.58496	0.909091	N	N						-	-	-	11.3536	10.6717	11.0126	7.47742	8.3972	7.93731	8.95508	0.472439	0.03295	1.48214	Pm	0.909	0.909	0.909	0.909	0.636	0.455	5.364	0	-
TATA288	11	promoter	337550	337560	1	?	0		0	0.909091	N	N						-	-	-	11.075	10.1809	10.628	7.04432	8.23139	7.63785	8.22545	0.476625	0.0565671	1.24744	No change	0.909	0.818	0.818	0.818	0.636	0.364	4.955	0	-
TATA287	11	promoter	336880	336890	1	?	0		7.05971	0.909091	N	N						-	-	-	3.99677	6.01959	5.00818	7.43324	7.78108	7.60716	5.6191	-0.603071	0.12691	0.896505	No change	0.909	0.636	0.545	0.545	0.364	0.273	3.455	0	-
TATA286	11	promoter	336782	336792	1	?	0		8.30004	1	N	N					MPN283	N	3	5.405	13.9123	13.1553	13.5338	14.0621	14.3129	14.1875	11.2522	-0.0680504	0.242814	0.614726	No change	1	1	1	1	0.818	0.818	6.455	0	-
TATA285	11	promoter	336576	336586	1	TSS00223	100	MPN283	2.75002	1	N	N	N	N	3	5.405		-	-	-	8.08889	8.27767	8.18328	7.21257	9.02731	8.11994	5.62378	0.0112112	0.950959	0.0218382	No change	1	0.364	0.364	0.273	0	0	1.636	0	-
TATA284	11	promoter	336569	336579	1	TSS00223	100		2.70044	0.818182	F2	N						-	-	-	8.08889	14.7439	11.4164	17.0667	16.2895	16.6781	9.56001	-0.546847	0.256864	0.590297	No change	0.818	0.455	0.545	0.545	0.273	0	2.773	0	-
TATA283	11	promoter	335028	335038	1	TSS00897	0		5.01833	1	N	N					MPN282	N	4	7.436	8.83248	7.57592	8.2042	10.6683	10.7242	10.6962	8.83764	-0.382665	0.0581857	1.23518	No change	1	0.909	1	0.818	0.818	0.182	5.455	0	-
TATA282	11	promoter	334026	334036	1	?	0		7.31782	1	N	N					MPN281	N	4	7.355	10.278	10.3685	10.3232	12.2095	11.3661	11.7878	8.76741	-0.191398	0.0746062	1.12722	No change	1	1	0.909	0.909	0.545	0.455	5.318	0	-
TATA281	11	promoter	333213	333223	1	TSS00222	0	MPN281	3.81669	1	N	N	N	N	4	7.355		-	-	-	9.35114	9.67831	9.51472	9.33084	9.14061	9.23573	9.242	0.0429365	0.278309	0.555472	No change	1	0.909	0.909	0.818	0.818	0.364	5.545	1	-
TATA280	11	promoter	331309	331319	1	?	0		7.2475	1	N	N						-	-	-	12.5692	14.4737	13.5215	7.4304	8.41553	7.92297	10.0139	0.771141	0.0347695	1.4588	Pm	1	0.818	0.909	0.818	0.909	0.545	5.818	0	-
TATA28	11	promoter	29791	29801	1	TSS00021	0		7.29838	1	N	N						-	-	-	16.2252	17.2393	16.7322	13.0466	14.8858	13.9662	12.025	0.26069	0.118949	0.92464	No change	1	1	1	0.909	1	0.909	6.773	0	-
TATA290	11	promoter	337704	337714	1	TSS00224	0	MPN284	2.19878	0.909091	N	N	N	N	4	6.785		-	-	-	6.87923	7.44087	7.16005	4.71566	5.50053	5.1081	6.42935	0.487183	0.0511029	1.29155	No change	0.909	0.818	0.545	0.636	0.455	0.273	3.955	1	-
TATA279	11	promoter	331252	331262	1	TSS00221	0	MPN280	5.13862	1	N	N	E	E	1	0.399		-	-	-	13.5605	12.2039	12.8822	11.9868	12.2043	12.0956	10.255	0.0908971	0.370744	0.430926	No change	1	0.909	0.909	0.909	0.818	0.636	5.955	1	-
TATA277	11	promoter	326799	326809	1	?	0		3.73533	1	N	N						-	-	-	13.8121	15.3947	14.6034	10.0031	12.0619	11.0325	10.6268	0.40454	0.110691	0.955888	No change	1	1	1	1	0.727	0.727	6.182	0	-
TATA276	11	promoter	326791	326801	1	TSS00219	0		3.65951	1	N	N						-	-	-	13.7218	13.47	13.5959	10.7299	11.8719	11.3009	11.3425	0.266734	0.0592128	1.22758	No change	1	1	1	1	0.909	0.727	6.545	0	-
TATA275	11	promoter	326785	326795	1	TSS00219	0	MPN277	3.60126	1	N	N	E	E	1	0.334		-	-	-	16.2915	13.5743	14.9329	13.6987	14.2346	13.9667	11.9678	0.0965055	0.557553	0.253714	No change	1	1	1	1	1	0.818	6.818	1	-
TATA274	11	promoter	325581	325591	1	TSS00215	0		3	0.363636	F1	E					MPN274	E	1	0.317	1.38064	1.58034	1.48049	0	0	0	1.33118	inf	0.00451759	2.34509	Pm	0.364	0.182	0.182	0.273	0	0	0.955	0	-
TATA273	11	promoter	325574	325584	1	TSS00215	0		2.94145	0.272727	F1	E					MPN274	E	1	0.317	0.64529	0.752516	0.698903	0	0.178533	0.0892666	0.940945	2.9689	0.0279569	1.55351	Pm	0.273	0.182	0.091	0.182	0	0	0.682	0	-
TATA272	11	promoter	324145	324155	1	TSS00212	0	MPN272	3.16993	1	N	N	N	N	4	6.868		-	-	-	5.58106	6.56127	6.07117	5.53362	5.26325	5.39843	5.6515	0.169433	0.316772	0.499253	No change	1	0.636	0.636	0.636	0.273	0.273	3.545	1	-
TATA271	11	promoter	323960	323970	1	?	0		3	1	N	N						-	-	-	9.50772	8.35124	8.92948	9.99732	8.04673	9.02203	7.84378	-0.0148749	0.942381	0.0257733	No change	1	0.909	0.909	0.909	0.545	0.182	4.955	0	-
TATA270	11	promoter	323750	323760	1	?	100		4.04439	1	N	N						-	-	-	14.7945	15.2274	15.011	24.0015	23.1671	23.5843	12.5029	-0.65181	0.00299252	2.52396	Tm	1	0.818	0.909	0.818	0.727	0.273	5.182	0	-
TATA27	11	promoter	26146	26156	1	?	0		8.82597	0.545455	F1	E						-	-	-	2.77902	2.83089	2.80496	0.0576615	0.434671	0.246166	3.15724	3.51027	0.00548447	2.26087	Pm	0.545	0.455	0.364	0.364	0.091	0.182	2	0	-
TATA269	11	promoter	323426	323436	1	TSS00614	0		2.16993	1	N	N						-	-	-	12.2782	9.12561	10.7019	6.95194	6.70185	6.8269	8.98843	0.648563	0.133875	0.873301	No change	1	1	1	0.909	0.636	0.364	5.5	0	-
TATA268	11	promoter	323174	323184	1	?	100		5.45495	0.727273	F2	N						-	-	-	0.608643	3.23904	1.92384	0.634276	2.04681	1.34054	4.18596	0.521172	0.733689	0.134488	No change	0.727	0.182	0	0.182	0	0	0.818	0	-
TATA267	11	promoter	323115	323125	1	?	0		4.42931	1	N	N						-	-	-	10.9354	12.2426	11.589	13.0466	12.3853	12.716	9.11129	-0.133881	0.263781	0.578756	No change	1	0.909	0.818	0.818	0.818	0.364	5.455	0	-
TATA278	11	promoter	331237	331247	1	TSS00221	0		5.99178	1	N	N					MPN279	N	2	2.723	6.09217	10.0698	8.08098	10.7479	10.4384	10.5931	8.38592	-0.390526	0.334971	0.474993	No change	1	1	0.727	0.818	0.636	0.364	5.091	0	-
TATA266	11	promoter	322612	322622	1	?	90		6.06511	1	N	N						-	-	-	14.3369	14.7439	14.5404	17.0667	16.2895	16.6781	9.56001	-0.197885	0.0396225	1.40206	Tm	1	0.727	0.455	0.364	0.364	0	2.955	0	-
TATA291	11	promoter	338579	338589	1	?	0		6.47057	0.909091	N	N					MPN284	N	4	6.785	5.74006	4.33635	5.0382	6.141	6.40541	6.2732	5.35678	-0.316292	0.225912	0.64606	No change	0.909	0.909	0.545	0.545	0.273	0.182	3.455	0	-
TATA293	11	promoter	340512	340522	1	?	100		6.76999	0.454545	F1	E					MPN285	N	4	7.329	0.608643	0.828363	0.718503	0.634276	0	0.317138	0.540657	1.17988	0.354303	0.450625	No change	0.455	0	0	0	0	0	0.227	0	-
TATA316	11	promoter	359110	359120	1	TSS00239	0	MPN304	5.64909	1	N	N	N	N	4	6.919		-	-	-	7.05104	7.53641	7.29372	7.01427	9.13262	8.07345	7.77993	-0.146529	0.547517	0.261603	No change	1	0.818	0.909	0.818	0.545	0.273	4.818	1	-
TATA315	11	promoter	358589	358599	1	?	0		11.3969	0.909091	N	N						-	-	-	1.02142	0.225917	0.62367	3.30243	3.32938	3.3159	2.70297	-2.41055	0.0211613	1.67446	Tm	0.909	0.636	0.364	0.364	0	0	2	0	-
TATA314	11	promoter	358188	358198	1	TSS00577	0	MPNt05	7.75883	0.818182	F2	N	E	E	1	0.335		-	-	-	6.71188	8.56164	7.63676	1.99394	2.08134	2.03764	6.75858	1.90606	0.0262734	1.58048	Pm	0.818	0.636	1	0.545	0.364	0.455	4.045	1	-
TATA313	11	promoter	356769	356779	1	?	0		8.7879	0	E	E					MPN303	E	1	0.381	0	0	0	0.701189	0.559185	0.630187	0.698923	-inf	0.0124573	1.90457	Tm	0	0	0.091	0.091	0.091	0	0.409	0	-
TATA312	11	promoter	356622	356632	1	?	0		9.4598	1	N	N					MPN302	F1	1	0.4	8.86689	11.4673	10.1671	9.74077	10.7577	10.2493	10.597	-0.0116099	0.958429	0.0184401	No change	1	1	1	0.909	0.909	0.545	6.227	0	-
TATA311	11	promoter	355631	355641	1	TSS00238	0	MPN302	8.88791	0.727273	F2	N	E	F1	1	0.4		-	-	-	3.05072	3.23687	3.1438	6.36596	6.98139	6.67368	4.70181	-1.08597	0.00819279	2.08657	Tm	0.727	0.636	0.455	0.364	0.364	0.182	2.909	1	-
TATA310	11	promoter	350989	350999	1	TSS00235	0		9.10543	1	N	N						-	-	-	10.7295	12.3854	11.5575	5.33057	6.03205	5.68131	9.49278	1.02453	0.0226239	1.64543	Pm	1	0.909	1	0.909	0.727	0.455	5.682	0	-
TATA31	11	promoter	33036	33046	1	TSS00025	0	MPN028	4.30212	1	N	N	N	N	3	5.991		-	-	-	3.57416	3.6759	3.62503	5.54316	6.81967	6.18142	5.33596	-0.769943	0.0573854	1.2412	No change	1	0.818	0.727	0.455	0.273	0.182	3.455	1	-
TATA309	11	promoter	350338	350348	1	TSS00234	0	MPN294	3.75489	1	N	N	N	N	4	10.475		-	-	-	8.55701	9.45658	9.00679	10.2154	9.71399	9.96468	7.55929	-0.145811	0.203929	0.690522	No change	1	0.818	0.636	0.545	0.545	0.545	4.409	1	-
TATA308	11	promoter	348770	348780	1	TSS00615	0		0.125531	0.363636	F1	E					MPN291	F1	1	0.492	0.678667	0.0753057	0.376986	0.115323	0	0.0576615	0.554442	2.70883	0.407682	0.389678	No change	0.364	0	0	0	0.091	0	0.364	0	-
TATA307	11	promoter	347679	347689	1	?	10		5.52356	0.727273	F2	N					MPN289	N	4	6.538	19.3697	20.063	19.7163	24.0015	23.1671	23.5843	12.5029	-0.258433	0.0191075	1.7188	Tm	0.727	0.636	0.455	0.273	0.364	0.273	2.864	0	-
TATA306	11	promoter	346898	346908	1	TSS00229	0		5.50491	1	N	N					MPN288	N	4	7.87	4.70094	5.7022	5.20157	7.73941	5.60767	6.67354	6.84604	-0.359506	0.337737	0.471421	No change	1	0.727	0.636	0.636	0.545	0.273	4.182	0	-
TATA292	11	promoter	340195	340205	1	TSS00225	100	MPN285	6.02841	1	N	N	N	N	4	7.329		-	-	-	19.3697	20.063	19.7163	17.0667	23.1671	20.1169	12.5029	-0.0290139	0.908132	0.041851	No change	1	0.818	0.727	0.636	0.455	0.091	4	0	-
TATA305	11	promoter	346806	346816	1	?	0		6.32029	1	N	N					MPN288	N	4	7.87	7.27324	6.02323	6.64824	15.2286	14.8943	15.0614	9.6138	-1.17982	0.00586156	2.23199	Tm	1	1	1	0.909	0.727	0.455	5.773	0	-
TATA303	11	promoter	345047	345057	1	?	0		5.47278	1	N	N					MPN288	N	4	7.87	11.5044	9.87196	10.6882	12.6568	11.8303	12.2436	9.8707	-0.19601	0.231205	0.636003	No change	1	1	0.909	1	0.636	0.636	5.818	0	-
TATA302	11	promoter	344651	344661	1	TSS00228	0	MPN288	1	0.909091	N	N	N	N	4	7.87		-	-	-	12.2018	11.5567	11.8792	10.9742	11.3121	11.1431	9.65343	0.0922859	0.180585	0.743317	No change	0.909	0.818	0.818	0.818	0.727	0.727	5.5	1	-
TATA301	11	promoter	344641	344651	1	TSS00228	0		1	1	N	N						-	-	-	12.0313	13.798	12.9147	17.3745	14.955	16.1648	10.8804	-0.32384	0.162247	0.789824	No change	1	0.909	0.909	0.909	0.909	0.727	6.227	0	-
TATA300	11	promoter	344631	344641	1	TSS00228	0		1	1	N	N						-	-	-	12.1835	11.9326	12.058	12.5956	11.8963	12.246	10.0182	-0.0223114	0.663156	0.178384	No change	1	1	0.909	0.909	0.727	0.636	5.864	0	-
TATA30	11	promoter	32105	32115	1	?	0		7.53669	1	N	N					MPN026	N	3	5.34	6.52638	2.67256	4.59947	3.26861	3.97899	3.6238	6.75763	0.343967	0.66788	0.175302	No change	1	0.909	0.636	0.455	0.636	0.182	4.182	0	-
TATA3	11	promoter	218	228	1	?	0		0.584963	0.181818	E	E						-	-	-	0	0	0	0.0576615	0.0829463	0.0703039	0.0983014	-inf	0.0308485	1.51077	Tm	0.182	0	0	0	0	0	0.091	0	-
TATA299	11	promoter	344570	344580	1	?	0		0	0.909091	N	N						-	-	-	8.33795	7.60675	7.97235	10.8373	10.5111	10.6742	7.09514	-0.421053	0.0212553	1.67253	Tm	0.909	0.818	0.636	0.636	0.455	0.455	4.227	0	-
TATA298	11	promoter	344493	344503	1	?	0		3.1479	0.727273	F2	N						-	-	-	5.72646	8.235	6.98073	7.1831	7.69084	7.43697	6.60828	-0.0913368	0.755551	0.121736	No change	0.727	0.727	0.636	0.636	0.455	0.364	3.955	0	-
TATA297	11	promoter	343885	343895	1	?	0		8.40862	1	N	N					MPN287	N	4	7.086	11.0415	11.4257	11.2336	4.44736	6.46546	5.45641	8.45278	1.04179	0.0301885	1.52016	Pm	1	0.909	0.818	0.727	0.636	0.455	5.045	0	-
TATA296	11	promoter	343675	343685	1	?	100		9.06878	1	N	N						-	-	-	1.17665	2.15983	1.66824	6.99846	6.74524	6.87185	4.5438	-2.04237	0.009383	2.02766	Tm	1	0.455	0	0.182	0.091	0	1.409	0	-
TATA295	11	promoter	343602	343612	1	TSS00227	60	MPN287	2.80735	0.727273	F2	N	N	N	4	7.086		-	-	-	8.08889	8.27767	8.18328	24.0015	23.1671	23.5843	12.5029	-1.52707	0.000770588	3.11318	Tm	0.727	0.727	0.455	0.545	0.273	0.182	3.091	0	-
TATA294	11	promoter	340632	340642	1	TSS00226	100		5.29211	0.0909091	E	E					MPN285	N	4	7.329	2.20799	0	1.104	0.271767	0.0829463	0.177356	1.48697	2.63801	0.490988	0.308929	No change	0.091	0	0.182	0	0	0	0.227	0	-
TATA304	11	promoter	345281	345291	1	?	0		6.00511	1	N	N					MPN288	N	4	7.87	9.06272	8.75842	8.91057	15.4918	12.3409	13.9164	9.76127	-0.643193	0.0871135	1.05991	No change	1	1	1	0.818	0.818	0.455	5.818	0	-
TATA318	11	promoter	364137	364147	1	TSS00243	0	MPN309	6.99281	0.909091	N	N	N	N	3	5.157		-	-	-	8.58997	5.70902	7.1495	4.87099	4.84033	4.85566	6.69262	0.558173	0.252314	0.598059	No change	0.909	0.636	0.545	0.545	0.636	0.273	4	1	-
TATA265	11	promoter	322439	322449	1	?	100		6.31371	0.909091	N	N					MPN271	N	3	5.984	19.3697	20.063	19.7163	24.0015	16.2895	20.1455	12.5029	-0.0310647	0.92186	0.0353348	No change	0.909	0.818	0.818	0.636	0.455	0.364	4.318	0	-
TATA263	11	promoter	322195	322205	1	?	100		7.34228	0.909091	N	N					MPN271	N	3	5.984	19.3697	20.063	19.7163	24.0015	23.1671	23.5843	12.5029	-0.258433	0.0191075	1.7188	Tm	0.909	0.909	1	0.727	0.636	0.364	5.091	0	-
TATA235	11	promoter	282552	282562	1	?	0		8.44351	0.181818	E	E					MPN232	E	1	0.382	0.0553312	0	0.0276656	0.0576615	0	0.0288307	0.0983014	-0.0595158	0.979385	0.00904651	No change	0.182	0	0	0	0	0	0.091	0	-
TATA234	11	promoter	279692	279702	1	TSS00181	0		11.7303	0.818182	F2	N					MPN227	E	1	0.353	4.83969	3.40952	4.12461	2.75178	2.2653	2.50854	4.00272	0.717408	0.165766	0.780505	No change	0.818	0.727	0.636	0.455	0.091	0.091	2.727	0	-
TATA233	11	promoter	276641	276651	1	TSS00178	0	MPN225	10.2664	0.545455	F1	E	E	E	1	0.399		-	-	-	2.42139	2.65173	2.53656	0.115323	0.178533	0.146928	2.08652	4.10969	0.00248841	2.60408	Pm	0.545	0.364	0.182	0.182	0.091	0.091	1.364	1	-
TATA232	11	promoter	275387	275397	1	TSS00177	0	MPN224	8.49112	0.545455	F1	E	E	E	1	0.481	MPN223	F2	2	1.18	0.583409	0.533363	0.558386	0.480789	0.344426	0.412607	0.909688	0.436494	0.182529	0.738668	No change	0.545	0.364	0.091	0	0	0	0.727	1	-
TATA231	11	promoter	271961	271971	1	TSS00175	0	MPN219	9.39066	0.909091	N	N	E	E	1	0.462	MPN218	E	1	0.33	4.32144	3.93079	4.12612	4.70491	4.04387	4.37439	4.34375	-0.0842971	0.584146	0.233479	No change	0.909	0.545	0.364	0.545	0.273	0.091	2.818	0	-
TATA230	11	promoter	270887	270897	1	?	0		8.98235	0.0909091	E	E					MPN218	E	1	0.33	0.0553312	0	0.0276656	0	0	0	0.0491507	inf	0.42265	0.374019	No change	0.091	0	0	0	0	0	0.045	0	-
TATA23	11	promoter	19256	19266	1	?	0		-inf	0.454545	F1	E						-	-	-	2.31073	1.94902	2.12988	3.62494	3.3957	3.51032	3.35555	-0.720833	0.0232239	1.63407	Tm	0.455	0.364	0.455	0.273	0.273	0.091	2.091	0	-
TATA229	11	promoter	266678	266688	1	?	0		7.74147	0.181818	E	E					MPN215	E	1	0.429	0	0	0	0.501403	0	0.250702	0.308674	-inf	0.42265	0.374019	No change	0.182	0	0	0.091	0	0	0.227	0	-
TATA228	11	promoter	265624	265634	1	TSS00174	0	MPN215	3.53492	0.636364	F2	N	E	E	1	0.429		-	-	-	4.10516	6.0279	5.06653	5.11546	5.03286	5.07416	4.15795	-0.00216859	0.9944	0.0024391	No change	0.636	0.273	0.364	0.455	0.273	0.273	2.455	1	-
TATA227	11	promoter	265290	265300	1	TSS00612	0		5.25824	0.0909091	E	E					MPN214	F1	1	0.711	0	0	0	0.0576615	0.660197	0.358929	0.40699	-inf	0.355713	0.448901	No change	0.091	0	0	0	0.091	0	0.227	0	-
TATA226	11	promoter	261564	261574	1	TSS00171	0	MPN212	7.45308	0.909091	N	N	E	F1	1	0.589	MPN211	F2	2	1.265	4.56	5.9796	5.2698	3.54048	5.88848	4.71448	4.67814	0.160649	0.724826	0.139766	No change	0.909	0.455	0.455	0.455	0.273	0.273	2.864	1	-
TATA225	11	promoter	259340	259350	1	TSS00170	0		9.96342	0.0909091	E	E					MPN210	E	1	0.361	0.0553312	0	0.0276656	0.192482	0	0.0962408	0.170169	-1.79856	0.564177	0.248585	No change	0.091	0.091	0	0	0	0	0.136	0	-
TATA236	11	promoter	284425	284435	1	TSS00182	0	MPN234	7.30544	0.909091	N	N	N	N	4	6.746	MPN233	E	1	0.367	10.4609	10.7725	10.6167	3.70423	3.93138	3.81781	7.77825	1.47552	0.000803177	3.09519	Pm	0.909	0.909	0.818	0.727	0.545	0.364	4.727	0	-
TATA224	11	promoter	257185	257195	1	TSS00169	0	MPN210	9.47038	0.545455	F1	E	E	E	1	0.361	MPN209	E	1	0.39	2.05931	1.13209	1.5957	1.15813	0.874683	1.01641	2.29078	0.650708	0.354597	0.450265	No change	0.545	0.364	0.364	0.273	0.091	0	1.591	0	-
TATA222	11	promoter	253709	253719	1	TSS00165	0		6.64123	1	N	N						-	-	-	9.48087	11.0659	10.2734	7.00961	6.1782	6.5939	7.58537	0.639707	0.0543757	1.2646	No change	1	0.727	0.818	0.727	0.545	0.364	4.591	0	-
TATA221	11	promoter	253708	253718	1	TSS00165	0		6.63662	1	N	N						-	-	-	7.71999	9.31728	8.51863	4.82765	4.25063	4.53914	6.61891	0.908203	0.0426414	1.37017	Pm	1	0.727	0.727	0.636	0.455	0.273	4.091	0	-
TATA220	11	promoter	251527	251537	1	?	0		11.0232	0.545455	F1	E					MPN207	F1	1	0.641	0.221325	0	0.110662	0.115323	0	0.0576615	0.294904	0.940484	0.712356	0.147303	No change	0.545	0	0	0	0	0	0.273	0	-
TATA22	11	promoter	15880	15890	1	TSS00013	0		1.12553	1	N	N					MPN014	N	4	7.839	8.06611	8.74847	8.40729	12.3455	11.7665	12.056	7.8274	-0.520035	0.0147077	1.83246	Tm	1	0.909	0.818	0.727	0.545	0.364	4.773	0	-
TATA219	11	promoter	249954	249964	1	TSS00164	0	MPN207	1.69032	0.636364	F2	N	E	F1	1	0.641	MPN206	F1	1	0.939	1.75214	1.85091	1.80153	0.172984	0.290407	0.231695	1.77878	2.95892	0.00237987	2.62345	Pm	0.636	0.455	0.182	0.091	0.091	0	1.273	0	-
TATA218	11	promoter	248315	248325	1	TSS00162	100	MPN205	0.628031	0.545455	F1	E	N	N	3	5.531		-	-	-	0.608643	9.4544	5.03152	0.634276	2.87627	1.75527	5.80809	1.5193	0.547277	0.261792	No change	0.545	0.182	0	0	0.091	0	0.636	0	-
TATA217	11	promoter	247763	247773	1	TSS00863	100		4.33823	0.818182	F2	N					MPN204	N	NC		8.54641	9.34907	8.94774	1.02036	2.87627	1.94832	6.24915	2.1993	0.020233	1.69394	Pm	0.818	0.273	0.364	0.273	0.091	0.091	1.727	0	-
TATA216	11	promoter	247756	247766	1	TSS00863	100		4.34147	0.272727	F1	E					MPN204	N	NC		1.12731	0.382752	0.75503	0.634276	0	0.317138	1.00276	1.25142	0.465064	0.332487	No change	0.273	0.091	0.091	0.091	0	0	0.455	0	-
TATA215	11	promoter	246082	246092	1	?	0		5.85459	1	N	N					MPN202	N	3	5.128	8.72955	8.97032	8.84994	10.5882	11.0192	10.8037	8.46764	-0.287781	0.0155919	1.8071	Tm	1	0.727	0.727	0.818	0.545	0.636	4.909	0	-
TATA214	11	promoter	244871	244881	1	TSS00161	100		6.66469	0	E	E					MPN201	N	3	4.626	0	0	0	0	0	0	0				No change	0	0	0	0	0	0	0	0	-
TATA213	11	promoter	244751	244761	1	?	100		7.13256	0.181818	E	E					MPN201	N	3	4.626	0.608643	0.828363	0.718503	0.634276	1.96386	1.29907	1.87186	-0.854414	0.479704	0.319027	No change	0.182	0.091	0	0	0	0	0.182	0	-
TATA212	11	promoter	244434	244444	1	TSS00160	100	MPN201	6.42474	0.818182	F2	N	N	N	3	4.626		-	-	-	14.3369	20.063	17.2	24.0015	23.1671	23.5843	12.5029	-0.455418	0.158075	0.801137	No change	0.818	0.636	0.364	0.545	0.273	0.273	3.045	0	-
TATA223	11	promoter	257167	257177	1	TSS00168	0		9.32459	0.272727	F1	E					MPN209	E	1	0.39	0.678667	0	0.339333	0.443742	0	0.221871	0.715664	0.612982	0.799304	0.0972883	No change	0.273	0	0	0.091	0.091	0	0.455	0	-
TATA264	11	promoter	322437	322447	1	?	100		6.32684	0.818182	F2	N					MPN271	N	3	5.984	14.7945	20.063	17.4287	24.0015	16.2895	20.1455	12.5029	-0.208988	0.61957	0.207909	No change	0.818	0.636	0.636	0.455	0.273	0.273	3.182	0	-
TATA237	11	promoter	285965	285975	1	?	0		6.00817	1	N	N					MPN234	N	4	6.746	9.01815	9.34321	9.18068	13.8393	12.7767	13.308	9.5892	-0.535623	0.0176431	1.75343	Tm	1	0.909	0.818	0.909	0.818	0.455	5.682	0	-
TATA239	11	promoter	287221	287231	1	?	0		3.34792	1	N	N						-	-	-	13.4324	12.4028	12.9176	8.52508	6.86705	7.69607	9.26208	0.747143	0.0331992	1.47887	Pm	1	1	0.818	0.909	0.636	0.545	5.5	0	-
TATA262	11	promoter	321686	321696	1	TSS00211	0	MPN271	6.27951	1	N	N	N	N	3	5.984		-	-	-	9.80388	9.98348	9.89368	10.6278	10.2497	10.4387	9.37883	-0.077364	0.121217	0.916436	No change	1	0.909	0.818	0.818	0.818	0.455	5.545	1	-
TATA261	11	promoter	321611	321621	1	TSS00210	70		2.51785	1	N	N						-	-	-	19.3697	20.063	19.7163	24.0015	23.1671	23.5843	12.5029	-0.258433	0.0191075	1.7188	Tm	1	0.727	0.818	0.364	0.273	0.364	3.5	0	-
TATA260	11	promoter	319292	319302	1	TSS00206	0		8.20967	0.272727	F1	E					MPN267	E	1	0.379	2.32888	1.82391	2.0764	2.29728	2.1061	2.20169	1.59277	-0.0845268	0.688205	0.162282	No change	0.273	0.091	0.091	0.091	0.182	0.091	0.909	0	-
TATA26	11	promoter	26125	26135	1	TSS00020	0		8.64729	0.909091	N	N						-	-	-	9.02571	9.62742	9.32657	5.88355	6.60084	6.24219	8.16681	0.579293	0.0222683	1.65231	Pm	0.909	1	0.818	0.727	0.545	0.455	4.909	0	-
TATA259	11	promoter	318067	318077	1	TSS00205	0	MPN266	3.08746	1	N	N	E	E	1	0.509		-	-	-	8.55464	9.19475	8.8747	4.6843	4.2313	4.4578	8.53697	0.993366	0.00778821	2.10856	Pm	1	0.909	1	0.727	0.727	0.273	5.227	1	-
TATA258	11	promoter	317208	317218	1	?	0		7.12788	0.0909091	E	E					MPN265	E	1	0.347	0	0	0	0.0576615	0	0.0288307	0.0491507	-inf	0.42265	0.374019	No change	0.091	0	0	0	0	0	0.045	0	-
TATA257	11	promoter	315807	315817	1	TSS00202	0	MPN263	7.62737	1	N	N	E	E	1	0.43		-	-	-	9.34769	10.4053	9.8765	9.21217	10.0711	9.64166	8.68865	0.0347195	0.763171	0.117378	No change	1	0.727	0.818	0.818	0.636	0.545	5.091	1	-
TATA256	11	promoter	313909	313919	1	TSS00201	0		9.60304	0	E	E					MPN261	E	1	0.342	0	0	0	0.701189	0.178533	0.439861	0.478858	-inf	0.234372	0.630094	No change	0	0.091	0	0	0.091	0	0.273	0	-
TATA255	11	promoter	313619	313629	1	?	0		8.97559	0.0909091	E	E					MPN261	E	1	0.342	0.97037	0.587838	0.779104	0.192482	0.351725	0.272103	1.27346	1.51766	0.134178	0.872317	No change	0.091	0.091	0	0.091	0.091	0.182	0.636	0	-
TATA254	11	promoter	312198	312208	1	TSS00200	0		9.15631	1	N	N						-	-	-	10.7289	9.03007	9.87948	8.14479	8.05277	8.09878	9.02099	0.286731	0.171375	0.766052	No change	1	0.909	0.818	0.818	0.727	0.455	5.364	0	-
TATA253	11	promoter	307932	307942	1	TSS00199	0	MPN258	7.77269	0.909091	N	N	E	F1	1	0.649	MPN257	F2	2	1.179	5.77019	5.5507	5.66044	5.59737	3.37763	4.4875	5.33481	0.335003	0.403258	0.394417	No change	0.909	0.636	0.636	0.636	0.273	0.182	3.409	1	-
TATA252	11	promoter	305005	305015	1	TSS00197	0	MPN254	6.24793	1	N	N	N	F2	2	1.727	MPN253	E	1	0.604	9.69145	8.46504	9.07824	10.0739	8.98648	9.53017	7.75443	-0.070088	0.636712	0.196057	No change	1	1	0.909	0.818	0.545	0.182	4.909	0	-
TATA238	11	promoter	286270	286280	1	TSS00183	0		6.75246	1	N	N					MPN234	N	4	6.746	10.2003	8.97829	9.58928	6.62931	7.17079	6.90005	8.30531	0.474815	0.056565	1.24745	No change	1	0.909	0.818	0.818	0.545	0.455	5	0	-
TATA251	11	promoter	302946	302956	1	TSS00195	0		8.26103	0.818182	F2	N					MPN251	F2	2	2.54	2.10945	2.1137	2.11157	3.15328	3.11489	3.13409	2.91709	-0.569727	0.000356612	3.4478	Tm	0.818	0.455	0.364	0.273	0.182	0	2	0	-
TATA25	11	promoter	22862	22872	1	TSS00019	0		8.37405	0.454545	F1	E					MPN019	F2	2	1.008	0.488709	0.664222	0.576466	0.423128	0.165893	0.29451	0.908536	0.968918	0.211868	0.673935	No change	0.455	0.182	0	0.182	0	0	0.682	0	-
TATA249	11	promoter	300206	300216	1	?	0		7.94916	0.909091	N	N					MPN248	N	3	5.986	5.94315	6.71128	6.32722	9.60657	8.78819	9.19738	6.5305	-0.539652	0.0361696	1.44166	Tm	0.909	0.727	0.909	0.545	0.364	0.364	4	0	-
TATA248	11	promoter	300203	300213	1	?	0		7.97572	1	N	N					MPN248	N	3	5.986	5.78179	6.51493	6.14836	9.72189	9.87034	9.79611	6.91104	-0.672007	0.0103498	1.98507	Tm	1	0.818	0.909	0.636	0.364	0.364	4.273	0	-
TATA247	11	promoter	297703	297713	1	TSS00189	0	MPN246	5.75731	1	N	N	E	E	1	0.381		-	-	-	12.8805	13.9562	13.4183	12.759	11.73	12.2445	10.9846	0.132077	0.255491	0.592624	No change	1	1	1	1	0.818	0.727	6.364	1	-
TATA246	11	promoter	297697	297707	1	TSS00189	0		5.86924	1	N	N						-	-	-	15.7235	15.9921	15.8578	15.2898	14.34	14.8149	11.61	0.0981435	0.168948	0.772248	No change	1	1	1	1	0.909	0.818	6.636	0	-
TATA245	11	promoter	294333	294343	1	TSS00187	0		8.28561	0.909091	N	N					MPN242	E	1	0.673	8.27224	7.59873	7.93548	7.62187	6.41144	7.01666	6.93428	0.177534	0.315836	0.500539	No change	0.909	0.818	0.727	0.818	0.545	0.091	4.409	0	-
TATA244	11	promoter	294083	294093	1	TSS00186	0	MPN242	6.00102	1	N	N	E	E	1	0.673		-	-	-	9.28076	11.5339	10.4073	12.6047	11.9651	12.2849	9.93123	-0.239289	0.250055	0.601964	No change	1	1	0.909	0.909	0.909	0.364	5.955	1	-
TATA243	11	promoter	292282	292292	1	?	0		7.70548	0.545455	F1	E					MPN239	E	1	0.337	2.09404	3.7521	2.92307	2.54742	2.18904	2.36823	2.94872	0.303676	0.580177	0.23644	No change	0.545	0.273	0.182	0.182	0.273	0.182	1.727	0	-
TATA242	11	promoter	291691	291701	1	?	0		8.47094	0.272727	F1	E					MPN239	E	1	0.337	0	0	0	0.172984	0	0.0864922	0.147452	-inf	0.42265	0.374019	No change	0.273	0	0	0	0	0	0.136	0	-
TATA241	11	promoter	291609	291619	1	TSS00185	0	MPN239	8.08915	0	E	E	E	E	1	0.337	MPN238	E	1	0.349	0.568004	0	0.284002	0	0	0	0.357839	inf	0.42265	0.374019	No change	0	0	0	0	0.091	0	0.182	0	-
TATA240	11	promoter	287278	287288	1	TSS00184	0	MPN236	3.39232	0.727273	F2	N	E	E	1	0.431		-	-	-	4.80561	5.8658	5.33571	3.09674	2.74154	2.91914	5.87253	0.870136	0.049574	1.30475	Pm	0.727	0.636	0.727	0.545	0.455	0.182	3.636	1	-
TATA24	11	promoter	19299	19309	1	TSS00017	0	MPN018	1.06413	0.727273	F2	N	N	F2	2	0.962		-	-	-	6.61913	6.4692	6.54416	3.74027	3.92596	3.83311	5.77343	0.771693	0.00193185	2.71403	Pm	0.727	0.455	0.455	0.545	0.455	0.364	3.364	1	-
TATA250	11	promoter	301054	301064	1	TSS00194	0	MPN250	6.84834	1	N	N	E	F1	1	0.512	MPN249	F1	1	0.477	12.8068	11.875	12.3409	8.05576	7.97408	8.01492	9.70411	0.622689	0.0114863	1.93982	Pm	1	1	1	0.909	0.818	0.364	5.864	0	-
TATA1392	11	promoter	777796	777806	-1	?	0		2.90689	1	N	N					MPN652	N	4	8.172	10.2003	9.61174	9.906	12.7587	11.4548	12.1068	9.37883	-0.289438	0.0913917	1.03909	No change	1	0.909	0.818	0.818	0.818	0.455	5.545	0	-
TATA533	11	promoter	608272	608282	1	TSS00410	100		4.06805	0.363636	F1	E						-	-	-	0.608643	0	0.304321	0.634276	0.912409	0.773343	0.540657	-1.34551	0.296023	0.528674	No change	0.364	0	0	0	0	0	0.182	0	-
TATA535	11	promoter	610454	610464	1	?	100		1.24101	0.0909091	E	E						-	-	-	0.608643	5.39887	3.00376	0	0	0	4.18596	inf	0.336511	0.473	No change	0.091	0.182	0	0.091	0	0	0.364	0	-
TATA827	11	promoter	113430	113440	-1	TSS00726	0		2.64909	1	N	N					MPN090	N	4	8.013	7.81005	7.93437	7.87221	12.189	10.9874	11.5882	7.92287	-0.557816	0.0254184	1.59485	Tm	1	0.818	0.636	0.818	0.545	0.455	4.727	0	-
TATA826	11	promoter	112271	112281	-1	?	100		0.584963	0.545455	F1	E					MPN089	N	4	6.44	8.08889	14.7439	11.4164	5.10673	5.15834	5.13253	9.56001	1.15336	0.199575	0.699894	No change	0.545	0.545	0.273	0.273	0.091	0	1.682	0	-
TATA825	11	promoter	111753	111763	-1	TSS00725	80		0.584963	0.909091	N	N					MPN089	N	4	6.44	19.3697	20.063	19.7163	24.0015	23.1671	23.5843	12.5029	-0.258433	0.0191075	1.7188	Tm	0.909	1	0.909	0.909	0.636	0.727	5.727	0	-
TATA824	11	promoter	111734	111744	-1	TSS00725	0		0.669851	0.818182	F2	N					MPN089	N	4	6.44	12.4025	11.285	11.8438	14.3818	12.4213	13.4015	9.19992	-0.17827	0.301453	0.52078	No change	0.818	0.818	0.909	0.818	0.727	0.545	5.364	0	-
TATA823	11	promoter	111725	111735	-1	TSS00725	0		2.8625	0.909091	N	N					MPN089	N	4	6.44	11.31	11.0986	11.2043	14.5084	12.4803	13.4944	8.76052	-0.268299	0.153771	0.813126	No change	0.909	0.818	0.818	0.818	0.636	0.545	5.136	0	-
TATA822	11	promoter	111534	111544	-1	?	0		2.32193	1	N	N					MPN089	N	4	6.44	2.9814	3.12793	3.05466	8.38195	6.69393	7.53794	6.05644	-1.30316	0.0339023	1.46977	Tm	1	0.727	0.727	0.818	0.273	0.182	3.909	0	-
TATA821	11	promoter	111424	111434	-1	?	0		0.584963	1	N	N						-	-	-	8.48872	8.34939	8.41905	8.04652	8.44662	8.24657	6.9032	0.0298643	0.501035	0.300132	No change	1	0.727	0.636	0.545	0.545	0.364	4.136	0	-
TATA820	11	promoter	111123	111133	-1	?	0		1.58496	1	N	N						-	-	-	3.26741	4.48276	3.87508	4.82023	3.71003	4.26513	5.14287	-0.138363	0.682263	0.166048	No change	1	0.545	0.636	0.545	0.364	0.091	3.318	0	-
TATA82	11	promoter	101966	101976	1	TSS00072	0	MPN082	5.92319	1	N	N	N	F2	2	2.414		-	-	-	15.7386	17.2693	16.504	14.9226	14.4692	14.6959	11.3425	0.167396	0.151758	0.818848	No change	1	1	1	1	0.909	0.727	6.545	1	-
TATA819	11	promoter	110817	110827	-1	?	0		1.58496	0.909091	N	N					MPN088	N	4	7.735	8.75579	9.15176	8.95377	7.61314	8.34387	7.9785	9.19285	0.166378	0.14349	0.84318	No change	0.909	0.909	0.909	0.818	0.818	0.364	5.5	0	-
TATA818	11	promoter	110735	110745	-1	?	0		1.58496	1	N	N						-	-	-	12.0604	14.0472	13.0538	10.719	12.1105	11.4148	9.76127	0.193574	0.309109	0.509889	No change	1	1	1	0.818	0.818	0.455	5.818	0	-
TATA817	11	promoter	110302	110312	-1	TSS00724	0		1	0.909091	N	N						-	-	-	10.6576	11.6637	11.1606	7.91058	6.63262	7.2716	7.81082	0.618075	0.0410523	1.38666	Pm	0.909	0.818	0.636	0.636	0.636	0.455	4.591	0	-
TATA816	11	promoter	110285	110295	-1	?	0		1.56294	1	N	N						-	-	-	8.35991	8.21301	8.28646	13.9414	11.843	12.8922	10.2708	-0.637674	0.0483946	1.3152	Tm	1	0.818	0.818	0.909	0.818	0.727	5.864	0	-
TATA815	11	promoter	110105	110115	-1	?	0		6.63002	0.818182	F2	N						-	-	-	12.5348	13.109	12.8219	9.92757	5.58474	7.75616	9.51735	0.725192	0.146857	0.833105	No change	0.818	0.818	0.818	0.818	0.909	0.455	5.545	0	-
TATA814	11	promoter	109925	109935	-1	?	0		2.56294	0.909091	N	N						-	-	-	8.3991	9.7396	9.06935	7.18403	6.74225	6.96314	8.38687	0.381262	0.0963197	1.01628	No change	0.909	0.909	0.909	0.818	0.545	0.455	5.045	0	-
TATA813	11	promoter	109908	109918	-1	?	0		2.45943	0.909091	N	N						-	-	-	11.9392	11.8501	11.8946	15.385	13.4512	14.4181	9.029	-0.277576	0.120993	0.91724	No change	0.909	0.909	0.818	0.727	0.727	0.545	5.273	0	-
TATA812	11	promoter	109383	109393	-1	?	0		3.45943	1	N	N					MPN087	N	4	8.176	11.0692	11.8599	11.4645	8.49768	11.2778	9.88773	10.3918	0.213467	0.389156	0.409876	No change	1	0.909	0.818	0.909	0.818	0.727	5.955	0	-
TATA811	11	promoter	109299	109309	-1	?	0		2.66985	1	N	N						-	-	-	12.8411	11.2627	12.0519	9.97681	10.3838	10.1803	10.6128	0.243478	0.148519	0.828217	No change	1	0.909	0.909	0.909	0.909	0.636	6.136	0	-
TATA810	11	promoter	109279	109289	-1	?	0		2.87149	1	N	N						-	-	-	12.1677	11.0122	11.5899	10.409	10.1703	10.2896	9.40248	0.171681	0.158351	0.80038	No change	1	0.909	1	0.909	0.636	0.545	5.591	0	-
TATA81	11	promoter	99062	99072	1	TSS00071	0		6.48235	0.181818	E	E					MPN080	E	1	0.448	0	0.0753057	0.0376529	0.464248	0	0.232124	0.35003	-2.62407	0.495208	0.305212	No change	0.182	0.091	0.091	0	0	0	0.273	0	-
TATA809	11	promoter	109159	109169	-1	?	0		3.57399	1	N	N					MPN086	N	4	7.092	9.62626	8.36693	8.99659	6.28089	5.82716	6.05403	7.77936	0.571483	0.048037	1.31842	Pm	1	0.727	0.727	0.636	0.545	0.545	4.545	0	-
TATA808	11	promoter	108918	108928	-1	?	0		3.45943	0.909091	N	N					MPN086	N	4	7.092	6.94111	7.19317	7.06714	13.2031	12.4022	12.8026	7.98862	-0.857244	0.00531486	2.27451	Tm	0.909	0.909	0.818	0.818	0.545	0.364	4.864	0	-
TATA807	11	promoter	108847	108857	-1	?	0		1.75002	1	N	N					MPN086	N	4	7.092	6.61662	7.34276	6.97969	6.55845	6.27547	6.41696	6.91289	0.121274	0.285525	0.544356	No change	1	0.636	0.727	0.545	0.545	0.364	4.136	0	-
TATA806	11	promoter	108824	108834	-1	?	0		1	1	N	N						-	-	-	4.83234	6.34936	5.59085	8.00206	8.05277	8.02741	6.91811	-0.521867	0.0848524	1.07134	No change	1	0.909	0.727	0.545	0.455	0.364	4.227	0	-
TATA805	11	promoter	108253	108263	-1	TSS00723	0		0.584963	1	N	N					MPN085	N	4	7.391	10.0975	11.1457	10.6216	6.92169	6.13793	6.52981	9.30586	0.701891	0.0246378	1.6084	Pm	1	1	0.909	0.909	0.818	0.273	5.682	0	-
TATA828	11	promoter	113701	113711	-1	?	0		0	1	N	N					MPN090	N	4	8.013	12.8426	14.1575	13.5001	14.0665	15.442	14.7543	10.6594	-0.128163	0.318167	0.497345	No change	1	0.909	0.818	0.909	0.818	0.818	6.045	0	-
TATA829	11	promoter	113702	113712	-1	?	0		0	1	N	N					MPN090	N	4	8.013	12.8426	14.1575	13.5001	14.6969	16.7274	15.7122	10.6594	-0.218916	0.208919	0.680021	No change	1	0.909	0.818	0.909	0.818	0.818	6.045	0	-
TATA83	11	promoter	103117	103127	1	?	0		8.91439	1	N	N					MPN082	F2	2	2.414	2.80408	1.85199	2.32803	4.76358	6.35082	5.5572	4.27283	-1.25525	0.0732262	1.13533	No change	1	0.545	0.364	0.455	0.364	0	2.818	0	-
TATA830	11	promoter	113707	113717	-1	?	0		0	1	N	N					MPN090	N	4	8.013	10.4736	11.8283	11.151	14.7809	15.9109	15.3459	10.9442	-0.460683	0.0414824	1.38214	Tm	1	1	0.909	1	0.909	0.636	6.364	0	-
TATA854	11	promoter	142554	142564	-1	TSS00739	0		0.584963	1	N	N					MPN110	N	4	8.299	17.9971	17.0574	17.5272	12.2198	12.5976	12.4087	11.9678	0.498248	0.00964689	2.01561	Pm	1	1	1	1	1	0.818	6.818	0	-
TATA853	11	promoter	141920	141930	-1	?	0		-1	0.909091	N	N					MPN109	N	4	8.472	12.3967	13.3407	12.8687	11.3792	14.1915	12.7854	9.37009	0.00937619	0.96029	0.0175974	No change	0.909	0.909	0.909	0.818	0.727	0.545	5.5	0	-
TATA852	11	promoter	141641	141651	-1	TSS00738	0		1.58496	1	N	N						-	-	-	6.07095	5.38332	5.72714	8.01393	8.69003	8.35198	6.46175	-0.544304	0.0321265	1.49314	Tm	1	0.818	0.636	0.727	0.364	0.273	4.045	0	-
TATA851	11	promoter	138195	138205	-1	?	0		0	0.0909091	E	E					MPN106	E	1	0.407	0.216689	0.196348	0.206519	0.192482	0.83873	0.515606	0.770046	-1.32	0.439927	0.356619	No change	0.091	0.273	0	0	0.091	0	0.5	0	-
TATA850	11	promoter	137859	137869	-1	?	0		-inf	0	E	E					MPN106	E	1	0.407	0	0	0	0	0	0	0				No change	0	0	0	0	0	0	0	0	-
TATA85	11	promoter	104129	104139	1	?	0		11.3533	1	N	N					MPN083	N	4	6.469	4.65502	4.7446	4.69981	8.19209	7.40647	7.79928	6.50495	-0.730738	0.0158841	1.79904	Tm	1	0.727	0.545	0.545	0.545	0.273	3.955	0	-
TATA849	11	promoter	137116	137126	-1	?	0		-1	0.181818	E	E					MPN106	E	1	0.407	0	0.483559	0.241779	0.0576615	0.743143	0.400402	0.723678	-0.727758	0.741664	0.129793	No change	0.182	0	0	0	0.091	0.091	0.364	0	-
TATA848	11	promoter	136049	136059	-1	?	0		1.32193	0	E	E					MPN105	E	1	0.335	0.161358	0	0.080679	0	0	0	0.121018	inf	0.42265	0.374019	No change	0	0.091	0	0	0	0	0.091	0	-
TATA847	11	promoter	135156	135166	-1	?	0		-1	1	N	N					MPN104b	N	4	9.249	11.5094	11.0476	11.2785	9.84239	7.57896	8.71068	9.01488	0.372722	0.156244	0.806196	No change	1	0.909	1	0.818	0.727	0.364	5.455	0	-
TATA846	11	promoter	135031	135041	-1	?	0		-1	1	N	N						-	-	-	15.4457	15.5234	15.4846	10.5832	11.0392	10.8112	10.0604	0.518301	0.00244099	2.61243	Pm	1	0.818	0.818	0.818	0.818	0.727	5.727	0	-
TATA845	11	promoter	130117	130127	-1	?	100		-1	0.727273	F2	N						-	-	-	19.3697	20.063	19.7163	24.0015	16.9147	20.4581	12.5029	-0.0532805	0.854254	0.0684132	No change	0.727	0.455	0.455	0.455	0.364	0.364	3.045	0	-
TATA844	11	promoter	130015	130025	-1	TSS00869	50		1	1	N	N						-	-	-	19.3697	20.063	19.7163	24.0015	23.1671	23.5843	12.5029	-0.258433	0.0191075	1.7188	Tm	1	0.909	0.727	0.727	0.636	0.545	5.045	0	-
TATA804	11	promoter	108247	108257	-1	TSS00723	0		0.750022	1	N	N					MPN085	N	4	7.391	11.3238	11.7503	11.537	5.30611	6.79083	6.04847	8.48592	0.931633	0.0192348	1.71591	Pm	1	0.909	0.818	0.818	0.727	0.273	5.182	0	-
TATA843	11	promoter	127939	127949	-1	?	100		3.08746	0.181818	E	E						-	-	-	0	0	0	2.98943	14.3256	8.65752	8.22881	-inf	0.266225	0.574751	No change	0.182	0	0.091	0.091	0.091	0	0.5	0	-
TATA841	11	promoter	126547	126557	-1	TSS00734	0		2.03242	1	N	N					MPN097	N	4	6.662	16.8445	17.0367	16.9406	11.6178	7.42267	9.52021	11.4251	0.831421	0.0715805	1.1452	No change	1	0.818	1	0.909	0.909	0.909	6.409	0	-
TATA840	11	promoter	124826	124836	-1	TSS00732	0		-1	0.909091	N	N						-	-	-	8.79474	10.5496	9.67216	14.4856	13.6527	14.0691	9.63763	-0.540623	0.0454883	1.3421	Tm	0.909	0.909	0.909	0.818	0.727	0.636	5.591	0	-
TATA84	11	promoter	103924	103934	1	TSS00073	0		8.72808	0.818182	F2	N					MPN082	F2	2	2.414	11.5944	9.89638	10.7454	11.2097	11.6207	11.4152	9.54807	-0.0872328	0.523381	0.281182	No change	0.818	0.909	0.818	0.818	0.818	0.545	5.545	0	-
TATA839	11	promoter	123895	123905	-1	TSS00731	0		1.58496	1	N	N					MPN095	N	4	6.828	9.74988	9.66699	9.70844	7.6376	8.25063	7.94412	10.1489	0.289352	0.029386	1.53186	Pm	1	1	1	0.909	0.727	0.636	5.955	0	-
TATA838	11	promoter	120989	120999	-1	?	0		10.906	0.363636	F1	E					Mpnr02	E	1	0.365	0.0553312	0.483559	0.269445	0.803422	0.625234	0.714328	0.999214	-1.4066	0.195084	0.709777	No change	0.364	0	0	0	0	0.273	0.455	0	-
TATA837	11	promoter	119846	119856	-1	TSS00729	0		2.75002	0.272727	F1	E						-	-	-	0.0553312	0.483559	0.269445	0.0576615	0.0829463	0.0703039	0.414989	1.93832	0.451188	0.345642	No change	0.273	0	0	0	0	0.091	0.227	0	-
TATA836	11	promoter	119823	119833	-1	TSS00729	0		2.80735	0.454545	F1	E						-	-	-	0.678667	0.294458	0.486562	0.931834	0	0.465917	1.1718	0.0625514	0.971045	0.0127606	No change	0.455	0	0	0.091	0.182	0	0.727	0	-
TATA835	11	promoter	118088	118098	-1	TSS00728	0		3.44144	1	N	N						-	-	-	10.7523	12.7446	11.7484	15.9059	11.2772	13.5916	11.2118	-0.210245	0.540564	0.267153	No change	1	1	0.909	1	0.909	0.727	6.455	0	-
TATA834	11	promoter	117751	117761	-1	?	70		7.98455	0.909091	N	N						-	-	-	10.8396	20.063	15.4513	17.0667	9.02731	13.047	12.5029	0.244013	0.732244	0.135344	No change	0.909	0.636	0.545	0.273	0.182	0.091	2.5	0	-
TATA833	11	promoter	115994	116004	-1	?	100		2.45943	0.727273	F2	N						-	-	-	19.3697	20.063	19.7163	24.0015	23.1671	23.5843	12.5029	-0.258433	0.0191075	1.7188	Tm	0.727	0.636	0.364	0.364	0.182	0.182	2.455	0	-
TATA832	11	promoter	113726	113736	-1	?	40		0	1	N	N					MPN090	N	4	8.013	19.3697	20.063	19.7163	24.0015	23.1671	23.5843	12.5029	-0.258433	0.0191075	1.7188	Tm	1	1	0.909	0.909	0.727	0.545	5.773	0	-
TATA831	11	promoter	113715	113725	-1	?	0		0	1	N	N					MPN090	N	4	8.013	10.7019	10.2661	10.484	13.8165	15.2507	14.5336	9.88134	-0.471199	0.0325898	1.48692	Tm	1	1	1	0.909	0.727	0.545	5.864	0	-
TATA842	11	promoter	127938	127948	-1	?	100		3.10281	0.272727	F1	E						-	-	-	0	0	0	2.98943	14.3256	8.65752	8.22881	-inf	0.266225	0.574751	No change	0.273	0	0.091	0.091	0.091	0	0.545	0	-
TATA803	11	promoter	107928	107938	-1	?	0		7.66953	1	N	N					MPN085	N	4	7.391	9.98761	9.50141	9.74451	7.27284	7.72809	7.50047	8.94802	0.37761	0.0213229	1.67115	Pm	1	1	0.909	0.909	0.727	0.273	5.5	0	-
TATA802	11	promoter	107263	107273	-1	?	0		5.05824	1	N	N						-	-	-	11.6366	10.8161	11.2264	10.5736	10.9135	10.7435	10.4496	0.0634265	0.390448	0.408437	No change	1	1	1	1	0.818	0.545	6.182	0	-
TATA801	11	promoter	107215	107225	-1	?	0		5.15712	1	N	N						-	-	-	10.4327	9.92296	10.1778	11.325	11.4605	11.3927	9.80685	-0.162683	0.0440374	1.35618	Tm	1	0.909	0.909	0.909	0.636	0.727	5.682	0	-
TATA774	11	promoter	67967	67977	-1	?	0		1	0.818182	F2	N						-	-	-	6.15966	5.07545	5.61756	2.51717	1.62869	2.07293	5.30242	1.43827	0.0369439	1.43246	Pm	0.818	0.636	0.545	0.545	0.364	0.182	3.318	0	-
TATA773	11	promoter	67904	67914	-1	?	0		1.24101	1	N	N						-	-	-	17.5687	16.8611	17.2149	15.7867	13.978	14.8823	12.5029	0.210053	0.138263	0.859294	No change	1	1	1	1	1	1	7	0	-
TATA772	11	promoter	67903	67913	-1	?	0		1.21299	1	N	N						-	-	-	16.5431	16.2732	16.4082	15.2996	14.6382	14.9689	12.2354	0.132447	0.0564172	1.24859	No change	1	1	1	1	1	0.909	6.909	0	-
TATA771	11	promoter	66899	66909	-1	?	0		2	0.545455	F1	E					MPN053	F1	1	0.76	0.539263	0.225917	0.38259	0.172984	0	0.0864922	0.505277	2.14516	0.239846	0.620068	No change	0.545	0	0	0.091	0	0	0.409	0	-
TATA770	11	promoter	66793	66803	-1	TSS00710	0		-0.289507	1	N	N					MPN052	F2	2	0.836	11.9702	11.2306	11.6004	12.017	12.3197	12.1684	10.376	-0.0689624	0.291089	0.535974	No change	1	1	0.909	0.909	0.818	0.636	6.045	0	-
TATA77	11	promoter	96151	96161	1	TSS00070	0		5.56709	1	N	N					MPN079	N	3	6.2	14.9408	15.6915	15.3162	10.9825	13.4303	12.2064	11.4328	0.327417	0.135792	0.867125	No change	1	1	1	1	1	0.636	6.636	0	-
TATA769	11	promoter	66531	66541	-1	?	0		1	0.727273	F2	N					MPN052	F2	2	0.836	0.442649	0.196348	0.319499	0.596112	0.248839	0.422475	0.514224	-0.403058	0.676352	0.169827	No change	0.727	0.091	0	0	0	0	0.455	0	-
TATA768	11	promoter	65934	65944	-1	?	0		4.62005	0.818182	F2	N					MPN052	F2	2	0.836	0.961314	0.738449	0.849882	1.10482	0.261479	0.683149	1.62014	0.315061	0.739049	0.131327	No change	0.818	0.091	0.091	0.091	0.182	0	1.091	0	-
TATA767	11	promoter	65685	65695	-1	?	0		3.6386	0.818182	F2	N					MPN052	F2	2	0.836	0.165993	0	0.0829967	0.675397	0	0.337699	0.573066	-2.02461	0.54011	0.267517	No change	0.818	0	0.091	0	0	0	0.5	0	-
TATA766	11	promoter	65676	65686	-1	?	0		3.73533	0.909091	N	N					MPN052	F2	2	0.836	0.387318	0.337015	0.362167	0.538451	0.165893	0.352172	0.743236	0.0403754	0.962427	0.0166323	No change	0.909	0.091	0.091	0	0	0	0.636	0	-
TATA765	11	promoter	65550	65560	-1	?	0		4.78374	0.545455	F1	E					MPN052	F2	2	0.836	0.276656	0.150611	0.213634	0.38709	0.248839	0.317964	0.425614	-0.573726	0.38075	0.419361	No change	0.545	0	0.091	0	0	0	0.364	0	-
TATA764	11	promoter	64663	64673	-1	TSS00047	0	MPN051	1.58496	1	N	N	N	N	3	4.081		-	-	-	9.68587	7.82362	8.75475	7.87302	9.53134	8.70218	7.58631	0.00868862	0.9702	0.0131385	No change	1	0.818	0.818	0.636	0.636	0.273	4.636	1	-
TATA775	11	promoter	68410	68420	-1	?	0		4.32847	0.727273	F2	N						-	-	-	7.8712	9.86526	8.86823	11.3496	12.2417	11.7956	7.47048	-0.411536	0.115576	0.937134	No change	0.727	0.636	0.636	0.636	0.636	0.455	4.318	0	-
TATA763	11	promoter	64039	64049	-1	?	0		8.01097	0.909091	N	N					MPN051	N	3	4.081	7.34599	5.79611	6.57105	4.98988	6.76378	5.87683	7.51071	0.161086	0.615292	0.210919	No change	0.909	0.909	0.818	0.727	0.545	0.273	4.636	0	-
TATA761	11	promoter	61534	61544	-1	?	0		5.18803	1	N	N						-	-	-	11.4668	11.4787	11.4728	10.1057	11.3032	10.7045	9.55664	0.0999977	0.328058	0.484049	No change	1	1	1	1	0.727	0.364	5.818	0	-
TATA760	11	promoter	57499	57509	-1	TSS00708	40		-1	1	N	N						-	-	-	19.3697	20.063	19.7163	24.0015	23.1671	23.5843	12.5029	-0.258433	0.0191075	1.7188	Tm	1	0.727	0.818	0.727	0.545	0.273	4.5	0	-
TATA76	11	promoter	93155	93165	1	TSS00068	0	MPN078	1.37346	1	N	N	N	N	4	7.945		-	-	-	11.5194	11.0415	11.2804	14.1544	13.2276	13.691	10.0288	-0.279406	0.0437381	1.35914	Tm	1	1	1	0.818	0.818	0.545	5.909	1	-
TATA759	11	promoter	57387	57397	-1	?	10		4.90689	1	N	N						-	-	-	19.3697	20.063	19.7163	24.0015	23.1671	23.5843	12.5029	-0.258433	0.0191075	1.7188	Tm	1	0.909	0.909	0.727	0.636	0.545	5.227	0	-
TATA758	11	promoter	53055	53065	-1	TSS00038	0	MPN044	0	1	N	N	N	F2	2	1.112		-	-	-	7.51333	8.00501	7.75917	5.83197	4.56621	5.19909	6.30242	0.577642	0.063689	1.19594	No change	1	0.818	0.818	0.545	0.364	0.273	3.955	1	-
TATA757	11	promoter	51567	51577	-1	?	0		2.45943	1	N	N						-	-	-	10.2336	9.92913	10.0814	7.77435	4.98175	6.37805	7.84321	0.660507	0.118762	0.925321	No change	1	0.818	0.727	0.727	0.545	0.455	4.682	0	-
TATA756	11	promoter	51548	51558	-1	?	0		2.58496	0.454545	F1	E						-	-	-	2.55156	2.72704	2.6393	4.04128	3.84844	3.94486	2.60558	-0.579817	0.0098241	2.00771	Tm	0.455	0.364	0.182	0.273	0.182	0.091	1.636	0	-
TATA755	11	promoter	49663	49673	-1	?	0		-1	1	N	N					MPN042	N	4	7.546	14.9882	15.8179	15.403	14.2435	13.5751	13.9093	11.1479	0.147164	0.107123	0.970119	No change	1	0.909	0.909	0.909	0.909	0.818	6.318	0	-
TATA754	11	promoter	48850	48860	-1	TSS00706	0		2	1	N	N					MPN041	N	4	7.788	12.1559	11.6678	11.9118	10.004	8.68661	9.3453	10.0778	0.350082	0.0674219	1.1712	No change	1	0.909	0.909	0.909	0.909	0.455	5.955	0	-
TATA753	11	promoter	48823	48833	-1	TSS00706	0	MPN040	2.16993	1	N	N	N	N	4	7.746	MPN041	N	4	7.788	12.6149	11.1298	11.8723	15.7769	13.9173	14.8471	11.6365	-0.322579	0.129616	0.887342	No change	1	0.909	1	0.909	1	0.818	6.591	1	-
TATA752	11	promoter	47007	47017	-1	?	0		-inf	1	N	N						-	-	-	5.16787	6.74767	5.95777	4.9914	4.1748	4.5831	5.82357	0.37845	0.262146	0.581456	No change	1	0.727	0.818	0.545	0.273	0.273	3.682	0	-
TATA751	11	promoter	46999	47009	-1	?	0		-inf	1	N	N						-	-	-	10.7137	10.475	10.5944	7.67476	7.8983	7.78653	8.70356	0.444246	0.00337453	2.47179	Pm	1	0.909	0.909	0.818	0.545	0.545	5.182	0	-
TATA762	11	promoter	61951	61961	-1	?	0		7.87596	1	N	N						-	-	-	4.58809	5.50016	5.04412	6.80859	8.46421	7.6364	6.42492	-0.598289	0.11119	0.953934	No change	1	0.727	0.818	0.727	0.455	0.091	4.136	0	-
TATA855	11	promoter	142648	142658	-1	?	0		0	1	N	N					MPN110	N	4	8.299	10.5182	10.6945	10.6064	11.6116	11.6572	11.6344	9.39279	-0.133466	0.00775415	2.11047	Tm	1	1	0.909	0.909	0.636	0.545	5.591	0	-
TATA776	11	promoter	68976	68986	-1	TSS00713	0		3.88486	0.909091	N	N					MPN054	N	4	8.424	13.9524	13.5199	13.7361	14.1991	13.4189	13.809	10.042	-0.00762909	0.885307	0.0529061	No change	0.909	0.909	0.818	0.818	0.727	0.818	5.682	0	-
TATA778	11	promoter	69251	69261	-1	?	0		1.15528	0.818182	F2	N						-	-	-	10.2578	9.97636	10.1171	13.0597	14.8256	13.9427	8.87464	-0.462717	0.0505168	1.29656	No change	0.818	0.727	0.727	0.727	0.727	0.636	5.045	0	-
TATA800	11	promoter	104106	104116	-1	?	0		-inf	1	N	N					MPN083	N	4	6.469	8.68425	10.1083	9.39627	8.51076	9.55451	9.03264	8.69687	0.0569409	0.720354	0.142454	No change	1	0.818	0.909	0.636	0.545	0.727	5	0	-
TATA80	11	promoter	98092	98102	1	?	0		6.79678	0.0909091	E	E					MPN080	E	1	0.448	0.0553312	0.784186	0.419758	0	0	0	0.528009	inf	0.368489	0.433575	No change	0.091	0.091	0	0	0.091	0	0.318	0	-
TATA8	11	promoter	568	578	1	TSS00002	0		-1	0.0909091	E	E						-	-	-	0	0	0	0	0.0829463	0.0414731	0.0491507	-inf	0.42265	0.374019	No change	0.091	0	0	0	0	0	0.045	0	-
TATA799	11	promoter	96150	96160	-1	TSS00721	0		-0.137504	1	N	N					MPN079	N	3	6.2	14.9408	15.6915	15.3162	12.0697	14.0905	13.0801	11.4328	0.227678	0.173734	0.760114	No change	1	1	1	1	1	0.636	6.636	0	-
TATA798	11	promoter	96149	96159	-1	TSS00721	0		-0.0671142	1	N	N					MPN079	N	3	6.2	15.3983	15.6915	15.5449	10.7684	12.8711	11.8197	11.4328	0.395243	0.072489	1.13973	No change	1	1	1	1	1	0.636	6.636	0	-
TATA797	11	promoter	93238	93248	-1	TSS00719	0		-1	1	N	N					MPN078	N	4	7.945	12.9925	13.4023	13.1974	14.3036	15.329	14.8163	10.9846	-0.166928	0.0993	1.00305	No change	1	1	1	1	0.818	0.727	6.364	0	-
TATA796	11	promoter	93156	93166	-1	TSS00576	0	MPNt03	6.34551	1	N	N	E	E	1	0.564		-	-	-	10.4939	9.77372	10.1338	13.7478	12.7929	13.2704	9.40343	-0.389035	0.0344815	1.46241	Tm	1	1	1	0.818	0.727	0.455	5.636	1	-
TATA795	11	promoter	92906	92916	-1	TSS00067	0	MPN077	2.58496	1	N	N	N	N	4	8.07		-	-	-	11.9945	12.6353	12.3149	13.3041	14.3129	13.8085	10.1814	-0.165147	0.129657	0.887203	No change	1	0.909	0.818	0.818	0.818	0.727	5.818	1	-
TATA794	11	promoter	92443	92453	-1	?	0		9.78723	1	N	N					MPN077	N	4	8.07	13.4993	14.0376	13.7685	16.9982	16.6798	16.839	10.7901	-0.29044	0.0102108	1.99094	Tm	1	0.909	0.909	0.909	0.818	0.818	6.136	0	-
TATA793	11	promoter	91196	91206	-1	?	0		9.22301	1	N	N					MPN077	N	4	8.07	9.96078	9.00457	9.48268	8.93167	8.46165	8.69666	8.16849	0.124832	0.278082	0.555828	No change	1	0.909	0.909	0.818	0.545	0.364	5	0	-
TATA792	11	promoter	91058	91068	-1	TSS00066	0	MPN076	2	1	N	N	N	N	2	3.482		-	-	-	11.649	15.3088	13.4789	19.214	20.2162	19.7151	11.3425	-0.548597	0.0814156	1.08929	No change	1	1	1	1	0.909	0.727	6.545	1	-
TATA791	11	promoter	88487	88497	-1	TSS00063	0	MPN074	3.77419	0.818182	F2	N	E	F1	1	0.705	MPN075	N	3	3.66	7.47636	6.51751	6.99694	4.97668	4.11409	4.54538	5.83806	0.622321	0.0627511	1.20238	No change	0.818	0.727	0.727	0.727	0.364	0.091	3.773	1	-
TATA777	11	promoter	69099	69109	-1	?	0		4.09899	1	N	N						-	-	-	6.37175	5.57242	5.97209	7.9249	7.59586	7.76038	6.71438	-0.377892	0.0537452	1.26966	No change	1	0.636	0.545	0.727	0.455	0.364	4.045	0	-
TATA790	11	promoter	88002	88012	-1	TSS00062	0		6.03742	0.272727	F1	E					MPN074	F1	1	0.705	0.373269	0.587838	0.480553	0.115323	0	0.0576615	0.715664	3.05902	0.0738763	1.13149	No change	0.273	0	0	0.091	0.091	0	0.455	0	-
TATA789	11	promoter	87996	88006	-1	TSS00062	0		6.08843	0.272727	F1	E					MPN074	F1	1	0.705	0.0553312	0.369764	0.212548	0.0576615	0.178533	0.118097	0.478843	0.84781	0.631402	0.199694	No change	0.273	0.091	0	0.091	0	0	0.364	0	-
TATA788	11	promoter	85631	85641	-1	TSS00060	0	MPN070	6.1681	1	N	N	E	F1	1	1.115	MPN071	N	2	3.444	4.90945	5.16807	5.03876	6.72169	7.35662	7.03915	6.93449	-0.482333	0.028132	1.5508	Tm	1	0.909	0.818	0.727	0.455	0.182	4.409	1	-
TATA787	11	promoter	85222	85232	-1	TSS00059	0	MPN069	7.50635	0.909091	N	N	E	F1	1	0.778	MPN070	F1	1	1.115	7.13375	6.64652	6.89014	3.05228	3.84531	3.4488	6.4804	0.99844	0.0178005	1.74957	Pm	0.909	0.818	0.727	0.545	0.455	0.273	4	0	-
TATA786	11	promoter	85116	85126	-1	?	0		10.3176	0	E	E					MPN069	F1	1	0.778	0	0.196348	0.098174	0	0.351725	0.175862	0.331391	-0.841034	0.736864	0.132613	No change	0	0.091	0	0.091	0	0	0.227	0	-
TATA785	11	promoter	82034	82044	-1	TSS00714	0		2.32193	1	N	N					MPN065	N	4	6.486	8.38269	7.70527	8.04398	9.86087	7.635	8.74793	8.48497	-0.121032	0.606619	0.217084	No change	1	0.818	0.818	0.909	0.636	0.364	5.136	0	-
TATA784	11	promoter	78992	79002	-1	TSS00055	0		0	1	N	N						-	-	-	13.4941	14.4394	13.9668	11.153	14.405	12.779	11.2224	0.128219	0.555665	0.255187	No change	1	1	1	0.909	1	0.636	6.5	0	-
TATA783	11	promoter	78989	78999	-1	TSS00055	0		0	1	N	N						-	-	-	13.0366	13.5509	13.2938	11.7618	12.8946	12.3282	10.8646	0.108784	0.260799	0.583694	No change	1	1	1	0.909	0.909	0.636	6.318	0	-
TATA782	11	promoter	78984	78994	-1	TSS00055	0	MPN061	0	1	N	N	E	E	1	0.416		-	-	-	15.7235	15.9726	15.8481	11.7629	11.6994	11.7312	11.61	0.433957	0.000972936	3.01192	Pm	1	1	1	1	0.909	0.818	6.636	1	-
TATA781	11	promoter	70883	70893	-1	?	0		-inf	0.0909091	E	E					MPN055	E	1	0.367	0.0553312	0.483559	0.269445	0	0.20746	0.10373	0.447398	1.37716	0.558166	0.253237	No change	0.091	0	0.091	0	0	0.091	0.227	0	-
TATA780	11	promoter	70025	70035	-1	TSS00846	0		2.16993	1	N	N						-	-	-	11.0251	13.109	12.067	10.5276	10.8047	10.6662	9.27272	0.178022	0.314182	0.502819	No change	1	1	0.909	0.818	0.727	0.455	5.545	0	-
TATA78	11	promoter	96154	96164	1	TSS00070	0		5.59314	1	N	N					MPN079	N	3	6.2	16.167	16.7629	16.465	12.9719	13.0316	13.0018	11.4328	0.340693	0.00739374	2.13114	Pm	1	1	1	1	1	0.636	6.636	0	-
TATA779	11	promoter	69294	69304	-1	TSS00717	0		-inf	0.909091	N	N						-	-	-	8.43339	8.4779	8.45564	7.31508	8.49057	7.90282	7.7624	0.0975467	0.446483	0.350195	No change	0.909	0.636	0.727	0.818	0.545	0.455	4.591	0	-
TATA79	11	promoter	96161	96171	1	TSS00070	0	MPN080	5.65431	1	N	N	E	E	1	0.448	MPN079	N	3	6.2	13.8323	13.0861	13.4592	12.1621	13.5673	12.8647	10.0778	0.0651786	0.532763	0.273466	No change	1	0.909	0.909	0.909	0.909	0.455	5.955	1	-
TATA856	11	promoter	142680	142690	-1	?	0		0	1	N	N					MPN110	N	4	8.299	13.209	12.3179	12.7635	10.8599	9.68506	10.2725	10.4821	0.313234	0.077548	1.11043	No change	1	0.909	0.818	0.909	0.909	0.636	6.045	0	-
TATA857	11	promoter	142990	143000	-1	?	0		-1	1	N	N					MPN110	N	4	8.299	12.891	12.5056	12.6983	12.7623	10.6748	11.7185	10.4091	0.115842	0.453413	0.343506	No change	1	1	0.909	1	0.909	0.455	6.182	0	-
TATA858	11	promoter	143441	143451	-1	?	0		1.32193	1	N	N					MPN110	N	4	8.299	13.7402	11.5857	12.6629	14.7849	12.1874	13.4862	9.22467	-0.0908692	0.673872	0.171423	No change	1	0.818	0.818	0.727	0.727	0.636	5.318	0	-
TATA935	11	promoter	251722	251732	-1	?	0		0.584963	0.363636	F1	E					MPN207	F1	1	0.641	0.678667	0.369764	0.524215	0.271767	0.0829463	0.177356	0.895525	1.56351	0.195412	0.70905	No change	0.364	0	0.091	0.091	0.091	0	0.591	0	-
TATA934	11	promoter	251663	251673	-1	TSS00761	0		2.62803	0.545455	F1	E					MPN207	F1	1	0.641	0.110662	0.196348	0.153505	0.288307	0.647473	0.46789	0.78867	-1.60788	0.230706	0.63694	No change	0.545	0.273	0.091	0	0	0	0.636	0	-
TATA933	11	promoter	250272	250282	-1	TSS00163	0	MPN206	0.125531	1	N	N	E	F1	1	0.939		-	-	-	11.755	12.9443	12.3497	2.64903	4.0162	3.33262	9.41924	1.88974	0.00994543	2.00238	Pm	1	0.909	0.909	0.818	0.727	0.545	5.545	1	-
TATA932	11	promoter	249804	249814	-1	?	0		1	1	N	N					MPN205	N	3	5.531	11.3363	12.8004	12.0683	11.2846	12.6637	11.9741	9.86738	0.0113066	0.933904	0.0296978	No change	1	0.909	0.909	0.818	0.909	0.455	5.818	0	-
TATA931	11	promoter	248203	248213	-1	?	100		-inf	0.727273	F2	N						-	-	-	19.3697	20.063	19.7163	24.0015	23.1671	23.5843	12.5029	-0.258433	0.0191075	1.7188	Tm	0.727	0.545	0.545	0.455	0.455	0.455	3.5	0	-
TATA930	11	promoter	248100	248110	-1	?	100		-inf	0.909091	N	N						-	-	-	14.3369	14.7439	14.5404	9.35362	16.2895	12.8215	9.56001	0.181498	0.669756	0.174084	No change	0.909	0.636	0.545	0.545	0.273	0	3	0	-
TATA93	11	promoter	109268	109278	1	TSS00076	0		0.584963	1	N	N						-	-	-	13.0366	12.7168	12.8767	11.8754	10.9994	11.4374	9.60711	0.171003	0.090874	1.04156	No change	1	0.909	1	0.727	0.727	0.636	5.591	0	-
TATA929	11	promoter	245664	245674	-1	?	100		2.8893	0.545455	F1	E					MPN202	N	3	5.128	2.38358	0.828363	1.60597	0	0	0	1.87186	inf	0.174904	0.7572	No change	0.545	0.091	0	0	0	0	0.364	0	-
TATA928	11	promoter	244666	244676	-1	?	100		1.34792	0.272727	F1	E					MPN201	N	3	4.626	0.608643	2.05044	1.32954	0.634276	3.86897	2.25162	4.29257	-0.760037	0.654466	0.184113	No change	0.273	0	0.091	0.091	0	0	0.364	0	-
TATA927	11	promoter	242972	242982	-1	TSS00760	10		0	0.727273	F2	N					MPN200	N	3	5.255	19.3697	20.063	19.7163	0.634276	9.75385	5.19406	12.5029	1.92446	0.0864871	1.06305	No change	0.727	0.545	0.273	0.273	0.182	0.182	2.136	0	-
TATA926	11	promoter	242455	242465	-1	?	0		1.32193	0.909091	N	N					MPN200	N	3	5.255	4.6708	4.82608	4.74844	6.91813	7.07094	6.99454	4.35292	-0.558774	0.00234374	2.63009	Tm	0.909	0.727	0.455	0.273	0.273	0.182	2.773	0	-
TATA925	11	promoter	242351	242361	-1	?	0		0	0.909091	N	N					MPN200	N	3	5.255	6.14151	5.93854	6.04003	4.78308	3.64515	4.21411	6.246	0.519326	0.0872716	1.05913	No change	0.909	0.818	0.727	0.636	0.545	0	4.045	0	-
TATA936	11	promoter	253234	253244	-1	?	0		2.88042	1	N	N						-	-	-	8.35513	7.8921	8.12362	12.0027	12.2601	12.1314	8.33882	-0.578553	0.00433946	2.36256	Tm	1	0.909	0.636	0.636	0.727	0.455	4.909	0	-
TATA924	11	promoter	240661	240671	-1	?	0		-inf	0	E	E					MPN199	F1	1	0.481	0.161358	0	0.080679	0.578562	0	0.289281	0.45241	-1.84221	0.559149	0.252472	No change	0	0.182	0	0.091	0	0	0.318	0	-
TATA922	11	promoter	238451	238461	-1	?	0		-1	0.181818	E	E					MPN198	F1	1	0.696	0.0553312	0.0753057	0.0653184	0.52191	0	0.260955	0.35003	-1.99824	0.531895	0.274174	No change	0.182	0.091	0.091	0	0	0	0.273	0	-
TATA921	11	promoter	237326	237336	-1	?	0		1	0.909091	N	N					MPN197	F2	2	2.803	2.3421	1.721	2.03155	0.596112	1.46814	1.03212	3.08541	0.976965	0.202865	0.692794	No change	0.909	0.727	0.545	0.364	0	0	2.273	0	-
TATA920	11	promoter	230319	230329	-1	?	0		0.584963	0.636364	F2	N					MPN187	F1	1	0.591	4.69421	4.75185	4.72303	0.115323	0.20746	0.161392	3.8491	4.87108	0.000141878	3.84809	Pm	0.636	0.545	0.455	0.455	0.273	0	2.545	0	-
TATA92	11	promoter	108586	108596	1	?	0		8.11185	1	N	N					MPN085	N	4	7.391	11.8044	12.6281	12.2162	11.3694	10.9382	11.1538	9.88134	0.131259	0.149649	0.824925	No change	1	1	1	0.909	0.727	0.545	5.864	0	-
TATA919	11	promoter	229639	229649	-1	?	0		1.32193	0.272727	F1	E					MPN186	E	1	0.39	0.200727	0	0.100363	0.115323	0.0829463	0.0991346	0.278162	0.0177714	0.991454	0.00372746	No change	0.273	0	0.091	0	0	0	0.227	0	-
TATA918	11	promoter	224832	224842	-1	TSS00758	0		1.21299	0.545455	F1	E					MPN177	E	1	0.293	0.544041	1.31138	0.927711	0.0576615	0.165893	0.111777	1.14556	3.05305	0.169836	0.769971	No change	0.545	0.182	0.091	0.091	0	0.091	0.773	0	-
TATA917	11	promoter	223161	223171	-1	TSS00757	0		0.710493	0.0909091	E	E					MPN173	F1	1	0.607	0	0	0	0.0576615	0	0.0288307	0.0491507	-inf	0.42265	0.374019	No change	0.091	0	0	0	0	0	0.045	0	-
TATA916	11	promoter	218952	218962	-1	TSS00756	0		0.0641303	0.0909091	E	E					MPN166	E	1	0.311	0.0553312	0	0.0276656	0	0	0	0.0491507	inf	0.42265	0.374019	No change	0.091	0	0	0	0	0	0.045	0	-
TATA915	11	promoter	217910	217920	-1	?	0		3.28204	0.181818	E	E					MPN164	E	1	0.352	0.311389	0	0.155694	0.636224	0.976959	0.806591	1.03831	-2.37312	0.106092	0.974318	No change	0.182	0.091	0.091	0.182	0	0.091	0.636	0	-
TATA914	11	promoter	217239	217249	-1	?	0		1.58496	0.545455	F1	E					MPN163	E	1	0.537	0.110662	0.382752	0.246707	0.616726	0.20746	0.412093	0.887716	-0.740173	0.57027	0.243919	No change	0.545	0.091	0.182	0.091	0	0	0.682	0	-
TATA913	11	promoter	215908	215918	-1	?	0		-1	0.545455	F1	E						-	-	-	4.31722	5.33926	4.82824	2.48113	1.16509	1.82311	4.00363	1.40509	0.0690022	1.16114	No change	0.545	0.455	0.455	0.364	0.273	0.182	2.455	0	-
TATA912	11	promoter	213949	213959	-1	TSS00755	0		2.16993	0.181818	E	E					MPN160	F1	1	0.617	0.0553312	0	0.0276656	0.250143	0.0829463	0.166545	0.21932	-2.58975	0.255482	0.592639	No change	0.182	0.091	0	0	0	0	0.182	0	-
TATA923	11	promoter	239341	239351	-1	?	0		-inf	0.909091	N	N						-	-	-	13.7277	14.0955	13.9116	8.95451	9.88591	9.42021	10.2961	0.562456	0.0122015	1.91359	Pm	0.909	0.909	0.909	0.909	0.909	0.545	6	0	-
TATA911	11	promoter	203105	203115	-1	?	0		0	1	N	N					MPN153	N	4	7.252	12.9714	12.84	12.9057	9.42271	9.74577	9.58424	8.61511	0.429274	0.00274511	2.56144	Pm	1	0.727	0.727	0.727	0.636	0.636	4.955	0	-
TATA937	11	promoter	254078	254088	-1	?	0		2.81669	0.272727	F1	E					MPN208	E	1	0.351	0.623335	0	0.311668	0.115323	0	0.0576615	0.505291	2.43433	0.506986	0.295004	No change	0.273	0	0	0	0.091	0	0.318	0	-
TATA939	11	promoter	257066	257076	-1	?	0		2.32193	0.0909091	E	E					MPN209	E	1	0.39	1.02552	0	0.512762	0.0576615	0	0.0288307	0.674527	4.15261	0.445513	0.351139	No change	0.091	0	0	0	0.091	0.091	0.318	0	-
TATA962	11	promoter	318095	318105	-1	TSS00204	0	MPN265	-1	0.909091	N	N	E	E	1	0.347		-	-	-	10.8131	11.2747	11.0439	3.23156	2.86961	3.05059	8.02119	1.8561	0.0013436	2.87173	Pm	0.909	0.818	0.636	0.727	0.636	0.455	4.727	1	-
TATA961	11	promoter	314277	314287	-1	?	0		1.89812	0.181818	E	E					MPN261	E	1	0.342	0	0	0	0.0576615	0.0829463	0.0703039	0.0983014	-inf	0.0308485	1.51077	Tm	0.182	0	0	0	0	0	0.091	0	-
TATA960	11	promoter	313835	313845	-1	TSS00772	0		-inf	0	E	E					MPN261	E	1	0.342	0	1.0714	0.535698	0.701189	0.20746	0.454324	1.11393	0.237698	0.902909	0.0443558	No change	0	0	0.091	0	0.182	0.091	0.545	0	-
TATA96	11	promoter	110177	110187	1	TSS00077	0		1	1	N	N						-	-	-	9.13445	9.96629	9.55037	9.81062	11.3297	10.5701	9.09454	-0.146365	0.360096	0.443582	No change	1	0.909	0.909	0.909	0.727	0.364	5.5	0	-
TATA959	11	promoter	309569	309579	-1	TSS00770	0		2	0.818182	F2	N					MPN258	F1	1	0.649	0.982054	0.487627	0.734841	0.230646	0.248839	0.239742	0.936122	1.61595	0.183319	0.736793	No change	0.818	0.273	0.091	0	0	0	0.773	0	-
TATA958	11	promoter	306849	306859	-1	TSS00198	0		-0.758992	1	N	N					MPN256	N	3	5.817	8.14322	7.22788	7.68555	6.2746	5.4958	5.8852	7.05736	0.385057	0.0956833	1.01916	No change	1	0.818	0.636	0.636	0.636	0.182	4.364	0	-
TATA957	11	promoter	305484	305494	-1	?	0		-1	0.909091	N	N					MPN254	F2	2	1.727	8.40001	8.17327	8.28664	7.45212	6.36346	6.90779	6.12868	0.262564	0.131323	0.88166	No change	0.909	0.818	0.545	0.545	0.364	0.364	3.727	0	-
TATA956	11	promoter	305003	305013	-1	TSS00196	0		0.584963	1	N	N					MPN253	E	1	0.604	10.717	10.6972	10.7071	10.3398	10.4324	10.3861	8.64734	0.0439115	0.0210446	1.67686	Pm	1	1	0.909	0.818	0.636	0.364	5.273	0	-
TATA955	11	promoter	303905	303915	-1	?	0		1	0	E	E					MPN252	E	1	0.351	0.568004	0	0.284002	0.192482	0	0.0962408	0.478858	1.56118	0.595151	0.225373	No change	0	0.091	0	0	0.091	0	0.273	0	-
TATA954	11	promoter	302919	302929	-1	TSS00769	0		-1	1	N	N					MPN251	F2	2	2.54	3.49009	5.2894	4.38975	1.63892	0.896312	1.26762	4.23969	1.79202	0.0849736	1.07072	No change	1	0.545	0.364	0.364	0.273	0.182	2.682	0	-
TATA953	11	promoter	300985	300995	-1	TSS00768	0		1	0.181818	E	E					MPN249	F1	1	0.477	0.110662	0	0.0553312	0.0576615	0	0.0288307	0.0983014	0.940484	0.712356	0.147303	No change	0.182	0	0	0	0	0	0.091	0	-
TATA952	11	promoter	298645	298655	-1	TSS00767	0		-1	0.909091	N	N					MPN247	F2	2	1.568	1.84758	0.618613	1.23309	0.653774	0.688851	0.671312	1.70522	0.877227	0.457257	0.33984	No change	0.909	0.455	0.091	0.091	0	0.091	1.227	0	-
TATA938	11	promoter	254540	254550	-1	?	0		2.72048	0.181818	E	E					MPN208	E	1	0.351	0.110662	0.587838	0.34925	0.0576615	0	0.0288307	0.456141	3.59858	0.314019	0.503044	No change	0.182	0	0	0	0.091	0	0.273	0	-
TATA951	11	promoter	298271	298281	-1	?	0		-4.45943	0	E	E					MPN246	E	1	0.381	0	0	0	0	0.20746	0.10373	0.13071	-inf	0.42265	0.374019	No change	0	0	0.091	0	0	0	0.091	0	-
TATA95	11	promoter	109948	109958	1	?	0		2.45943	1	N	N						-	-	-	10.3834	11.9554	11.1694	5.7066	8.11062	6.90861	9.63056	0.693085	0.0973151	1.01182	No change	1	1	0.909	0.818	0.818	0.455	5.727	0	-
TATA949	11	promoter	294282	294292	-1	?	0		2.26849	0.181818	E	E					MPN242	E	1	0.673	0.618877	0.0753057	0.347092	1.00899	0	0.504497	0.965715	-0.539528	0.809335	0.0918718	No change	0.182	0.182	0	0	0.091	0.091	0.545	0	-
TATA948	11	promoter	286515	286525	-1	?	0		-inf	1	N	N					MPN235	N	3	6.021	10.1048	11.6605	10.8827	7.08788	8.04256	7.56522	8.45183	0.52458	0.0680475	1.16719	No change	1	0.818	0.818	0.818	0.545	0.545	5	0	-
TATA947	11	promoter	285947	285957	-1	?	0		2	1	N	N					MPN234	N	4	6.746	9.58097	9.97007	9.77552	5.43362	5.32243	5.37803	7.75348	0.862096	0.00211043	2.67563	Pm	1	0.909	0.909	0.909	0.455	0.273	4.864	0	-
TATA946	11	promoter	281876	281886	-1	?	0		-1	0	E	E					MPN232	E	1	0.382	0	0	0	0	0.20746	0.10373	0.13071	-inf	0.42265	0.374019	No change	0	0	0.091	0	0	0	0.091	0	-
TATA945	11	promoter	277097	277107	-1	TSS00179	0		-1.1375	1	N	N						-	-	-	9.49592	7.49457	8.49525	0.329428	0.178533	0.253981	6.62597	5.06386	0.0145053	1.83847	Pm	1	0.818	0.545	0.545	0.545	0.273	4.045	0	-
TATA944	11	promoter	277083	277093	-1	TSS00179	0		0.584963	0.727273	F2	N					MPN225	E	1	0.399	2.67745	2.40091	2.53918	0.0576615	0	0.0288307	2.32522	6.46061	0.00315077	2.50158	Pm	0.727	0.273	0.364	0.182	0.091	0.091	1.545	0	-
TATA943	11	promoter	275383	275393	-1	?	0		3.35435	0.727273	F2	N					MPN223	F2	2	1.18	0.749403	0.412321	0.580862	1.18198	0.551886	0.866932	1.37552	-0.577723	0.507329	0.29471	No change	0.727	0.273	0.182	0	0.091	0	1	0	-
TATA942	11	promoter	271958	271968	-1	TSS00763	0		1.84435	1	N	N					MPN218	E	1	0.33	6.70565	6.7508	6.72822	6.18568	5.48976	5.83772	5.74792	0.20482	0.125174	0.902485	No change	1	0.636	0.455	0.636	0.364	0.273	3.545	0	-
TATA941	11	promoter	265608	265618	-1	TSS00172	0	MPN214	4.67243	1	N	N	E	F1	1	0.711		-	-	-	6.23276	5.56105	5.89691	6.56586	7.32166	6.94376	5.56214	-0.235758	0.174223	0.758895	No change	1	0.727	0.636	0.545	0.273	0.273	3.5	1	-
TATA940	11	promoter	262776	262786	-1	?	0		-1	0	E	E					MPN213	E	1	0.347	0	0.483559	0.241779	0	0	0	0.267537	inf	0.42265	0.374019	No change	0	0	0	0	0	0.091	0.091	0	-
TATA94	11	promoter	109283	109293	1	TSS00076	0	MPN087	0.584963	1	N	N	N	N	4	8.176		-	-	-	12.7866	11.9793	12.3829	10.9382	10.2822	10.6102	9.79104	0.222904	0.0763491	1.1172	No change	1	1	1	0.909	0.636	0.636	5.773	1	-
TATA950	11	promoter	297710	297720	-1	TSS00188	0	MPN245	1	0.818182	F2	N	E	E	1	0.422		-	-	-	4.86094	5.11706	4.989	3.59135	3.93868	3.76502	4.75001	0.406095	0.0297008	1.52723	Pm	0.818	0.545	0.455	0.455	0.273	0.273	2.909	1	-
TATA750	11	promoter	46757	46767	-1	TSS00034	0	MPN038	1.32193	1	N	N	N	N	4	7.27		-	-	-	12.1007	12.2931	12.1969	11.5414	13.47	12.5057	10.0014	-0.0360708	0.780192	0.107798	No change	1	1	1	1	0.636	0.636	5.909	1	-
TATA910	11	promoter	201092	201102	-1	?	0		1.32193	1	N	N					MPN152	N	4	7.583	8.51607	9.878	9.19704	8.2449	9.78907	9.01699	9.34627	0.0285237	0.877266	0.0568685	No change	1	1	1	0.909	0.727	0.364	5.682	0	-
TATA909	11	promoter	199961	199971	-1	TSS00753	70		-1	0.909091	N	N					MPN152	N	4	7.583	19.3697	20.063	19.7163	24.0015	23.1671	23.5843	12.5029	-0.258433	0.0191075	1.7188	Tm	0.909	0.727	0.545	0.364	0.364	0.182	3.182	0	-
TATA881	11	promoter	164634	164644	-1	?	100		0	0.818182	F2	N					MPN127	N	4	6.756	12.562	8.27767	10.4198	2.98943	2.87627	2.93285	9.56001	1.82896	0.073057	1.13634	No change	0.818	0.273	0.182	0.182	0.091	0	1.318	0	-
TATA880	11	promoter	164335	164345	-1	?	80		1.82597	0.727273	F2	N						-	-	-	19.3697	20.063	19.7163	24.0015	23.1671	23.5843	12.5029	-0.258433	0.0191075	1.7188	Tm	0.727	0.636	0.545	0.455	0.364	0.455	3.409	0	-
TATA88	11	promoter	107228	107238	1	TSS00075	0	MPN085	5.68904	1	N	N	N	N	4	7.391		-	-	-	10.6453	11.7248	11.1851	9.77102	11.4252	10.5981	8.95771	0.0777626	0.61261	0.212816	No change	1	0.909	1	0.909	0.727	0.273	5.5	1	-
TATA879	11	promoter	164317	164327	-1	?	40		2.54057	1	N	N						-	-	-	19.3697	20.063	19.7163	24.0015	23.1671	23.5843	12.5029	-0.258433	0.0191075	1.7188	Tm	1	1	1	0.636	0.636	0.364	5.091	0	-
TATA878	11	promoter	163700	163710	-1	?	0		1.69032	1	N	N					MPN126	N	4	7.178	9.83817	11.6804	10.7593	13.3487	12.4676	12.9082	9.09396	-0.262698	0.169989	0.769579	No change	1	0.818	0.727	0.727	0.727	0.636	5.227	0	-
TATA877	11	promoter	163540	163550	-1	TSS00744	0		0.584963	0.636364	F2	N					MPN125	F2	2	1.637	0.438014	0.562932	0.500473	1.33	1.98575	1.65788	1.64101	-1.72797	0.0740449	1.1305	No change	0.636	0.364	0.273	0.182	0	0	1.227	0	-
TATA876	11	promoter	163480	163490	-1	?	0		2.58496	0.818182	F2	N					MPN125	F2	2	1.637	2.88895	3.05952	2.97423	2.06602	2.53034	2.29818	3.1353	0.372027	0.111834	0.951426	No change	0.818	0.545	0.636	0.455	0	0	2.273	0	-
TATA875	11	promoter	162069	162079	-1	TSS00743	0		-1	0.818182	F2	N					MPN125	F2	2	1.637	1.69082	0.301223	0.996021	0.752556	0.896312	0.824434	1.65702	0.272772	0.828863	0.0815174	No change	0.818	0.545	0.091	0	0.091	0	1.227	0	-
TATA874	11	promoter	161768	161778	-1	TSS00109	0	MPN124	2.30875	1	N	N	E	E	1	0.389		-	-	-	15.3765	16.3049	15.8407	7.69363	7.08784	7.39074	10.6128	1.09985	0.00427507	2.36906	Pm	1	0.909	0.909	0.909	0.909	0.636	6.136	1	-
TATA873	11	promoter	156418	156428	-1	?	0		1.32193	1	N	N						-	-	-	10.2105	10.1981	10.2043	9.39825	9.48434	9.4413	9.36207	0.112122	0.00323368	2.4903	Pm	1	0.909	0.909	0.909	0.727	0.455	5.591	0	-
TATA872	11	promoter	156413	156423	-1	?	0		1.32193	0.909091	N	N						-	-	-	8.44965	7.25189	7.85077	4.08301	4.28728	4.18514	7.09144	0.907558	0.0263861	1.57862	Pm	0.909	0.727	0.818	0.727	0.636	0.091	4.455	0	-
TATA871	11	promoter	155423	155433	-1	?	0		3.64386	0	E	E					MPN120	E	1	0.441	0	0.294458	0.147229	0	0	0	0.210373	inf	0.42265	0.374019	No change	0	0	0	0.091	0	0	0.136	0	-
TATA882	11	promoter	168610	168620	-1	TSS00747	0		2.32193	1	N	N						-	-	-	11.0298	12.7814	11.9056	10.1264	10.4524	10.2894	8.93069	0.210487	0.211297	0.675107	No change	1	0.909	0.818	0.818	0.636	0.545	5.273	0	-
TATA870	11	promoter	152502	152512	-1	TSS00105	0	MPN118	1.91561	1	N	N	N	F2	1	0.635		-	-	-	15.0653	15.717	15.3912	12.8542	13.3359	13.095	10.6128	0.233083	0.0297631	1.52632	Pm	1	0.909	0.909	0.909	0.909	0.636	6.136	1	-
TATA869	11	promoter	151221	151231	-1	?	0		3.52356	1	N	N					MPN115_MPN116	E_F2	1_2	0.401_1.671	11.3824	11.3167	11.3495	0.444751	0.385993	0.415372	7.8283	4.77208	1.62321e-05	4.78962	Pm	1	0.636	0.636	0.727	0.636	0.455	4.591	0	-
TATA868	11	promoter	150751	150761	-1	?	0		0	0.0909091	E	E					MPN115	E	1	0.401	0	0.294458	0.147229	0	0.743143	0.371571	0.617363	-1.33558	0.63109	0.199909	No change	0.091	0	0	0.091	0.091	0	0.364	0	-
TATA867	11	promoter	149850	149860	-1	TSS00741	0		0.584963	1	N	N					MPN114	N	4	7.227	11.6648	11.9037	11.7842	8.13291	7.9386	8.03576	9.11129	0.552351	0.00168261	2.77402	Pm	1	0.909	0.818	0.818	0.818	0.364	5.455	0	-
TATA866	11	promoter	149829	149839	-1	TSS00741	0		0.241008	1	N	N					MPN114	N	4	7.227	11.1487	11.392	11.2703	9.54717	9.50943	9.5283	9.4764	0.242241	0.00495828	2.30467	Pm	1	0.909	0.909	0.727	0.727	0.636	5.5	0	-
TATA865	11	promoter	146915	146925	-1	TSS00740	0		1	0.727273	F2	N						-	-	-	11.3492	10.3301	10.8397	13.3693	11.5466	12.4579	7.86873	-0.200742	0.261308	0.582848	No change	0.727	0.636	0.727	0.636	0.636	0.545	4.5	0	-
TATA864	11	promoter	146676	146686	-1	?	0		4.20945	0.909091	N	N						-	-	-	10.7681	11.7713	11.2697	14.9727	15.1827	15.0777	9.44306	-0.419966	0.017634	1.75365	Tm	0.909	0.818	0.818	0.727	0.727	0.727	5.364	0	-
TATA863	11	promoter	146070	146080	-1	?	0		0	0.909091	N	N					MPN111	N	4	7.647	11.7893	11.7713	11.7803	11.5082	11.2904	11.3993	8.18262	0.047429	0.0733228	1.13476	No change	0.909	0.909	0.727	0.727	0.545	0.545	4.818	0	-
TATA862	11	promoter	145943	145953	-1	?	0		-0.371969	1	N	N					MPN111	N	4	7.647	15.946	15.2045	15.5753	14.9529	15.395	15.1739	11.3425	0.0376623	0.450656	0.346155	No change	1	1	1	1	0.909	0.727	6.545	0	-
TATA861	11	promoter	145934	145944	-1	?	0		0	1	N	N					MPN111	N	4	7.647	14.4019	14.0516	14.2268	15.7248	13.0497	14.3872	10.7171	-0.0161839	0.91617	0.0380239	No change	1	1	1	1	0.818	0.636	6.273	0	-
TATA860	11	promoter	145643	145653	-1	?	0		1.58496	0.909091	N	N					MPN111	N	4	7.647	13.9777	15.2362	14.607	9.55358	9.14277	9.34817	9.9383	0.643899	0.0154759	1.81034	Pm	0.909	0.909	0.909	0.909	0.818	0.545	5.818	0	-
TATA86	11	promoter	105558	105568	1	TSS00074	0		8.90853	1	N	N						-	-	-	12.1709	11.4174	11.7942	12.84	13.8792	13.3596	10.2963	-0.179801	0.134908	0.869963	No change	1	1	1	0.818	0.818	0.636	6	0	-
TATA859	11	promoter	145628	145638	-1	?	0		1.32193	1	N	N					MPN111	N	4	7.647	8.24984	9.82364	9.03674	10.1019	11.5635	10.8327	10.2285	-0.261515	0.236424	0.626309	No change	1	1	0.909	1	0.727	0.636	6	0	-
TATA87	11	promoter	107138	107148	1	?	0		7.17719	0.818182	F2	N					MPN084	N	3	6.294	3.56817	2.72434	3.14626	2.7335	2.86544	2.79947	3.54246	0.168484	0.502036	0.299265	No change	0.818	0.455	0.364	0.273	0.273	0.091	2.273	0	-
TATA91	11	promoter	108251	108261	1	TSS00868	0		7.0865	1	N	N					MPN085	N	4	7.391	9.01084	9.92643	9.46863	5.87888	5.78621	5.83254	8.14483	0.699031	0.0156395	1.80578	Pm	1	0.909	0.727	0.727	0.727	0.273	4.955	0	-
TATA883	11	promoter	170658	170668	-1	TSS00748	100		3.94145	1	N	N					MPN131	F2	3	5.341	19.3697	20.063	19.7163	24.0015	23.1671	23.5843	12.5029	-0.258433	0.0191075	1.7188	Tm	1	1	1	0.909	0.909	0.818	6.5	0	-
TATA885	11	promoter	176579	176589	-1	?	0		2.04836	0.181818	E	E					MPN136	E	1	0.508	0.0553312	0.294458	0.174895	0.0576615	0	0.0288307	0.308674	2.60081	0.356914	0.447436	No change	0.182	0	0	0.091	0	0	0.227	0	-
TATA908	11	promoter	199616	199626	-1	?	0		0	1	N	N						-	-	-	6.27112	7.48051	6.87581	15.9503	15.0782	15.5143	10.0288	-1.17399	0.00736556	2.13279	Tm	1	1	1	0.818	0.818	0.545	5.909	0	-
TATA907	11	promoter	199061	199071	-1	?	100		2.6386	0.909091	N	N					MPN151	N	4	6.628	2.38358	2.98819	2.68589	14.7115	0	7.35577	8.12219	-1.45348	0.590747	0.228598	No change	0.909	0.364	0	0.091	0.091	0	1.136	0	-
TATA906	11	promoter	198845	198855	-1	?	100		1.32193	0.636364	F2	N						-	-	-	0.608643	3.23904	1.92384	0.634276	0	0.317138	2.85476	2.60081	0.356914	0.447436	No change	0.636	0	0	0.091	0	0	0.455	0	-
TATA905	11	promoter	198726	198736	-1	?	0		2	0.818182	F2	N						-	-	-	11.4664	11.1896	11.328	9.03745	9.59265	9.31505	7.76167	0.282261	0.0229318	1.63956	Pm	0.818	0.818	0.636	0.636	0.636	0.455	4.545	0	-
TATA904	11	promoter	197893	197903	-1	TSS00752	0		-inf	0.818182	F2	N					MPN149	F2	3	4.7	19.3697	20.063	19.7163	24.0015	23.1671	23.5843	12.5029	-0.258433	0.0191075	1.7188	Tm	0.818	0.545	0.545	0.455	0.455	0.182	3.273	0	-
TATA903	11	promoter	196615	196625	-1	?	90		-1	0.909091	N	N						-	-	-	19.3697	20.063	19.7163	24.0015	23.1671	23.5843	12.5029	-0.258433	0.0191075	1.7188	Tm	0.909	0.545	0.636	0.545	0.545	0.455	4	0	-
TATA902	11	promoter	196610	196620	-1	?	90		-1	0.909091	N	N						-	-	-	19.3697	15.2274	17.2985	24.0015	23.1671	23.5843	12.5029	-0.447174	0.0968397	1.01395	No change	0.909	0.818	0.727	0.727	0.636	0.455	4.818	0	-
TATA901	11	promoter	196040	196050	-1	?	0		2.32193	0.818182	F2	N					MPN148	N	4	7.074	9.10418	9.84658	9.47538	8.19566	7.82307	8.00936	6.89425	0.242496	0.0717314	1.14429	No change	0.818	0.636	0.636	0.636	0.545	0.364	4.091	0	-
TATA900	11	promoter	195590	195600	-1	?	0		0.584963	1	N	N					MPN148	N	4	7.074	6.81767	7.01406	6.91586	6.4283	7.68423	7.05626	7.74774	-0.0289949	0.845676	0.0727958	No change	1	0.909	0.909	0.636	0.545	0.364	4.727	0	-
TATA90	11	promoter	108066	108076	1	?	0		6.35755	1	N	N					MPN085	N	4	7.391	12.7575	13.6496	13.2035	12.5413	11.1396	11.8404	9.48309	0.157201	0.242537	0.615223	No change	1	1	0.909	0.909	0.727	0.455	5.682	0	-
TATA9	11	promoter	582	592	1	?	0		0	0.181818	E	E						-	-	-	0.27202	0	0.13601	0.0576615	0	0.0288307	0.21932	2.23803	0.521384	0.282842	No change	0.182	0.091	0	0	0	0	0.182	0	-
TATA899	11	promoter	195298	195308	-1	TSS00751	0		1.80735	0.818182	F2	N					MPN147	N	4	7.301	9.13115	7.49457	8.31286	11.1404	10.6964	10.9184	7.95528	-0.393344	0.0915792	1.0382	No change	0.818	0.818	0.727	0.818	0.545	0.455	4.727	0	-
TATA884	11	promoter	173223	173233	-1	TSS00749	0		-inf	0	E	E					MPN134	E	1	0.411	0	0.669963	0.334981	0	0	0	0.398247	inf	0.42265	0.374019	No change	0	0	0.091	0	0	0.091	0.182	0	-
TATA898	11	promoter	194498	194508	-1	?	0		2	0.909091	N	N					MPN147	N	4	7.301	5.79256	7.87882	6.83569	6.29014	8.46838	7.37926	7.28543	-0.11039	0.753026	0.12319	No change	0.909	0.727	0.727	0.636	0.636	0.273	4.409	0	-
TATA896	11	promoter	192284	192294	-1	?	0		-0.0671142	1	N	N						-	-	-	12.8818	13.9974	13.4396	12.3141	13.2882	12.8012	11.1479	0.0702176	0.47946	0.319248	No change	1	0.909	0.909	0.909	0.909	0.818	6.318	0	-
TATA895	11	promoter	190243	190253	-1	TSS00750	100		3.2059	0.818182	F2	N						-	-	-	19.3697	14.7439	17.0568	0.634276	2.87627	1.75527	12.5029	3.28058	0.0270741	1.56745	Pm	0.818	0.273	0.273	0.182	0.091	0.182	1.591	0	-
TATA894	11	promoter	189499	189509	-1	?	0		0	1	N	N					MPN143	N	4	6.947	6.56649	8.19813	7.38231	8.86649	8.7581	8.81229	7.91771	-0.255446	0.222404	0.652857	No change	1	0.909	0.818	0.727	0.636	0.273	4.864	0	-
TATA893	11	promoter	183712	183722	-1	?	100		3.87149	0.545455	F1	E					MPN141	N	2	1.704	6.85669	0.828363	3.84253	0.634276	0	0.317138	4.47689	3.59887	0.364768	0.437983	No change	0.545	0	0	0	0.091	0	0.455	0	-
TATA892	11	promoter	183711	183721	-1	?	100		3.91126	0.454545	F1	E					MPN141	N	2	1.704	6.85669	0.828363	3.84253	0.634276	0	0.317138	4.47689	3.59887	0.364768	0.437983	No change	0.455	0	0	0	0.091	0	0.409	0	-
TATA891	11	promoter	179438	179448	-1	TSS00123	100	MPN138	4.43539	1	N	N	N	N	4	7.049	MPN139	N	4	7.118	14.3369	14.7439	14.5404	9.98406	3.74393	6.86399	9.82755	1.08295	0.133478	0.874591	No change	1	0.364	0.455	0.364	0.273	0.091	2.5	0	-
TATA890	11	promoter	178717	178727	-1	TSS00122	100		4.20945	0.909091	N	N					MPN138	N	4	7.049	12.562	14.7439	13.6529	24.0015	12.0435	18.0225	12.5029	-0.400589	0.546822	0.262154	No change	0.909	0.364	0.545	0.182	0.273	0.091	2.273	0	-
TATA89	11	promoter	107606	107616	1	?	0		5.16993	1	N	N					MPN085	N	4	7.391	7.77521	9.83102	8.80311	6.91417	7.57119	7.24268	8.79481	0.28149	0.285074	0.545042	No change	1	1	0.909	0.727	0.727	0.364	5.318	0	-
TATA889	11	promoter	178710	178720	-1	TSS00122	100		4.24793	0.909091	N	N					MPN138	N	4	7.049	8.08889	12.6934	10.3912	8.56795	8.17457	8.37126	9.82755	0.311841	0.474209	0.32403	No change	0.909	0.455	0.182	0.182	0.273	0.091	2	0	-
TATA888	11	promoter	178207	178217	-1	TSS00121	0	MPN137	3.70044	0.727273	F2	N	N	N	4	7.637		-	-	-	0.311389	0.150611	0.231	5.78651	4.01147	4.89899	4.31231	-4.40652	0.0345666	1.46134	Tm	0.727	0.455	0.455	0.455	0.273	0.182	2.682	1	-
TATA887	11	promoter	178039	178049	-1	TSS00120	0		3	1	N	N					MPN137	N	4	7.637	16.0565	16.6701	16.3633	14.4262	14.0031	14.2147	11.3425	0.203086	0.0287857	1.54082	Pm	1	1	1	1	0.909	0.727	6.545	0	-
TATA886	11	promoter	177987	177997	-1	?	0		6.21476	1	N	N					MPN137	N	4	7.637	4.35904	5.52291	4.94097	13.1185	10.6236	11.8711	8.84281	-1.26458	0.0372615	1.42874	Tm	1	0.818	0.818	0.909	0.727	0.364	5.318	0	-
TATA897	11	promoter	192941	192951	-1	?	0		-1	1	N	N						-	-	-	9.14118	9.20577	9.17348	10.8624	9.3081	10.0852	8.63059	-0.136704	0.361837	0.441487	No change	1	1	1	0.909	0.545	0.364	5.318	0	-
TATA534	11	promoter	610441	610451	1	?	100		1.51785	0.363636	F1	E						-	-	-	2.31419	3.61264	2.96342	0.848382	0.559185	0.703783	2.93524	2.07406	0.0767968	1.11466	No change	0.364	0.091	0.182	0.091	0.091	0.091	0.864	0	-
TATA75	11	promoter	93022	93032	1	?	0		2.32193	1	N	N						-	-	-	7.10516	7.48463	7.29489	3.20984	7.42336	5.3166	6.96094	0.456382	0.448396	0.348338	No change	1	0.818	0.818	0.636	0.545	0.182	4.364	0	-
TATA748	11	promoter	46027	46037	-1	TSS00032	100		3.71549	0.909091	N	N					MPN037_MPN037a	N_N	4_4	7.694_7.255	19.3697	8.49374	13.9317	0.634276	0	0.317138	12.5029	5.45712	0.129665	0.887178	No change	0.909	0.182	0.182	0.091	0.091	0.182	1.318	0	-
TATA611	11	promoter	690461	690471	1	TSS00674	0		-1	0.909091	N	N						-	-	-	7.92072	8.39243	8.15657	5.14854	5.20896	5.17875	6.79688	0.655359	0.00631583	2.19957	Pm	0.909	0.727	0.636	0.636	0.545	0.273	4.136	0	-
TATA610	11	promoter	687506	687516	1	TSS00673	0		-inf	1	N	N					MPN567	N	4	7.676	14.5307	13.8931	14.2119	10.7573	10.6701	10.7137	9.9139	0.407646	0.00835285	2.07817	Pm	1	0.909	0.818	0.818	0.818	0.636	5.727	0	-
TATA61	11	promoter	68995	69005	1	?	0		0.669851	1	N	N					MPN054	N	4	8.424	9.98835	10.397	10.1927	15.4353	16.0672	15.7513	9.55607	-0.627935	0.00455117	2.34188	Tm	1	0.909	0.818	0.818	0.727	0.636	5.545	0	-
TATA609	11	promoter	684816	684826	1	TSS00672	0		-inf	1	N	N					MPN564a	N	4	7.366	9.36366	9.99827	9.68096	9.44901	10.9556	10.2023	8.36248	-0.0756732	0.588878	0.229975	No change	1	0.909	0.818	0.727	0.545	0.545	4.955	0	-
TATA608	11	promoter	683599	683609	1	TSS00671	0		1.58496	0.181818	E	E					MPN563	F1	1	0.57	0.110662	0.669963	0.390313	0.214105	0	0.107053	0.627259	1.86631	0.444017	0.352601	No change	0.182	0	0.182	0	0	0.091	0.364	0	-
TATA607	11	promoter	681779	681789	1	TSS00461	0		1	1	N	N						-	-	-	6.35475	7.34958	6.85216	8.73177	9.07672	8.90425	7.22753	-0.377934	0.0599601	1.22214	No change	1	0.727	0.818	0.727	0.455	0.364	4.409	0	-
TATA606	11	promoter	681771	681781	1	TSS00461	0		1	1	N	N						-	-	-	11.5879	11.0146	11.3012	9.94077	10.474	10.2074	9.33563	0.146864	0.107773	0.96749	No change	1	1	0.909	1	0.636	0.455	5.636	0	-
TATA605	11	promoter	680713	680723	1	?	0		3.98351	1	N	N					MPN560	N	3	5.805	6.71188	7.12468	6.91828	6.17927	7.92192	7.0506	6.84604	-0.0273314	0.89608	0.047653	No change	1	0.727	0.636	0.636	0.545	0.273	4.182	0	-
TATA604	11	promoter	677275	677285	1	TSS00458	0	MPN557	-inf	1	N	N	E	F1	1	0.554		-	-	-	9.0793	8.63319	8.85624	7.82857	9.49206	8.66031	9.43657	0.0322754	0.84116	0.0751216	No change	1	1	1	0.909	0.818	0.273	5.773	1	-
TATA603	11	promoter	675613	675623	1	?	0		0.0641303	1	N	N						-	-	-	6.56565	7.08511	6.82538	0.653774	0.797079	0.725426	5.37522	3.23401	0.00194526	2.71102	Pm	1	0.818	0.545	0.545	0.364	0.091	3.5	0	-
TATA602	11	promoter	675594	675604	1	?	0		1	0.0909091	E	E					MPN555	E	1	0.42	0.0553312	0	0.0276656	0	0.625234	0.312617	0.316688	-3.49823	0.45974	0.337487	No change	0.091	0	0	0	0	0.091	0.136	0	-
TATA601	11	promoter	674754	674764	1	?	0		0.125531	0.727273	F2	N					MPN554	F1	1	0.947	0.493345	0.150611	0.321978	2.05281	1.90281	1.97781	2.15932	-2.61887	0.0125232	1.90228	Tm	0.727	0.545	0.182	0.182	0.091	0	1.545	0	-
TATA600	11	promoter	674541	674551	1	?	0		1	0	E	E					MPN553	E	1	0.359	0.568004	0.196348	0.382176	0	0.832695	0.416347	0.877105	-0.12355	0.947078	0.0236141	No change	0	0.091	0.091	0	0.091	0.091	0.455	0	-
TATA60	11	promoter	68624	68634	1	?	0		-inf	1	N	N					MPN054	N	4	8.424	12.6963	10.6587	11.6775	8.11738	8.68335	8.40036	9.61286	0.475209	0.0902342	1.04463	No change	1	0.909	1	1	0.636	0.545	5.727	0	-
TATA6	11	promoter	359	369	1	?	0		1.32193	0.545455	F1	E						-	-	-	2.8525	3.21785	3.03517	1.60076	1.57271	1.58673	3.40897	0.935718	0.0156251	1.80618	Pm	0.545	0.545	0.455	0.364	0.091	0.182	2.182	0	-
TATA599	11	promoter	672134	672144	1	?	0		-inf	0.909091	N	N					MPN551	F2	2	1.463	1.18278	0.880323	1.03155	2.76832	1.37789	2.07311	2.43938	-1.00698	0.280783	0.551629	No change	0.909	0.545	0.455	0.091	0.091	0	1.773	0	-
TATA598	11	promoter	668861	668871	1	?	0		3.46538	1	N	N					MPN548	N	4	8.72	15.1997	14.7278	14.9637	14.0403	14.9603	14.5003	11.1321	0.0453838	0.464661	0.332863	No change	1	1	1	0.909	0.909	0.727	6.409	0	-
TATA597	11	promoter	668690	668700	1	?	0		1	1	N	N					MPN548	N	4	8.72	13.2886	13.1884	13.2385	19.9357	20.2867	20.1112	11.3425	-0.603258	0.000704799	3.15194	Tm	1	1	1	1	0.909	0.727	6.545	0	-
TATA596	11	promoter	668298	668308	1	?	0		-0.289507	1	N	N					MPN548	N	4	8.72	7.80188	5.65647	6.72917	10.7201	8.45149	9.58581	8.45278	-0.510471	0.20878	0.680311	No change	1	0.909	0.818	0.727	0.636	0.455	5.045	0	-
TATA595	11	promoter	665109	665119	1	TSS00670	0		3.52356	1	N	N					MPN545	F2	2	2.33	2.62634	4.64457	3.63546	4.44736	4.16811	4.30773	4.36856	-0.244791	0.577142	0.238717	No change	1	0.727	0.636	0.455	0.091	0.182	2.909	0	-
TATA594	11	promoter	665108	665118	1	TSS00670	0		3.52356	1	N	N					MPN545	F2	2	2.33	2.20893	3.4085	2.80871	4.38969	3.98957	4.18963	3.75994	-0.576915	0.160605	0.794242	No change	1	0.727	0.545	0.364	0.091	0.091	2.591	0	-
TATA593	11	promoter	664650	664660	1	TSS00669	0		5.42626	0.181818	E	E					MPN544	F1	1	0.472	0.0553312	0	0.0276656	0.0576615	0.530258	0.29396	0.429693	-3.40945	0.379396	0.420907	No change	0.182	0.091	0	0.091	0	0	0.318	0	-
TATA592	11	promoter	664409	664419	1	?	0		4.32847	0.454545	F1	E					MPN544	F1	1	0.472	0.678667	0	0.339333	0.172984	0.0829463	0.127965	0.603593	1.40695	0.599854	0.221954	No change	0.455	0	0	0	0.091	0	0.409	0	-
TATA591	11	promoter	662531	662541	1	TSS00449	0		5.99487	0.272727	F1	E					MPN543	F1	1	0.579	0.110662	0.0753057	0.092984	0.172984	0.351725	0.262355	0.357825	-1.49646	0.2041	0.690157	No change	0.273	0	0	0.091	0	0	0.273	0	-
TATA590	11	promoter	661937	661947	1	?	0		6.43159	0.0909091	E	E					MPN543	F1	1	0.579	0.0553312	0	0.0276656	0.0576615	0.530258	0.29396	0.380542	-3.40945	0.379396	0.420907	No change	0.091	0.091	0	0.091	0	0	0.273	0	-
TATA612	11	promoter	690474	690484	1	TSS00674	0		-0.137504	1	N	N						-	-	-	11.9426	11.7518	11.8472	10.0287	8.39429	9.21149	10.4663	0.363044	0.0851737	1.06969	No change	1	1	0.909	0.909	0.909	0.545	6.136	0	-
TATA613	11	promoter	690476	690486	1	TSS00674	0		0	1	N	N						-	-	-	12.5174	12.2327	12.375	12.153	11.3391	11.746	11.3021	0.0752569	0.28196	0.549813	No change	1	1	0.909	1	1	0.636	6.545	0	-
TATA614	11	promoter	690477	690487	1	TSS00674	0		0	1	N	N						-	-	-	12.9749	12.2327	12.6038	13.6468	13.4452	13.546	11.3021	-0.104012	0.133906	0.8732	No change	1	1	0.909	1	1	0.636	6.545	0	-
TATA615	11	promoter	690479	690489	1	TSS00674	0		0	1	N	N						-	-	-	12.0889	12.6124	12.3507	16.2354	16.1645	16.1999	11.7003	-0.391399	0.00467513	2.33021	Tm	1	1	1	1	1	0.727	6.727	0	-
TATA639	11	promoter	737681	737691	1	?	0		1	0.727273	F2	N					MPN614	N	4	7.422	8.32273	9.30597	8.81435	9.6621	6.7752	8.21865	7.12939	0.100952	0.733739	0.134459	No change	0.727	0.636	0.545	0.545	0.636	0.455	4.091	0	-
TATA638	11	promoter	737473	737483	1	?	0		0	1	N	N					MPN614	N	4	7.422	9.38543	7.50743	8.44643	13.0106	10.7481	11.8794	8.30531	-0.492045	0.144644	0.8397	No change	1	0.909	0.818	0.818	0.545	0.455	5	0	-
TATA637	11	promoter	736273	736283	1	?	0		1.32193	1	N	N					MPN613	N	4	7.756	12.302	11.7908	12.0464	17.2517	14.6532	15.9524	11.3021	-0.405176	0.0982739	1.00756	No change	1	1	0.909	1	1	0.636	6.545	0	-
TATA636	11	promoter	733739	733749	1	TSS00680	0		-1	0.909091	N	N					MPN612	N	4	8.045	10.6636	9.33135	9.99747	7.35853	8.62398	7.99126	7.4055	0.32314	0.160648	0.794125	No change	0.909	0.727	0.727	0.727	0.545	0.364	4.455	0	-
TATA635	11	promoter	732258	732268	1	?	0		-1	0.545455	F1	E					MPN611	F2	2	3.121	0.956678	0.641418	0.799048	1.37224	1.08214	1.22719	1.00873	-0.619006	0.18368	0.735938	No change	0.545	0.182	0.182	0.091	0	0	0.773	0	-
TATA634	11	promoter	730729	730739	1	?	0		1.58496	0.818182	F2	N					MPN610	F2	2	3.141	7.46302	7.45081	7.45692	6.17815	5.26297	5.72056	6.68088	0.382422	0.0629725	1.20085	No change	0.818	0.818	0.545	0.727	0.545	0.182	4.136	0	-
TATA633	11	promoter	728680	728690	1	?	0		1.58496	0.727273	F2	N					MPN608	F1	1	0.496	0.926723	0.301223	0.613973	0	0.357066	0.178533	0.877279	1.78198	0.350149	0.455748	No change	0.727	0.364	0	0	0	0	0.727	0	-
TATA632	11	promoter	727519	727529	1	TSS00496	0	MPN607	-1	1	N	N	N	N	4	7.182		-	-	-	7.09488	6.34936	6.72212	1.08097	0.730419	0.905697	5.83063	2.89182	0.00497791	2.30295	Pm	1	0.818	0.636	0.455	0.364	0.273	3.636	1	-
TATA631	11	promoter	726042	726052	1	?	0		0.584963	0.0909091	E	E					MPN605	E	1	0.488	0.373269	0	0.186635	0	0	0	0.259523	inf	0.42265	0.374019	No change	0.091	0	0	0.091	0	0	0.182	0	-
TATA630	11	promoter	725924	725934	1	?	0		0	0.181818	E	E					MPN605	E	1	0.488	0.0553312	0	0.0276656	0.443742	0	0.221871	0.308674	-3.00356	0.476647	0.321803	No change	0.182	0	0	0.091	0	0	0.227	0	-
TATA63	11	promoter	69315	69325	1	?	0		0	0.909091	N	N						-	-	-	9.38647	9.33135	9.35891	5.87035	5.70326	5.7868	7.12121	0.693573	0.000605968	3.21755	Pm	0.909	0.727	0.818	0.818	0.455	0.273	4.409	0	-
TATA629	11	promoter	723714	723724	1	?	0		-inf	0.181818	E	E					MPN601	E	1	0.423	0.0553312	0.587838	0.321584	0.0576615	0	0.0288307	0.456141	3.47952	0.388434	0.410683	No change	0.182	0	0	0	0.091	0	0.273	0	-
TATA59	11	promoter	67935	67945	1	?	0		-inf	0.818182	F2	N						-	-	-	6.32102	7.74419	7.0326	8.0248	7.77982	7.90231	6.26982	-0.168215	0.351599	0.453952	No change	0.818	0.727	0.636	0.545	0.545	0.182	3.864	0	-
TATA628	11	promoter	719027	719037	1	?	0		3.90689	1	N	N					MPN596	N	4	7.839	14.2187	15.6028	14.9108	8.22307	8.63002	8.42654	9.90684	0.823342	0.0121506	1.9154	Pm	1	0.818	1	0.909	0.727	0.636	5.773	0	-
TATA626	11	promoter	716513	716523	1	TSS00679	0		-1	1	N	N						-	-	-	11.1521	12.6071	11.8796	15.6352	16.5909	16.113	10.8074	-0.439739	0.0397683	1.40046	Tm	1	1	1	1	0.909	0.545	6.364	0	-
TATA625	11	promoter	713634	713644	1	?	0		0.125531	0.727273	F2	N					MPN591	N	3	5.922	7.30166	6.35391	6.82779	9.13379	10.1667	9.65025	6.96612	-0.499149	0.0564961	1.24798	No change	0.727	0.727	0.636	0.636	0.545	0.364	4.136	0	-
TATA624	11	promoter	711363	711373	1	TSS00678	0		2.16993	0.909091	N	N						-	-	-	7.36776	9.59922	8.48349	11.4167	9.43318	10.425	9.25002	-0.297311	0.323094	0.490671	No change	0.909	0.909	0.909	0.727	0.818	0.455	5.455	0	-
TATA623	11	promoter	710900	710910	1	?	0		1.12553	1	N	N					MPN588	N	4	6.544	5.36933	7.92712	6.64823	10.4786	8.37009	9.42435	7.02327	-0.503424	0.235924	0.627227	No change	1	0.727	0.636	0.636	0.455	0.455	4.182	0	-
TATA622	11	promoter	708499	708509	1	TSS00677	0		1.03242	1	N	N					MPN586	N	4	6.865	7.91493	6.12589	7.02041	7.34634	9.52946	8.4379	8.33845	-0.265328	0.420957	0.375762	No change	1	0.909	0.818	0.909	0.636	0.273	5.136	0	-
TATA621	11	promoter	707443	707453	1	?	0		0.669851	0.909091	N	N					MPN585	N	4	7.334	7.31553	7.0738	7.19466	7.87302	7.14916	7.51109	5.80698	-0.062095	0.494176	0.306118	No change	0.909	0.636	0.636	0.455	0.364	0.364	3.5	0	-
TATA620	11	promoter	703711	703721	1	TSS00676	0		1.80735	1	N	N						-	-	-	11.0257	10.4317	10.7287	8.81137	9.13674	8.97405	9.06045	0.257643	0.0352836	1.45243	Pm	1	0.818	0.909	0.909	0.545	0.636	5.318	0	-
TATA62	11	promoter	69253	69263	1	TSS00858	0		1.58496	0.818182	F2	N						-	-	-	8.09471	8.636	8.36536	9.38393	10.6134	9.99868	7.78717	-0.25731	0.135563	0.867859	No change	0.818	0.636	0.636	0.636	0.636	0.545	4.455	0	-
TATA619	11	promoter	702891	702901	1	TSS00675	0		-1	1	N	N					MPN581	N	4	7.845	7.81023	8.80068	8.30546	5.07038	5.25061	5.16049	8.1746	0.686551	0.0246725	1.60779	Pm	1	0.909	0.727	0.818	0.545	0.455	4.909	0	-
TATA618	11	promoter	697815	697825	1	?	0		-inf	1	N	N						-	-	-	18.3441	18.5081	18.4261	16.4781	16.1496	16.3139	12.5029	0.175653	0.00746778	2.12681	Pm	1	1	1	1	1	1	7	0	-
TATA617	11	promoter	693604	693614	1	?	0		1.58496	1	N	N					MPN571	N	4	7.499	13.7727	15.3837	14.5782	12.8502	15.1262	13.9882	10.9846	0.0595995	0.713342	0.146702	No change	1	1	1	1	0.818	0.727	6.364	0	-
TATA616	11	promoter	690482	690492	1	TSS00674	0		0	1	N	N						-	-	-	9.12937	8.49054	8.80996	12.8097	12.874	12.8419	10.0446	-0.543646	0.00628016	2.20203	Tm	1	0.909	0.909	0.818	0.818	0.636	5.818	0	-
TATA627	11	promoter	716647	716657	1	?	0		4.87372	1	N	N					MPN594	N	4	7.069	7.48424	7.56328	7.52376	10.0031	9.21083	9.60697	8.20257	-0.352628	0.0346333	1.46051	Tm	1	1	0.909	0.818	0.727	0.091	5.182	0	-
TATA589	11	promoter	661113	661123	1	TSS00447	0	MPN542	6.16628	1	N	N	E	E	1	0.58		-	-	-	7.8972	8.32999	8.11359	3.24131	3.14667	3.19399	6.08198	1.34498	0.00202118	2.6944	Pm	1	0.909	0.909	0.727	0.273	0.091	4.045	1	-
TATA588	11	promoter	659642	659652	1	TSS00444	0	MPN538	1.32193	0.909091	N	N	E	E	1	0.253		-	-	-	5.43048	4.51658	4.97353	7.59547	4.64374	6.1196	6.09701	-0.299168	0.535491	0.271248	No change	0.909	0.636	0.545	0.636	0.364	0.364	3.682	1	-
TATA587	11	promoter	658992	659002	1	?	0		0.494765	0.818182	F2	N					MPN537	N	3	5.096	4.3544	4.23207	4.29324	5.03089	4.8049	4.91789	4.7813	-0.195976	0.0398018	1.4001	Tm	0.818	0.727	0.636	0.636	0.182	0.091	3.182	0	-
TATA559	11	promoter	641178	641188	1	TSS00666	0		1.42321	0	E	E					MPN520	E	1	0.323	0	0.294458	0.147229	0.844543	0	0.422271	0.60862	-1.52011	0.60119	0.220988	No change	0	0	0.091	0.091	0	0.091	0.318	0	-
TATA558	11	promoter	639955	639965	1	?	0		5.43993	1	N	N					MPN519	F1	1	0.681	6.67715	4.78142	5.72928	1.11802	1.92978	1.5239	5.43238	1.91059	0.0551875	1.25816	No change	1	0.818	0.545	0.455	0.364	0.182	3.455	0	-
TATA557	11	promoter	639847	639857	1	TSS00882	0		0.584963	0.545455	F1	E					MPN519	F1	1	0.681	0.934902	0.448113	0.691507	0.115323	0.357066	0.236195	1.19661	1.54977	0.235832	0.627397	No change	0.545	0.182	0.273	0	0	0.091	0.818	0	-
TATA556	11	promoter	638264	638274	1	?	0		2.90689	1	N	N					MPN518	N	4	6.869	4.29698	5.50706	4.90202	10.7562	9.51139	10.1338	7.17743	-1.04772	0.0264399	1.57774	Tm	1	0.818	0.636	0.727	0.545	0.273	4.409	0	-
TATA555	11	promoter	637980	637990	1	?	0		3.03242	1	N	N						-	-	-	9.98835	9.98724	9.9878	12.2609	9.0154	10.6381	9.00424	-0.0910084	0.727348	0.138258	No change	1	0.909	0.909	0.909	0.636	0.455	5.409	0	-
TATA554	11	promoter	637818	637828	1	TSS00665	0		1.80735	1	N	N						-	-	-	10.6175	10.1946	10.4061	7.55792	7.66678	7.61235	8.80093	0.45101	0.00605239	2.21807	Pm	1	1	0.727	0.727	0.727	0.455	5.227	0	-
TATA553	11	promoter	630894	630904	1	?	0		1.60666	0	E	E					MPN515	E	1	0.341	0	0	0	0.214105	0	0.107053	0.13071	-inf	0.42265	0.374019	No change	0	0	0.091	0	0	0	0.091	0	-
TATA552	11	promoter	627369	627379	1	?	0		0.584963	1	N	N						-	-	-	4.92808	6.13901	5.53354	11.6271	8.54104	10.0841	7.02384	-0.865803	0.111021	0.954593	No change	1	0.818	0.818	0.818	0.455	0.182	4.455	0	-
TATA551	11	promoter	626966	626976	1	?	0		2.30875	0.909091	N	N					MPN513	N	4	6.553	5.39692	5.29807	5.3475	3.32526	3.84657	3.58592	5.319	0.576522	0.0219379	1.6588	Pm	0.909	0.727	0.727	0.636	0.273	0.091	3.5	0	-
TATA550	11	promoter	624719	624729	1	?	0		2.44746	1	N	N						-	-	-	11.1196	9.95085	10.5352	12.254	11.7185	11.9862	8.89028	-0.186159	0.152563	0.816552	No change	1	0.909	0.727	0.818	0.727	0.455	5.273	0	-
TATA55	11	promoter	66797	66807	1	TSS00049	0		8.64418	1	N	N					MPN052	F2	2	0.836	10.3107	9.19475	9.75275	11.7972	10.5894	11.1933	9.51566	-0.19875	0.221876	0.653889	No change	1	0.909	0.727	0.818	0.818	0.545	5.545	0	-
TATA549	11	promoter	624504	624514	1	?	0		4.89372	1	N	N						-	-	-	4.50962	6.52733	5.51848	5.74873	4.76894	5.25884	7.1555	0.0695263	0.838449	0.0765236	No change	1	0.909	0.909	0.727	0.545	0.091	4.591	0	-
TATA56	11	promoter	67100	67110	1	TSS00857	0		7.52534	1	N	N						-	-	-	9.85458	8.4536	9.15409	12.9523	13.0557	13.004	9.63056	-0.506469	0.0317108	1.49879	Tm	1	1	0.909	0.818	0.818	0.455	5.727	0	-
TATA548	11	promoter	623946	623956	1	TSS00664	0		0.584963	0.909091	N	N					MPN510	N	4	6.756	9.1194	9.66459	9.39199	8.47321	8.75462	8.61391	8.92532	0.124763	0.126588	0.897609	No change	0.909	0.909	0.909	0.818	0.818	0.273	5.409	0	-
TATA546	11	promoter	620391	620401	1	?	0		1	1	N	N						-	-	-	9.92068	9.55577	9.73823	14.7718	12.6144	13.6931	10.3593	-0.491716	0.0687266	1.16288	No change	1	1	1	1	0.727	0.636	6.091	0	-
TATA545	11	promoter	618596	618606	1	TSS00663	0		7.13162	1	N	N					MPN508	N	4	7.12	6.85031	8.18885	7.51958	10.3832	5.65627	8.01972	8.75403	-0.0929002	0.857496	0.0667678	No change	1	1	1	1	0.727	0.091	5.545	0	-
TATA544	11	promoter	618144	618154	1	?	0		5.00205	1	N	N					MPN507	N	4	7.458	13.7494	12.1129	12.9311	11.4649	12.832	12.1484	9.79289	0.0900771	0.539296	0.268173	No change	1	0.818	0.818	0.818	0.818	0.636	5.636	0	-
TATA543	11	promoter	617311	617321	1	?	90		5.69412	1	N	N						-	-	-	19.3697	20.063	19.7163	24.0015	23.1671	23.5843	12.5029	-0.258433	0.0191075	1.7188	Tm	1	0.818	0.909	0.727	0.545	0.545	4.955	0	-
TATA542	11	promoter	617263	617273	1	?	0		5.2462	1	N	N						-	-	-	9.91437	10.5896	10.252	13.4601	11.5688	12.5145	9.79346	-0.287696	0.153009	0.815284	No change	1	0.909	1	1	0.818	0.364	5.909	0	-
TATA541	11	promoter	614791	614801	1	TSS00413	100	MPN506	1	0.909091	N	N	N	N	4	7.592		-	-	-	19.3697	15.2274	17.2985	24.0015	23.1671	23.5843	12.5029	-0.447174	0.0968397	1.01395	No change	0.909	0.818	0.909	0.909	0.455	0.545	5	0	-
TATA540	11	promoter	614616	614626	1	?	0		0.584963	1	N	N						-	-	-	10.054	9.20079	9.62737	15.0361	15.1166	15.0764	9.98745	-0.647076	0.00612651	2.21279	Tm	1	0.909	0.909	0.909	0.818	0.545	5.864	0	-
TATA54	11	promoter	64789	64799	1	TSS00048	0	MPN052	0	1	N	N	N	F2	2	0.836		-	-	-	9.6064	8.11395	8.86018	3.59814	4.4982	4.04817	7.96665	1.13006	0.031265	1.50494	Pm	1	0.818	0.727	0.818	0.727	0.182	4.909	1	-
TATA539	11	promoter	614115	614125	1	?	60		-inf	0.909091	N	N						-	-	-	19.3697	20.063	19.7163	24.0015	23.1671	23.5843	12.5029	-0.258433	0.0191075	1.7188	Tm	0.909	0.909	0.909	1	0.727	0.455	5.682	0	-
TATA538	11	promoter	613549	613559	1	?	100		5.42474	0.727273	F2	N					MPN505	N	4	7.512	19.3697	20.063	19.7163	24.0015	23.1671	23.5843	12.5029	-0.258433	0.0191075	1.7188	Tm	0.727	0.545	0.545	0.273	0.273	0.182	2.591	0	-
TATA537	11	promoter	613489	613499	1	?	90		5.34308	0.909091	N	N					MPN505	N	4	7.512	14.3369	20.063	17.2	24.0015	23.1671	23.5843	12.5029	-0.455418	0.158075	0.801137	No change	0.909	0.636	0.727	0.818	0.273	0.273	3.864	0	-
TATA536	11	promoter	612831	612841	1	TSS00411	100	MPN504	2.62803	1	N	N	N	N	4	7.578		-	-	-	2.38358	6.22723	4.30541	10.4646	12.4205	11.4426	9.56001	-1.41019	0.0804227	1.09462	No change	1	0.364	0.273	0.182	0.091	0	1.591	0	-
TATA547	11	promoter	623939	623949	1	TSS00664	0		0.584963	1	N	N					MPN510	N	4	6.756	11.9347	12.8898	12.4123	11.116	11.0169	11.0664	9.52535	0.165575	0.107184	0.96987	No change	1	0.818	0.818	0.818	0.818	0.545	5.545	0	-
TATA64	11	promoter	70357	70367	1	TSS00051	0	MPN055	0	0.909091	N	N	E	E	1	0.367		-	-	-	5.11236	3.65914	4.38575	3.98422	4.46413	4.22418	4.99468	0.0541536	0.852331	0.0693919	No change	0.909	0.727	0.545	0.455	0.364	0.091	3.227	1	-
TATA560	11	promoter	642694	642704	1	TSS00427	0		0	1	N	N						-	-	-	12.9807	11.4357	12.2082	9.15277	7.97525	8.56401	9.64637	0.511487	0.0642683	1.192	No change	1	0.909	0.818	0.818	0.818	0.545	5.636	0	-
TATA562	11	promoter	643852	643862	1	TSS00594	0		4.67243	1	N	N						-	-	-	7.47978	6.93665	7.20822	6.95863	5.32261	6.14062	7.06615	0.231259	0.341131	0.467079	No change	1	1	0.909	0.636	0.545	0.091	4.545	0	-
TATA586	11	promoter	656423	656433	1	TSS00440	0	MPN534	6.86644	0.909091	N	N	N	N	4	8.056		-	-	-	7.8035	8.13072	7.96711	9.469	6.69516	8.08208	7.52652	-0.0206697	0.941887	0.0260012	No change	0.909	0.818	0.727	0.727	0.545	0.364	4.545	1	-
TATA585	11	promoter	656349	656359	1	?	0		7.02841	0.818182	F2	N						-	-	-	8.17214	8.08533	8.12873	4.43193	4.77428	4.60311	6.53551	0.820422	0.00249947	2.60215	Pm	0.818	0.909	0.818	0.636	0.364	0.273	4.091	0	-
TATA584	11	promoter	656138	656148	1	TSS00439	0		4.16993	1	N	N						-	-	-	13.1689	13.365	13.267	11.5991	12.5254	12.0623	9.84093	0.137338	0.125932	0.899865	No change	1	1	0.909	0.909	0.818	0.455	5.864	0	-
TATA583	11	promoter	656094	656104	1	?	0		3.6386	0.272727	F1	E					MPN533	F1	1	0.519	0.165993	0.346959	0.256476	0.75885	0.0829463	0.420898	0.62631	-0.714645	0.684638	0.164539	No change	0.273	0.091	0	0	0.091	0	0.409	0	-
TATA582	11	promoter	656045	656055	1	TSS00438	0		-1	0.454545	F1	E					MPN533	F1	1	0.519	0.27202	0.63417	0.453095	0.172984	0	0.0864922	0.634309	2.38917	0.209246	0.679343	No change	0.455	0.091	0	0	0	0.091	0.409	0	-
TATA581	11	promoter	653949	653959	1	?	0		2.58496	0.727273	F2	N						-	-	-	2.88369	2.72704	2.80537	2.36073	2.09407	2.2274	3.00476	0.332831	0.0647112	1.18902	No change	0.727	0.455	0.273	0.273	0.182	0.091	1.955	0	-
TATA580	11	promoter	653767	653777	1	?	0		1	0.909091	N	N					MPN531	N	3	4.552	5.61807	5.10185	5.35996	6.11493	6.35742	6.23617	6.05049	-0.218439	0.0916005	1.0381	No change	0.909	0.636	0.636	0.636	0.455	0.182	3.773	0	-
TATA58	11	promoter	67912	67922	1	?	0		-inf	0.909091	N	N						-	-	-	13.4901	11.2097	12.3499	8.74436	7.24414	7.99425	9.38495	0.627467	0.0857425	1.0668	No change	0.909	0.727	0.818	0.909	0.636	0.727	5.364	0	-
TATA579	11	promoter	653524	653534	1	?	0		2.58496	1	N	N					MPN531	N	3	4.552	9.25612	5.80971	7.53292	6.15643	5.69952	5.92798	6.63624	0.345668	0.453327	0.343588	No change	1	0.818	0.818	0.727	0.545	0	4.318	0	-
TATA578	11	promoter	652024	652034	1	?	0		5.16628	1	N	N					MPN531	N	3	4.552	5.30612	5.82731	5.56672	6.77255	7.58925	7.1809	5.99353	-0.367338	0.0794726	1.09978	No change	1	0.727	0.727	0.636	0.364	0.182	3.818	0	-
TATA577	11	promoter	651764	651774	1	?	0		7.31741	0.818182	F2	N					MPN530_MPN531	F1_N	1_3	0.521_4.552	8.41743	7.39634	7.90688	4.0761	3.74074	3.90842	6.65743	1.01652	0.0175872	1.7548	Pm	0.818	0.727	0.636	0.636	0.455	0.364	4	0	-
TATA576	11	promoter	651285	651295	1	TSS00435	0	MPN530	-1	0.909091	N	N	E	F1	1	0.521		-	-	-	5.60107	7.58544	6.59325	1.06036	0.791737	0.926049	5.99185	2.83183	0.0298235	1.52544	Pm	0.909	0.818	0.636	0.545	0.364	0.273	3.727	1	-
TATA561	11	promoter	642697	642707	1	TSS00427	0	MPN521	0	1	N	N	N	N	3	5.965		-	-	-	15.0042	13.8474	14.4258	11.2771	10.2599	10.7685	10.7338	0.421835	0.0415999	1.38091	Pm	1	1	0.909	0.909	0.909	0.636	6.227	1	-
TATA575	11	promoter	651229	651239	1	?	0		3.60126	0.909091	N	N						-	-	-	7.55863	6.64112	7.09988	5.92222	6.45843	6.19033	6.09796	0.197778	0.229071	0.64003	No change	0.909	0.727	0.545	0.545	0.455	0.273	3.727	0	-
TATA573	11	promoter	649791	649801	1	TSS00432	0		5.33173	1	N	N						-	-	-	16.8102	15.615	16.2126	6.49115	7.87237	7.18176	11.61	1.17471	0.0100725	1.99686	Pm	1	1	1	1	0.909	0.818	6.636	0	-
TATA572	11	promoter	649787	649797	1	TSS00432	0		5.33985	1	N	N						-	-	-	18.4546	16.769	17.6118	11.0401	11.5387	11.2894	12.2354	0.641571	0.0187826	1.72624	Pm	1	1	1	1	1	0.909	6.909	0	-
TATA571	11	promoter	649786	649796	1	TSS00432	0	MPN528	5.33985	1	N	N	E	E	1	0.362		-	-	-	17.9971	15.9848	16.9909	11.0401	11.187	11.1136	11.9678	0.612445	0.0282207	1.54943	Pm	1	1	1	1	1	0.818	6.818	1	-
TATA570	11	promoter	649784	649794	1	TSS00432	0		5.33985	1	N	N						-	-	-	15.9954	15.2006	15.598	10.2475	11.187	10.7172	11.7003	0.54143	0.0155236	1.80901	Pm	1	1	1	1	1	0.727	6.727	0	-
TATA57	11	promoter	67762	67772	1	?	0		4.37977	0.909091	N	N						-	-	-	9.65831	8.2068	8.93255	6.59226	9.26798	7.93012	7.3651	0.17173	0.577826	0.238203	No change	0.909	0.727	0.636	0.727	0.636	0.273	4.455	0	-
TATA569	11	promoter	648973	648983	1	?	0		11.635	0.727273	F2	N						-	-	-	5.5365	7.04938	6.29294	7.05884	5.21556	6.1372	5.71537	0.0361534	0.90803	0.0418999	No change	0.727	0.727	0.636	0.636	0.364	0.182	3.591	0	-
TATA568	11	promoter	648850	648860	1	TSS00596	0		4.76698	1	N	N						-	-	-	10.9354	12.2384	11.5869	9.77743	12.1598	10.9686	10.5225	0.0791196	0.693466	0.158975	No change	1	0.909	0.909	0.909	0.818	0.727	6.045	0	-
TATA567	11	promoter	648358	648368	1	?	0		7.06119	0	E	E					MPN526	E	1	0.475	0.161358	0	0.080679	0	0	0	0.121018	inf	0.42265	0.374019	No change	0	0.091	0	0	0	0	0.091	0	-
TATA566	11	promoter	648046	648056	1	?	0		6.57399	0.0909091	E	E					MPN526	E	1	0.475	0.0553312	0.483559	0.269445	0.386081	0	0.19304	0.527061	0.481089	0.815802	0.0884154	No change	0.091	0	0	0.091	0	0.091	0.273	0	-
TATA565	11	promoter	647382	647392	1	?	0		6.01934	0	E	E					MPN525	E	1	0.361	0.457519	0	0.22876	0	0	0	0.267537	inf	0.42265	0.374019	No change	0	0	0	0	0	0.091	0.091	0	-
TATA564	11	promoter	646578	646588	1	TSS00430	0	MPN525	3.29546	0.909091	N	N	E	E	1	0.361		-	-	-	5.42222	5.8133	5.61776	0.345969	1.19936	0.772664	5.33761	2.86208	0.00925463	2.03364	Pm	0.909	0.545	0.455	0.455	0.545	0.091	3.318	1	-
TATA563	11	promoter	645814	645824	1	TSS00667	90		1.62803	0.909091	N	N					MPN524	N	3	5.907	8.54641	5.87732	7.21187	9.35362	16.2895	12.8215	9.82755	-0.830126	0.270199	0.568317	No change	0.909	0.455	0.636	0.636	0.273	0.091	3.136	0	-
TATA574	11	promoter	650685	650695	1	?	0		7.12835	1	N	N						-	-	-	9.63807	7.65548	8.64677	9.39246	7.8996	8.64603	8.52633	0.000123578	0.999578	0.000183328	No change	1	0.909	0.909	0.818	0.636	0.364	5.182	0	-
TATA640	11	promoter	737763	737773	1	?	0		-inf	0.909091	N	N					MPN614	N	4	7.422	9.82699	7.98417	8.90558	7.9513	8.81524	8.38327	7.67399	0.0871966	0.658845	0.181216	No change	0.909	0.818	0.727	0.636	0.636	0.364	4.591	0	-
TATA641	11	promoter	737946	737956	1	?	0		1.80735	1	N	N					MPN614	N	4	7.422	8.87857	6.97814	7.92836	5.94863	9.28952	7.61908	8.7142	0.0574057	0.886933	0.0521091	No change	1	0.909	1	0.727	0.636	0.455	5.227	0	-
TATA642	11	promoter	739793	739803	1	TSS00681	0		0	0.727273	F2	N					MPN617	E	1	0.353	1.42943	1.15759	1.29351	0.172984	0.0829463	0.127965	1.50528	3.33746	0.0147574	1.83099	Pm	0.727	0.182	0.273	0.091	0	0.091	1.045	0	-
TATA72	11	promoter	89968	89978	1	?	0		2.70044	0.909091	N	N					MPN076	N	2	3.482	1.90737	2.56648	2.23692	1.85303	1.63403	1.74353	3.11276	0.359506	0.29126	0.535719	No change	0.909	0.364	0.364	0.273	0.182	0.091	2.045	0	-
TATA719	11	promoter	590	600	-1	TSS00698	0		-0.459432	0.363636	F1	E						-	-	-	0.488709	0.0753057	0.282008	0.307805	0	0.153902	0.559658	0.873719	0.668386	0.174973	No change	0.364	0.273	0	0	0	0	0.455	0	-
TATA718	11	promoter	583	593	-1	TSS00698	0		0	0.181818	E	E						-	-	-	0.27202	0	0.13601	0.0576615	0	0.0288307	0.21932	2.23803	0.521384	0.282842	No change	0.182	0.091	0	0	0	0	0.182	0	-
TATA717	11	promoter	580	590	-1	?	0		0	0.181818	E	E						-	-	-	0.27202	0	0.13601	0.0576615	0	0.0288307	0.21932	2.23803	0.521384	0.282842	No change	0.182	0.091	0	0	0	0	0.182	0	-
TATA716	11	promoter	576	586	-1	?	0		0	0	E	E						-	-	-	0	0	0	0	0	0	0				No change	0	0	0	0	0	0	0	0	-
TATA715	11	promoter	281	291	-1	?	0		-inf	0.272727	F1	E						-	-	-	1.01392	0.150611	0.582267	0	0.743143	0.371571	1.16807	0.648042	0.746934	0.126718	No change	0.273	0.182	0	0.182	0.091	0	0.773	0	-
TATA714	11	promoter	258	268	-1	?	0		-inf	0.181818	E	E						-	-	-	0	0	0	0.329428	1.39791	0.863672	0.918242	-inf	0.247346	0.606695	No change	0.182	0.091	0.091	0.091	0.091	0	0.591	0	-
TATA713	11	promoter	205	215	-1	TSS00697	0		-inf	0.272727	F1	E						-	-	-	0.0553312	0.0753057	0.0653184	0.77317	0.820664	0.796917	0.740264	-3.60887	0.00123765	2.9074	Tm	0.273	0.091	0.182	0.091	0	0	0.545	0	-
TATA712	11	promoter	123	133	-1	TSS00567	0		0.584963	0.181818	E	E						-	-	-	0.373269	0.372807	0.373038	0.250143	0.385993	0.318068	0.942842	0.229987	0.503331	0.298147	No change	0.182	0.182	0.273	0.091	0	0	0.682	0	-
TATA711	11	promoter	814660	814670	1	TSS00001	0		0	0.0909091	E	E					MPN686	E	1	0.38	0	0.294458	0.147229	0.0576615	0	0.0288307	0.259523	2.35238	0.5127	0.290137	No change	0.091	0	0	0.091	0	0	0.182	0	-
TATA710	11	promoter	813575	813585	1	TSS00696	0		5.56294	0.181818	E	E					MPN686	E	1	0.38	0	0.186404	0.0932019	0.307805	0	0.153902	0.35003	-0.723584	0.767956	0.114664	No change	0.182	0.091	0.091	0	0	0	0.273	0	-
TATA71	11	promoter	88162	88172	1	TSS00064	0	MPN075	-inf	0	E	E	N	N	3	3.66	MPN074	F1	1	0.705	0.161358	0.587838	0.374598	0	0	0	0.478858	inf	0.22105	0.655509	No change	0	0.091	0	0	0.091	0	0.273	0	-
TATA720	11	promoter	599	609	-1	TSS00698	0		-1	0.727273	F2	N						-	-	-	2.37205	2.91075	2.6414	0.557948	0.820664	0.689306	2.72047	1.93809	0.0227643	1.64275	Pm	0.727	0.455	0.364	0.364	0.091	0	1.909	0	-
TATA709	11	promoter	813345	813355	1	TSS00885	0		0	0.727273	F2	N					MPN685	E	1	0.313	1.12745	0.572877	0.850163	0.772053	1.04787	0.909964	1.43843	-0.0980695	0.864713	0.0631278	No change	0.727	0.273	0.182	0.182	0	0	1.091	0	-
TATA707	11	promoter	805933	805943	1	?	0		2.90689	0.181818	E	E					MPN683	F1	1	1.299	0.0553312	0	0.0276656	0.0576615	0	0.0288307	0.0983014	-0.0595158	0.979385	0.00904651	No change	0.182	0	0	0	0	0	0.091	0	-
TATA706	11	promoter	800874	800884	1	?	0		2.24101	0.363636	F1	E					MPN677	E	1	0.433	0.110662	0.587838	0.34925	0.115323	0	0.0576615	0.554442	2.59858	0.356807	0.447567	No change	0.364	0	0	0	0.091	0	0.364	0	-
TATA705	11	promoter	800592	800602	1	TSS00694	0		3.9542	1	N	N						-	-	-	10.9191	10.5568	10.7379	7.87302	10.9923	9.43264	8.94707	0.186984	0.493223	0.306956	No change	1	0.909	0.909	1	0.636	0.364	5.455	0	-
TATA704	11	promoter	799725	799735	1	TSS00558	0	MPN676	-1	0.909091	N	N	N	N	4	6.662		-	-	-	11.755	10.5869	11.171	5.40621	5.38145	5.39383	8.82437	1.05037	0.010072	1.99688	Pm	0.909	0.909	0.818	0.909	0.636	0.455	5.273	1	-
TATA703	11	promoter	798708	798718	1	?	0		9.67403	0.909091	N	N					MPN674	N	3	5.686	6.83986	7.95932	7.39959	13.7118	11.9326	12.8222	8.88154	-0.793124	0.0355769	1.44883	Tm	0.909	0.909	0.818	0.818	0.636	0.545	5.227	0	-
TATA702	11	promoter	797748	797758	1	TSS00556	0	MPN674	5.68523	1	N	N	N	N	3	5.686		-	-	-	10.819	11.0005	10.9097	12.2179	13.1344	12.6762	8.03109	-0.216504	0.0633637	1.19816	No change	1	0.818	0.818	0.636	0.545	0.545	4.727	1	-
TATA701	11	promoter	797239	797249	1	TSS00692	0		2.19878	0.181818	E	E					MPN673	E	1	0.38	0	0	0	0.115323	0.351725	0.233524	0.308674	-inf	0.186857	0.72849	No change	0.182	0	0	0.091	0	0	0.227	0	-
TATA700	11	promoter	793046	793056	1	?	0		4.68268	0.818182	F2	N					MPN670	F2	2	1.747	0.820696	0.497571	0.659134	0.982193	0.539245	0.760719	1.26751	-0.206792	0.746532	0.126952	No change	0.818	0.364	0.091	0.091	0	0	1	0	-
TATA70	11	promoter	81343	81353	1	TSS00057	0		7.94065	0.909091	N	N					MPN064	N	3	5.128	6.01506	5.93117	5.97311	5.3918	4.20433	4.79807	5.94438	0.31603	0.187065	0.728008	No change	0.909	0.727	0.727	0.636	0.364	0.182	3.773	0	-
TATA7	11	promoter	454	464	1	?	0		2.58496	0.818182	F2	N						-	-	-	4.74508	6.39844	5.57176	4.6111	2.34951	3.48031	5.92168	0.67892	0.273974	0.56229	No change	0.818	0.636	0.727	0.545	0.455	0.182	3.682	0	-
TATA699	11	promoter	791417	791427	1	?	0		5.61738	1	N	N						-	-	-	9.36366	9.39941	9.38153	11.816	11.855	11.8355	8.45278	-0.33523	0.000116234	3.93467	Tm	1	0.909	0.818	0.727	0.636	0.455	5.045	0	-
TATA698	11	promoter	791321	791331	1	TSS00550	0	MPN669	5.34792	1	N	N	E	E	1	0.425	MPN668	N	3	5.095	4.03956	4.59095	4.31526	6.87355	7.99458	7.43407	5.87958	-0.784705	0.0378503	1.42193	Tm	1	0.727	0.545	0.545	0.455	0.182	3.682	1	-
TATA708	11	promoter	807497	807507	1	TSS00695	0		0.584963	0.181818	E	E					MPN684	E	1	0.389	0.0553312	0	0.0276656	0.829823	0	0.414911	0.519047	-3.90664	0.450033	0.346756	No change	0.182	0	0	0.182	0	0	0.364	0	-
TATA697	11	promoter	789343	789353	1	TSS00548	0	MPN666	0	1	N	N	N	N	4	6.802		-	-	-	8.35838	6.23557	7.29697	6.60302	6.23825	6.42063	6.90989	0.184582	0.501279	0.29992	No change	1	0.818	0.636	0.727	0.545	0.182	4.318	1	-
TATA721	11	promoter	675	685	-1	?	0		-inf	0.909091	N	N						-	-	-	3.18567	3.23083	3.20825	7.00219	4.95951	5.98085	4.37542	-0.898563	0.113176	0.946246	No change	0.909	0.727	0.364	0.455	0.273	0.091	2.864	0	-
TATA723	11	promoter	12787	12797	-1	?	0		1.32193	1	N	N						-	-	-	13.4868	11.4242	12.4555	9.84565	7.64703	8.74634	9.42593	0.510034	0.132985	0.876198	No change	1	1	0.909	1	0.727	0.364	5.727	0	-
TATA747	11	promoter	45672	45682	-1	TSS00705	0		1.58496	1	N	N						-	-	-	12.7412	11.541	12.1411	9.45479	11.8774	10.6661	10.376	0.186869	0.389126	0.40991	No change	1	1	0.909	0.909	0.818	0.636	6.045	0	-
TATA746	11	promoter	45210	45220	-1	?	0		2.68012	1	N	N					MPN036	N	4	6.954	11.5385	12.8534	12.196	10.5939	10.7481	10.671	9.16751	0.192703	0.147773	0.830405	No change	1	0.818	0.818	0.818	0.727	0.545	5.364	0	-
TATA745	11	promoter	41196	41206	-1	TSS00029	0	MPN034	0.584963	1	N	N	E	E	1	0.39		-	-	-	7.70403	8.22775	7.96589	7.32075	6.36702	6.84389	7.57567	0.219019	0.175274	0.756282	No change	1	0.818	0.727	0.727	0.545	0.364	4.591	1	-
TATA744	11	promoter	33796	33806	-1	TSS00704	0		0.628031	0.818182	F2	N					MPN028	N	3	5.991	6.07022	6.36839	6.2193	5.66366	5.12601	5.39483	7.30014	0.205175	0.115433	0.937669	No change	0.818	0.818	0.727	0.727	0.636	0.182	4.5	0	-
TATA743	11	promoter	33152	33162	-1	?	0		1.32193	1	N	N					MPN028	N	3	5.991	11.7102	9.30692	10.5085	8.53087	8.80794	8.66941	9.38852	0.277557	0.267769	0.57224	No change	1	0.818	0.909	0.818	0.818	0.455	5.545	0	-
TATA742	11	promoter	33040	33050	-1	TSS00024	0	MPN027	1.84435	1	N	N	N	N	3	5.019		-	-	-	6.6384	7.45428	7.04634	5.48438	7.04876	6.26657	7.57051	0.169198	0.469987	0.327914	No change	1	0.909	0.909	0.636	0.636	0.182	4.727	1	-
TATA741	11	promoter	28969	28979	-1	TSS00702	0		0	0.181818	E	E					MPN023	E	1	0.411	0.568004	0.0753057	0.321655	0.74576	0	0.37288	0.723678	-0.213198	0.919216	0.0365826	No change	0.182	0	0	0	0.091	0.091	0.364	0	-
TATA740	11	promoter	28648	28658	-1	?	0		3.58496	0.272727	F1	E					MPN023	E	1	0.411	0.733998	0	0.366999	0.0576615	0.351725	0.204693	0.715664	0.842314	0.721219	0.141933	No change	0.273	0	0	0.091	0.091	0	0.455	0	-
TATA74	11	promoter	90896	90906	1	?	0		3.99178	0.909091	N	N					MPN076	N	2	3.482	5.32427	4.99906	5.16167	7.50857	7.4618	7.48519	7.17932	-0.5362	0.00496153	2.30438	Tm	0.909	0.818	0.818	0.636	0.545	0.273	4.409	0	-
TATA739	11	promoter	27204	27214	-1	?	0		-inf	0.0909091	E	E					MPN021	E	1	0.385	0	0	0	0.0576615	0	0.0288307	0.0491507	-inf	0.42265	0.374019	No change	0.091	0	0	0	0	0	0.045	0	-
TATA738	11	promoter	23150	23160	-1	TSS00701	0		-inf	1	N	N					MPN020	N	2	1.182	4.58154	4.84799	4.71476	2.64792	2.62601	2.63696	4.392	0.838307	0.00411338	2.3858	Pm	1	0.818	0.545	0.545	0.182	0	3.045	0	-
TATA737	11	promoter	19331	19341	-1	?	0		3.91995	1	N	N					MPN018	F2	2	0.962	5.64717	4.08822	4.86769	2.6467	2.01619	2.33145	4.59568	1.06201	0.0945711	1.02424	No change	1	0.727	0.545	0.455	0.182	0.182	3	0	-
TATA722	11	promoter	12201	12211	-1	?	20		2.45943	0.909091	N	N						-	-	-	19.3697	20.063	19.7163	24.0015	23.1671	23.5843	12.5029	-0.258433	0.0191075	1.7188	Tm	0.909	0.818	0.636	0.545	0.545	0.455	4.273	0	-
TATA736	11	promoter	19263	19273	-1	TSS00575	0		4.55459	0.909091	N	N						-	-	-	6.88847	6.33111	6.60979	7.05651	7.2953	7.17591	7.22827	-0.118557	0.202827	0.692875	No change	0.909	0.727	0.727	0.727	0.636	0.182	4.455	0	-
TATA734	11	promoter	19037	19047	-1	TSS00016	0	MPN017	8.50978	1	N	N	E	F1	1	0.51		-	-	-	2.4769	2.26629	2.37159	6.21298	3.81995	5.01646	4.54821	-1.08081	0.15859	0.799724	No change	1	0.636	0.636	0.545	0.182	0.091	3.045	1	-
TATA733	11	promoter	17496	17506	-1	TSS00014	0	MPN015	8.0264	1	N	N	N	N	3	3.847	MPN016	N	2	2.151	2.18593	0.723488	1.45471	0.846255	0.290407	0.568331	1.93403	1.35593	0.374722	0.426291	No change	1	0.364	0.091	0.182	0.091	0	1.409	1	-
TATA732	11	promoter	16263	16273	-1	?	0		6.30046	0.909091	N	N					MPN014	N	4	7.839	8.41896	9.40935	8.91415	7.3499	7.55747	7.45369	7.20909	0.258144	0.101985	0.991464	No change	0.909	0.818	0.818	0.727	0.364	0.455	4.364	0	-
TATA731	11	promoter	15706	15716	-1	TSS00699	0		1.32193	0.909091	N	N					MPN013	N	3	6.253	8.36227	10.3502	9.35626	0.769096	1.99493	1.38201	7.68795	2.75916	0.0207792	1.68237	Pm	0.909	0.909	0.818	0.727	0.455	0.455	4.636	0	-
TATA730	11	promoter	15050	15060	-1	?	100		4.47426	0.818182	F2	N					MPN013	N	3	6.253	0.608643	2.98819	1.79842	7.23632	9.02731	8.13181	5.62378	-2.17685	0.0510831	1.29172	No change	0.818	0.182	0.273	0.182	0	0	1.136	0	-
TATA73	11	promoter	90482	90492	1	?	0		2.16993	1	N	N					MPN076	N	2	3.482	5.60706	5.54075	5.57391	3.3612	6.15956	4.76038	6.12424	0.227612	0.61984	0.20772	No change	1	0.727	0.818	0.636	0.364	0.182	3.909	0	-
TATA729	11	promoter	14825	14835	-1	?	0		4.50346	1	N	N						-	-	-	8.54405	9.17464	8.85935	11.847	12.2116	12.0293	9.242	-0.441283	0.0129449	1.8879	Tm	1	0.909	0.909	0.818	0.818	0.364	5.545	0	-
TATA728	11	promoter	14799	14809	-1	?	0		4.56847	0.909091	N	N						-	-	-	9.05153	9.05557	9.05355	7.37274	7.7258	7.54927	8.63076	0.262147	0.0134952	1.86982	Pm	0.909	0.909	0.727	0.727	0.727	0.455	5.091	0	-
TATA727	11	promoter	14418	14428	-1	?	0		-1	0.909091	N	N						-	-	-	4.61028	4.33905	4.47466	7.14532	6.30313	6.72423	5.77326	-0.587589	0.0365664	1.43692	Tm	0.909	0.727	0.545	0.636	0.455	0.091	3.682	0	-
TATA726	11	promoter	14314	14324	-1	TSS00009	0	MPN012	-inf	1	N	N	N	N	4	7.677		-	-	-	10.422	10.4255	10.4238	12.3116	12.1165	12.2141	8.67896	-0.22867	0.00295731	2.5291	Tm	1	0.818	0.727	0.818	0.636	0.545	5.091	1	-
TATA725	11	promoter	13991	14001	-1	?	0		4.24447	1	N	N					MPN012	N	4	7.677	14.9039	15.4553	15.1796	13.2738	12.8009	13.0374	10.3918	0.219484	0.0275636	1.55966	Pm	1	0.909	0.818	0.909	0.818	0.727	5.955	0	-
TATA724	11	promoter	13114	13124	-1	?	0		5.33985	1	N	N					MPN011	N	4	7.413	10.8919	11.8512	11.3715	13.4532	11.9495	12.7013	11.1321	-0.159557	0.274433	0.561564	No change	1	1	1	0.909	0.909	0.727	6.409	0	-
TATA735	11	promoter	19260	19270	-1	TSS00575	0	MPNt02	4.55459	0.818182	F2	N	E	E	1	0.302		-	-	-	5.3902	4.79441	5.0923	7.35111	7.80332	7.57722	6.35918	-0.57335	0.0219091	1.65938	Tm	0.818	0.636	0.636	0.636	0.545	0.182	3.909	1	-
TATA749	11	promoter	46149	46159	-1	TSS00033	100	MPN037a	2.58496	0.727273	F2	N	N	N	4	7.255	MPN037	N	4	7.694	4.59157	14.7439	9.66773	17.0667	9.02731	13.047	9.56001	-0.432469	0.653786	0.184564	No change	0.727	0.636	0.455	0.455	0.182	0	2.5	0	-
TATA696	11	promoter	787564	787574	1	TSS00691	0		1.12553	0.272727	F1	E					MPN664	E	1	0.339	0.0553312	0.587838	0.321584	0.501403	1.12914	0.81527	1.32523	-1.34208	0.353169	0.452017	No change	0.273	0.091	0.091	0.091	0.182	0	0.818	0	-
TATA694	11	promoter	786455	786465	1	?	0		1.32193	0.727273	F2	N					MPN662	F2	3	3.776	1.57538	0.196348	0.885863	1.76907	1.56381	1.66644	2.75303	-0.911614	0.379248	0.421077	No change	0.727	0.364	0.182	0.273	0.182	0.091	1.773	0	-
TATA666	11	promoter	769609	769619	1	?	0		2.37346	1	N	N					MPN643	N	4	8.359	9.48595	8.84432	9.16513	14.954	12.0384	13.4962	9.62961	-0.558328	0.101086	0.995311	No change	1	0.909	0.909	0.909	0.727	0.545	5.682	0	-
TATA665	11	promoter	769484	769494	1	?	0		2.32193	1	N	N					MPN643	N	4	8.359	11.5495	11.511	11.5302	11.0788	10.4404	10.7596	10.255	0.099801	0.137544	0.861557	No change	1	0.909	0.909	0.909	0.818	0.636	5.955	0	-
TATA664	11	promoter	769078	769088	1	?	0		1.26849	1	N	N					MPN643	N	4	8.359	9.63727	7.45038	8.54383	9.3885	10.0766	9.73256	9.62961	-0.187937	0.408662	0.388636	No change	1	0.909	0.909	0.909	0.727	0.545	5.682	0	-
TATA663	11	promoter	769052	769062	1	?	0		0.669851	0.909091	N	N					MPN643	N	4	8.359	11.7892	11.4969	11.643	14.464	15.6333	15.0486	10.3998	-0.370162	0.0299143	1.52412	Tm	0.909	0.909	0.818	0.818	0.818	0.818	5.864	0	-
TATA662	11	promoter	767994	768004	1	?	10		2.45943	1	N	N					MPN641	N	3	6.03	14.3369	15.2274	14.7822	10.0548	9.02731	9.54106	9.82755	0.631639	0.0164124	1.78483	Pm	1	0.818	1	0.636	0.364	0.091	4.091	0	-
TATA661	11	promoter	767685	767695	1	?	0		-1	1	N	N					MPN641	N	3	6.03	5.30013	5.72304	5.51158	10.6335	9.25943	9.94648	8.03872	-0.85172	0.0252815	1.5972	Tm	1	1	0.818	0.727	0.636	0.273	4.955	0	-
TATA660	11	promoter	767683	767693	1	?	0		-1	1	N	N					MPN641	N	3	6.03	3.26142	4.218	3.73971	7.71658	7.57111	7.64384	6.4627	-1.03137	0.0150108	1.8236	Tm	1	0.909	0.636	0.636	0.455	0.182	4.091	0	-
TATA66	11	promoter	75197	75207	1	TSS00052	0	MPN059	7.52534	0.0909091	E	E	E	E	1	0.521	MPN058	F1	1	0.475	0	0.0753057	0.0376529	0	0	0	0.0491507	inf	0.42265	0.374019	No change	0.091	0	0	0	0	0	0.045	0	-
TATA659	11	promoter	764345	764355	1	TSS00523	0	MPN638	5.75124	0.909091	N	N	N	N	4	8.006		-	-	-	9.04675	8.87329	8.96002	7.94885	8.13815	8.0435	7.13797	0.155679	0.0190606	1.71986	Pm	0.909	0.727	0.727	0.727	0.545	0.273	4.364	1	-
TATA658	11	promoter	763845	763855	1	?	0		6.38763	0	E	E					MPN637	E	1	0.386	0	0	0	0	0	0	0				No change	0	0	0	0	0	0	0	0	-
TATA657	11	promoter	762571	762581	1	TSS00522	0	MPN636	4.63068	0.909091	N	N	E	E	1	0.517		-	-	-	7.20121	7.75826	7.47973	6.11928	5.11871	5.61899	6.88534	0.412675	0.0830647	1.08058	No change	0.909	0.909	0.818	0.727	0.455	0.182	4.364	1	-
TATA656	11	promoter	761060	761070	1	TSS00521	0		4.96053	0.909091	N	N						-	-	-	9.5702	9.53913	9.55466	10.7693	9.67087	10.2201	9.20866	-0.0971271	0.349542	0.456501	No change	0.909	0.818	0.818	0.818	0.818	0.455	5.409	0	-
TATA667	11	promoter	769792	769802	1	?	0		2.82597	0.818182	F2	N					MPN644	N	4	7.326	1.65039	1.0687	1.35955	10.1851	9.61259	9.89886	7.59317	-2.86414	0.0022761	2.64281	Tm	0.818	0.636	0.727	0.727	0.636	0.364	4.5	0	-
TATA655	11	promoter	761006	761016	1	?	0		4.77179	0.909091	N	N						-	-	-	8.52363	10.5364	9.53003	16.3101	14.9731	15.6416	9.31235	-0.714833	0.0369305	1.43261	Tm	0.909	0.818	0.727	0.727	0.727	0.727	5.273	0	-
TATA653	11	promoter	759456	759466	1	TSS00518	0	MPN633	5.35114	1	N	N	N	N	4	7.594		-	-	-	11.2206	12.1977	11.7091	9.93235	11.2105	10.5714	10.4496	0.147466	0.29286	0.53334	No change	1	1	1	1	0.818	0.545	6.182	1	-
TATA652	11	promoter	757796	757806	1	TSS00516	0	MPN631	2.58496	1	N	N	E	E	1	0.513		-	-	-	10.3549	9.52357	9.93923	12.8444	11.1648	12.0046	8.10463	-0.27238	0.158356	0.800366	No change	1	0.818	0.909	0.727	0.545	0.455	4.864	1	-
TATA651	11	promoter	757383	757393	1	TSS00683	0		1.32193	0	E	E					MPN630	E	1	0.601	0.322716	0	0.161358	0	0	0	0.242037	inf	0.42265	0.374019	No change	0	0.182	0	0	0	0	0.182	0	-
TATA650	11	promoter	756492	756502	1	?	0		0.584963	1	N	N						-	-	-	12.0381	10.4	11.2191	8.28703	12.9198	10.6034	10.5399	0.0814215	0.825536	0.0832638	No change	1	1	1	1	0.909	0.455	6.273	0	-
TATA65	11	promoter	71787	71797	1	?	0		7.87316	0.0909091	E	E					MPN055	E	1	0.367	0	0	0	0.0576615	0	0.0288307	0.0491507	-inf	0.42265	0.374019	No change	0.091	0	0	0	0	0	0.045	0	-
TATA649	11	promoter	756490	756500	1	?	0		0.584963	1	N	N						-	-	-	11.7201	10.3772	11.0487	7.68796	11.493	9.59047	9.71991	0.204202	0.544909	0.263676	No change	1	0.909	0.909	0.909	0.818	0.455	5.773	0	-
TATA648	11	promoter	752013	752023	1	TSS00511	0		2.06413	1	N	N					MPN626	N	4	7.087	10.9354	10.0245	10.48	12.9249	11.0043	11.9646	8.88416	-0.191135	0.29728	0.526834	No change	1	0.909	0.909	0.818	0.727	0.364	5.364	0	-
TATA647	11	promoter	751401	751411	1	TSS00510	0	MPN626	10.2354	1	N	N	N	N	4	7.087		-	-	-	9.95406	10.9272	10.4406	10.9498	11.3766	11.1632	9.13495	-0.0965399	0.306881	0.513031	No change	1	0.909	1	0.909	0.636	0.455	5.5	1	-
TATA646	11	promoter	751170	751180	1	TSS00509	0	MPN624	8.82264	1	N	N	N	F2	2	2.936		-	-	-	9.79789	8.66138	9.22964	6.70514	8.08356	7.39435	8.39561	0.31985	0.176274	0.753813	No change	1	0.909	0.818	0.818	0.636	0.364	5.091	1	-
TATA645	11	promoter	749734	749744	1	TSS00508	0	MPN623	1.80735	0.909091	N	N	N	F2	2	1.668		-	-	-	12.4428	9.16397	10.8034	9.15277	9.45542	9.3041	10.4734	0.215546	0.458603	0.338563	No change	0.909	0.909	0.909	0.909	0.818	0.727	6	1	-
TATA644	11	promoter	742319	742329	1	?	0		0	1	N	N					MPN619	F2	2	1.417	8.70063	10.2068	9.45373	7.02269	7.17079	7.09674	8.41237	0.413727	0.0894613	1.04836	No change	1	0.909	0.727	0.727	0.727	0.364	5.045	0	-
TATA643	11	promoter	740244	740254	1	?	0		0	0.909091	N	N						-	-	-	7.20195	6.07501	6.63848	6.495	5.9485	6.22175	6.22867	0.0935329	0.574229	0.240915	No change	0.909	0.727	0.636	0.545	0.455	0.273	3.818	0	-
TATA654	11	promoter	760279	760289	1	?	0		7.43576	1	N	N					MPN633	N	4	7.594	14.586	15.23	14.908	17.1809	16.805	16.9929	10.9846	-0.188848	0.0305262	1.51533	Tm	1	1	1	1	0.818	0.727	6.364	0	-
TATA695	11	promoter	787534	787544	1	TSS00691	0		-0.137504	0.0909091	E	E					MPN664	E	1	0.339	0.256058	0	0.128029	0	0.178533	0.0892666	0.30088	0.520277	0.827034	0.0824767	No change	0.091	0.091	0.091	0	0	0	0.227	0	-
TATA668	11	promoter	770021	770031	1	TSS00685	0		2.32193	0.818182	F2	N					MPN644	N	4	7.326	6.85801	5.04815	5.95308	16.8829	15.5633	16.2231	9.14218	-1.44634	0.0116831	1.93244	Tm	0.818	0.727	0.727	0.727	0.727	0.727	5.136	0	-
TATA67	11	promoter	77188	77198	1	TSS00054	0		8.83059	0.181818	E	E					MPN060	E	1	0.389	0.534627	0	0.267314	0.0576615	0.357066	0.207364	0.67173	0.366368	0.862944	0.0640172	No change	0.182	0.273	0	0.091	0	0	0.5	0	-
TATA693	11	promoter	785244	785254	1	TSS00689	0		1	1	N	N					MPN661	N	2	2.542	1.97347	2.22865	2.10106	2.37494	2.91099	2.64297	3.03551	-0.331043	0.209462	0.678895	No change	1	0.909	0.455	0.273	0	0	2.273	0	-
TATA692	11	promoter	784399	784409	1	?	0		-inf	0.0909091	E	E						-	-	-	0.51285	0.483559	0.498205	0	0	0	0.584225	inf	0.000863068	3.06396	Pm	0.091	0	0	0	0	0.182	0.227	0	-
TATA691	11	promoter	783845	783855	1	?	0		0.398549	0.0909091	E	E					MPN659	E	1	0.424	0	0	0	0.271767	1.21938	0.745574	0.748073	-inf	0.256234	0.591363	No change	0.091	0	0.091	0.091	0.091	0	0.455	0	-
TATA690	11	promoter	783526	783536	1	?	0		0	0.0909091	E	E					MPN659	E	1	0.424	0.0553312	0	0.0276656	0	0.178533	0.0892666	0.170169	-1.69003	0.577545	0.238414	No change	0.091	0.091	0	0	0	0	0.136	0	-
TATA69	11	promoter	79755	79765	1	?	0		8.37089	0.454545	F1	E					MPN063	E	1	0.504	2.71738	1.79949	2.25843	0.288307	0	0.144154	2.09601	3.96964	0.0480658	1.31816	Pm	0.455	0.182	0.182	0.273	0.182	0	1.364	0	-
TATA689	11	promoter	783521	783531	1	?	0		0	0.0909091	E	E					MPN659	E	1	0.424	0.0553312	0	0.0276656	0.192482	0	0.0962408	0.170169	-1.79856	0.564177	0.248585	No change	0.091	0.091	0	0	0	0	0.136	0	-
TATA688	11	promoter	781634	781644	1	?	0		2.64909	0.0909091	E	E					MPN656	E	1	0.439	0.0553312	0	0.0276656	0	0.178533	0.0892666	0.170169	-1.69003	0.577545	0.238414	No change	0.091	0.091	0	0	0	0	0.136	0	-
TATA687	11	promoter	781472	781482	1	?	0		3.08746	0	E	E					MPN656	E	1	0.439	0.457519	0.483559	0.470539	1.30137	0.178533	0.739954	1.35502	-0.65312	0.678746	0.168292	No change	0	0.091	0.091	0.091	0.091	0.182	0.682	0	-
TATA686	11	promoter	780379	780389	1	?	100		8.34167	0.909091	N	N					MPN655	N	4	6.509	14.3369	20.063	17.2	24.0015	23.1671	23.5843	12.5029	-0.455418	0.158075	0.801137	No change	0.909	0.545	0.636	0.364	0.273	0.273	3	0	-
TATA685	11	promoter	780132	780142	1	TSS00535	0		4.50924	1	N	N					MPN655	N	4	6.509	9.40957	10.558	9.9838	10.2343	11.4913	10.8628	8.82643	-0.121732	0.410354	0.386841	No change	1	0.818	0.727	0.727	0.727	0.545	5.136	0	-
TATA684	11	promoter	779686	779696	1	?	0		-3.45943	0.727273	F2	N					MPN654	N	4	6.724	5.94896	4.44745	5.19821	7.47374	8.44001	7.95688	6.09965	-0.614189	0.0907097	1.04235	No change	0.727	0.636	0.636	0.545	0.545	0.182	3.727	0	-
TATA683	11	promoter	779106	779116	1	?	0		0.862496	1	N	N						-	-	-	11.0877	10.9562	11.022	7.85982	7.68423	7.77203	7.95717	0.50402	0.00113724	2.94415	Pm	1	0.818	0.909	0.818	0.455	0.455	4.818	0	-
TATA669	11	promoter	771639	771649	1	?	0		0.584963	0.909091	N	N					MPN646	N	4	7.589	10.7578	10.9381	10.8479	13.9101	13.6216	13.7658	10.0113	-0.343669	0.00338075	2.47099	Tm	0.909	0.818	0.818	0.818	0.818	0.727	5.682	0	-
TATA682	11	promoter	778749	778759	1	?	0		5.38763	1	N	N					MPN653	N	4	7.32	6.15302	7.459	6.80601	13.7741	15.6092	14.6917	9.91448	-1.11012	0.019792	1.70351	Tm	1	1	1	1	0.818	0.364	6	0	-
TATA680	11	promoter	777625	777635	1	?	0		3.58496	1	N	N					MPN652	N	4	8.172	9.9272	10.3145	10.1208	10.1938	8.46894	9.33135	8.23177	0.117169	0.466003	0.331611	No change	1	0.909	0.727	0.727	0.545	0.545	4.864	0	-
TATA965	11	promoter	322593	322603	-1	?	100		2.16993	0.818182	F2	N						-	-	-	19.3697	20.063	19.7163	17.0667	23.1671	20.1169	12.5029	-0.0290139	0.908132	0.041851	No change	0.818	0.636	0.545	0.545	0.364	0.182	3.318	0	-
TATA679	11	promoter	777425	777435	1	TSS00532	0		1.91561	1	N	N					MPN651_MPN652	N_N	4_4	7.773_8.172	8.95223	10.2852	9.6187	7.28494	6.99928	7.14211	8.20984	0.429492	0.0680987	1.16686	No change	1	1	1	0.727	0.545	0.364	5.045	0	-
TATA678	11	promoter	777239	777249	1	?	0		-1	1	N	N					MPN651	N	4	7.773	11.3087	11.1048	11.2068	10.8505	11.1948	11.0227	9.41924	0.0238951	0.454704	0.342271	No change	1	0.909	0.909	0.818	0.727	0.545	5.545	0	-
TATA677	11	promoter	776185	776195	1	TSS00531	0	MPN651	4.17356	1	N	N	N	N	4	7.773		-	-	-	8.47193	8.40062	8.43627	13.2265	12.6745	12.9505	9.97164	-0.61833	0.00378013	2.42249	Tm	1	1	1	0.909	0.818	0.455	5.955	1	-
TATA676	11	promoter	775944	775954	1	TSS00686	0		2.90689	1	N	N						-	-	-	12.6252	11.7561	12.1906	17.8	19.1192	18.4596	11.9678	-0.598597	0.0155077	1.80945	Tm	1	1	1	1	1	0.818	6.818	0	-
TATA675	11	promoter	773882	773892	1	?	0		-0.211504	0.818182	F2	N						-	-	-	13.6848	13.4278	13.5563	11.9536	11.6476	11.8006	9.38422	0.200108	0.0127046	1.89604	Pm	0.818	0.909	0.727	0.727	0.727	0.727	5.318	0	-
TATA674	11	promoter	773811	773821	1	?	0		1.54057	0.818182	F2	N						-	-	-	13.9073	13.432	13.6696	8.29565	6.71388	7.50476	9.46746	0.865097	0.0174756	1.75757	Pm	0.818	0.818	0.909	0.818	0.727	0.636	5.455	0	-
TATA673	11	promoter	773803	773813	1	?	0		1.73039	0.818182	F2	N						-	-	-	13.9625	12.8529	13.4077	7.67375	6.6189	7.14632	9.96212	0.907786	0.0146202	1.83505	Pm	0.818	0.818	0.818	0.818	0.818	0.727	5.636	0	-
TATA672	11	promoter	773729	773739	1	?	0		3.18442	0.909091	N	N						-	-	-	13.7402	14.395	14.0676	11.7497	12.1429	11.9463	9.8009	0.235807	0.0309133	1.50985	Pm	0.909	0.818	0.818	0.727	0.818	0.727	5.545	0	-
TATA671	11	promoter	773475	773485	1	?	0		0	1	N	N					MPN648	N	4	7.951	10.1561	10.3145	10.2353	9.39135	8.93414	9.16274	8.53149	0.159699	0.0472973	1.32516	Pm	1	0.818	0.727	0.909	0.545	0.545	5.045	0	-
TATA670	11	promoter	772709	772719	1	?	0		1.12553	1	N	N					MPN647	N	4	7.345	6.41321	5.07708	5.74514	13.8896	12.9188	13.4042	9.46818	-1.22227	0.0114255	1.94212	Tm	1	0.818	0.818	0.909	0.818	0.455	5.591	0	-
TATA681	11	promoter	778538	778548	1	TSS00533	0		3.70044	1	N	N					MPN653	N	4	7.32	10.2724	11.363	10.8177	9.86149	9.88306	9.87227	9.14106	0.131943	0.225156	0.647516	No change	1	0.909	0.818	0.909	0.636	0.545	5.409	0	-
TATA963	11	promoter	320140	320150	-1	?	0		2.16993	0	E	E					MPN269	E	1	0.411	0.317938	0	0.158969	0.192482	0	0.0962408	0.331391	0.724025	0.767835	0.114732	No change	0	0.091	0	0.091	0	0	0.227	0	-
TATA1391	11	promoter	777414	777424	-1	?	0		2	1	N	N					MPN651_MPN652	N_N	4_4	7.773_8.172	13.0709	11.9135	12.4922	15.0664	14.7938	14.9301	10.7901	-0.257198	0.0546457	1.26244	No change	1	0.909	0.909	0.909	0.818	0.818	6.136	0	-
TATA139	11	promoter	145954	145964	1	?	0		3.13303	1	N	N					MPN111	N	4	7.647	13.215	12.9624	13.0887	10.0561	9.47456	9.76533	10.8539	0.422581	0.00897655	2.04689	Pm	1	1	0.909	1	0.818	0.727	6.273	0	-
TATA1099	11	promoter	477079	477089	-1	?	0		3.16993	1	N	N					MPN397	N	3	4.397	2.37028	2.49645	2.43337	2.29677	1.92444	2.1106	2.55144	0.205299	0.242287	0.61567	No change	1	0.545	0.455	0.273	0	0	1.909	0	-
TATA11	11	promoter	1090	1100	1	?	0		8.38469	0.272727	F1	E					MPN001	F1	1	0.574	0.735354	0.196348	0.465851	0.115323	0.178533	0.146928	0.851591	1.66476	0.36084	0.442685	No change	0.273	0.273	0.091	0.091	0	0	0.636	0	-
TATA110	11	promoter	117067	117077	1	?	100		3.82597	0.818182	F2	N						-	-	-	8.6569	5.03863	6.84776	24.0015	23.1671	23.5843	12.5029	-1.78412	0.0120834	1.91781	Tm	0.818	0.636	0.455	0.455	0.273	0.182	2.909	0	-
TATA1100	11	promoter	477220	477230	-1	TSS00806	0		2.80735	0.909091	N	N					MPN397	N	3	4.397	4.409	3.40832	3.90866	7.77202	5.61115	6.69159	6.47033	-0.775676	0.144424	0.840359	No change	0.909	0.909	0.818	0.818	0.364	0.091	4.227	0	-
TATA1101	11	promoter	481968	481978	-1	?	0		10.5915	0.909091	N	N						-	-	-	7.09146	7.61441	7.35294	6.94332	5.55999	6.25165	6.87865	0.234083	0.274837	0.560925	No change	0.909	0.818	0.818	0.545	0.455	0.364	4.182	0	-
TATA1102	11	promoter	482079	482089	-1	TSS00322	0	MPN400	8.77673	0.909091	N	N	N	N	3	4.182		-	-	-	7.52567	6.37486	6.95027	4.78704	4.76408	4.77556	5.4817	0.541399	0.0634429	1.19762	No change	0.909	0.545	0.455	0.364	0.364	0.455	3.182	1	-
TATA1103	11	promoter	482713	482723	-1	TSS00586	0	MPNt22	8.80296	0.636364	F2	N	E	E	1	0.24		-	-	-	8.20147	6.6983	7.44988	3.67063	3.96031	3.81547	5.3832	0.965357	0.0416051	1.38085	Pm	0.636	0.455	0.364	0.455	0.455	0.364	3.091	1	-
TATA1104	11	promoter	482724	482734	-1	TSS00586	0		8.74315	1	N	N					MPN401	E	1	0.315	10.3397	9.40935	9.87451	11.916	13.4061	12.6611	9.23136	-0.35862	0.0866349	1.06231	No change	1	0.909	0.818	0.909	0.727	0.455	5.5	0	-
TATA1105	11	promoter	483238	483248	-1	TSS00323	0	MPN401	2.94145	1	N	N	E	E	1	0.315		-	-	-	13.2208	14.68	13.9504	7.95119	7.38555	7.66837	10.1753	0.863314	0.0151646	1.81917	Pm	1	0.909	1	0.818	0.818	0.636	5.909	1	-
TATA1106	11	promoter	483407	483417	-1	?	0		2.58496	0.181818	E	E						-	-	-	0.568182	0.483559	0.52587	0	0	0	0.633375	inf	0.00641156	2.19304	Pm	0.182	0	0	0	0	0.182	0.273	0	-
TATA1107	11	promoter	483672	483682	-1	?	0		-inf	0.363636	F1	E					MPN402	E	1	0.304	0.110662	0	0.0553312	0.271767	0.0829463	0.177356	0.327313	-1.68049	0.380828	0.419271	No change	0.364	0	0.091	0	0	0	0.273	0	-
TATA1108	11	promoter	486068	486078	-1	?	0		2.58496	1	N	N					MPN404	N	3	6.165	12.7917	13.7721	13.2819	11.2028	12.9023	12.0525	9.73572	0.140128	0.336789	0.472642	No change	1	0.818	0.818	0.909	0.818	0.545	5.682	0	-
TATA1109	11	promoter	486074	486084	-1	?	0		2.58496	1	N	N					MPN404	N	3	6.165	14.9481	15.609	15.2785	11.9954	13.1933	12.5944	11.0442	0.278728	0.059237	1.22741	No change	1	0.909	1	1	1	0.545	6.455	0	-
TATA111	11	promoter	118212	118222	1	TSS00569	0		3.54057	0.454545	F1	E						-	-	-	1.73019	1.36118	1.54569	2.87584	2.92676	2.9013	1.91635	-0.908452	0.0183582	1.73617	Tm	0.455	0.273	0.182	0.182	0.091	0.091	1.227	0	-
TATA1110	11	promoter	487572	487582	-1	?	0		7.7485	1	N	N					MPN407	N	4	7.162	14.6026	15.0154	14.809	15.6449	15.1989	15.4219	11.7003	-0.0585072	0.181224	0.741784	No change	1	1	1	1	1	0.727	6.727	0	-
TATA1111	11	promoter	490190	490200	-1	TSS00329	0	MPN407	2.32193	1	N	N	N	N	4	7.162		-	-	-	10.0329	10.517	10.2749	10.9629	10.896	10.9294	8.82643	-0.0890864	0.115679	0.936746	No change	1	0.818	0.727	0.727	0.727	0.545	5.136	1	-
TATA1112	11	promoter	490275	490285	-1	?	0		0.932886	1	N	N						-	-	-	5.95318	9.80127	7.87723	6.90737	3.99341	5.45039	7.4653	0.531328	0.420521	0.376213	No change	1	0.727	0.818	0.636	0.636	0.273	4.545	0	-
TATA1113	11	promoter	490392	490402	-1	?	0		2.45943	1	N	N					MPN408	N	3	4.965	2.12364	3.43125	2.77744	2.12479	1.59246	1.85863	3.16101	0.57952	0.322793	0.491076	No change	1	0.636	0.545	0.273	0.091	0	2.273	0	-
TATA1114	11	promoter	491410	491420	-1	TSS00807	0		2.70044	1	N	N					MPN408	N	3	4.965	7.62535	7.68553	7.65544	6.25298	6.84542	6.5492	7.46956	0.225167	0.0654137	1.18433	No change	1	0.909	0.818	0.727	0.455	0.364	4.591	0	-
TATA1115	11	promoter	491716	491726	-1	TSS00808	0		0	1	N	N					MPN408	N	3	4.965	6.19318	6.49579	6.34448	5.93899	6.71805	6.32852	7.04844	0.00363464	0.972997	0.0118884	No change	1	0.909	1	0.818	0.364	0.182	4.545	0	-
TATA1116	11	promoter	495324	495334	-1	?	0		1.88042	0.909091	N	N					MPN411	N	4	8.873	12.2078	11.9722	12.09	9.1339	7.20257	8.16823	8.25616	0.565717	0.0563794	1.24888	No change	0.909	0.909	0.818	0.818	0.545	0.455	4.955	0	-
TATA1117	11	promoter	495440	495450	-1	?	0		2.24101	1	N	N					MPN411	N	4	8.873	14.2898	15.606	14.9479	15.1652	13.6527	14.4089	10.5128	0.052981	0.644635	0.190686	No change	1	1	0.818	0.909	0.818	0.727	6.045	0	-
TATA1118	11	promoter	495498	495508	-1	?	0		2.16993	1	N	N					MPN411	N	4	8.873	9.11341	10.2553	9.68433	11.9267	10.4422	11.1845	8.89997	-0.207771	0.250317	0.60151	No change	1	0.818	0.818	0.818	0.727	0.455	5.273	0	-
TATA1119	11	promoter	495843	495853	-1	?	0		1.32193	1	N	N					MPN411	N	4	8.873	9.48668	12.0376	10.7621	6.82291	5.44534	6.13413	8.67284	0.811032	0.0856812	1.06711	No change	1	0.818	0.909	0.818	0.636	0.455	5.182	0	-
TATA112	11	promoter	121225	121235	1	?	0		20.9767	0	E	E					Mpnr02	E	1	0.365	0	0.294458	0.147229	0	0	0	0.210373	inf	0.42265	0.374019	No change	0	0	0	0.091	0	0	0.136	0	-
TATA1098	11	promoter	476451	476461	-1	TSS00319	0		2.90689	0.636364	F2	N						-	-	-	5.8219	5.62235	5.72212	3.96657	4.36063	4.1636	4.66752	0.45872	0.0194953	1.71007	Pm	0.636	0.455	0.364	0.455	0.273	0.364	2.727	0	-
TATA1097	11	promoter	476450	476460	-1	TSS00319	0		2.90689	0.727273	F2	N						-	-	-	7.58277	7.44626	7.51452	5.51808	5.84149	5.67979	5.80415	0.403844	0.0090279	2.04441	Pm	0.727	0.545	0.455	0.545	0.364	0.455	3.364	0	-
TATA1096	11	promoter	473485	473495	-1	TSS00317	0		9.48839	0.909091	N	N						-	-	-	0.689436	1.34305	1.01624	10.1907	10.3844	10.2875	6.70753	-3.33958	0.0013489	2.87002	Tm	0.909	0.818	0.636	0.545	0.545	0.273	4.091	0	-
TATA1095	11	promoter	472919	472929	-1	TSS00316	0		9.00907	1	N	N						-	-	-	10.0882	7.24572	8.66698	3.30576	2.07404	2.6899	6.9032	1.68798	0.0610706	1.21417	No change	1	0.727	0.636	0.545	0.545	0.364	4.136	0	-
TATA1071	11	promoter	449311	449321	-1	TSS00298	0		6.15159	0.818182	F2	N						-	-	-	9.81758	8.82965	9.32361	10.2154	9.99353	10.1045	8.24927	-0.11603	0.262936	0.58015	No change	0.818	0.727	0.727	0.727	0.636	0.545	4.773	0	-
TATA1072	11	promoter	449351	449361	-1	TSS00298	0	MPN375	5.65821	1	N	N	N	N	3	5.301		-	-	-	13.103	13.7561	13.4295	7.78177	8.3876	8.08468	9.29822	0.732146	0.00687377	2.16281	Pm	1	0.818	0.909	0.818	0.727	0.545	5.455	1	-
TATA1073	11	promoter	449378	449388	-1	?	0		5.05034	1	N	N						-	-	-	10.4852	11.5567	11.021	10.6941	9.01826	9.85616	8.45183	0.161153	0.362163	0.441096	No change	1	0.818	0.818	0.818	0.545	0.545	5	0	-
TATA1074	11	promoter	449385	449395	-1	?	0		5.00205	1	N	N						-	-	-	10.2168	10.1477	10.1823	9.81369	9.34363	9.57866	7.94136	0.0881667	0.126214	0.898892	No change	1	0.909	1	0.818	0.455	0.364	4.909	0	-
TATA1075	11	promoter	449408	449418	-1	?	0		4.89592	1	N	N						-	-	-	8.27029	7.96592	8.1181	12.153	11.9675	12.0603	8.82458	-0.571046	0.00203733	2.69094	Tm	1	1	0.909	0.818	0.545	0.545	5.273	0	-
TATA1076	11	promoter	452961	452971	-1	TSS00299	0	MPN376	4.09132	1	N	N	N	N	4	6.399		-	-	-	11.3772	13.4749	12.4261	17.4264	17.5799	17.5031	11.0907	-0.494245	0.0403308	1.39436	Tm	1	0.909	0.909	1	0.909	0.727	6.364	1	-
TATA1077	11	promoter	453309	453319	-1	TSS00584	0	MPNt17	1.80735	1	N	N	E	E	1	0.388		-	-	-	7.32961	9.28197	8.30579	5.39869	3.10217	4.25043	7.16162	0.966509	0.114812	0.940013	No change	1	0.909	0.727	0.727	0.545	0.182	4.5	1	-
TATA1078	11	promoter	456244	456254	-1	?	0		1	0.545455	F1	E					MPN379	E	1	0.487	0.956678	1.30868	1.13268	0.172984	0.660197	0.416591	1.57695	1.44304	0.140061	0.853681	No change	0.545	0.182	0.182	0.182	0.091	0	1.091	0	-
TATA1079	11	promoter	457737	457747	-1	?	0		4.85798	0.909091	N	N					MPN380	N	3	5.158	4.45429	5.0718	4.76305	9.64261	8.87244	9.25752	6.96895	-0.958742	0.0118462	1.92642	Tm	0.909	0.818	0.818	0.545	0.545	0.273	4.273	0	-
TATA108	11	promoter	116400	116410	1	TSS00083	100		3.57949	0.454545	F1	E						-	-	-	0.608643	0	0.304321	0.634276	0.912409	0.773343	0.540657	-1.34551	0.296023	0.528674	No change	0.455	0	0	0	0	0	0.227	0	-
TATA1080	11	promoter	457997	458007	-1	?	0		1	1	N	N						-	-	-	11.2869	10.6645	10.9757	4.68217	2.80454	3.74336	8.81062	1.55191	0.0181932	1.74009	Pm	1	0.909	0.818	0.727	0.727	0.455	5.227	0	-
TATA1081	11	promoter	460217	460227	-1	?	0		9.05984	0.545455	F1	E					MPN383	F1	1	0.668	0.733998	0.346959	0.540479	0.365466	0.373353	0.369409	1.02549	0.549017	0.470034	0.327871	No change	0.545	0.182	0.091	0	0.091	0	0.727	0	-
TATA1120	11	promoter	496010	496020	-1	TSS00333	80	MPN411	-inf	0.909091	N	N	N	N	4	8.873		-	-	-	14.3369	20.063	17.2	24.0015	23.1671	23.5843	12.5029	-0.455418	0.158075	0.801137	No change	0.909	0.818	0.545	0.727	0.364	0.273	3.909	0	-
TATA1082	11	promoter	460349	460359	-1	?	0		9.01402	0.909091	N	N					MPN384	E	1	0.409	6.68927	6.42197	6.55562	8.44001	10.1842	9.31212	7.03186	-0.506377	0.0889862	1.05068	No change	0.909	0.818	0.818	0.727	0.455	0.273	4.364	0	-
TATA1084	11	promoter	463093	463103	-1	TSS00306	0		8.07924	1	N	N						-	-	-	6.30367	9.1993	7.75148	9.22748	9.71468	9.47108	8.37981	-0.289057	0.36215	0.441112	No change	1	1	0.909	0.818	0.636	0.273	5.182	0	-
TATA1085	11	promoter	463822	463832	-1	TSS00307	0	MPN386	8.24793	1	N	N	N	N	3	4.001		-	-	-	3.72897	3.9575	3.84324	4.92865	4.85723	4.89294	4.44917	-0.34838	0.012758	1.89422	Tm	1	0.818	0.545	0.455	0.182	0.091	3	1	-
TATA1086	11	promoter	463919	463929	-1	TSS00572	0	MPNs01	9.8217	0.636364	F2	N	E	E	1	0.513		-	-	-	4.80097	5.6524	5.22669	5.40773	5.38458	5.39615	4.86208	-0.0460352	0.729137	0.137191	No change	0.636	0.545	0.455	0.545	0.273	0.273	2.955	1	-
TATA1087	11	promoter	465180	465190	-1	TSS00308	0		10.5647	0.909091	N	N					MPN388	F2	2	1.445	1.18933	0.955628	1.07248	0.596112	0.427372	0.511742	1.31666	1.06746	0.0601642	1.22066	No change	0.909	0.364	0.091	0.091	0	0	1.045	0	-
TATA1088	11	promoter	465350	465360	-1	?	0		11.7053	0.818182	F2	N					MPN388	F2	2	1.445	0.804734	1.19028	0.997509	2.95835	1.56292	2.26064	2.05005	-1.18033	0.223102	0.651496	No change	0.818	0.273	0.182	0	0.182	0.091	1.318	0	-
TATA1089	11	promoter	469034	469044	-1	TSS00312	0	MPN391	6.99795	1	N	N	E	F1	1	0.728		-	-	-	11.3824	11.1808	11.2816	8.21119	7.11893	7.66506	8.32112	0.557598	0.0227784	1.64248	Pm	1	0.818	0.727	0.818	0.545	0.545	4.909	1	-
TATA109	11	promoter	116401	116411	1	TSS00083	100		3.58496	0.454545	F1	E						-	-	-	0.608643	0	0.304321	0.634276	0.912409	0.773343	0.540657	-1.34551	0.296023	0.528674	No change	0.455	0	0	0	0	0	0.227	0	-
TATA1090	11	promoter	469279	469289	-1	TSS00313	0		11.3609	0.909091	N	N						-	-	-	12.4185	10.6717	11.5451	6.34313	6.37362	6.35838	8.49298	0.860549	0.0272113	1.56525	Pm	0.909	0.818	0.818	0.818	0.636	0.455	5.045	0	-
TATA1091	11	promoter	471427	471437	-1	TSS00315	0		11.3037	1	N	N						-	-	-	9.98761	10.728	10.3578	1.35375	2.14969	1.75172	7.34854	2.56387	0.00396491	2.40177	Pm	1	0.818	0.818	0.727	0.455	0.364	4.5	0	-
TATA1092	11	promoter	471433	471443	-1	TSS00315	0		11.2881	1	N	N					MPN394	F2	2	2.246	11.4758	10.6386	11.0572	3.32405	4.03756	3.6808	8.46859	1.5869	0.00551386	2.25854	Pm	1	0.818	0.727	0.727	0.636	0.545	4.955	0	-
TATA1093	11	promoter	472876	472886	-1	?	0		9.13897	0.909091	N	N					MPN394	F2	2	2.246	7.55863	8.28437	7.9215	5.40489	4.33427	4.86958	6.80658	0.701977	0.0420878	1.37584	Pm	0.909	0.636	0.727	0.636	0.545	0.273	4.136	0	-
TATA1094	11	promoter	472902	472912	-1	TSS00316	0	MPN394	9.06205	1	N	N	N	F2	2	2.246		-	-	-	8.83443	8.92579	8.88011	9.4285	8.43398	8.93124	7.45466	-0.00828316	0.927785	0.0325527	No change	1	0.727	0.727	0.727	0.545	0.364	4.5	1	-
TATA1083	11	promoter	460522	460532	-1	TSS00305	0		9.18194	0.0909091	E	E					MPN384	E	1	0.409	0.457519	0	0.22876	0.0576615	0.530258	0.29396	0.648079	-0.361785	0.861178	0.064907	No change	0.091	0.091	0	0.091	0	0.091	0.364	0	-
TATA1121	11	promoter	499751	499761	-1	?	0		1.32193	1	N	N						-	-	-	15.6682	15.9062	15.7872	13.897	15.6516	14.7743	10.5225	0.0956639	0.371065	0.430549	No change	1	0.909	0.909	0.909	0.818	0.727	6.045	0	-
TATA1122	11	promoter	500196	500206	-1	?	0		2.89812	0.545455	F1	E					MPN415	F2	1	0.738	0.382683	0.150611	0.266647	0.230646	0.165893	0.198269	0.415923	0.427471	0.627525	0.202369	No change	0.545	0.091	0	0	0	0	0.364	0	-
TATA1123	11	promoter	500675	500685	-1	?	0		5.18081	0.818182	F2	N					MPN415	F2	1	0.738	0.276656	0.44507	0.360863	1.37659	0.434671	0.905628	1.35165	-1.32747	0.37286	0.428455	No change	0.818	0	0.091	0.182	0.091	0	0.955	0	-
TATA1151	11	promoter	543251	543261	-1	TSS00364	0		10.5842	1	N	N						-	-	-	3.32752	3.32123	3.32437	4.38725	5.28704	4.83714	5.07454	-0.541071	0.0782141	1.10671	No change	1	0.818	0.545	0.455	0.273	0.182	3.273	0	-
TATA1152	11	promoter	544057	544067	-1	?	0		10.3991	1	N	N					MPN447	N	2	2.783	1.39469	1.05678	1.22574	3.50545	2.09033	2.79789	2.96033	-1.19069	0.163233	0.787193	No change	1	0.545	0.636	0.182	0.091	0	2.136	0	-
TATA1153	11	promoter	544666	544676	-1	?	0		10.5276	1	N	N					MPN447	N	2	2.783	4.18109	2.25132	3.21621	0.653774	1.70611	1.17994	3.7679	1.44664	0.205099	0.688037	No change	1	0.545	0.182	0.273	0.273	0.182	2.364	0	-
TATA1154	11	promoter	546361	546371	-1	TSS00365	0	MPN447	7.92076	1	N	N	N	N	2	2.783		-	-	-	13.4993	13.9966	13.748	11.112	10.4673	10.7897	10.255	0.34957	0.018415	1.73483	Pm	1	0.909	0.909	0.909	0.818	0.636	5.955	1	-
TATA1155	11	promoter	546432	546442	-1	?	0		7.94385	0.909091	N	N					MPN448	F1	1	0.639	0.643376	0.746293	0.694834	0.733059	0.593264	0.663162	1.08432	0.0673087	0.750153	0.12485	No change	0.909	0.091	0.182	0.091	0	0	0.864	0	-
TATA1156	11	promoter	547150	547160	-1	?	0		9.14211	0.727273	F2	N					MPN448	F1	1	0.639	0.493345	1.64427	1.06881	1.82573	0.915641	1.37068	1.81207	-0.358891	0.720627	0.142289	No change	0.727	0.182	0.091	0.182	0.091	0.091	1.182	0	-
TATA1157	11	promoter	547199	547209	-1	TSS00366	0		8.30254	0.454545	F1	E					MPN448	F1	1	0.639	0.276656	0	0.138328	0.902204	0	0.451102	0.644001	-1.70536	0.575578	0.239896	No change	0.455	0	0.091	0	0	0.091	0.409	0	-
TATA1158	11	promoter	548217	548227	-1	?	0		8.93811	0	E	E					MPN449	E	1	0.398	0.317938	0.186404	0.252171	0	0.178533	0.0892666	0.462102	1.49821	0.279534	0.553566	No change	0	0.091	0.091	0.091	0	0	0.318	0	-
TATA1159	11	promoter	548720	548730	-1	TSS00368	0	MPN449	6.10757	0.727273	F2	N	E	E	1	0.398	MPN450	F2	1	0.776	0.331987	0.738449	0.535218	0.172984	0.0829463	0.127965	0.751045	2.06437	0.189559	0.722255	No change	0.727	0	0	0	0.091	0	0.545	1	-
TATA116	11	promoter	124837	124847	1	?	0		8.92926	1	N	N						-	-	-	14.1285	11.6293	12.8789	12.8707	13.308	13.0893	10.3866	-0.0233841	0.883493	0.0537968	No change	1	1	1	0.818	0.909	0.545	6.091	0	-
TATA1160	11	promoter	549569	549579	-1	TSS00369	0	MPN450	4.89151	1	N	N	N	F2	1	0.776	MPN451	N	3	5.942	2.00776	2.04109	2.02442	5.3797	3.73727	4.55848	5.37727	-1.17104	0.0909577	1.04116	No change	1	0.545	0.636	0.455	0.273	0.364	3.273	1	-
TATA1161	11	promoter	550606	550616	-1	?	0		7.88125	1	N	N						-	-	-	7.27905	11.3348	9.30695	13.3675	12.8489	13.1082	10.7329	-0.494092	0.204066	0.690229	No change	1	0.909	0.909	1	0.818	0.727	6.182	0	-
TATA1150	11	promoter	541721	541731	-1	TSS00362	0	MPN444	1.32193	0.636364	F2	N	E	E	1	0.317		-	-	-	1.88677	2.14537	2.01607	3.11005	2.21128	2.66067	2.90814	-0.400243	0.302001	0.519992	No change	0.636	0.364	0.364	0.364	0.182	0	1.955	1	-
TATA1162	11	promoter	552247	552257	-1	?	0		11.5224	0.818182	F2	N					MPN452	F2	2	1.397	1.68486	0.376529	1.0307	1.25396	3.06087	2.15742	3.06361	-1.06569	0.418771	0.378023	No change	0.818	0.364	0.364	0.273	0.182	0.091	2	0	-
TATA1164	11	promoter	555051	555061	-1	TSS00372	0	MPN455	2.75974	1	N	N	N	N	3	4.313		-	-	-	7.48079	12.0817	9.78126	10.2285	7.58253	8.9055	8.65794	0.135325	0.772753	0.111959	No change	1	0.636	0.818	0.818	0.727	0.455	5.091	1	-
TATA1165	11	promoter	555090	555100	-1	TSS00372	0		1.62803	1	N	N						-	-	-	5.45703	6.2294	5.84322	4.64095	4.44775	4.54435	5.40499	0.362688	0.0824789	1.08366	No change	1	0.818	0.545	0.636	0.182	0.273	3.455	0	-
TATA1166	11	promoter	556577	556587	-1	?	0		9.65959	0	E	E					MPN456	E	1	0.354	0	0.294458	0.147229	0	0	0	0.210373	inf	0.42265	0.374019	No change	0	0	0	0.091	0	0	0.136	0	-
TATA1167	11	promoter	558491	558501	-1	TSS00373	100	MPN456	2.38606	0.363636	F1	E	E	E	1	0.354		-	-	-	4.59157	8.27767	6.43462	6.99846	0.912409	3.95543	5.62378	0.702019	0.557992	0.253372	No change	0.364	0.182	0.182	0.273	0	0	0.955	0	-
TATA1168	11	promoter	560087	560097	-1	?	70		9.36374	0.909091	N	N					MPN458_MPN459	N_N	4_3	6.917_5.688	19.3697	15.2274	17.2985	24.0015	23.1671	23.5843	12.5029	-0.447174	0.0968397	1.01395	No change	0.909	0.909	0.909	0.727	0.727	0.364	5.182	0	-
TATA1169	11	promoter	561905	561915	-1	TSS00375	100		4.81203	0.636364	F2	N						-	-	-	2.81664	2.98819	2.90241	0.634276	7.78999	4.21213	6.25258	-0.537298	0.749481	0.125239	No change	0.636	0.182	0.091	0	0	0.091	0.682	0	-
TATA117	11	promoter	124964	124974	1	TSS00086	0	MPN097	7.87064	0.727273	F2	N	N	N	4	6.662		-	-	-	6.97449	5.69239	6.33344	12.2244	11.1606	11.6925	7.11264	-0.884519	0.0233181	1.63231	Tm	0.727	0.636	0.636	0.636	0.545	0.455	4.136	1	-
TATA1170	11	promoter	561910	561920	-1	TSS00375	100	MPN459	4.80501	0.545455	F1	E	N	N	3	5.688		-	-	-	19.3697	20.063	19.7163	24.0015	23.1671	23.5843	12.5029	-0.258433	0.0191075	1.7188	Tm	0.545	0.182	0.182	0.182	0.182	0.182	1.455	0	-
TATA1171	11	promoter	562606	562616	-1	TSS00593	0	MPNt33	7.2638	0.454545	F1	E	E	E	1	0.197		-	-	-	1.68604	1.68731	1.68668	1.60918	1.48086	1.54502	1.30773	0.126558	0.157941	0.801506	No change	0.455	0.273	0.091	0.091	0.091	0	0.909	1	-
TATA1172	11	promoter	564326	564336	-1	TSS00377	0	MPN460	-inf	1	N	N	E	E	1	0.418		-	-	-	12.1268	12.1228	12.1248	10.9989	9.28418	10.1415	10.8977	0.257683	0.146814	0.833233	No change	1	1	1	1	1	0.455	6.455	1	-
TATA1173	11	promoter	564331	564341	-1	TSS00376	0		-inf	1	N	N						-	-	-	13.6466	13.4605	13.5536	13.4288	12.7117	13.0702	11.1652	0.0523881	0.321909	0.492267	No change	1	1	1	1	1	0.545	6.545	0	-
TATA1174	11	promoter	564337	564347	-1	TSS00376	0		-inf	1	N	N						-	-	-	11.7352	10.9311	11.3332	10.8682	10.8563	10.8622	10.2723	0.0612317	0.36213	0.441135	No change	1	1	1	1	0.909	0.364	6.182	0	-
TATA1163	11	promoter	554109	554119	-1	TSS00371	0	MPN454	7.77897	1	N	N	N	F2	2	2.503		-	-	-	6.69955	6.79174	6.74564	6.99741	7.48338	7.24039	7.33458	-0.102113	0.183437	0.736514	No change	1	0.727	0.727	0.636	0.636	0.273	4.455	1	-
TATA1070	11	promoter	443050	443060	-1	TSS00802	0		2	1	N	N					MPN370	N	3	5.505	12.7917	15.1186	13.9552	9.89275	10.8431	10.3679	10.1349	0.428672	0.103947	0.983188	No change	1	0.909	0.909	0.818	0.909	0.545	5.909	0	-
TATA115	11	promoter	124703	124713	1	?	0		8.26274	1	N	N					MPN095	N	4	6.828	14.8376	13.0051	13.9214	18.6051	16.4882	17.5467	11.61	-0.333898	0.122349	0.912401	No change	1	1	1	1	0.909	0.818	6.636	0	-
TATA1148	11	promoter	536241	536251	-1	?	0		9.34036	0.818182	F2	N					MPN442	F2	3	4.744	9.37528	10.2126	9.79392	4.62431	3.00658	3.81544	7.59412	1.36004	0.0224305	1.64916	Pm	0.818	0.727	0.727	0.636	0.727	0.273	4.545	0	-
TATA1124	11	promoter	501278	501288	-1	?	0		9.44313	0.454545	F1	E					MPN416	F1	1	0.575	0.221325	0	0.110662	0.365466	0.625234	0.49535	0.634309	-2.16229	0.152877	0.815658	No change	0.455	0.091	0	0	0	0.091	0.409	0	-
TATA1125	11	promoter	501778	501788	-1	?	0		2.16993	0.454545	F1	E					MPN417	F1	1	0.622	0.0553312	0.294458	0.174895	0.365466	1.03355	0.699508	1.06569	-1.99985	0.277325	0.557011	No change	0.455	0.091	0.091	0.091	0.091	0	0.727	0	-
TATA1126	11	promoter	502689	502699	-1	?	0		4.40166	0.272727	F1	E					MPN417	F1	1	0.622	0	0	0	0.115323	0.0829463	0.0991346	0.147452	-inf	0.0256445	1.59101	Tm	0.273	0	0	0	0	0	0.136	0	-
TATA1127	11	promoter	505576	505586	-1	?	0		8.33437	0.0909091	E	E					MPN419	E	1	0.342	0	0	0	0.0576615	0	0.0288307	0.0491507	-inf	0.42265	0.374019	No change	0.091	0	0	0	0	0	0.045	0	-
TATA1128	11	promoter	506391	506401	-1	TSS00339	0		8.71237	1	N	N						-	-	-	8.01542	8.20602	8.11072	9.46321	8.4022	8.93271	7.87935	-0.139267	0.266756	0.573885	No change	1	0.636	0.818	0.636	0.636	0.455	4.636	0	-
TATA1129	11	promoter	506781	506791	-1	?	0		9.4351	0.545455	F1	E					MPN420	F2	2	1.095	0.221325	0.225917	0.223621	0.673271	0.634832	0.654051	0.667651	-1.54835	0.00201608	2.69549	Tm	0.545	0.182	0.091	0	0	0	0.545	0	-
TATA113	11	promoter	123214	123224	1	TSS00085	0	MPN095	5.19162	0.909091	N	N	N	N	4	6.828		-	-	-	8.3991	9.28304	8.84107	10.4136	11.4383	10.926	8.1765	-0.305466	0.0911487	1.04025	No change	0.909	0.909	0.909	0.727	0.545	0.455	4.909	1	-
TATA1130	11	promoter	508606	508616	-1	TSS00341	0	MPN421	5.79323	1	N	N	N	F2	2	1.353		-	-	-	3.69737	5.83144	4.7644	8.34702	9.09835	8.72268	6.03489	-0.872477	0.0728613	1.1375	No change	1	0.818	0.818	0.545	0.364	0.182	3.864	1	-
TATA1131	11	promoter	510070	510080	-1	?	0		7.81349	1	N	N					MPN423	F2	2	1.568	0.926723	0.991421	0.959072	0.846255	1.70968	1.27797	1.53788	-0.414139	0.538045	0.269181	No change	1	0.455	0.273	0	0	0	1.227	0	-
TATA1132	11	promoter	514541	514551	-1	TSS00345	0	MPN426	4.64648	0.909091	N	N	E	F1	1	0.457		-	-	-	10.5957	9.92188	10.2588	4.24808	5.31123	4.77966	7.2523	1.10188	0.0129382	1.88813	Pm	0.909	0.727	0.727	0.545	0.545	0.455	4.273	1	-
TATA1133	11	promoter	514674	514684	-1	?	0		4.86924	1	N	N						-	-	-	14.1134	13.2071	13.6602	13.1512	13.0017	13.0765	10.5067	0.0630124	0.33155	0.479451	No change	1	1	1	0.909	0.818	0.636	6.136	0	-
TATA1134	11	promoter	515543	515553	-1	?	0		9.88805	1	N	N					MPN427	N	3	5.431	7.09592	6.29686	6.69639	5.39758	7.99875	6.69817	7.21783	-0.000382787	0.999076	0.000401265	No change	1	0.818	0.727	0.727	0.455	0.364	4.409	0	-
TATA1149	11	promoter	539690	539700	-1	?	0		9.90819	0.0909091	E	E					MPN444	E	1	0.317	0.317938	0.483559	0.400749	0.214105	0.0829463	0.148526	0.657771	1.43198	0.139591	0.855142	No change	0.091	0	0.091	0.091	0	0.091	0.364	0	-
TATA1135	11	promoter	518823	518833	-1	TSS00350	0		7.89344	1	N	N						-	-	-	9.39205	8.71844	9.05524	6.24586	6.63262	6.43924	8.25879	0.491862	0.0213374	1.67086	Pm	1	0.909	0.909	0.818	0.636	0.273	5.091	0	-
TATA1137	11	promoter	520618	520628	-1	TSS00352	0		5.66856	0.272727	F1	E					MPN432	E	1	0.398	0.0553312	0	0.0276656	0.115323	0	0.0576615	0.147452	-1.05952	0.685215	0.164173	No change	0.273	0	0	0	0	0	0.136	0	-
TATA1138	11	promoter	520696	520706	-1	?	0		6.32765	0.181818	E	E					MPN432	E	1	0.398	0.0553312	0	0.0276656	0.75885	0	0.379425	0.456141	-3.77765	0.45277	0.344122	No change	0.182	0	0	0	0.091	0	0.273	0	-
TATA1139	11	promoter	521659	521669	-1	TSS00353	0	MPN433	2.7885	0.727273	F2	N	E	E	1	0.433		-	-	-	4.97278	5.30802	5.1404	7.12148	6.26244	6.69196	4.99542	-0.380549	0.0781	1.10735	No change	0.727	0.545	0.636	0.545	0.364	0.091	3.182	1	-
TATA114	11	promoter	123220	123230	1	TSS00085	0		5.21122	0.909091	N	N						-	-	-	7.51316	8.13634	7.82475	14.632	14.3001	14.4661	8.38687	-0.886556	0.00281345	2.55076	Tm	0.909	0.909	0.909	0.818	0.545	0.455	5.045	0	-
TATA1140	11	promoter	523602	523612	-1	TSS00354	0	MPN434	7.51785	0.818182	F2	N	E	E	1	0.331		-	-	-	4.99473	5.01626	5.0055	4.83495	3.51361	4.17428	4.86491	0.261985	0.335374	0.47447	No change	0.818	0.636	0.636	0.455	0.273	0.182	3.091	1	-
TATA1141	11	promoter	524848	524858	-1	TSS00355	0		7.46946	0.818182	F2	N					MPN436	E	1	0.35	4.49844	4.41435	4.4564	4.58218	4.11409	4.34813	4.91908	0.0354815	0.693551	0.158922	No change	0.818	0.818	0.545	0.545	0.273	0.091	3.227	0	-
TATA1142	11	promoter	527077	527087	-1	?	0		7.53103	0.0909091	E	E					MPN436	E	1	0.35	0	0	0	0.75885	0.559185	0.659017	0.748073	-inf	0.0221874	1.65389	Tm	0.091	0	0.091	0.091	0.091	0	0.455	0	-
TATA1143	11	promoter	528725	528735	-1	TSS00357	0	MPN436	1.73039	0.909091	N	N	E	E	1	0.35		-	-	-	9.39125	9.22025	9.30575	6.42029	6.6123	6.51629	8.22545	0.514071	0.00211723	2.67423	Pm	0.909	0.818	0.818	0.818	0.636	0.364	4.955	1	-
TATA1144	11	promoter	529713	529723	-1	?	70		4.45645	0.818182	F2	N					MPN437	N	4	8.162	19.3697	20.063	19.7163	24.0015	23.1671	23.5843	12.5029	-0.258433	0.0191075	1.7188	Tm	0.818	0.545	0.636	0.636	0.364	0.182	3.455	0	-
TATA1145	11	promoter	530348	530358	-1	TSS00358	0		2.59585	0.818182	F2	N					MPN437	N	4	8.162	8.92508	9.6285	9.27679	9.52728	9.73692	9.6321	7.12923	-0.0542242	0.435105	0.361406	No change	0.818	0.727	0.818	0.727	0.455	0.364	4.318	0	-
TATA1146	11	promoter	531264	531274	-1	TSS00359	0	MPN437	4.0836	1	N	N	N	N	4	8.162	MPN438	N	4	7.377	11.6606	12.5991	12.1299	13.0031	12.2481	12.6256	9.74394	-0.0577857	0.496981	0.30366	No change	1	0.909	0.909	0.727	0.727	0.727	5.591	1	-
TATA1147	11	promoter	532690	532700	-1	TSS00360	0	MPN439	2.70044	1	N	N	N	N	4	7.119		-	-	-	10.6345	11.525	11.0798	11.8584	12.2824	12.0704	9.50859	-0.123547	0.18232	0.739166	No change	1	0.818	0.909	0.909	0.727	0.545	5.591	1	-
TATA1136	11	promoter	518830	518840	-1	TSS00350	0	MPN430	7.86728	1	N	N	E	E	1	0.338		-	-	-	10.846	8.9729	9.90944	8.91735	8.26684	8.59209	9.70411	0.205795	0.315256	0.501336	No change	1	1	1	0.909	0.818	0.364	5.864	1	-
TATA1175	11	promoter	569149	569159	-1	?	100		1	0.909091	N	N					MPN465	N	4	6.989	4.59157	13.9155	9.25355	14.7115	16.2895	15.5005	9.56001	-0.744236	0.317334	0.498484	No change	0.909	0.545	0.273	0.273	0.273	0	2.227	0	-
TATA107	11	promoter	116394	116404	1	TSS00083	100		3.59042	0.363636	F1	E						-	-	-	0.608643	0	0.304321	0.634276	0.0829463	0.358611	0.540657	-0.236825	0.906914	0.0424337	No change	0.364	0	0	0	0	0	0.182	0	-
TATA1068	11	promoter	441130	441140	-1	TSS00847	100		1.32193	0.909091	N	N						-	-	-	19.3697	20.063	19.7163	24.0015	23.1671	23.5843	12.5029	-0.258433	0.0191075	1.7188	Tm	0.909	0.818	0.455	0.455	0.455	0.364	3.682	0	-
TATA972	11	promoter	333647	333657	-1	?	0		1.80735	1	N	N					MPN281	N	4	7.355	7.01808	5.53968	6.27888	12.688	12.0702	12.3791	8.21074	-0.979328	0.0168136	1.77434	Tm	1	0.727	0.818	0.727	0.636	0.455	4.864	0	-
TATA971	11	promoter	333050	333060	-1	?	0		0.584963	0.909091	N	N						-	-	-	11.7778	11.9018	11.8398	10.4786	6.04234	8.26048	9.30623	0.519352	0.24807	0.605426	No change	0.909	0.818	0.909	0.727	0.727	0.636	5.364	0	-
TATA970	11	promoter	327037	327047	-1	TSS00218	0		-1	0.181818	E	E					MPN277	E	1	0.334	0.457519	0	0.22876	0.636224	0.0829463	0.359585	0.69723	-0.6525	0.750451	0.124678	No change	0.182	0.091	0	0.091	0	0.091	0.409	0	-
TATA97	11	promoter	110186	110196	1	TSS00077	0		1.12553	1	N	N						-	-	-	10.8342	9.75091	10.2926	10.9562	10.2228	10.5895	8.7367	-0.041029	0.694382	0.158402	No change	1	0.909	0.909	0.909	0.636	0.364	5.318	0	-
TATA969	11	promoter	326793	326803	-1	TSS00217	0	MPN276	8.02589	1	N	N	N	N	2	1.944		-	-	-	13.7218	14.5414	14.1316	12.3729	14.1735	13.2732	11.61	0.0904125	0.476972	0.321507	No change	1	1	1	1	0.909	0.818	6.636	1	-
TATA968	11	promoter	324045	324055	-1	?	100		4.62005	1	N	N						-	-	-	19.3697	14.7439	17.0568	24.0015	16.2895	20.1455	12.5029	-0.240112	0.563088	0.249424	No change	1	0.727	0.455	0.455	0.364	0.182	3.273	0	-
TATA967	11	promoter	323408	323418	-1	?	0		3.08746	1	N	N						-	-	-	7.26309	6.32494	6.79402	10.6683	10.5852	10.6267	8.15453	-0.645364	0.0147623	1.83085	Tm	1	0.818	0.818	0.727	0.727	0.273	4.955	0	-
TATA966	11	promoter	322600	322610	-1	?	100		2.38606	1	N	N						-	-	-	14.3369	20.063	17.2	17.0667	23.1671	20.1169	12.5029	-0.225998	0.557791	0.253528	No change	1	0.909	0.636	0.455	0.273	0.182	3.455	0	-
TATA1	11	promoter	184	194	1	?	0		-inf	0.727273	F2	N						-	-	-	0.438014	0.562932	0.500473	1.35162	1.05322	1.20242	1.35876	-1.26458	0.0492114	1.30793	Tm	0.727	0.273	0.273	0.091	0	0	1.045	0	-
TATA10	11	promoter	642	652	1	TSS00003	0	MPN001	5.02438	0.0909091	E	E	E	F1	1	0.574		-	-	-	0	0	0	0	0.0829463	0.0414731	0.0491507	-inf	0.42265	0.374019	No change	0.091	0	0	0	0	0	0.045	1	-
TATA100	11	promoter	111458	111468	1	TSS00079	100	MPN089	3.22005	1	N	N	N	N	4	6.44		-	-	-	19.3697	20.063	19.7163	24.0015	23.1671	23.5843	12.5029	-0.258433	0.0191075	1.7188	Tm	1	0.455	0.364	0.364	0.364	0.273	2.864	0	-
TATA1000	11	promoter	361402	361412	-1	TSS00782	0		3.75974	1	N	N					MPN306	N	4	6.834	9.20811	7.23621	8.22216	6.19978	8.55376	7.37677	7.58537	0.156528	0.637192	0.19573	No change	1	0.727	0.818	0.727	0.545	0.364	4.591	0	-
TATA1001	11	promoter	362346	362356	-1	?	0		0.584963	0.818182	F2	N					MPN307	N	4	6.685	8.88613	8.50665	8.69639	11.7309	12.7227	12.2268	8.73782	-0.491556	0.0218811	1.65993	Tm	0.818	0.727	0.818	0.727	0.727	0.545	5.045	0	-
TATA1002	11	promoter	362637	362647	-1	?	0		3.39232	1	N	N					MPN308	N	4	6.993	8.33081	5.73028	7.03055	11.4997	11.0871	11.2934	7.54311	-0.683774	0.0835933	1.07783	No change	1	0.909	0.909	0.818	0.455	0.273	4.727	0	-
TATA1003	11	promoter	363176	363186	-1	TSS00784	0		-inf	1	N	N					MPN308	N	4	6.993	12.3526	13.7816	13.0671	9.75184	10.914	10.3329	9.32894	0.338686	0.0972044	1.01231	No change	1	0.909	0.909	0.818	0.636	0.636	5.455	0	-
TATA1004	11	promoter	373320	373330	-1	TSS00789	0	MPN313	-0.758992	0.909091	N	N	N	N	3	5.939		-	-	-	9.14697	8.87946	9.01321	6.2205	9.53775	7.87913	8.17555	0.194006	0.565863	0.247289	No change	0.909	0.818	0.909	0.818	0.455	0.545	4.864	1	-
TATA1005	11	promoter	376811	376821	-1	?	0		1	1	N	N					MPN317	N	3	5.086	7.16258	4.98955	6.07606	2.3389	3.30971	2.82431	6.25232	1.10524	0.111893	0.951199	No change	1	0.909	0.636	0.545	0.455	0.182	3.955	0	-
TATA1006	11	promoter	377888	377898	-1	?	0		3.26167	0	E	E					MPN318	E	1	0.365	0.568004	0.483559	0.525782	0.214105	0	0.107053	0.756087	2.29614	0.0679248	1.16797	No change	0	0	0.091	0	0.091	0.091	0.364	0	-
TATA1007	11	promoter	378352	378362	-1	TSS00790	0		2.15528	0.0909091	E	E					MPN318	E	1	0.365	0.0553312	0.261709	0.15852	0.250143	0	0.125072	0.30088	0.341914	0.855659	0.0676993	No change	0.091	0.091	0.091	0	0	0	0.227	0	-
TATA1008	11	promoter	378356	378366	-1	TSS00790	0		2.16993	0.181818	E	E					MPN318	E	1	0.365	0.110662	0.0753057	0.092984	0.250143	0	0.125072	0.21932	-0.427699	0.823204	0.0844924	No change	0.182	0.091	0	0	0	0	0.182	0	-
TATA1009	11	promoter	380398	380408	-1	?	100		0.584963	0.909091	N	N						-	-	-	5.8809	20.063	12.972	17.6971	23.1671	20.4321	12.5029	-0.655439	0.42981	0.366723	No change	0.909	0.727	0.636	0.545	0.364	0.273	3.636	0	-
TATA101	11	promoter	112633	112643	1	?	0		3.24793	1	N	N						-	-	-	9.50905	8.16029	8.83467	10.9873	11.1948	11.0911	7.88457	-0.328152	0.0805467	1.09395	No change	1	0.909	0.818	0.636	0.545	0.455	4.727	0	-
TATA1010	11	promoter	381414	381424	-1	?	0		1.80735	1	N	N					MPN320	N	3	6.101	7.25323	7.75521	7.50422	10.8297	10.0886	10.4592	8.20105	-0.478991	0.0221766	1.65411	Tm	1	0.818	0.727	0.727	0.636	0.455	4.864	0	-
TATA1011	11	promoter	385650	385660	-1	TSS00791	0		3.28876	1	N	N					MPN324	N	3	4.634	10.8124	11.9945	11.4035	13.7466	12.7837	13.2652	10.0288	-0.218173	0.134622	0.870884	No change	1	1	1	0.818	0.818	0.545	5.909	0	-
TATA1012	11	promoter	390720	390730	-1	?	0		1.58496	0.0909091	E	E					MPN332	E	1	0.366	0	0	0	0.0576615	0	0.0288307	0.0491507	-inf	0.42265	0.374019	No change	0.091	0	0	0	0	0	0.045	0	-
TATA973	11	promoter	337379	337389	-1	?	0		3.75002	1	N	N					MPN283a	N	4	7.756	9.69219	10.6733	10.1828	9.96858	10.7975	10.383	9.70411	-0.0281027	0.784638	0.105331	No change	1	1	1	0.909	0.818	0.364	5.864	0	-
TATA974	11	promoter	337681	337691	-1	?	0		3.24101	1	N	N						-	-	-	14.9087	15.0539	14.9813	6.93489	8.0112	7.47305	11.2522	1.0034	0.00519007	2.28483	Pm	1	1	1	1	0.818	0.818	6.455	0	-
TATA975	11	promoter	337949	337959	-1	TSS00778	0		0.584963	1	N	N					MPN284	N	4	6.785	12.1283	12.8217	12.475	11.2902	11.1113	11.2007	10.3453	0.155448	0.070686	1.15067	No change	1	0.909	0.909	0.909	0.909	0.545	6.045	0	-
TATA976	11	promoter	338216	338226	-1	?	0		1.66985	1	N	N					MPN284	N	4	6.785	7.04982	7.31378	7.1818	7.90328	7.45516	7.67922	7.3899	-0.0966129	0.1959	0.707965	No change	1	0.909	0.909	0.636	0.455	0.364	4.545	0	-
TATA1390	11	promoter	775757	775767	-1	?	0		3.50635	0.909091	N	N						-	-	-	9.88409	9.35685	9.62047	7.19346	7.67881	7.43613	7.13702	0.371555	0.0258685	1.58723	Pm	0.909	0.636	0.727	0.818	0.455	0.364	4.318	0	-
TATA999	11	promoter	360371	360381	-1	TSS00781	0		2.16993	1	N	N						-	-	-	11.0033	12.7289	11.8661	10.707	10.8311	10.7691	8.5993	0.139951	0.332378	0.478368	No change	1	0.818	0.818	0.727	0.636	0.545	5.045	0	-
TATA998	11	promoter	356621	356631	-1	?	0		1.58496	1	N	N					MPN302	F1	1	0.4	10.6278	12.2198	11.4238	10.3712	11.383	10.8771	10.8646	0.0707502	0.620748	0.207085	No change	1	1	1	0.909	0.909	0.636	6.318	0	-
TATA997	11	promoter	352111	352121	-1	?	0		0	0.636364	F2	N					MPN297	F2	2	1.695	0.493345	0.150611	0.321978	0.38709	0	0.193545	0.595784	0.734295	0.668549	0.174867	No change	0.636	0.091	0.091	0	0	0	0.5	0	-
TATA996	11	promoter	351956	351966	-1	TSS00845	0		1.32193	0.909091	N	N					MPN297	F2	2	1.695	0.765365	0.225917	0.495641	0.288307	0.434671	0.361489	0.943917	0.455344	0.678589	0.168393	No change	0.909	0.182	0	0.091	0	0	0.773	0	-
TATA995	11	promoter	350420	350430	-1	TSS00232	0		2	1	N	N					MPN294	N	4	10.475	16.0197	14.4916	15.2556	21.7677	19.989	20.8783	12.5029	-0.452665	0.0408377	1.38894	Tm	1	1	1	1	1	1	7	0	-
TATA994	11	promoter	350326	350336	-1	TSS00233	0	MPN293	5.93181	1	N	N	E	F1	1	1.119		-	-	-	12.5475	9.83706	11.1923	9.74695	9.96344	9.85519	8.85714	0.183546	0.429058	0.367484	No change	1	0.909	0.727	0.727	0.636	0.636	5.136	1	-
TATA993	11	promoter	348860	348870	-1	TSS00231	0		6.26167	1	N	N					MPN292	N	2	2.404	8.74032	11.5852	10.1628	9.91803	10.848	10.383	8.66315	-0.0309298	0.8965	0.0474497	No change	1	0.909	0.818	0.818	0.636	0.455	5.182	0	-
TATA992	11	promoter	347933	347943	-1	?	100		4.05627	0.636364	F2	N					MPN290	N	4	6.945	13.1216	14.7439	13.9327	24.0015	16.2895	20.1455	12.5029	-0.531977	0.255581	0.592471	No change	0.636	0.636	0.545	0.545	0.182	0.182	2.864	0	-
TATA991	11	promoter	347695	347705	-1	?	100		2.58496	0.818182	F2	N						-	-	-	19.3697	20.063	19.7163	24.0015	23.1671	23.5843	12.5029	-0.258433	0.0191075	1.7188	Tm	0.818	0.545	0.545	0.545	0.545	0.273	3.682	0	-
TATA990	11	promoter	347387	347397	-1	?	60		2.0163	1	N	N					MPN289	N	4	6.538	19.3697	20.063	19.7163	24.0015	23.1671	23.5843	12.5029	-0.258433	0.0191075	1.7188	Tm	1	0.818	0.818	0.818	0.818	0.727	5.727	0	-
TATA99	11	promoter	111109	111119	1	?	0		3.57399	0.909091	N	N					MPN088	N	4	7.735	5.351	4.88419	5.1176	7.59384	6.30214	6.94799	6.1557	-0.441129	0.116643	0.933143	No change	0.909	0.818	0.727	0.636	0.455	0.091	3.955	0	-
TATA1013	11	promoter	395831	395841	-1	TSS00793	0		0.584963	1	N	N					MPN334	N	3	5.961	5.22219	5.62622	5.42421	3.5548	3.20514	3.37997	5.43201	0.682402	0.0166548	1.77846	Pm	1	0.818	0.727	0.727	0.273	0	3.682	0	-
TATA989	11	promoter	346963	346973	-1	?	0		3.08746	0.909091	N	N					MPN288	N	4	7.87	6.58826	8.41146	7.49986	7.43782	7.51709	7.47745	7.80375	0.00431687	0.982638	0.00760652	No change	0.909	0.727	0.818	0.727	0.545	0.455	4.636	0	-
TATA987	11	promoter	344534	344544	-1	TSS00853	0		0.447459	1	N	N						-	-	-	8.09804	9.52357	8.8108	10.6433	9.86242	10.2529	10.1656	-0.21868	0.217991	0.661561	No change	1	1	0.909	0.818	0.818	0.636	5.909	0	-
TATA986	11	promoter	344511	344521	-1	TSS00853	0		3.29546	1	N	N						-	-	-	5.73068	4.34587	5.03827	9.2349	9.75437	9.49464	7.85385	-0.914184	0.0264507	1.57756	Tm	1	0.818	0.818	0.636	0.636	0.364	4.727	0	-
TATA985	11	promoter	344219	344229	-1	?	100		1.80735	1	N	N						-	-	-	19.3697	20.063	19.7163	24.0015	23.1671	23.5843	12.5029	-0.258433	0.0191075	1.7188	Tm	1	0.818	0.636	0.727	0.636	0.364	4.682	0	-
TATA984	11	promoter	343686	343696	-1	?	100		0.584963	0.909091	N	N						-	-	-	4.59157	16.824	10.7078	0.634276	3.19447	1.91437	10.1888	2.48372	0.294645	0.5307	No change	0.909	0.182	0.273	0	0.091	0.091	1.182	0	-
TATA983	11	promoter	343604	343614	-1	?	80		0	0.727273	F2	N						-	-	-	8.6569	9.74886	9.20288	24.0015	23.1671	23.5843	12.5029	-1.35767	0.00227519	2.64298	Tm	0.727	0.636	0.455	0.545	0.364	0.182	3.182	0	-
TATA982	11	promoter	343527	343537	-1	?	0		-1	1	N	N						-	-	-	13.3546	13.0835	13.219	14.6284	9.72845	12.1784	11.0014	0.118285	0.712769	0.147051	No change	1	1	0.909	0.909	0.909	0.727	6.318	0	-
TATA981	11	promoter	343521	343531	-1	?	0		-1	1	N	N						-	-	-	12.8577	14.5563	13.707	13.4806	9.44952	11.4651	10.0349	0.257664	0.413143	0.383899	No change	1	1	0.818	0.818	0.818	0.636	5.818	0	-
TATA980	11	promoter	341075	341085	-1	?	10		2.84435	0.818182	F2	N					MPN285	N	4	7.329	19.3697	20.063	19.7163	24.0015	23.1671	23.5843	12.5029	-0.258433	0.0191075	1.7188	Tm	0.818	0.727	0.636	0.727	0.636	0.364	4.5	0	-
TATA98	11	promoter	110730	110740	1	TSS00078	0	MPN088	3.32193	1	N	N	N	N	4	7.735		-	-	-	11.9209	13.3551	12.638	10.352	10.943	10.6475	9.13589	0.247251	0.124177	0.90596	No change	1	1	1	0.818	0.727	0.364	5.545	1	-
TATA979	11	promoter	340854	340864	-1	TSS00779	100		0.0641303	0.454545	F1	E					MPN285	N	4	7.329	0.608643	2.98819	1.79842	0.634276	0.20746	0.420868	2.00257	2.09529	0.372534	0.428834	No change	0.455	0.091	0.091	0	0	0	0.409	0	-
TATA978	11	promoter	340427	340437	-1	?	100		1.64909	0.363636	F1	E					MPN285	N	4	7.329	0.608643	0.828363	0.718503	0.634276	3.19447	1.91437	1.97847	-1.41381	0.450228	0.346568	No change	0.364	0	0.091	0	0	0	0.273	0	-
TATA977	11	promoter	340150	340160	-1	?	90		1.37346	0.909091	N	N						-	-	-	13.6896	20.063	16.8763	24.0015	23.1671	23.5843	12.5029	-0.482825	0.172142	0.764113	No change	0.909	0.636	0.636	0.636	0.545	0.364	4.136	0	-
TATA988	11	promoter	346419	346429	-1	?	0		0	1	N	N					MPN288	N	4	7.87	9.52501	10.0698	9.7974	13.1248	14.1343	13.6296	9.89715	-0.476269	0.0216757	1.66403	Tm	1	0.909	0.909	0.909	0.727	0.636	5.773	0	-
TATA1014	11	promoter	397648	397658	-1	?	0		4.08746	0.909091	N	N					MPN335	N	4	6.486	9.44894	10.2163	9.83264	12.5766	11.9103	12.2435	7.80375	-0.316362	0.0416691	1.38019	Tm	0.909	0.727	0.818	0.727	0.545	0.455	4.636	0	-
TATA1015	11	promoter	399385	399395	-1	TSS00258	0	MPN336	4.13676	0.909091	N	N	E	E	1	0.372		-	-	-	7.21791	5.24834	6.23313	3.26639	5.98824	4.62731	6.75463	0.429781	0.439993	0.356554	No change	0.909	0.909	0.727	0.727	0.455	0.182	4.273	1	-
TATA1016	11	promoter	399555	399565	-1	?	0		0	0.272727	F1	E					MPN337	E	1	0.345	0.110662	0	0.0553312	0.0576615	0.660197	0.358929	0.505291	-2.69753	0.426068	0.370521	No change	0.273	0	0	0	0.091	0	0.318	0	-
TATA1044	11	promoter	415778	415788	-1	?	0		0.494765	1	N	N					MPN347c	N	4	6.498	6.3991	6.87116	6.63513	4.14056	5.78078	4.96067	5.96097	0.41959	0.188759	0.724092	No change	1	0.818	0.909	0.727	0.273	0.091	3.955	0	-
TATA1045	11	promoter	416112	416122	-1	?	0		-1	1	N	N					MPN348	F2	2	2.21	2.49691	1.05056	1.77373	2.16713	1.22445	1.69579	2.82962	0.0648331	0.936281	0.0285939	No change	1	0.545	0.545	0.182	0.091	0	2.045	0	-
TATA1046	11	promoter	416848	416858	-1	TSS00800	0		4.11422	0	E	E					MPN349	E	1	0.307	0.457519	0	0.22876	0.386081	0	0.19304	0.47791	0.244931	0.915918	0.0381436	No change	0	0	0	0.091	0	0.091	0.227	0	-
TATA1047	11	promoter	418083	418093	-1	TSS00277	0	MPN350	6.32193	1	N	N	E	E	1	0.412	MPN351	F1	1	0.709	6.21443	5.37459	5.79451	4.59171	2.64534	3.61853	6.11455	0.679284	0.176482	0.753299	No change	1	0.818	0.727	0.636	0.364	0.182	3.909	0	-
TATA1048	11	promoter	420279	420289	-1	TSS00278	100	MPN352	6.6517	0.545455	F1	E	E	E	1	0.373	MPN353	E	1	0.389	8.08889	2.98819	5.53854	0.634276	2.87627	1.75527	5.62378	1.65781	0.307365	0.512345	No change	0.545	0.273	0.091	0.182	0	0	0.909	0	-
TATA1049	11	promoter	423460	423470	-1	TSS00279	0		7.42588	1	N	N						-	-	-	10.9312	12.0086	11.4699	12.2442	10.5153	11.3798	9.0614	0.0113763	0.937581	0.0279911	No change	1	0.909	0.909	0.818	0.636	0.545	5.364	0	-
TATA105	11	promoter	113699	113709	1	?	0		5.80031	1	N	N					MPN090	N	4	8.013	12.6419	14.2557	13.4488	14.0665	14.8168	14.4416	10.6594	-0.10276	0.380587	0.419546	No change	1	0.909	0.818	0.909	0.818	0.818	6.045	0	-
TATA1050	11	promoter	424200	424210	-1	TSS00280	0		8.19856	0.818182	F2	N					MPN356	E	1	0.322	3.72953	3.76407	3.7468	1.60177	3.09326	2.34752	4.32626	0.674525	0.2015	0.695726	No change	0.818	0.727	0.364	0.455	0.273	0.091	2.818	0	-
TATA1051	11	promoter	425156	425166	-1	?	0		8.29065	0	E	E					MPN356	E	1	0.322	0.457519	0	0.22876	0	0	0	0.267537	inf	0.42265	0.374019	No change	0	0	0	0	0	0.091	0.091	0	-
TATA1052	11	promoter	425432	425442	-1	TSS00282	0		8.46036	0.0909091	E	E					MPN356	E	1	0.322	0	0	0	0.0576615	0	0.0288307	0.0491507	-inf	0.42265	0.374019	No change	0.091	0	0	0	0	0	0.045	0	-
TATA1053	11	promoter	426375	426385	-1	?	0		9.34571	0.272727	F1	E					MPN357	E	1	0.378	0.216689	0	0.108345	1.1221	0	0.561048	0.861283	-2.3725	0.511259	0.291359	No change	0.273	0.182	0.182	0.091	0	0	0.636	0	-
TATA1054	11	promoter	427527	427537	-1	TSS00283	0		9.84471	0.727273	F2	N						-	-	-	1.75214	1.39393	1.57304	0.480789	0.688851	0.58482	1.68046	1.42749	0.041232	1.38477	Pm	0.727	0.455	0.182	0.182	0	0	1.273	0	-
TATA1043	11	promoter	415591	415601	-1	?	0		1	0.727273	F2	N						-	-	-	5.34086	4.46936	4.90511	9.1207	8.11179	8.61624	6.35044	-0.812775	0.0307815	1.51171	Tm	0.727	0.636	0.727	0.636	0.455	0.273	3.864	0	-
TATA1055	11	promoter	427619	427629	-1	TSS00580	0	MPNt14	1	0.727273	F2	N	E	E	1	0.3		-	-	-	7.01937	5.7049	6.36214	5.67452	5.07958	5.37705	5.17972	0.242697	0.305396	0.515137	No change	0.727	0.636	0.455	0.455	0.364	0.273	3.136	1	-
TATA1057	11	promoter	428860	428870	-1	?	0		3.92427	1	N	N					MPN358	N	4	8.415	13.5823	14.6457	14.114	11.1725	12.1934	11.683	10.6128	0.272716	0.0809277	1.0919	No change	1	0.909	0.909	0.909	0.909	0.636	6.136	0	-
TATA1058	11	promoter	429089	429099	-1	?	0		2.90689	0.909091	N	N					MPN358	N	4	8.415	11.5443	11.519	11.5317	12.989	13.8799	13.4344	9.01225	-0.220335	0.0507126	1.29488	No change	0.909	0.909	0.909	0.818	0.636	0.545	5.318	0	-
TATA1059	11	promoter	430217	430227	-1	?	0		1.21299	1	N	N					MPN359	N	4	7.101	6.91623	10.3034	8.60984	11.9594	10.6398	11.2996	9.1988	-0.392215	0.277039	0.557459	No change	1	1	1	1	0.636	0.364	5.636	0	-
TATA106	11	promoter	113716	113726	1	TSS00081	0		5.94145	1	N	N					MPN090	N	4	8.013	11.0199	10.4525	10.7362	15.1481	16.5362	15.8421	10.5067	-0.561283	0.0208891	1.68008	Tm	1	1	1	0.909	0.818	0.636	6.136	0	-
TATA1060	11	promoter	431587	431597	-1	TSS00801	0		-1	0.0909091	E	E					MPN361	E	1	0.355	0	0.294458	0.147229	0.0576615	0.91091	0.484285	0.810979	-1.71779	0.533025	0.273252	No change	0.091	0	0.091	0.273	0	0	0.545	0	-
TATA1061	11	promoter	436682	436692	-1	?	0		-1	0.909091	N	N					MPN365	N	4	7.311	10.0169	10.4599	10.2384	11.7395	11.9643	11.8519	7.60919	-0.211126	0.0228881	1.64039	Tm	0.909	0.636	0.727	0.636	0.545	0.545	4.409	0	-
TATA1062	11	promoter	439778	439788	-1	?	0		4.66727	1	N	N						-	-	-	9.78193	12.3409	11.0614	10.0589	9.71567	9.8873	8.54213	0.161885	0.459091	0.338101	No change	1	0.818	0.818	0.818	0.636	0.455	5.091	0	-
TATA1063	11	promoter	439841	439851	-1	?	100		4.65691	0.727273	F2	N						-	-	-	19.3697	20.063	19.7163	24.0015	23.1671	23.5843	12.5029	-0.258433	0.0191075	1.7188	Tm	0.727	0.636	0.545	0.455	0.273	0.364	3.136	0	-
TATA1064	11	promoter	439866	439876	-1	?	100		4.48894	1	N	N					MPN369	N	4	7.486	19.3697	14.1847	16.7772	24.0015	23.1671	23.5843	12.5029	-0.491327	0.122134	0.913164	No change	1	0.727	0.818	0.909	0.818	0.636	5.682	0	-
TATA1065	11	promoter	440044	440054	-1	?	90		5.30378	0.727273	F2	N					MPN369	N	4	7.486	19.3697	14.7439	17.0568	16.2884	16.2895	16.289	12.5029	0.0664507	0.771471	0.112681	No change	0.727	0.273	0.364	0.273	0.182	0.091	1.864	0	-
TATA1066	11	promoter	440116	440126	-1	?	100		3.52356	1	N	N					MPN369	N	4	7.486	12.1289	8.27767	10.2033	5.10673	2.87627	3.9915	9.56001	1.35403	0.107946	0.966793	No change	1	0.455	0.273	0.273	0.091	0	1.818	0	-
TATA1067	11	promoter	440638	440648	-1	TSS00292	90	MPN369	2.45943	0.818182	F2	N	N	N	4	7.486		-	-	-	19.3697	20.063	19.7163	24.0015	23.1671	23.5843	12.5029	-0.258433	0.0191075	1.7188	Tm	0.818	0.818	0.636	0.545	0.455	0.455	4.045	0	-
TATA1056	11	promoter	427624	427634	-1	TSS00580	0		1	0.818182	F2	N						-	-	-	4.32241	3.23957	3.78099	5.12225	6.7679	5.94507	5.37634	-0.65293	0.159134	0.798237	No change	0.818	0.636	0.455	0.364	0.455	0.273	3.227	0	-
TATA1069	11	promoter	443041	443051	-1	?	0		2.03242	1	N	N					MPN370	N	3	5.505	13.4106	14.132	13.7713	12.2368	12.9149	12.5759	11.1479	0.131008	0.13709	0.862993	No change	1	0.909	0.909	0.909	0.909	0.818	6.318	0	-
TATA1042	11	promoter	415443	415453	-1	TSS00896	0		-1	0.909091	N	N					MPN347b	N	3	6.114	4.60415	3.92085	4.2625	13.19	13.0395	13.1147	8.28261	-1.62142	0.00155819	2.80738	Tm	0.909	0.818	0.818	0.727	0.636	0.455	4.909	0	-
TATA1040	11	promoter	413836	413846	-1	?	0		-inf	0.909091	N	N						-	-	-	11.4815	9.55936	10.5204	9.16698	9.21883	9.1929	8.55257	0.194601	0.301395	0.520865	No change	0.909	0.727	0.818	0.818	0.818	0.273	5.136	0	-
TATA1017	11	promoter	401243	401253	-1	TSS00794	0		2.82597	0.0909091	E	E					MPN337	E	1	0.345	0.0553312	0	0.0276656	0.214105	0.20746	0.210783	0.310571	-2.92959	0.0223804	1.65013	Tm	0.091	0	0.182	0	0	0	0.227	0	-
TATA1018	11	promoter	402842	402852	-1	?	0		1.58496	0.0909091	E	E					MPN338	E	1	0.36	0	0	0	0.0576615	0.660197	0.358929	0.40699	-inf	0.355713	0.448901	No change	0.091	0	0	0	0.091	0	0.227	0	-
TATA1019	11	promoter	404686	404696	-1	?	0		3	1	N	N					MPN340	N	4	6.796	9.85995	10.2772	10.0686	13.5966	12.2427	12.9197	9.53931	-0.359711	0.0565418	1.24763	No change	1	0.909	0.909	0.909	0.636	0.636	5.591	0	-
TATA102	11	promoter	112676	112686	1	TSS00080	0	MPN090	2.58496	1	N	N	N	N	4	8.013		-	-	-	10.753	12.0194	11.3862	13.1043	9.53808	11.3212	9.48309	0.00826383	0.975704	0.0106818	No change	1	1	0.909	0.909	0.727	0.455	5.682	1	-
TATA1020	11	promoter	405472	405482	-1	?	0		2.66985	1	N	N					MPN340	N	4	6.796	11.4365	11.1668	11.3017	13.3315	11.9091	12.6203	8.85197	-0.159211	0.210105	0.677564	No change	1	1	0.909	0.636	0.727	0.455	5.273	0	-
TATA1021	11	promoter	406362	406372	-1	?	0		3.90689	1	N	N					MPN341	N	3	5.947	11.9276	12.7917	12.3596	5.092	3.45932	4.27566	9.28853	1.53142	0.0128038	1.89266	Pm	1	0.909	0.818	0.818	0.727	0.545	5.455	0	-
TATA1022	11	promoter	406574	406584	-1	?	0		3.02438	1	N	N					MPN341	N	3	5.947	5.48985	5.65347	5.57166	4.61243	5.85643	5.23443	5.75671	0.0900754	0.6447	0.190642	No change	1	0.818	0.727	0.636	0.273	0.182	3.727	0	-
TATA1023	11	promoter	407705	407715	-1	TSS00797	0		3.15528	1	N	N						-	-	-	7.78113	6.64112	7.21113	8.53087	11.0688	9.79983	9.31555	-0.442531	0.203823	0.690747	No change	1	0.909	1	0.909	0.818	0.273	5.682	0	-
TATA1024	11	promoter	407711	407721	-1	TSS00797	0		2.98351	1	N	N						-	-	-	8.41506	11.0959	9.7555	14.3349	10.9754	12.6551	10.4496	-0.375436	0.309704	0.509054	No change	1	1	1	1	0.818	0.545	6.182	0	-
TATA1025	11	promoter	407975	407985	-1	?	0		1.82597	1	N	N					MPN342	N	4	6.468	9.69818	9.40091	9.54954	9.37084	10.7056	10.0382	9.0113	-0.0719986	0.54895	0.260468	No change	1	1	0.727	0.818	0.727	0.455	5.364	0	-
TATA1026	11	promoter	408686	408696	-1	?	0		1	1	N	N					MPN342	N	4	6.468	11.0977	11.7431	11.4204	7.31497	5.67186	6.49341	9.04559	0.814564	0.030627	1.5139	Pm	1	1	1	0.818	0.636	0.455	5.455	0	-
TATA1027	11	promoter	409360	409370	-1	TSS00799	0		0.932886	1	N	N					MPN342	N	4	6.468	8.04271	7.65805	7.85038	11.7488	11.742	11.7454	9.76739	-0.581265	0.00243008	2.61438	Tm	1	1	0.818	0.818	0.818	0.545	5.727	0	-
TATA1041	11	promoter	415075	415085	-1	?	0		1.32193	1	N	N					MPN347	N	3	6.131	7.72061	8.11837	7.91949	9.10365	10.1716	9.63762	9.00518	-0.283269	0.0946329	1.02396	No change	1	1	0.909	0.818	0.727	0.364	5.455	0	-
TATA1028	11	promoter	409397	409407	-1	TSS00799	0		0	1	N	N					MPN342	N	4	6.468	6.48255	8.64732	7.56494	6.6019	7.3108	6.95635	6.52955	0.120998	0.646549	0.189399	No change	1	0.818	0.727	0.545	0.455	0.273	4.045	0	-
TATA103	11	promoter	112805	112815	1	?	0		5.50346	1	N	N					MPN090	N	4	8.013	14.8085	14.345	14.5768	13.7553	13.4795	13.6174	10.6435	0.098223	0.0707229	1.15044	No change	1	1	0.909	0.909	0.818	0.727	6.136	0	-
TATA1030	11	promoter	411820	411830	-1	?	0		-inf	0.727273	F2	N						-	-	-	3.44692	4.52815	3.98753	4.6775	3.20987	3.94368	3.40301	0.0159524	0.966002	0.015022	No change	0.727	0.455	0.364	0.273	0.182	0.182	2.136	0	-
TATA1031	11	promoter	411827	411837	-1	?	0		-inf	0.818182	F2	N						-	-	-	6.68328	6.43604	6.55966	5.16337	4.29931	4.73134	6.73098	0.471372	0.055434	1.25622	No change	0.818	0.727	0.727	0.727	0.455	0.273	4.136	0	-
TATA1032	11	promoter	411828	411838	-1	?	0		-inf	0.909091	N	N						-	-	-	7.41864	7.00215	7.21039	6.3083	4.76825	5.53828	7.60007	0.380641	0.171019	0.766956	No change	0.909	0.818	0.818	0.818	0.545	0.273	4.682	0	-
TATA1033	11	promoter	411851	411861	-1	?	0		-inf	1	N	N						-	-	-	7.64633	6.96258	7.30446	4.59761	8.2151	6.40636	8.11227	0.189273	0.673869	0.171424	No change	1	1	0.909	0.818	0.636	0.182	5.091	0	-
TATA1034	11	promoter	411893	411903	-1	?	100		-inf	1	N	N						-	-	-	19.3697	20.063	19.7163	17.0667	16.2895	16.6781	12.5029	0.241439	0.028146	1.55058	Pm	1	1	0.727	0.636	0.455	0.182	4.273	0	-
TATA1035	11	promoter	412159	412169	-1	?	0		-1	0.909091	N	N						-	-	-	5.37515	5.9769	5.67602	5.96405	6.35012	6.15708	5.84012	-0.117367	0.310658	0.507718	No change	0.909	0.636	0.636	0.545	0.455	0.182	3.636	0	-
TATA1036	11	promoter	412201	412211	-1	?	0		-1	0.818182	F2	N						-	-	-	3.82382	2.43983	3.13182	8.76091	7.32105	8.04098	6.78909	-1.36037	0.0389732	1.40923	Tm	0.818	0.818	0.727	0.545	0.545	0.273	4.136	0	-
TATA1037	11	promoter	412407	412417	-1	?	0		1	1	N	N					MPN345	N	3	5.91	7.01046	9.41282	8.21164	9.80484	9.90942	9.85713	8.82031	-0.263497	0.304579	0.516301	No change	1	0.818	0.909	0.727	0.727	0.455	5.227	0	-
TATA1038	11	promoter	412809	412819	-1	?	0		0	0.909091	N	N					MPN345	N	3	5.91	9.8212	8.78967	9.30544	5.92801	4.87656	5.40228	7.50008	0.784504	0.0338079	1.47098	Pm	0.909	0.909	0.727	0.818	0.455	0.364	4.591	0	-
TATA1039	11	promoter	413563	413573	-1	?	0		1.58496	1	N	N					MPN346	N	3	6.307	6.66018	5.86688	6.26353	4.98531	5.00818	4.99674	6.55205	0.325987	0.0856966	1.06704	No change	1	0.818	0.636	0.727	0.455	0.182	4.136	0	-
TATA104	11	promoter	113698	113708	1	?	0		5.79205	1	N	N					MPN090	N	4	8.013	13.8681	15.6215	14.7448	14.0665	15.442	14.7543	10.6594	-0.000922357	0.994016	0.00260665	No change	1	0.909	0.818	0.909	0.818	0.818	6.045	0	-
TATA1029	11	promoter	409487	409497	-1	?	0		-inf	1	N	N						-	-	-	10.177	9.07007	9.62352	10.8485	11.7528	11.3007	9.25781	-0.23177	0.143496	0.84316	No change	1	0.818	0.818	0.818	0.818	0.455	5.455	0	-
TATA1176	11	promoter	569260	569270	-1	?	100		3.76457	1	N	N					MPN466	N	4	6.773	11.6823	5.92093	8.80164	24.0015	8.56057	16.281	12.5029	-0.887349	0.459869	0.337366	No change	1	0.545	0.273	0.364	0.273	0.182	2.591	0	-
TATA964	11	promoter	320735	320745	-1	TSS00773	0		-0.0671142	0.181818	E	E					MPN269	E	1	0.411	0.200727	0	0.100363	1.44695	1.01192	1.22944	1.4226	-3.61469	0.0421867	1.37482	Tm	0.182	0	0.091	0.091	0.182	0.091	0.773	0	-
TATA1178	11	promoter	569507	569517	-1	TSS00873	100		5.64517	0.909091	N	N					MPN466	N	4	6.773	19.3697	20.063	19.7163	24.0015	23.1671	23.5843	12.5029	-0.258433	0.0191075	1.7188	Tm	0.909	0.818	0.636	0.545	0.364	0.364	3.818	0	-
TATA1312	11	promoter	691863	691873	-1	TSS00469	0	MPN569	2.21299	1	N	N	N	F2	1	0.759	MPN570	N	4	7.78	12.4002	11.1133	11.7567	8.34123	9.6124	8.97682	8.99454	0.38921	0.0915442	1.03837	No change	1	1	0.818	0.909	0.636	0.455	5.409	1	-
TATA1313	11	promoter	691872	691882	-1	TSS00468	0		2.16993	0.909091	N	N					MPN570	N	4	7.78	8.28189	8.04804	8.16497	8.53483	10.0232	9.27899	8.07893	-0.184521	0.277269	0.557099	No change	0.909	0.909	0.818	0.818	0.636	0.273	4.955	0	-
TATA1314	11	promoter	694190	694200	-1	?	0		5.1479	1	N	N					MPN571	N	4	7.499	14.7131	13.0518	13.8824	14.8735	18.1302	16.5019	11.7003	-0.249369	0.288252	0.540228	No change	1	1	1	1	1	0.727	6.727	0	-
TATA1315	11	promoter	697646	697656	-1	TSS00471	0	MPN574	0.584963	1	N	N	E	F1	1	1.237		-	-	-	7.17781	9.30692	8.24236	6.36596	8.44662	7.40629	8.24815	0.154307	0.630871	0.20006	No change	1	0.909	0.818	0.909	0.545	0.364	5.045	1	-
TATA1316	11	promoter	698199	698209	-1	TSS00473	0		4.1479	1	N	N						-	-	-	13.6114	13.5925	13.6019	17.8097	17.8998	17.8548	10.6128	-0.392498	0.000117073	3.93154	Tm	1	0.909	0.909	0.909	0.909	0.636	6.136	0	-
TATA1317	11	promoter	698367	698377	-1	?	0		4.31206	1	N	N						-	-	-	14.3116	12.7917	13.5517	14.3745	14.0832	14.2289	11.0749	-0.0703532	0.473761	0.32444	No change	1	1	1	1	0.909	0.636	6.455	0	-
TATA1318	11	promoter	699880	699890	-1	TSS00475	0	MPN576	4.65951	1	N	N	E	F1	1	0.452		-	-	-	10.507	12.0338	11.2704	14.5982	14.0966	14.3474	9.50954	-0.348247	0.0619284	1.20811	No change	1	0.909	0.909	0.818	0.818	0.455	5.636	1	-
TATA1319	11	promoter	699886	699896	-1	TSS00475	0		4.64123	1	N	N						-	-	-	8.61151	10.9434	9.77743	14.7604	14.1135	14.4369	9.71991	-0.562236	0.0612973	1.21256	No change	1	0.909	0.909	0.909	0.818	0.455	5.773	0	-
TATA132	11	promoter	142110	142120	1	?	0		5.68777	0.909091	N	N					MPN109	N	4	8.472	14.5262	13.8569	14.1916	11.2016	12.1455	11.6735	10.4637	0.28179	0.0489425	1.31031	Pm	0.909	1	0.818	0.909	0.818	0.727	6	0	-
TATA1320	11	promoter	701289	701299	-1	TSS00476	0	MPN577	2.32193	1	N	N	N	N	4	8.049		-	-	-	11.9717	11.7503	11.861	9.63865	9.43804	9.53834	8.78417	0.314419	0.00411048	2.38611	Pm	1	1	0.818	0.818	0.636	0.455	5.273	1	-
TATA1321	11	promoter	702220	702230	-1	TSS00477	0	MPN579	4.36075	1	N	N	N	N	4	9.025		-	-	-	9.7165	9.31728	9.51689	9.68951	9.09292	9.39122	8.09494	0.0191782	0.759668	0.119376	No change	1	0.909	0.818	0.727	0.545	0.455	4.864	1	-
TATA1322	11	promoter	703707	703717	-1	TSS00478	0	MPN581	4.82597	1	N	N	N	N	4	7.845		-	-	-	10.7455	9.7894	10.2674	12.1011	8.88546	10.4933	9.79104	-0.0313896	0.905223	0.0432442	No change	1	1	1	0.909	0.636	0.636	5.773	1	-
TATA1323	11	promoter	705086	705096	-1	TSS00479	0		2.18442	1	N	N						-	-	-	8.78415	7.31833	8.05124	8.73066	9.37443	9.05254	6.49789	-0.169112	0.337472	0.471763	No change	1	0.636	0.727	0.636	0.455	0.273	4	0	-
TATA1324	11	promoter	706642	706652	-1	TSS00480	90	MPN583	3.79796	1	N	N	N	N	4	7.791		-	-	-	19.3697	20.063	19.7163	24.0015	23.1671	23.5843	12.5029	-0.258433	0.0191075	1.7188	Tm	1	0.909	0.909	0.727	0.818	0.727	5.773	0	-
TATA1325	11	promoter	708082	708092	-1	TSS00481	0		4.1952	0.909091	N	N						-	-	-	13.9015	11.0827	12.4921	10.8128	11.1768	10.9948	10.2788	0.184193	0.402571	0.395157	No change	0.909	0.818	0.818	0.818	0.818	0.818	5.773	0	-
TATA1326	11	promoter	709526	709536	-1	?	90		7.69349	0.909091	N	N						-	-	-	19.3697	20.063	19.7163	24.0015	23.1671	23.5843	12.5029	-0.258433	0.0191075	1.7188	Tm	0.909	0.818	0.636	0.727	0.455	0.273	4.182	0	-
TATA1327	11	promoter	711180	711190	-1	TSS00483	0	MPN588	3.10281	1	N	N	N	N	4	6.544		-	-	-	12.5751	13.3707	12.9729	6.29125	5.53106	5.91116	10.7171	1.13398	0.00601575	2.22071	Pm	1	1	1	1	0.818	0.636	6.273	1	-
TATA1328	11	promoter	714321	714331	-1	TSS00484	0		8.22334	1	N	N						-	-	-	10.0495	9.18737	9.61843	9.2144	9.13317	9.17378	8.93069	0.0682849	0.412406	0.384675	No change	1	0.909	0.818	0.818	0.636	0.545	5.273	0	-
TATA1329	11	promoter	714913	714923	-1	?	0		9.82199	0.818182	F2	N					MPN592	N	3	5.609	9.93302	8.17058	9.0518	10.7853	9.68707	10.2362	8.35353	-0.177403	0.372179	0.429248	No change	0.818	0.818	0.818	0.818	0.545	0.545	4.909	0	-
TATA133	11	promoter	142174	142184	1	?	0		5.21829	1	N	N					MPN109	N	4	8.472	14.9751	12.195	13.585	14.4057	15.2165	14.8111	11.9678	-0.12466	0.486294	0.313101	No change	1	1	1	1	1	0.818	6.818	0	-
TATA1330	11	promoter	715968	715978	-1	TSS00485	0	MPN592	7.85203	1	N	N	N	N	3	5.609		-	-	-	14.431	14.2302	14.3306	9.90584	10.8299	10.3679	10.7171	0.466973	0.0139402	1.85573	Pm	1	1	1	1	0.818	0.636	6.273	1	-
TATA1331	11	promoter	716452	716462	-1	TSS00486	0		6.53492	1	N	N						-	-	-	11.4924	9.60179	10.5471	8.85572	9.19394	9.02483	9.68678	0.224876	0.2538	0.595508	No change	1	0.909	0.909	0.818	0.727	0.636	5.636	0	-
TATA1332	11	promoter	716515	716525	-1	?	0		6.44219	1	N	N						-	-	-	13.1538	14.1621	13.658	15.92	17.1501	16.5351	11.0749	-0.275786	0.0686257	1.16351	No change	1	1	1	1	0.909	0.636	6.455	0	-
TATA1333	11	promoter	717025	717035	-1	TSS00487	0		8.70438	0.909091	N	N					MPN595	F2	2	1.696	1.03275	0.683975	0.858362	0.86687	1.24804	1.05745	1.64806	-0.300935	0.521482	0.282761	No change	0.909	0.455	0.091	0.182	0	0	1.273	0	-
TATA1334	11	promoter	717435	717445	-1	TSS00488	0		7.64123	1	N	N					MPN596	N	4	7.839	11.5551	11.2439	11.3995	11.0834	13.328	12.2057	10.0917	-0.0985881	0.550547	0.259205	No change	1	1	1	1	0.727	0.545	6	0	-
TATA1311	11	promoter	690823	690833	-1	?	0		6.9058	0.727273	F2	N					MPN568	F2	2	1.067	1.75214	1.06673	1.40943	1.3899	1.18672	1.28831	1.82087	0.129639	0.766982	0.115215	No change	0.727	0.364	0.364	0.182	0	0	1.364	0	-
TATA1310	11	promoter	690478	690488	-1	TSS00467	0		4.79796	1	N	N						-	-	-	12.0889	12.5272	12.308	15.8288	15.5513	15.69	11.7003	-0.350248	0.00582891	2.23441	Tm	1	1	1	1	1	0.727	6.727	0	-
TATA131	11	promoter	141918	141928	1	?	0		4.85345	0.818182	F2	N					MPN109	N	4	8.472	11.9793	13.3308	12.655	11.3215	13.9301	12.6258	9.19992	0.00333888	0.985919	0.00615869	No change	0.818	0.818	0.909	0.818	0.727	0.545	5.364	0	-
TATA1309	11	promoter	690465	690475	-1	TSS00467	0	MPN567	4.92859	0.909091	N	N	N	N	4	7.676		-	-	-	10.8743	11.0758	10.9751	7.36432	8.98113	8.17273	8.13609	0.42534	0.0751138	1.12428	No change	0.909	0.909	0.818	0.727	0.636	0.364	4.909	1	-
TATA1286	11	promoter	662413	662423	-1	?	0		2.44746	0.545455	F1	E					MPN543	F1	1	0.579	0.594594	0.225917	0.410256	0.616726	1.30233	0.959527	1.41457	-1.2258	0.293646	0.532176	No change	0.545	0	0.091	0.273	0.091	0	0.955	0	-
TATA1287	11	promoter	663047	663057	-1	?	0		4.97728	0.363636	F1	E					MPN544	F1	1	0.472	0.165993	0	0.0829967	0.115323	0.0829463	0.0991346	0.196603	-0.256334	0.866265	0.062349	No change	0.364	0	0	0	0	0	0.182	0	-
TATA1288	11	promoter	663357	663367	-1	TSS00825	0		4.20945	0.272727	F1	E					MPN544	F1	1	0.472	0	0	0	0.172984	0.867657	0.520321	0.636002	-inf	0.272843	0.564087	No change	0.273	0	0.091	0	0.091	0	0.409	0	-
TATA1289	11	promoter	664081	664091	-1	?	0		4.1479	0.181818	E	E					MPN544	F1	1	0.472	0.110662	0	0.0553312	1.40238	0.351725	0.877051	1.02435	-3.9865	0.260067	0.584915	No change	0.182	0	0	0.091	0.182	0	0.591	0	-
TATA129	11	promoter	140995	141005	1	?	0		5.42168	1	N	N					MPN108	N	4	8.15	14.0621	13.4096	13.7359	13.6429	13.7928	13.7178	11.7003	0.00189347	0.961976	0.0168359	No change	1	1	1	1	1	0.727	6.727	0	-
TATA1290	11	promoter	666559	666569	-1	TSS00450	0		8.36632	0.0909091	E	E					MPN547	E	1	0.401	0.373269	0.196348	0.284809	0	0	0	0.380542	inf	0.0844321	1.07349	No change	0.091	0.091	0	0.091	0	0	0.273	0	-
TATA1291	11	promoter	668274	668284	-1	TSS00452	0	MPN547	6.21564	1	N	N	E	E	1	0.401	MPN548	N	4	8.72	13.8842	10.4005	12.1424	11.063	8.81497	9.93897	11.0442	0.28888	0.399199	0.398811	No change	1	0.909	1	1	1	0.545	6.455	1	-
TATA1292	11	promoter	668871	668881	-1	?	0		7.44257	1	N	N					MPN548	N	4	8.72	13.6725	13.2736	13.4731	16.1439	17.7213	16.9326	11.3583	-0.329725	0.0510958	1.29161	No change	1	0.909	0.909	1	0.909	0.818	6.455	0	-
TATA1293	11	promoter	670404	670414	-1	TSS00453	0	MPN549	7.94491	1	N	N	E	E	1	0.429	MPN550	N	3	4.531	6.74847	3.91211	5.33029	4.98258	5.78977	5.38617	6.38972	-0.0150464	0.973211	0.0117932	No change	1	1	0.727	0.727	0.455	0	4.227	1	-
TATA1294	11	promoter	670478	670488	-1	?	0		7.32806	1	N	N					MPN550	N	3	4.531	3.4401	3.11386	3.27698	6.59906	5.33347	5.96626	5.49012	-0.864462	0.054283	1.26534	No change	1	0.909	0.727	0.545	0.364	0	3.682	0	-
TATA1295	11	promoter	670532	670542	-1	TSS00827	0		7.74758	1	N	N					MPN550	N	3	4.531	4.61969	4.18072	4.40021	8.51014	6.81433	7.66224	5.95407	-0.800194	0.0651282	1.18623	No change	1	0.818	0.636	0.545	0.545	0	3.864	0	-
TATA1296	11	promoter	675626	675636	-1	TSS00456	0		8.92697	1	N	N						-	-	-	8.29399	8.28133	8.28766	1.98897	1.14534	1.56715	6.12066	2.40282	0.0039172	2.40702	Pm	1	0.818	0.545	0.636	0.364	0.273	3.818	0	-
TATA1335	11	promoter	718715	718725	-1	TSS00489	0		7.43766	0.909091	N	N					MPN596	N	4	7.839	4.61149	5.47359	5.04254	6.15928	6.42347	6.29137	6.30928	-0.319224	0.109359	0.961146	No change	0.909	0.818	0.545	0.545	0.545	0.182	3.909	0	-
TATA1297	11	promoter	677273	677283	-1	TSS00457	0	MPN556	0	1	N	N	E	E	1	0.413		-	-	-	8.62178	8.15232	8.38705	10.8476	12.1754	11.5115	9.79441	-0.456844	0.047222	1.32586	Tm	1	1	1	0.909	0.909	0.273	5.955	1	-
TATA1299	11	promoter	678871	678881	-1	?	0		3.61203	0.636364	F2	N					MPN557	F1	1	0.554	0.221325	0.0753057	0.148315	0.172984	0.165893	0.169438	0.344055	-0.192095	0.799796	0.0970208	No change	0.636	0	0	0	0	0	0.318	0	-
TATA13	11	promoter	2787	2797	1	TSS00004	0	MPN003	6.77479	0.909091	N	N	E	E	1	0.394		-	-	-	2.73756	3.7404	3.23898	1.83871	0.634832	1.23677	3.47939	1.38896	0.125025	0.903002	No change	0.909	0.545	0.636	0.273	0.182	0	2.409	1	-
TATA130	11	promoter	141896	141906	1	TSS00099	0	MPN109	2.98351	1	N	N	N	N	4	8.472		-	-	-	10.395	11.1474	10.7712	14.3252	13.9653	14.1453	10.5067	-0.393142	0.0149333	1.82584	Tm	1	1	1	0.909	0.818	0.636	6.136	1	-
TATA1300	11	promoter	680440	680450	-1	?	0		8.25974	0.909091	N	N					MPN560	N	3	5.805	3.85374	3.0215	3.43762	6.18568	5.37789	5.78178	5.75593	-0.750105	0.0560975	1.25106	No change	0.909	0.636	0.455	0.545	0.364	0.364	3.455	0	-
TATA1301	11	promoter	681352	681362	-1	?	0		7.27866	1	N	N					MPN560	N	3	5.805	5.13432	5.54165	5.33798	2.76832	2.2653	2.51681	5.40072	1.0847	0.0129055	1.88923	Pm	1	0.636	0.545	0.545	0.364	0.182	3.409	0	-
TATA1302	11	promoter	681507	681517	-1	?	0		7.09564	1	N	N					MPN560	N	3	5.805	7.97514	6.89871	7.43692	10.9486	11.3956	11.1721	7.60122	-0.587127	0.023488	1.62915	Tm	1	1	0.909	0.636	0.545	0.273	4.727	0	-
TATA1303	11	promoter	681768	681778	-1	TSS00460	0	MPNt37	5.46835	1	N	N	E	E	1	0.673		-	-	-	13.5605	13.0181	13.2893	11.0138	11.9199	11.4669	9.961	0.21279	0.0746653	1.12688	No change	1	1	0.909	1	0.727	0.545	5.909	1	-
TATA1304	11	promoter	683558	683568	-1	?	0		7.62803	0.272727	F1	E					MPN563	F1	1	0.57	0	0.0753057	0.0376529	0.0576615	0.0829463	0.0703039	0.147452	-0.900844	0.497452	0.303248	No change	0.273	0	0	0	0	0	0.136	0	-
TATA1305	11	promoter	684508	684518	-1	?	0		8.57588	1	N	N						-	-	-	13.1932	13.217	13.2051	14.7341	15.021	14.8776	11.2214	-0.172044	0.00732808	2.13501	Tm	1	0.909	1	1	0.909	0.727	6.455	0	-
TATA1306	11	promoter	685783	685793	-1	TSS00465	0	MPN564	6.15712	1	N	N	N	N	4	6.669		-	-	-	9.96657	10.6759	10.3212	12.1719	11.938	12.0549	9.1517	-0.224008	0.0433992	1.36252	Tm	1	0.909	0.909	0.818	0.727	0.455	5.455	1	-
TATA1307	11	promoter	686142	686152	-1	?	0		7.02489	0.454545	F1	E					MPN565	F1	1	0.741	0.311389	0.558865	0.435127	1.45274	0	0.726368	1.33323	-0.739264	0.730824	0.136187	No change	0.455	0.091	0.091	0.091	0.091	0.091	0.818	0	-
TATA1308	11	promoter	690460	690470	-1	TSS00467	0		4.99384	0.909091	N	N						-	-	-	6.21517	6.76486	6.49002	4.8984	4.38829	4.64335	5.83042	0.483057	0.0388414	1.41071	Pm	0.909	0.727	0.545	0.545	0.455	0.182	3.636	0	-
TATA1298	11	promoter	678605	678615	-1	TSS00828	0		3.8625	0.0909091	E	E					MPN557	F1	1	0.554	0	0	0	0.0576615	0.351725	0.204693	0.259523	-inf	0.298469	0.525101	No change	0.091	0	0	0.091	0	0	0.182	0	-
TATA1337	11	promoter	725750	725760	-1	TSS00493	0	MPN604	8.43197	0.181818	E	E	E	E	1	0.753	MPN605	E	1	0.488	0.0553312	0	0.0276656	0.0576615	0	0.0288307	0.0983014	-0.0595158	0.979385	0.00904651	No change	0.182	0	0	0	0	0	0.091	0	-
TATA1338	11	promoter	726417	726427	-1	?	0		10.6688	0.454545	F1	E					MPN606	E	1	0.415	0	0.186404	0.0932019	0.230646	0.708181	0.469413	0.644001	-2.33243	0.279875	0.553036	No change	0.455	0	0.091	0	0	0.091	0.409	0	-
TATA1339	11	promoter	727533	727543	-1	TSS00495	0	MPN606	3.35435	1	N	N	E	E	1	0.415		-	-	-	12.2897	12.9754	12.6325	12.9512	15.7832	14.3672	12.2354	-0.185638	0.355949	0.448612	No change	1	1	1	1	1	0.909	6.909	1	-
TATA1367	11	promoter	767414	767424	-1	?	0		6.5664	1	N	N					MPN641	N	3	6.03	8.37691	7.42441	7.90066	11.9349	8.40707	10.171	8.99028	-0.364415	0.339945	0.468592	No change	1	0.818	0.818	0.818	0.818	0.364	5.364	0	-
TATA1368	11	promoter	768573	768583	-1	?	0		6.79323	1	N	N					MPN642	N	4	8.712	9.76033	10.9636	10.362	9.05907	9.46341	9.26124	8.83517	0.162019	0.225007	0.647805	No change	1	0.636	0.818	0.818	0.636	0.636	5.091	0	-
TATA1369	11	promoter	768675	768685	-1	?	0		6.18442	1	N	N					MPN642	N	4	8.712	14.9496	13.9368	14.4432	16.3061	16.5559	16.431	11.2522	-0.186033	0.0624691	1.20433	No change	1	1	1	1	0.818	0.818	6.455	0	-
TATA137	11	promoter	144459	144469	1	TSS00101	0		4.77897	1	N	N					MPN110	N	4	8.299	4.49366	5.56518	5.02942	6.15074	6.02475	6.08775	5.08423	-0.275517	0.188792	0.724015	No change	1	0.727	0.636	0.455	0.273	0.182	3.273	0	-
TATA1370	11	promoter	768916	768926	-1	?	0		7.01883	1	N	N					MPN642	N	4	8.712	17.067	17.4684	17.2677	17.6017	14.2106	15.9062	11.9678	0.118489	0.508835	0.293423	No change	1	1	1	1	1	0.818	6.818	0	-
TATA1371	11	promoter	768922	768932	-1	?	0		6.97468	1	N	N					MPN642_MPN643	N_N	4_4	8.712_8.359	12.2571	10.9122	11.5847	11.5488	11.7642	11.6565	10.6128	-0.0089216	0.925592	0.0335803	No change	1	0.909	0.909	0.909	0.909	0.636	6.136	0	-
TATA1372	11	promoter	769353	769363	-1	TSS00525	0		7.07146	0.909091	N	N					MPN643	N	4	8.359	8.94087	7.73263	8.33675	5.5938	6.563	6.0784	8.58329	0.455792	0.100234	0.998986	No change	0.909	0.818	0.818	0.818	0.727	0.364	5.136	0	-
TATA1373	11	promoter	769553	769563	-1	?	0		6.77299	1	N	N					MPN643	N	4	8.359	7.6026	8.45509	8.02885	10.2278	10.6183	10.4231	8.08003	-0.376516	0.0362702	1.44045	Tm	1	0.727	0.727	0.727	0.636	0.455	4.773	0	-
TATA1374	11	promoter	770028	770038	-1	?	0		6.22882	0.727273	F2	N					MPN644	N	4	7.326	3.1749	3.15432	3.16461	13.1033	10.0717	11.5875	9.09972	-1.87247	0.0308937	1.51013	Tm	0.727	0.818	0.727	0.909	0.727	0.545	5.273	0	-
TATA1375	11	promoter	770434	770444	-1	?	0		5.34792	0.909091	N	N					MPN644	N	4	7.326	11.4732	10.5653	11.0192	11.1278	11.7403	11.4341	9.1016	-0.053318	0.527779	0.277548	No change	0.909	0.818	0.909	0.909	0.636	0.545	5.364	0	-
TATA1376	11	promoter	771450	771460	-1	?	0		5.51355	0.909091	N	N					MPN645	N	4	7.921	8.79205	8.39157	8.59181	11.5225	10.9394	11.231	7.99832	-0.386449	0.0174923	1.75715	Tm	0.909	0.818	0.909	0.818	0.545	0.364	4.864	0	-
TATA1377	11	promoter	772997	773007	-1	?	0		5.70924	1	N	N					MPN647	N	4	7.345	13.2716	12.6665	12.969	7.48806	3.96448	5.72627	9.83329	1.1794	0.0558598	1.2529	No change	1	0.818	0.909	0.818	0.727	0.727	5.636	0	-
TATA1366	11	promoter	767250	767260	-1	?	0		5.64254	1	N	N					MPN640_MPN641	N_N	4_3	8.183_6.03	9.29	9.78671	9.53835	13.7844	13.1965	13.4904	9.91448	-0.500126	0.00934791	2.02929	Tm	1	1	1	1	0.818	0.364	6	0	-
TATA1378	11	promoter	773807	773817	-1	TSS00528	0	MPN648	2.90689	0.818182	F2	N	N	N	4	7.951		-	-	-	14.42	12.5656	13.4928	10.4776	9.12371	9.80066	9.69458	0.461242	0.0845913	1.07267	No change	0.818	0.818	0.818	0.818	0.818	0.636	5.545	1	-
TATA138	11	promoter	145900	145910	1	?	0		3.11042	1	N	N					MPN111	N	4	7.647	8.15399	8.91172	8.53286	5.61554	4.64274	5.12914	8.01528	0.734311	0.0312796	1.50474	Pm	1	0.909	0.909	0.636	0.545	0.455	4.818	0	-
TATA1380	11	promoter	774294	774304	-1	?	0		3.80735	1	N	N						-	-	-	16.0856	14.9146	15.5001	16.8451	14.4476	15.6463	11.9678	-0.0135456	0.922733	0.0349241	No change	1	1	1	1	1	0.818	6.818	0	-
TATA1381	11	promoter	774512	774522	-1	?	0		1.32193	0.909091	N	N						-	-	-	10.8683	10.924	10.8962	10.3654	10.7987	10.5821	8.43008	0.0421988	0.28702	0.542087	No change	0.909	0.818	0.818	0.636	0.727	0.455	4.955	0	-
TATA1382	11	promoter	774538	774548	-1	?	0		1.32193	0.909091	N	N						-	-	-	11.9216	9.1095	10.5155	10.741	10.557	10.649	8.34646	-0.0181893	0.933196	0.030027	No change	0.909	0.909	0.818	0.818	0.636	0.364	5.045	0	-
TATA1383	11	promoter	774588	774598	-1	TSS00892	0		-1	1	N	N						-	-	-	11.2133	12.3027	11.758	7.66745	7.21404	7.44075	8.95771	0.660124	0.0181703	1.74064	Pm	1	0.909	1	0.909	0.727	0.273	5.5	0	-
TATA1384	11	promoter	775002	775012	-1	?	0		4.81902	1	N	N					MPN649_MPN650	N_N	4_4	7.755_7.647	12.9932	13.308	13.1506	9.96372	8.64561	9.30467	9.32894	0.499102	0.0296661	1.52774	Pm	1	0.909	0.909	0.818	0.636	0.636	5.455	0	-
TATA1385	11	promoter	775266	775276	-1	?	0		5.10852	1	N	N					MPN650	N	4	7.647	11.6251	9.9074	10.7663	11.0977	7.13643	9.11706	10.0048	0.239877	0.524725	0.280068	No change	1	1	1	1	0.909	0.273	6.091	0	-
TATA1386	11	promoter	775354	775364	-1	?	0		4.01224	1	N	N						-	-	-	11.5325	9.78785	10.6602	10.7299	8.69073	9.7103	8.72032	0.134646	0.552381	0.257761	No change	1	0.909	0.818	0.727	0.636	0.545	5.136	0	-
TATA1387	11	promoter	775382	775392	-1	TSS00529	0	MPN650	3.60126	1	N	N	N	N	4	7.647		-	-	-	10.0329	9.43832	9.73562	8.2591	8.53018	8.39464	7.90038	0.213804	0.0545538	1.26318	No change	1	0.818	0.727	0.636	0.545	0.545	4.636	1	-
TATA1388	11	promoter	775479	775489	-1	?	0		0.584963	1	N	N						-	-	-	10.5173	10.8015	10.6594	8.76781	7.79671	8.28226	8.15358	0.364027	0.0424329	1.3723	Pm	1	0.727	0.818	0.818	0.636	0.364	4.909	0	-
TATA1389	11	promoter	775642	775652	-1	?	0		4.30544	1	N	N						-	-	-	9.58138	8.65144	9.11641	13.5816	14.4765	14.0291	9.64025	-0.621883	0.0168191	1.7742	Tm	1	0.909	1	0.818	0.818	0.455	5.727	0	-
TATA1177	11	promoter	569477	569487	-1	TSS00873	0		5.94465	1	N	N					MPN466	N	4	6.773	5.2739	6.49051	5.8822	6.50179	5.43379	5.96779	6.93449	-0.0208401	0.925442	0.0336509	No change	1	0.909	0.818	0.727	0.455	0.182	4.409	0	-
TATA1379	11	promoter	773922	773932	-1	?	0		0.584963	1	N	N						-	-	-	9.1194	9.90199	9.5107	13.9762	15.0686	14.5224	10.5067	-0.610657	0.0175051	1.75683	Tm	1	1	1	0.909	0.818	0.636	6.136	0	-
TATA1285	11	promoter	662355	662365	-1	?	0		3.08746	0.454545	F1	E					MPN543	F1	1	0.579	0.221325	0.150611	0.185968	0.444751	0.660197	0.552474	0.734303	-1.57085	0.0838359	1.07657	No change	0.455	0	0.091	0	0.091	0	0.5	0	-
TATA1365	11	promoter	767244	767254	-1	?	0		5.74024	0.909091	N	N					MPN640	N	4	8.183	9.25226	9.2206	9.23643	12.8417	13.2578	13.0497	10.0286	-0.498615	0.00298122	2.52561	Tm	0.909	0.909	0.909	0.909	0.909	0.455	5.909	0	-
TATA1363	11	promoter	764376	764386	-1	?	0		0.584963	1	N	N					MPN638	N	4	8.006	10.6843	10.3543	10.5193	11.3061	13.123	12.2146	9.04559	-0.215561	0.207769	0.682419	No change	1	1	1	0.818	0.636	0.455	5.455	0	-
TATA134	11	promoter	144388	144398	1	?	0		3.14048	1	N	N					MPN110	N	4	8.299	10.8525	13.1406	11.9966	8.40246	8.11882	8.26064	8.70541	0.538296	0.0834694	1.07847	No change	1	0.727	0.727	0.727	0.727	0.545	5.045	0	-
TATA1340	11	promoter	728507	728517	-1	?	0		7.31494	0.181818	E	E					MPN608	F1	1	0.496	0.0553312	0.778017	0.416674	0.951332	0	0.475666	1.05507	-0.191029	0.930339	0.0313588	No change	0.182	0.091	0	0.091	0.091	0.091	0.591	0	-
TATA1341	11	promoter	732777	732787	-1	TSS00499	0	MPN611	4.12553	1	N	N	N	F2	2	3.121		-	-	-	13.1538	15.1265	14.1402	15.1265	12.9938	14.0601	11.9678	0.00818973	0.961066	0.017247	No change	1	1	1	1	1	0.818	6.818	1	-
TATA1342	11	promoter	733671	733681	-1	?	0		2.58496	0.909091	N	N					MPN612	N	4	8.045	14.677	12.7102	13.6936	13.5496	11.1136	12.3316	10.2788	0.151144	0.475999	0.322394	No change	0.909	0.818	0.818	0.818	0.818	0.818	5.773	0	-
TATA1343	11	promoter	734692	734702	-1	?	0		2.32193	1	N	N					MPN612	N	4	8.045	7.56507	6.62848	7.09677	5.38823	5.46753	5.42788	7.19681	0.386775	0.0709631	1.14897	No change	1	0.636	0.818	0.727	0.545	0.273	4.409	0	-
TATA1344	11	promoter	735252	735262	-1	?	0		1.58496	1	N	N					MPN612	N	4	8.045	14.1503	15.3343	14.7423	10.0503	10.9391	10.4947	10.376	0.490296	0.029056	1.53676	Pm	1	1	0.909	0.909	0.818	0.636	6.045	0	-
TATA1345	11	promoter	735707	735717	-1	?	0		2.8625	1	N	N					MPN612	N	4	8.045	14.933	14.8286	14.8808	13.7536	15.0242	14.3889	12.2354	0.0484943	0.521022	0.283144	No change	1	1	1	1	1	0.909	6.909	0	-
TATA1346	11	promoter	736289	736299	-1	?	0		1	1	N	N					MPN613	N	4	7.756	11.5485	12.5528	12.0506	12.4739	13.3239	12.8989	8.66315	-0.0981353	0.326257	0.48644	No change	1	0.909	0.818	0.818	0.636	0.455	5.182	0	-
TATA1347	11	promoter	737485	737495	-1	?	0		2	1	N	N					MPN614	N	4	7.422	14.2898	12.4425	13.3662	11.3423	13.0274	12.1848	9.64637	0.133496	0.444471	0.352157	No change	1	0.909	0.818	0.818	0.818	0.545	5.636	0	-
TATA1348	11	promoter	738095	738105	-1	?	0		3.16993	1	N	N					MPN614	N	4	7.422	14.5748	12.3127	13.4437	14.1555	12.9925	13.574	11.4328	-0.0139111	0.927768	0.0325607	No change	1	1	1	1	1	0.636	6.636	0	-
TATA1349	11	promoter	738884	738894	-1	TSS00502	100		7.74085	0.363636	F1	E					MPN615	N	3	6.114	2.90225	3.20439	3.05332	2.12813	2.1061	2.11711	4.14542	0.528279	0.0251928	1.59872	Pm	0.364	0.182	0.182	0.091	0.091	0.091	0.955	0	-
TATA135	11	promoter	144403	144413	1	?	0		3.43539	1	N	N					MPN110	N	4	8.299	11.2309	11.3131	11.272	15.207	12.6853	13.9461	10.9442	-0.307124	0.168132	0.774348	No change	1	1	0.909	1	0.909	0.636	6.364	0	-
TATA1364	11	promoter	766362	766372	-1	TSS00524	0		6.31206	1	N	N					MPN640	N	4	8.183	10.4939	10.8551	10.6745	9.24678	11.7017	10.4743	9.00424	0.0273162	0.88663	0.0522577	No change	1	0.909	0.909	0.909	0.636	0.455	5.409	0	-
TATA1350	11	promoter	739333	739343	-1	TSS00849	0	MPN615	9.0773	1	N	N	N	N	3	6.114		-	-	-	6.39757	5.99517	6.19637	8.59584	7.56881	8.08232	7.51239	-0.383347	0.0759096	1.1197	No change	1	0.818	0.909	0.818	0.545	0.182	4.727	1	-
TATA1352	11	promoter	740593	740603	-1	?	0		7.08843	0.181818	E	E					MPN618	F1	1	0.429	0.0553312	0	0.0276656	0.89367	0.708181	0.800925	0.844696	-4.8555	0.0153069	1.81511	Tm	0.182	0.091	0	0	0.091	0.091	0.455	0	-
TATA1353	11	promoter	745351	745361	-1	?	0		7.22269	1	N	N					MPN620	F2	2	1.642	7.86943	7.93472	7.90207	7.32471	8.16039	7.74255	6.62412	0.0294222	0.740108	0.130705	No change	1	1	0.727	0.636	0.364	0.273	4.182	0	-
TATA1354	11	promoter	745375	745385	-1	TSS00505	0		7.11469	1	N	N					MPN620	F2	2	1.642	11.926	10.9331	11.4296	14.6717	14.9261	14.7989	9.73572	-0.372717	0.0223661	1.65041	Tm	1	0.818	0.818	0.909	0.818	0.545	5.682	0	-
TATA1355	11	promoter	747672	747682	-1	TSS00506	0		9.86524	1	N	N						-	-	-	8.65008	9.10735	8.87871	4.5711	5.04849	4.80979	7.10388	0.884376	0.00653411	2.18481	Pm	1	0.818	0.545	0.636	0.545	0.364	4.273	0	-
TATA1356	11	promoter	749670	749680	-1	TSS00507	0	MPN622	5.59042	1	N	N	E	E	1	0.651		-	-	-	15.0435	13.6778	14.3606	7.45091	10.2228	8.83683	10.255	0.700519	0.0701065	1.15424	No change	1	0.909	0.909	0.909	0.818	0.636	5.955	1	-
TATA1357	11	promoter	749735	749745	-1	?	0		3.98765	1	N	N						-	-	-	12.6989	9.16397	10.9314	10.0031	10.9363	10.4697	11.3425	0.0622612	0.824178	0.0839791	No change	1	1	1	1	0.909	0.727	6.545	0	-
TATA1358	11	promoter	756486	756496	-1	TSS00514	0		5.9804	1	N	N						-	-	-	11.4022	12.1258	11.764	7.68796	10.6885	9.18824	9.71991	0.356521	0.237057	0.625147	No change	1	0.909	0.909	0.909	0.818	0.455	5.773	0	-
TATA1359	11	promoter	757793	757803	-1	TSS00515	0	MPN630	3.5518	1	N	N	E	E	1	0.601		-	-	-	8.55464	7.11182	7.83323	14.2675	11.5338	12.9007	8.43602	-0.719768	0.0817729	1.08739	No change	1	0.909	0.909	0.818	0.545	0.455	5.091	1	-
TATA136	11	promoter	144451	144461	1	TSS00101	0		4.75489	0.818182	F2	N					MPN110	N	4	8.299	3.75966	4.13396	3.94681	6.04974	5.60698	5.82836	4.84911	-0.562402	0.0229238	1.63971	Tm	0.818	0.727	0.727	0.455	0.273	0.091	3.182	0	-
TATA1360	11	promoter	759187	759197	-1	TSS00829	0		1.58496	0.272727	F1	E					MPN632	E	1	0.421	0.110662	0.0753057	0.092984	0.214105	0	0.107053	0.278162	-0.203265	0.908698	0.0415802	No change	0.273	0	0.091	0	0	0	0.227	0	-
TATA1361	11	promoter	759449	759459	-1	?	0		-inf	1	N	N						-	-	-	13.1762	14.0216	13.5989	8.7536	9.8187	9.28615	10.7743	0.550337	0.0239641	1.62044	Pm	1	1	1	0.909	0.818	0.727	6.227	0	-
TATA1362	11	promoter	762355	762365	-1	?	0		0.584963	1	N	N					MPN635	N	4	9.082	12.6817	12.033	12.3573	11.8434	12.3437	12.0936	10.1814	0.0311264	0.585601	0.232399	No change	1	0.909	0.818	0.818	0.818	0.727	5.818	0	-
TATA1351	11	promoter	740248	740258	-1	TSS00503	0	MPN617	7.81436	0.909091	N	N	E	E	1	0.353		-	-	-	8.79102	8.19608	8.49355	9.30677	9.6184	9.46258	8.33008	-0.155867	0.102037	0.991244	No change	0.909	0.909	0.727	0.636	0.636	0.545	4.864	1	-
TATA1284	11	promoter	661120	661130	-1	TSS00445	0		1.80735	1	N	N						-	-	-	9.80194	9.50566	9.6538	3.76322	4.05028	3.90675	7.78088	1.30513	0.00128567	2.89087	Pm	1	0.909	0.909	0.727	0.636	0.182	4.864	0	-
TATA1336	11	promoter	724904	724914	-1	TSS00492	0		9.85459	0.272727	F1	E					MPN604	E	1	0.753	0.27202	1.33311	0.802563	0.501403	0.385993	0.443698	1.48666	0.855035	0.570582	0.243682	No change	0.273	0.182	0.182	0.091	0.091	0.091	0.909	0	-
TATA1282	11	promoter	660225	660235	-1	?	0		1.32193	0.909091	N	N					MPN538	E	1	0.253	5.49059	6.55479	6.02269	2.53768	2.83651	2.6871	5.68691	1.16436	0.026373	1.57884	Pm	0.909	0.636	0.636	0.364	0.455	0.273	3.455	0	-
TATA1204	11	promoter	587998	588008	-1	?	0		3.24793	1	N	N						-	-	-	16.3424	16.8488	16.5956	17.8039	15.442	16.623	11.61	-0.00237466	0.983997	0.00700632	No change	1	1	1	1	0.909	0.818	6.636	0	-
TATA1206	11	promoter	588624	588634	-1	TSS00394	100	MPN484	2.85345	1	N	N	N	N	4	7.681		-	-	-	19.3697	20.063	19.7163	24.0015	23.1671	23.5843	12.5029	-0.258433	0.0191075	1.7188	Tm	1	0.818	0.909	0.909	0.727	0.727	5.773	0	-
TATA1207	11	promoter	590465	590475	-1	TSS00395	0	MPN485	2.9752	1	N	N	N	N	3	6.016		-	-	-	10.2554	12.1981	11.2268	11.892	12.4851	12.1886	9.54026	-0.118586	0.443594	0.353015	No change	1	1	0.909	0.818	0.727	0.545	5.636	1	-
TATA1208	11	promoter	590543	590553	-1	?	0		2.19878	0.454545	F1	E					MPN487	E	1	0.446	3.32702	2.36722	2.84712	0.230646	0.165893	0.198269	2.39426	3.84397	0.031427	1.5027	Pm	0.455	0.273	0.182	0.273	0.091	0.182	1.455	0	-
TATA1209	11	promoter	591416	591426	-1	?	0		6.42321	0.0909091	E	E					MPN487	E	1	0.446	0.401453	0	0.200727	0.0576615	0.20746	0.132561	0.310571	0.598577	0.780508	0.107622	No change	0.091	0	0.182	0	0	0	0.227	0	-
TATA121	11	promoter	134170	134180	1	TSS00094	0		5.78968	1	N	N					MPN103	N	4	8.463	15.834	15.1002	15.4671	15.2189	14.7577	14.9883	10.7338	0.045369	0.384297	0.415333	No change	1	1	0.909	0.909	0.909	0.636	6.227	0	-
TATA1210	11	promoter	596298	596308	-1	TSS00399	0	MPN489	9.86882	1	N	N	E	E	1	0.386		-	-	-	6.47601	7.45339	6.9647	8.54792	6.20329	7.3756	7.33885	-0.0827005	0.776995	0.109582	No change	1	0.909	0.727	0.727	0.455	0.364	4.5	1	-
TATA1211	11	promoter	596704	596714	-1	TSS00400	0		3.80735	1	N	N						-	-	-	11.6164	12.1057	11.8611	9.36576	9.55713	9.46145	9.25596	0.3261	0.0117764	1.92899	Pm	1	1	1	0.909	0.636	0.455	5.591	0	-
TATA1212	11	promoter	596730	596740	-1	TSS00400	0		3.90689	1	N	N						-	-	-	11.8955	13.9235	12.9095	9.53529	9.42784	9.48156	10.3429	0.445237	0.0776583	1.10981	No change	1	1	0.909	0.818	0.727	0.818	5.909	0	-
TATA1213	11	promoter	597805	597815	-1	TSS00402	0	MPN490	-2.45943	1	N	N	N	N	3	5.084		-	-	-	8.54883	9.61444	9.08163	15.4872	13.0744	14.2808	8.95714	-0.653053	0.0587297	1.23114	No change	1	0.818	0.818	0.727	0.727	0.545	5.227	1	-
TATA1214	11	promoter	599781	599791	-1	?	0		7.18803	1	N	N					MPN492	N	4	6.44	4.97638	6.19816	5.58727	2.10317	3.45202	2.77759	6.74661	1.00831	0.0908267	1.04179	No change	1	0.909	0.727	0.818	0.455	0.091	4.364	0	-
TATA1215	11	promoter	604769	604779	-1	TSS00408	0	MPN497a	4.2059	1	N	N	N	N	4	7.834		-	-	-	10.4344	10.488	10.4612	12.688	10.1932	11.4406	9.34569	-0.129117	0.514676	0.288466	No change	1	0.909	0.818	0.727	0.727	0.636	5.409	1	-
TATA1203	11	promoter	587992	588002	-1	?	0		3.28876	1	N	N						-	-	-	15.8238	17.0539	16.4388	18.2722	15.2946	16.7834	11.4793	-0.0299221	0.850473	0.0703393	No change	1	1	0.909	1	0.909	0.818	6.545	0	-
TATA1216	11	promoter	607480	607490	-1	TSS00817	20		-1	0.909091	N	N					MPN500	N	3	5.404	19.3697	20.063	19.7163	24.0015	23.1671	23.5843	12.5029	-0.258433	0.0191075	1.7188	Tm	0.909	0.909	0.818	0.727	0.727	0.455	5.182	0	-
TATA1218	11	promoter	612356	612366	-1	?	100		1.44746	0.909091	N	N						-	-	-	19.3697	20.063	19.7163	24.0015	23.1671	23.5843	12.5029	-0.258433	0.0191075	1.7188	Tm	0.909	0.545	0.455	0.364	0.455	0.273	3.182	0	-
TATA1219	11	promoter	613160	613170	-1	?	100		6.25653	1	N	N					MPN505	N	4	7.512	8.08889	14.7439	11.4164	17.0667	9.6875	13.3771	9.56001	-0.228659	0.731221	0.135952	No change	1	0.545	0.455	0.636	0.273	0	3	0	-
TATA122	11	promoter	134176	134186	1	TSS00094	0		5.8726	1	N	N					MPN103	N	4	8.463	15.819	15.3053	15.5622	15.2189	16.2817	15.7503	11.2689	-0.0173369	0.780124	0.107836	No change	1	1	0.909	0.909	0.909	0.818	6.409	0	-
TATA1220	11	promoter	613338	613348	-1	?	90		5.35595	0.818182	F2	N					MPN505	N	4	7.512	14.3369	13.5968	13.9669	24.0015	16.2895	20.1455	12.5029	-0.528447	0.251761	0.599012	No change	0.818	0.636	0.545	0.364	0.273	0.091	2.773	0	-
TATA1221	11	promoter	613410	613420	-1	?	100		5.23754	1	N	N					MPN505	N	4	7.512	14.3369	20.063	17.2	6.99846	14.3256	10.662	12.5029	0.689925	0.294922	0.530292	No change	1	0.273	0.091	0.273	0.182	0.091	1.727	0	-
TATA1222	11	promoter	613918	613928	-1	TSS00412	100		1.58496	1	N	N						-	-	-	19.3697	14.7439	17.0568	24.0015	16.2895	20.1455	12.5029	-0.240112	0.563088	0.249424	No change	1	0.727	0.727	0.636	0.455	0.182	4	0	-
TATA1223	11	promoter	613932	613942	-1	TSS00412	90	MPN505	1.34792	1	N	N	N	N	4	7.512		-	-	-	19.3697	20.063	19.7163	24.0015	23.1671	23.5843	12.5029	-0.258433	0.0191075	1.7188	Tm	1	0.818	0.818	0.818	0.818	0.727	5.727	0	-
TATA1224	11	promoter	614014	614024	-1	?	20		-0.652077	0.909091	N	N						-	-	-	19.3697	20.063	19.7163	24.0015	23.1671	23.5843	12.5029	-0.258433	0.0191075	1.7188	Tm	0.909	0.727	0.727	0.727	0.727	0.545	5	0	-
TATA1225	11	promoter	614101	614111	-1	?	70		0.669851	1	N	N						-	-	-	19.3697	20.063	19.7163	24.0015	23.1671	23.5843	12.5029	-0.258433	0.0191075	1.7188	Tm	1	0.909	0.818	0.909	0.636	0.273	5.136	0	-
TATA1226	11	promoter	614675	614685	-1	TSS00874	0		0	0.909091	N	N						-	-	-	10.6854	10.7687	10.7271	8.91847	6.5244	7.72143	8.714	0.474313	0.128825	0.890001	No change	0.909	0.818	0.909	0.818	0.727	0.364	5.227	0	-
TATA1227	11	promoter	614714	614724	-1	?	0		1	1	N	N						-	-	-	13.0374	13.308	13.1727	17.7463	15.1815	16.4639	9.9139	-0.321757	0.125299	0.902051	No change	1	0.909	0.818	0.818	0.818	0.636	5.727	0	-
TATA1228	11	promoter	615332	615342	-1	?	100		2.45943	0.727273	F2	N					MPN506	N	4	7.592	19.3697	20.063	19.7163	24.0015	23.1671	23.5843	12.5029	-0.258433	0.0191075	1.7188	Tm	0.727	0.545	0.636	0.364	0.273	0.364	3	0	-
TATA1217	11	promoter	609097	609107	-1	?	80		1	1	N	N						-	-	-	19.3697	20.063	19.7163	24.0015	23.1671	23.5843	12.5029	-0.258433	0.0191075	1.7188	Tm	1	1	0.818	0.818	0.545	0.545	5.182	0	-
TATA1229	11	promoter	615663	615673	-1	?	100		-inf	1	N	N					MPN506	N	4	7.592	19.3697	20.063	19.7163	14.7115	16.2895	15.5005	12.5029	0.347077	0.0393364	1.4052	Pm	1	0.545	0.455	0.636	0.364	0.182	3.364	0	-
TATA1202	11	promoter	587499	587509	-1	?	0		3.79796	0.727273	F2	N					MPN483	F2	2	1.023	0.765365	1.05644	0.9109	1.1963	1.48059	1.33844	1.81729	-0.555191	0.170351	0.768656	No change	0.727	0.455	0.091	0.182	0	0.091	1.273	0	-
TATA1200	11	promoter	586708	586718	-1	TSS00390	0	MPN482	8.66695	1	N	N	E	E	1	0.489		-	-	-	12.4694	12.3119	12.3906	13.5554	13.5211	13.5382	9.55607	-0.127791	0.0048918	2.31053	Tm	1	0.909	0.818	0.818	0.727	0.636	5.545	1	-
TATA118	11	promoter	126595	126605	1	?	0		8.03367	1	N	N					MPN097	N	4	6.662	7.98785	8.16915	8.0785	6.88209	7.10698	6.99453	7.61703	0.20786	0.0172954	1.76207	Pm	1	0.909	0.818	0.636	0.545	0.364	4.636	0	-
TATA1283	11	promoter	661110	661120	-1	TSS00446	0	MPN541	1.80735	1	N	N	E	F1	1	1.346		-	-	-	6.94533	6.31243	6.62888	4.1566	4.01433	4.08546	5.06748	0.698265	0.0158764	1.79925	Pm	1	0.727	0.727	0.545	0.182	0.182	3.318	1	-
TATA1179	11	promoter	570028	570038	-1	TSS00380	20	MPN467	2.36075	1	N	N	N	N	NC			-	-	-	19.3697	14.7439	17.0568	24.0015	23.1671	23.5843	12.5029	-0.467481	0.108871	0.96309	No change	1	0.909	0.545	0.545	0.455	0.273	3.955	1	-
TATA1180	11	promoter	570524	570534	-1	?	100		3	0.363636	F1	E					MPN468a	N	NC		4.59157	9.4544	7.02299	2.98943	0	1.49472	7.24591	2.23221	0.192361	0.715883	No change	0.364	0.091	0.091	0	0.091	0	0.545	0	-
TATA1181	11	promoter	570749	570759	-1	?	100		3	0.909091	N	N					MPN468	N	3	4.344	14.3369	14.7439	14.5404	17.0667	9.02731	13.047	9.56001	0.15635	0.746218	0.127134	No change	0.909	0.545	0.455	0.273	0.182	0	2.227	0	-
TATA1182	11	promoter	571768	571778	-1	TSS00573	0	MPNs03	8.25438	0.272727	F1	E	E	E	1	0.407		-	-	-	2.33487	1.52676	1.93082	1.14493	0	0.572465	2.06456	1.75395	0.192127	0.716412	No change	0.273	0.091	0.273	0.182	0.182	0.091	1.227	1	-
TATA1183	11	promoter	574214	574224	-1	TSS00382	0		7.26551	0.909091	N	N					MPN471	F2	2	1.519	2.87673	2.95147	2.9141	0.596112	0.427372	0.511742	2.66161	2.50956	0.00147211	2.83206	Pm	0.909	0.545	0.273	0.455	0	0	1.955	0	-
TATA1184	11	promoter	574221	574231	-1	TSS00382	0		7.17402	1	N	N						-	-	-	6.12646	5.08162	5.60404	5.06459	4.94687	5.00573	4.81575	0.162887	0.373059	0.428222	No change	1	0.636	0.636	0.545	0.182	0.182	3.136	0	-
TATA1185	11	promoter	574223	574233	-1	TSS00382	0	MPN471	7.16445	1	N	N	N	F2	2	1.519	MPN472	E	1	0.398	6.28782	5.83413	6.06098	5.47118	5.47712	5.47415	5.27785	0.146915	0.122573	0.911604	No change	1	0.727	0.727	0.636	0.182	0.182	3.455	0	-
TATA1186	11	promoter	574813	574823	-1	TSS00855	0		7.98765	0	E	E					MPN472	E	1	0.398	0	0.587838	0.293919	0	0.660197	0.330098	0.715679	-0.167478	0.942215	0.0258498	No change	0	0	0	0	0.182	0	0.364	0	-
TATA1187	11	promoter	575139	575149	-1	TSS00383	0		8.39173	0.909091	N	N					MPN473	F1	1	0.721	8.02197	9.09514	8.55855	3.2481	2.87247	3.06028	6.09701	1.4837	0.0105226	1.97788	Pm	0.909	0.636	0.545	0.636	0.364	0.364	3.682	0	-
TATA1188	11	promoter	575220	575230	-1	?	0		8.49331	0.181818	E	E					MPN473	F1	1	0.721	0.256058	0.196348	0.226203	0.0576615	0	0.0288307	0.35003	2.97194	0.0414854	1.3821	Pm	0.182	0.091	0.091	0	0	0	0.273	0	-
TATA1201	11	promoter	586848	586858	-1	TSS00391	0		3.65951	0.909091	N	N					MPN483	F2	2	1.023	0.442649	0.301223	0.371936	0.653774	0.771798	0.712786	0.854562	-0.938413	0.0658815	1.18124	No change	0.909	0.273	0	0	0	0	0.727	0	-
TATA1189	11	promoter	577049	577059	-1	TSS00384	0		8.90484	0.909091	N	N					MPN474	N	4	8.347	15.4675	15.5306	15.4991	13.7844	13.3839	13.5841	10.8312	0.190257	0.0110234	1.95768	Pm	0.909	0.909	0.909	0.909	0.909	0.727	6.182	0	-
TATA1190	11	promoter	579359	579369	-1	TSS00385	0	MPN474	7.29838	0.909091	N	N	N	N	4	8.347		-	-	-	6.64837	7.00364	6.82601	7.83699	6.19509	7.01604	7.29939	-0.0396151	0.84203	0.0746726	No change	0.909	0.818	0.818	0.727	0.455	0.364	4.455	1	-
TATA1191	11	promoter	580724	580734	-1	TSS00387	0		7.41824	1	N	N					MPN476	E	1	0.352	7.27905	8.07355	7.6763	8.23627	8.40263	8.31945	8.00521	-0.116077	0.253909	0.595322	No change	1	1	1	0.909	0.455	0.273	5.045	0	-
TATA1192	11	promoter	581462	581472	-1	?	0		7.09132	1	N	N					MPN477	N	4	7.115	14.5197	14.7183	14.619	12.5812	12.6157	12.5984	10.8636	0.214596	0.00247892	2.60574	Pm	1	0.909	1	1	0.818	0.727	6.273	0	-
TATA1193	11	promoter	581668	581678	-1	?	0		8.80545	1	N	N					MPN477	N	4	7.115	9.29773	8.98296	9.14035	14.7244	13.3408	14.0326	9.0614	-0.618458	0.0203899	1.69059	Tm	1	0.909	0.909	0.818	0.636	0.545	5.364	0	-
TATA1194	11	promoter	582360	582370	-1	TSS00388	0		8.31741	0.727273	F2	N					MPN478	F2	2	2.56	1.22288	0.422265	0.822575	0.596112	0.95763	0.776871	1.35519	0.0824721	0.92662	0.0330982	No change	0.727	0.364	0	0.091	0	0.091	0.955	0	-
TATA1195	11	promoter	583317	583327	-1	?	0		8.46538	0	E	E					MPN479	E	1	0.332	0.317938	0	0.158969	0	0.178533	0.0892666	0.331391	0.832554	0.739031	0.131337	No change	0	0.091	0	0.091	0	0	0.227	0	-
TATA1196	11	promoter	583361	583371	-1	TSS00389	0	MPN479	7.36155	1	N	N	E	E	1	0.332	MPN480	E	1	0.391	14.698	16.3049	15.5015	14.4467	12.3895	13.4181	11.3996	0.208225	0.251512	0.599441	No change	1	1	1	0.909	0.909	0.818	6.5	0	-
TATA1197	11	promoter	586586	586596	-1	?	0		8.53209	0.181818	E	E					MPN482	E	1	0.489	0.317938	0.0753057	0.196622	0.902204	0.737718	0.819961	1.16902	-2.06013	0.0510866	1.29169	No change	0.182	0.091	0.182	0.182	0	0.091	0.727	0	-
TATA1198	11	promoter	586681	586691	-1	?	0		6.98455	1	N	N						-	-	-	18.9121	17.1422	18.0272	8.28357	10.2503	9.26692	12.2354	0.960011	0.0220537	1.65652	Pm	1	1	1	1	1	0.909	6.909	0	-
TATA1199	11	promoter	586687	586697	-1	?	0		6.87652	1	N	N						-	-	-	18.9121	18.9916	18.9519	13.2968	12.5855	12.9411	12.5029	0.550378	0.00352625	2.45269	Pm	1	1	1	1	1	1	7	0	-
TATA12	11	promoter	2762	2772	1	TSS00004	0		6.91235	1	N	N					MPN002	F2	3	4.313	5.10197	2.92373	4.01285	8.34112	7.33981	7.84046	6.32677	-0.96631	0.0856603	1.06722	No change	1	0.636	0.545	0.636	0.545	0.182	3.909	0	-
TATA120	11	promoter	133773	133783	1	?	100		-inf	0.818182	F2	N						-	-	-	19.3697	20.063	19.7163	17.0667	16.2895	16.6781	12.5029	0.241439	0.028146	1.55058	Pm	0.818	0.455	0.545	0.455	0.364	0.273	3.091	0	-
TATA119	11	promoter	129573	129583	1	TSS00089	100		3.9542	0.727273	F2	N					MPN100	N	4	7.469	0.809369	3.42544	2.11741	2.75157	0.912409	1.83199	4.31667	0.208886	0.874773	0.0581048	No change	0.727	0.091	0.091	0.091	0	0	0.682	0	-
TATA123	11	promoter	134272	134282	1	?	0		9.45635	1	N	N					MPN103	N	4	8.463	11.4483	12.7396	12.094	9.05461	9.17704	9.11583	9.52535	0.40784	0.0442983	1.35361	Pm	1	0.818	0.818	0.818	0.818	0.545	5.545	0	-
TATA1205	11	promoter	588179	588189	-1	?	0		-1	1	N	N						-	-	-	14.6369	14.4448	14.5408	12.325	9.81917	11.0721	10.5393	0.393184	0.109996	0.958623	No change	1	0.909	0.818	0.818	0.909	0.727	6	0	-
TATA128	11	promoter	139323	139333	1	?	0		6.39933	1	N	N					MPN107	N	4	8.436	11.0183	11.0758	11.0471	9.64261	8.62488	9.13374	8.24241	0.274387	0.0642003	1.19246	No change	1	0.909	0.818	0.636	0.636	0.455	4.909	0	-
TATA1258	11	promoter	642690	642700	-1	TSS00426	0	MPN520	3.68523	1	N	N	E	E	1	0.323		-	-	-	15.1437	13.3806	14.2622	6.4283	3.98957	5.20893	10.3122	1.45313	0.0265286	1.57629	Pm	1	0.909	0.909	0.818	0.818	0.727	5.909	1	-
TATA1259	11	promoter	642693	642703	-1	TSS00426	0		3.64909	1	N	N						-	-	-	14.6862	12.2198	13.453	9.15277	7.71377	8.43327	10.4025	0.673766	0.0722405	1.14122	No change	1	0.909	0.909	0.818	0.909	0.636	6	0	-
TATA126	11	promoter	135684	135694	1	TSS00096	0	MPN105	2.52925	1	N	N	E	E	1	0.335		-	-	-	10.7455	10.4658	10.6057	11.3289	11.4497	11.3893	9.70411	-0.102849	0.0357571	1.44664	Tm	1	1	1	0.909	0.818	0.364	5.864	1	-
TATA1260	11	promoter	643175	643185	-1	?	0		4.39855	0.818182	F2	N					MPN521	N	3	5.965	5.95392	6.18576	6.06984	10.6916	10.1687	10.4302	7.78627	-0.781032	0.00427412	2.36915	Tm	0.818	0.909	0.818	0.636	0.545	0.455	4.636	0	-
TATA1261	11	promoter	645043	645053	-1	TSS00595	0	MPNt35	4.94145	1	N	N	E	E	1	0.199		-	-	-	12.1559	11.2816	11.7187	12.974	13.4802	13.2271	9.52535	-0.174683	0.0962254	1.01671	No change	1	0.818	0.818	0.818	0.818	0.545	5.545	1	-
TATA1262	11	promoter	645876	645886	-1	TSS00429	100	MPN524	5.48747	0.909091	N	N	N	N	3	5.907		-	-	-	6.85669	5.28948	6.07309	2.75157	0.0829463	1.41726	9.56001	2.09932	0.0949844	1.02235	No change	0.909	0.182	0.182	0.091	0.091	0	1.136	0	-
TATA1263	11	promoter	645883	645893	-1	TSS00429	100		5.38135	0.727273	F2	N						-	-	-	6.85669	8.27767	7.56718	2.75157	2.87627	2.81392	9.56001	1.42717	0.0217818	1.66191	Pm	0.727	0.273	0.091	0.182	0.091	0	1.182	0	-
TATA1264	11	promoter	645963	645973	-1	?	0		4.17719	0.818182	F2	N						-	-	-	5.44688	3.47686	4.46187	11.3329	10.9261	11.1295	7.20315	-1.31867	0.0220068	1.65744	Tm	0.818	0.727	0.727	0.545	0.545	0.455	4.227	0	-
TATA1265	11	promoter	646185	646195	-1	?	0		-inf	0.636364	F2	N						-	-	-	6.87459	7.5391	7.20685	9.94718	11.2648	10.606	7.42133	-0.557437	0.0440295	1.35626	Tm	0.636	0.636	0.636	0.636	0.636	0.455	4.273	0	-
TATA1266	11	promoter	649782	649792	-1	TSS00431	0	MPN527	0.584963	1	N	N	N	F2	2	1.074		-	-	-	13.3092	13.0605	13.1849	10.7778	12.116	11.4469	10.9442	0.203928	0.125178	0.902471	No change	1	1	0.909	1	0.909	0.636	6.364	1	-
TATA1268	11	promoter	649788	649798	-1	TSS00431	0		0.494765	1	N	N						-	-	-	18.4546	17.2525	17.8536	10.553	11.5387	11.0459	12.2354	0.692705	0.0127861	1.89326	Pm	1	1	1	1	1	0.909	6.909	0	-
TATA1269	11	promoter	649789	649799	-1	TSS00431	0		0.447459	1	N	N						-	-	-	17.9971	17.2525	17.6248	8.83534	10.2533	9.54431	12.2354	0.884896	0.00967824	2.0142	Pm	1	1	1	1	1	0.909	6.909	0	-
TATA1257	11	promoter	641908	641918	-1	?	0		7.43273	0.181818	E	E					MPN520	E	1	0.323	0.457519	0.0753057	0.266413	0.657847	0	0.328924	0.706922	-0.304091	0.884581	0.0532623	No change	0.182	0	0.091	0.091	0	0.091	0.409	0	-
TATA127	11	promoter	139231	139241	1	?	0		7.01731	1	N	N						-	-	-	10.9462	10.4495	10.6979	9.31318	7.91805	8.61561	8.14204	0.312296	0.106612	0.972194	No change	1	1	0.909	0.909	0.455	0.364	5.045	0	-
TATA1271	11	promoter	651211	651221	-1	?	0		7.7885	1	N	N						-	-	-	7.89162	8.17675	8.03418	4.95028	4.28845	4.61936	6.5785	0.798458	0.010951	1.96055	Pm	1	0.727	0.636	0.636	0.545	0.182	4.091	0	-
TATA1272	11	promoter	651243	651253	-1	TSS00433	0	MPN529	4.05232	0.909091	N	N	N	N	3	3.668		-	-	-	8.54467	7.109	7.82684	8.63544	8.34505	8.49024	7.81044	-0.117377	0.460635	0.336643	No change	0.909	0.818	0.818	0.909	0.545	0.273	4.818	1	-
TATA1273	11	promoter	651281	651291	-1	TSS00434	0		3.16993	0.909091	N	N						-	-	-	5.22302	6.62102	5.92202	0.92554	1.05322	0.989378	4.78335	2.58149	0.0196538	1.70655	Pm	0.909	0.636	0.545	0.455	0.273	0.182	3.045	0	-
TATA1274	11	promoter	652184	652194	-1	?	0		6.118	0.909091	N	N					MPN531	N	3	4.552	7.53107	7.09798	7.31452	2.96192	1.97311	2.46752	6.52228	1.5677	0.0121744	1.91455	Pm	0.909	0.636	0.818	0.727	0.455	0.182	4.091	0	-
TATA1275	11	promoter	653913	653923	-1	?	0		5.54479	1	N	N					MPN531	N	3	4.552	7.75936	8.17327	7.96632	11.2987	12.0985	11.6986	7.72219	-0.554348	0.0142441	1.84636	Tm	1	0.727	0.727	0.727	0.545	0.455	4.591	0	-
TATA1276	11	promoter	653943	653953	-1	TSS00436	0	MPN531	4.16993	0.909091	N	N	N	N	3	4.552		-	-	-	9.92225	9.18947	9.55586	4.22005	4.40102	4.31053	8.21054	1.14852	0.00513676	2.28931	Pm	0.909	0.636	0.727	0.818	0.727	0.364	4.864	1	-
TATA1277	11	promoter	656134	656144	-1	TSS00437	0		1.58496	1	N	N						-	-	-	11.7201	11.6133	11.6667	8.36011	10.4483	9.40419	9.06235	0.311023	0.162886	0.788117	No change	1	1	0.909	0.727	0.727	0.455	5.409	0	-
TATA1278	11	promoter	656142	656152	-1	TSS00437	0	MPN533	1.58496	1	N	N	E	F1	1	0.519		-	-	-	14.1451	14.9173	14.5312	16.5489	15.1907	15.8698	11.0749	-0.127131	0.228735	0.640668	No change	1	1	1	1	0.909	0.636	6.455	1	-
TATA1279	11	promoter	659624	659634	-1	?	0		3.85798	1	N	N					MPN537	N	3	5.096	13.7552	13.3806	13.5679	6.70402	6.3116	6.50781	9.52535	1.05995	0.00147295	2.83181	Pm	1	0.818	0.818	0.818	0.818	0.545	5.545	0	-
TATA1230	11	promoter	617629	617639	-1	?	0		4.26508	1	N	N					MPN507	N	4	7.458	13.215	12.6059	12.9105	17.7909	15.6205	16.7057	11.9678	-0.3718	0.0780118	1.10784	No change	1	1	1	1	1	0.818	6.818	0	-
TATA1280	11	promoter	659642	659652	-1	TSS00442	0	MPN537	3.33498	0.909091	N	N	N	N	3	5.096		-	-	-	5.43048	4.51658	4.97353	7.59547	4.64374	6.1196	6.09701	-0.299168	0.535491	0.271248	No change	0.909	0.636	0.545	0.636	0.364	0.364	3.682	1	-
TATA1281	11	promoter	659685	659695	-1	TSS00443	0		1	0.272727	F1	E						-	-	-	0.110662	0	0.0553312	0.0576615	0	0.0288307	0.147452	0.940484	0.712356	0.147303	No change	0.273	0	0	0	0	0	0.136	0	-
TATA1270	11	promoter	649792	649802	-1	TSS00431	0		0.295456	1	N	N						-	-	-	15.0493	14.35	14.6997	6.21939	7.05171	6.63555	10.5225	1.1475	0.00451275	2.34556	Pm	1	0.909	0.909	0.909	0.818	0.727	6.045	0	-
TATA1256	11	promoter	639174	639184	-1	TSS00425	0	MPN518	7.54198	0.636364	F2	N	N	N	4	6.869	MPN519	F1	1	0.681	0.654703	0.889061	0.771882	0.288307	0.261479	0.274893	1.06495	1.48951	0.0519685	1.28426	No change	0.636	0.273	0	0	0.091	0	0.773	0	-
TATA1267	11	promoter	649785	649795	-1	TSS00431	0		0.584963	1	N	N						-	-	-	16.4529	15.7885	16.1207	12.3718	12.4724	12.4221	11.9678	0.376005	0.00815298	2.08868	Pm	1	1	1	1	1	0.818	6.818	0	-
TATA1254	11	promoter	639047	639057	-1	?	0		8.53085	0.909091	N	N					MPN518	N	4	6.869	5.58033	4.8329	5.20661	11.8016	10.5703	11.186	7.93541	-1.10327	0.0141996	1.84772	Tm	0.909	0.818	0.909	0.636	0.636	0.364	4.773	0	-
TATA1231	11	promoter	617955	617965	-1	?	0		3.41709	0.909091	N	N					MPN507	N	4	7.458	11.5383	12.5273	12.0328	15.083	15.1079	15.0954	10.2961	-0.327139	0.0251049	1.60024	Tm	0.909	0.909	0.909	0.909	0.909	0.545	6	0	-
TATA1232	11	promoter	618146	618156	-1	?	0		6.10281	1	N	N					MPN507	N	4	7.458	12.5581	11.0758	11.8169	13.796	15.7937	14.7949	10.1814	-0.324238	0.138986	0.85703	No change	1	0.909	0.818	0.818	0.818	0.727	5.818	0	-
TATA1255	11	promoter	639165	639175	-1	?	0		7.59348	1	N	N					MPN519	F1	1	0.681	9.6525	8.3425	8.9975	6.59327	6.55285	6.57306	7.27742	0.452959	0.0659168	1.181	No change	1	0.727	0.727	0.727	0.636	0.182	4.5	0	-
TATA1234	11	promoter	618884	618894	-1	?	0		5.05627	1	N	N					MPN508	N	4	7.12	10.4168	8.05907	9.23792	9.72189	10.7799	10.2509	8.30531	-0.150112	0.515158	0.28806	No change	1	0.909	0.818	0.818	0.545	0.455	5	0	-
TATA1235	11	promoter	619709	619719	-1	TSS00415	0	MPN508	4.04439	1	N	N	N	N	4	7.12		-	-	-	8.67785	8.9711	8.82447	9.10365	10.1716	9.63762	8.06422	-0.127167	0.279711	0.55329	No change	1	0.818	0.818	0.727	0.636	0.364	4.864	1	-
TATA1236	11	promoter	620475	620485	-1	TSS00818	0		5.28372	0.909091	N	N						-	-	-	7.13947	7.85894	7.49921	13.8696	13.0032	13.4364	8.82437	-0.841337	0.00887449	2.05186	Tm	0.909	0.909	0.818	0.909	0.636	0.455	5.273	0	-
TATA1237	11	promoter	622557	622567	-1	TSS00416	0	MPN509	1.60666	0.818182	F2	N	N	N	4	6.521		-	-	-	7.45721	7.13193	7.29457	8.57817	10.1197	9.34895	7.56673	-0.357982	0.120933	0.917454	No change	0.818	0.727	0.727	0.818	0.545	0.364	4.545	1	-
TATA1238	11	promoter	622633	622643	-1	?	0		3.24793	1	N	N						-	-	-	12.4395	14.5319	13.4857	13.2089	12.9379	13.0734	10.4496	0.044797	0.733615	0.134532	No change	1	1	1	1	0.818	0.545	6.182	0	-
TATA1239	11	promoter	623942	623952	-1	?	0		7.01833	0.909091	N	N					MPN510	N	4	6.756	12.8207	13.7721	13.2964	10.4855	10.5649	10.5252	10.0444	0.337186	0.0284152	1.54645	Pm	0.909	0.818	0.818	0.909	0.909	0.545	5.818	0	-
TATA124	11	promoter	134949	134959	1	TSS00095	0	MPN104b	2.94145	0.909091	N	N	N	N	4	9.249		-	-	-	12.8818	14.7682	13.825	12.3671	10.765	11.5661	10.4734	0.257381	0.209469	0.678879	No change	0.909	0.909	0.909	0.909	0.818	0.727	6	1	-
TATA1240	11	promoter	624721	624731	-1	?	0		6.66792	1	N	N						-	-	-	12.3676	10.9906	11.6791	11.7727	12.1874	11.9801	9.5892	-0.0367072	0.716204	0.144963	No change	1	0.909	0.818	0.909	0.818	0.455	5.682	0	-
TATA1241	11	promoter	624731	624741	-1	TSS00417	0	MPN510	6.62205	0.909091	N	N	N	N	4	6.756		-	-	-	12.9865	13.5066	13.2465	10.1202	11.1053	10.6127	9.26583	0.31982	0.0419316	1.37746	Pm	0.909	0.818	0.818	0.727	0.818	0.545	5.364	1	-
TATA1242	11	promoter	625090	625100	-1	TSS00819	0		2.58496	1	N	N					MPN511	N	4	7.102	10.635	10.3315	10.4832	8.38173	12.0505	10.2161	9.39279	0.0372411	0.897908	0.0467682	No change	1	1	0.909	0.909	0.636	0.545	5.591	0	-
TATA1233	11	promoter	618428	618438	-1	?	0		4.80735	1	N	N						-	-	-	12.7575	13.1561	12.9568	15.1276	16.8879	16.0078	10.5067	-0.305066	0.077459	1.11093	No change	1	1	1	0.909	0.818	0.636	6.136	0	-
TATA1244	11	promoter	627444	627454	-1	?	0		4.26849	1	N	N						-	-	-	6.57725	8.16441	7.37083	12.7587	13.6521	13.2054	9.43505	-0.841228	0.0235048	1.62884	Tm	1	0.818	0.818	0.818	0.727	0.636	5.455	0	-
TATA1243	11	promoter	626821	626831	-1	TSS00419	0	MPN512	1.58496	1	N	N	N	N	4	7.958		-	-	-	11.7042	10.9361	11.3201	8.09109	8.68904	8.39007	8.82031	0.432137	0.026498	1.57679	Pm	1	0.818	0.909	0.727	0.727	0.455	5.227	1	-
TATA1253	11	promoter	638710	638720	-1	?	0		7.38645	0.909091	N	N					MPN518	N	4	6.869	10.7347	10.0938	10.4143	10.7201	12.7936	11.7569	9.96902	-0.174944	0.341544	0.466553	No change	0.909	1	0.909	0.909	0.727	0.636	5.818	0	-
TATA1251	11	promoter	637976	637986	-1	?	0		5.37504	1	N	N						-	-	-	12.2731	12.5401	12.4066	14.1916	12.2897	13.2406	10.7171	-0.0938644	0.476661	0.32179	No change	1	1	1	1	0.818	0.636	6.273	0	-
TATA1250	11	promoter	637039	637049	-1	TSS00424	0	MPN517	4.12928	0.909091	N	N	E	F1	1	0.42		-	-	-	4.49348	3.47956	3.98652	4.06523	4.01425	4.03974	4.95185	-0.0191327	0.926065	0.0333584	No change	0.909	0.818	0.455	0.364	0.273	0.273	3.091	1	-
TATA125	11	promoter	135200	135210	1	?	0		8.97102	0.818182	F2	N					MPN104b	N	4	9.249	7.55925	10.6744	9.11682	11.5082	11.4691	11.4886	9.12637	-0.333604	0.267286	0.573023	No change	0.818	0.818	0.818	0.727	0.727	0.636	5.227	0	-
TATA1252	11	promoter	638490	638500	-1	?	0		8.79796	1	N	N					MPN518	N	4	6.869	11.7443	11.9083	11.8263	10.9486	12.9541	11.9514	9.98745	-0.0151773	0.912433	0.0397991	No change	1	0.909	0.909	0.909	0.818	0.545	5.864	0	-
TATA1248	11	promoter	636120	636130	-1	?	0		8.72761	0.181818	E	E					MPN516	E	1	0.315	0	0.294458	0.147229	0.115323	0	0.0576615	0.308674	1.35238	0.62817	0.201923	No change	0.182	0	0	0.091	0	0	0.227	0	-
TATA1247	11	promoter	635913	635923	-1	?	0		9.53191	0	E	E					MPN516	E	1	0.315	0	0	0	0	0	0	0				No change	0	0	0	0	0	0	0	0	-
TATA1246	11	promoter	631515	631525	-1	TSS00422	0		10.4902	0	E	E					MPN515	E	1	0.341	0	0	0	0	0	0	0				No change	0	0	0	0	0	0	0	0	-
TATA1245	11	promoter	628251	628261	-1	TSS00421	0	MPN514	6.17356	1	N	N	N	N	3	6.073		-	-	-	6.38893	6.49111	6.44002	6.54536	7.69687	7.12111	6.26107	-0.145038	0.359875	0.443849	No change	1	0.727	0.727	0.636	0.364	0.273	3.909	1	-
TATA1249	11	promoter	636519	636529	-1	TSS00423	0	MPN516	7.2875	0.727273	F2	N	E	E	1	0.315	MPN517	F1	1	0.42	4.06506	2.81229	3.43868	2.76153	3.24956	3.00554	3.97122	0.194228	0.585402	0.232546	No change	0.727	0.455	0.364	0.364	0.273	0.182	2.455	0	-
UTR5416	10	utr5	523588	523597	-1	MPN434	0	MPN434	7.53099	0.5	F1	E	E	E	1	0.331		-	-	-	3.30739	1.97944	2.64341	0	0	0	2.54276	inf	0.0576866	1.23893	No change	0.5	0.5	0.2	0.4	0.1	0	1.75	1	-
UTR5417	13	utr5	521643	521655	-1	MPN431_MPN432_MPN433	0	MPN433	3.10692	0.846154	N	N	E	E	1	0.433		-	-	-	4.35731	6.58959	5.47345	5.78973	3.71258	4.75116	6.31345	0.204171	0.682352	0.165991	No change	0.846	0.692	0.615	0.769	0.462	0.154	3.962	1	-
UTR5419	12	utr5	518814	518825	-1	MPN428_MPN429_MPN430	0	MPN430	7.76487	1	N	N	E	E	1	0.338		-	-	-	2.72381	3.37331	3.04856	2.80145	2.00662	2.40404	3.478	0.342668	0.336007	0.473652	No change	1	0.5	0.417	0.333	0.167	0.083	2.333	1	-
UTR5419_1	26	utr5	516529	516554	-1	MPN429	0	MPN429	10.3385	1	N	N	E	E	1	0.415	MPN428	F2	2	1.073	10.2365	9.66892	9.95269	10.4277	10.7511	10.5894	9.464	-0.0894639	0.19055	0.719992	No change	1	1	0.962	0.808	0.654	0.5	5.481	1	-
UTR5420	32	utr5	514506	514537	-1	MPN422_MPN423_MPN424_MPN425_MPN426	0	MPN426	6.47573	0.90625	N	N	E	F1	1	0.457		-	-	-	7.38215	6.66228	7.02222	7.35161	6.53428	6.94295	6.52924	0.0163783	0.897612	0.0469113	No change	0.906	0.719	0.656	0.625	0.406	0.312	3.891	1	-
UTR5420_1	175	utr5	511550	511724	-1	MPN425_MPN424_MPN423_MPN422	0	MPN422	9.40285	0.44	F1	E	E	E	1	0.399	MPN425_MPN426	E_F1	1_1	0.391_0.457	1.27917	1.31173	1.29545	2.06718	1.75708	1.91213	1.81979	-0.561724	0.0583714	1.2338	No change	0.44	0.234	0.217	0.206	0.126	0.069	1.3	0	-
UTR5420_2	3	utr5	510215	510217	-1	MPN425_MPN424	0	MPN424	7.74034	1	N	N	N	N	3	6.005	MPN423_MPN424	F2_N	2_3	1.568_6.005	10.4968	7.67385	9.08535	10.8794	3.66372	7.27154	8.24793	0.32128	0.685717	0.163855	No change	1	1	1	1	0.667	0	5.333	0	-
UTR5422_1	23	utr5	507162	507184	-1	MPN420_MPN419_MPN418	0	MPN418	9.87331	0.652174	F2	N	E	F1	1	0.707	MPN420_MPN421	F2_F2	2_2	1.095_1.353	0.722192	0.808482	0.765337	0.585102	0.671684	0.628393	1.42248	0.284429	0.154358	0.811471	No change	0.652	0.261	0.174	0.087	0.043	0	0.978	1	-
UTR5415_1	17	utr5	524829	524845	-1	MPN435	0	MPN435	7.52056	0.941176	N	N	E	E	1	0.535	MPN435_MPN436	E_E	1_1	0.535_0.35	5.80904	6.02953	5.91928	4.21335	4.74923	4.48129	6.14129	0.401508	0.0382805	1.41702	Pm	0.941	0.647	0.588	0.647	0.353	0.353	3.735	0	-
UTR5422	19	utr5	508584	508602	-1	MPN418_MPN419_MPN420_MPN421	0	MPN421	5.99346	1	N	N	N	F2	2	1.353		-	-	-	10.0841	7.94747	9.01578	4.14648	3.00098	3.57373	7.4051	1.33502	0.0462019	1.33534	Pm	1	0.895	0.842	0.632	0.526	0.316	4.553	1	-
UTR542	55	utr5	112691	112745	1	MPN090_MPN091_MPN092_MPN093	0	MPN090	4.3505	0.909091	N	N	N	N	4	8.013		-	-	-	8.31942	8.0724	8.19591	8.84504	9.37518	9.11011	7.87615	-0.152565	0.0888902	1.05115	No change	0.909	0.855	0.764	0.691	0.655	0.418	4.836	1	-
UTR5415	151	utr5	528575	528725	-1	MPN435_MPN436	0	MPN436	7.70218	0.900662	N	N	E	E	1	0.35		-	-	-	9.14208	9.17614	9.15911	3.10496	3.012	3.05848	6.90588	1.58239	6.58366e-05	4.18153	Pm	0.901	0.695	0.702	0.649	0.464	0.377	4.126	1	-
UTR5409_1	4	utr5	543243	543246	-1	MPN446	0	MPN446	10.6532	0.5	F1	E	E	E	1	0.237	MPN446	E	1	0.237	2.88056	0.719701	1.80013	1.92827	0.967243	1.44776	3.26089	0.314285	0.793809	0.100284	No change	0.5	0.25	0.25	0.25	0.25	0.25	1.875	0	-
UTR5412	61	utr5	532626	532686	-1	MPN438_MPN439	0	MPN439	4.59478	0.934426	N	N	N	N	4	7.119		-	-	-	10.438	10.1277	10.2828	7.36019	6.10657	6.73338	8.39181	0.610838	0.0315383	1.50116	Pm	0.934	0.82	0.738	0.754	0.607	0.443	4.811	1	-
UTR5411	13	utr5	549553	549565	-1	MPN450	0	MPN450	4.53797	0.769231	F2	N	N	F2	1	0.776	MPN451	N	3	5.942	3.73771	2.42602	3.08186	7.30724	8.94352	8.12538	5.73137	-1.39863	0.0406088	1.39138	Tm	0.769	0.538	0.615	0.462	0.385	0.385	3.385	1	-
UTR5410	17	utr5	541703	541719	-1	MPN440_MPN442_MPN443_MPN444	0	MPN444	3.65737	0.411765	F1	E	E	E	1	0.317		-	-	-	1.52722	1.21485	1.37103	0.111931	0.427186	0.269559	1.70198	2.34659	0.038271	1.41713	Pm	0.412	0.235	0.059	0.118	0.118	0.118	1.029	1	-
UTR541	3	utr5	111473	111475	1	MPN089	100	MPN089	3.36923	1	N	N	N	N	4	6.44		-	-	-	0.608643	0	0.304321	0.634276	0	0.317138	0.540657	-0.0595158	0.979385	0.00904651	No change	1	0	0	0	0	0	0.5	0	-
UTR5409	33	utr5	546324	546356	-1	MPN446_MPN447	0	MPN447	9.62202	1	N	N	N	N	2	2.783		-	-	-	11.3705	11.1762	11.2733	8.25957	8.79999	8.52978	8.61996	0.402336	0.0107784	1.96745	Pm	1	0.939	0.848	0.788	0.606	0.455	5.136	1	-
UTR5408	76	utr5	548642	548717	-1	MPN448_MPN449	0	MPN449	9.01391	0.855263	N	N	E	E	1	0.398	MPN450	F2	1	0.776	3.74199	3.59747	3.66973	1.82584	2.36987	2.09785	3.56557	0.806761	0.0305965	1.51433	Pm	0.855	0.447	0.368	0.342	0.25	0.079	2.336	1	-
UTR5407_1	16	utr5	552642	552657	-1	MPN453_MPN452	0	MPN452	11.9907	0.875	N	N	N	F2	2	1.397	MPN452_MPN453	F2_F2	2_2	1.397_1.548	5.09703	5.5548	5.32592	0.995122	2.36103	1.67808	4.81407	1.66622	0.0368475	1.43359	Pm	0.875	0.625	0.625	0.438	0.312	0.125	3.094	1	-
UTR5404	45	utr5	561862	561906	-1	MPN457_MPN458_MPN459	100	MPN459	8.4075	0.644444	F2	N	N	N	3	5.688		-	-	-	8.08889	13.5968	10.8429	5.10673	19.2981	12.2024	12.5029	-0.170421	0.874691	0.0581451	No change	0.644	0.156	0.067	0.067	0.044	0.044	0.778	0	-
UTR5407	22	utr5	554084	554105	-1	MPN451_MPN452_MPN453_MPN454	0	MPN454	8.16056	1	N	N	N	F2	2	2.503		-	-	-	6.84147	5.39652	6.119	0.750865	2.10797	1.42942	5.77818	2.09787	0.0418842	1.37795	Pm	1	0.682	0.636	0.636	0.227	0.273	3.5	1	-
UTR5406	12	utr5	555036	555047	-1	MPN455	0	MPN455	3.80305	1	N	N	N	N	3	4.313		-	-	-	5.78405	6.28442	6.03423	3.60595	3.42176	3.51385	5.48707	0.780117	0.0110042	1.95844	Pm	1	0.667	0.5	0.417	0.417	0.25	3.375	1	-
UTR5405	109	utr5	558379	558487	-1	MPN456	84.259	MPN456	9.84589	0.366972	F1	E	E	E	1	0.354		-	-	-	19.3697	20.063	19.7163	2.75157	14.0074	8.37949	12.5029	1.23446	0.182071	0.73976	No change	0.367	0.174	0.193	0.239	0.147	0.11	1.312	0	-
UTR5422_2	3	utr5	506385	506387	-1	MPN420_MPN419	0	MPN419	8.72053	1	N	N	E	E	1	0.342	MPN419	E	1	0.342	8.69958	6.51451	7.60705	7.60257	10.2246	8.91359	7.76866	-0.22867	0.523928	0.280728	No change	1	1	0.667	1	0.667	0	5	0	-
UTR5414	419	utr5	530842	531260	-1	MPN437	1.675	MPN437	3.76455	0.933174	N	N	N	N	4	8.162	MPN438	N	4	7.377	8.09463	7.93147	8.01305	7.1949	7.21042	7.20266	7.43105	0.153822	0.0100715	1.99691	Pm	0.933	0.785	0.726	0.695	0.554	0.36	4.487	1	-
UTR5425	3	utr5	496004	496006	-1	MPN411	100	MPN411	-inf	1	N	N	N	N	4	8.873		-	-	-	6.6169	4.91463	5.76576	6.52236	9.02731	7.77483	6.93585	-0.4313	0.315811	0.500573	No change	1	0.667	1	0.667	0.333	0	3.833	0	-
UTR545	3	utr5	123228	123230	1	MPN095	0	MPN095	5.22882	1	N	N	N	N	4	6.828		-	-	-	6.3095	6.59417	6.45184	14.2362	11.3861	12.8112	7.91682	-0.989619	0.0471601	1.32643	Tm	1	1	1	1	0.333	0.333	5	0	-
UTR542_1	59	utr5	113755	113813	1	MPN091_MPN092_MPN093	100	MPN091	6.92481	0.305085	F1	E	N	N	NC		MPN091	N	NC		2.38358	0.828363	1.60597	24.0015	6.74524	15.3734	12.5029	-3.25892	0.252962	0.596944	No change	0.305	0.102	0.017	0.051	0.017	0.017	0.398	0	-
UTR5403	8	utr5	562594	562601	-1	MPNt27_MPNt28_MPNt29_MPNt30_MPNt31_MPNt32_MPNt33	0	MPNt33	7.13571	0.875	N	N	E	E	1	0.197		-	-	-	2.9142	2.56269	2.73844	0.237854	0	0.118927	2.45915	4.52521	0.00649905	2.18715	Pm	0.875	0.5	0.375	0.125	0.125	0	1.75	1	-
UTR5449	16	utr5	440619	440634	-1	MPN369	100	MPN369	2.54689	0.6875	F2	N	N	N	4	7.486		-	-	-	6.31395	6.22723	6.27059	24.0015	23.1671	23.5843	12.5029	-1.91115	0.000586474	3.23175	Tm	0.688	0.375	0.25	0.25	0.25	0.125	1.969	0	-
UTR5447	101	utr5	444151	444251	-1	MPN371	72	MPN371	3.85453	0.613861	F2	N	N	N	NC			-	-	-	9.36712	9.75614	9.56163	11.603	11.3496	11.4763	8.62575	-0.263326	0.0143837	1.84213	Tm	0.614	0.356	0.327	0.307	0.248	0.198	2.144	0	-
UTR5444_1	173	utr5	448421	448593	-1	MPN374	0	MPN374	7.80243	0.913295	N	N	N	N	4	7.753	MPN374	N	4	7.753	5.41947	5.55608	5.48778	6.77108	7.06243	6.91675	6.7837	-0.333873	0.0124412	1.90514	Tm	0.913	0.792	0.682	0.595	0.474	0.318	4.09	1	-
UTR5444	151	utr5	449158	449308	-1	MPN374_MPN375	0	MPN375	7.96477	0.913907	N	N	N	N	3	5.301		-	-	-	6.68948	7.30561	6.99754	8.9152	8.19806	8.55663	7.40738	-0.290194	0.0809334	1.09187	No change	0.914	0.768	0.702	0.662	0.57	0.338	4.397	1	-
UTR5442	7	utr5	453300	453306	-1	MPNt17	0	MPNt17	1.80735	1	N	N	E	E	1	0.388		-	-	-	10.1973	9.85923	10.0283	5.55118	5.39104	5.47111	7.87364	0.874167	0.0016804	2.77459	Pm	1	1	0.714	0.571	0.714	0.286	4.786	1	-
UTR5440_2	184	utr5	460340	460523	-1	MPN385	0	MPN385	8.85287	0.222826	E	E	N	F2	2	1.381	MPN383_MPN384	F1_E	1_1	0.668_0.409	0.779746	0.648517	0.714131	0.784684	1.14203	0.963359	0.991999	-0.431884	0.320616	0.494015	No change	0.223	0.125	0.103	0.12	0.082	0.054	0.736	0	-
UTR5440_1	21	utr5	463069	463089	-1	MPN385_MPN384_MPN383	0	MPN383	8.14611	0.857143	N	N	E	F1	1	0.668	MPN385	F2	2	1.381	9.52109	8.79205	9.15657	6.29773	6.72735	6.51254	6.87584	0.491587	0.0246644	1.60793	Pm	0.857	0.905	0.762	0.714	0.429	0.333	4.357	1	-
UTR5440	23	utr5	463795	463817	-1	MPN383_MPN384_MPN385_MPN386	0	MPN386	8.61743	0.956522	N	N	N	N	3	4.001		-	-	-	2.60774	2.92006	2.7639	2.93812	2.98324	2.96068	3.89627	-0.0992222	0.338577	0.470342	No change	0.957	0.696	0.478	0.304	0.13	0.087	2.457	1	-
UTR5438_3	155	utr5	465017	465171	-1	MPN390	0	MPN390	11.1151	0.832258	N	N	E	F1	1	0.556	MPN387_MPN388	F2_F2	2_2	2.836_1.445	0.91381	1.01616	0.964984	1.05563	0.943521	0.999577	1.6741	-0.0508139	0.693258	0.159105	No change	0.832	0.329	0.168	0.11	0.052	0.071	1.252	1	-
UTR5438_2	66	utr5	465411	465476	-1	MPN390_MPN389	0	MPN389	11.5287	0.863636	N	N	N	F2	2	1.209	MPN388_MPN389	F2_F2	2_2	1.445_1.209	0.886861	0.718002	0.802431	0.986646	1.03615	1.0114	1.44257	-0.333901	0.140783	0.851449	No change	0.864	0.258	0.167	0.091	0.045	0.015	1.098	1	-
UTR5438_1	206	utr5	467808	468013	-1	MPN390_MPN389_MPN388_MPN387	0	MPN387	11.4559	0.514563	F1	E	N	F2	2	2.836	MPN390_MPN391	F1_F1	1_1	0.556_0.728	0.608258	0.585221	0.596739	0.399364	0.249153	0.324258	0.871534	0.879958	0.0697268	1.1566	No change	0.515	0.097	0.078	0.073	0.053	0.034	0.682	0	-
UTR5429	77	utr5	490111	490187	-1	MPN407	0	MPN407	6.40884	0.974026	N	N	N	N	4	7.162		-	-	-	11.4383	11.8416	11.64	10.9204	11.0171	10.9688	9.56145	0.0856843	0.0836384	1.07759	No change	0.974	0.883	0.831	0.831	0.714	0.532	5.409	1	-
UTR5438	12	utr5	469019	469030	-1	MPN387_MPN388_MPN389_MPN390_MPN391	0	MPN391	7.10198	1	N	N	E	F1	1	0.728		-	-	-	6.04787	7.6474	6.84764	1.25992	0.638138	0.949029	6.11799	2.85108	0.0205126	1.68798	Pm	1	0.667	0.5	0.583	0.417	0.333	3.708	1	-
UTR5436_2	39	utr5	470319	470357	-1	MPN393_MPN392	0	MPN392	12.4113	0.948718	N	N	E	F1	1	0.66	MPN392_MPN393	F1_F2	1_1	0.66_0.805	9.31804	10.1269	9.72249	3.55791	2.785	3.17145	7.51222	1.61618	0.00721277	2.1419	Pm	0.949	0.846	0.667	0.692	0.564	0.256	4.41	0	-
UTR5436_1	13	utr5	471417	471429	-1	MPN393_MPN392_MPN391a	0	MPN391a	11.2837	1	N	N	N	N	3	5.602	MPN393	F2	1	0.805	6.21451	7.57407	6.89429	1.15768	1.24663	1.20215	5.63466	2.51978	0.0140227	1.85317	Pm	1	0.846	0.769	0.615	0.308	0.077	3.731	1	-
UTR5436	12	utr5	472879	472890	-1	MPN391a_MPN392_MPN393_MPN394	0	MPN394	9.08525	0.916667	N	N	N	F2	2	2.246		-	-	-	8.08264	9.16162	8.62213	7.16408	5.57692	6.3705	7.91307	0.436637	0.143531	0.843054	No change	0.917	0.75	0.75	0.75	0.667	0.333	4.75	1	-
UTR5434_1	2	utr5	473478	473479	-1	MPN395	0	MPN395	9.34207	1	N	N	E	E	1	0.358	MPN395	E	1	0.358	0	1.07991	0.539957	4.99395	9.02731	7.01063	5.62378	-3.69863	0.0902309	1.04464	No change	1	1	1	1	0	0	4	0	-
UTR5434	18	utr5	476430	476447	-1	MPN395_MPN396	0	MPN396	3.98489	0.833333	N	N	E	E	1	0.355		-	-	-	5.19186	5.39045	5.29115	0.0352376	0	0.0176188	4.06365	8.23032	0.000365487	3.43713	Pm	0.833	0.611	0.333	0.389	0.278	0.111	2.611	1	-
UTR5432_1	20	utr5	480149	480168	-1	MPN399_MPN398	0	MPN398	10.0408	1	N	N	N	N	3	5.276	MPN399	N	3	5.401	5.48797	6.42041	5.95419	8.44655	9.27805	8.8623	8.01036	-0.573775	0.0431734	1.36478	Tm	1	0.9	0.8	0.75	0.75	0.2	5.025	1	-
UTR5432	116	utr5	481961	482076	-1	MPN398_MPN399_MPN400	0	MPN400	10.1906	0.853448	N	N	N	N	3	4.182		-	-	-	6.31826	6.38629	6.35227	5.09164	4.95026	5.02095	6.00631	0.339312	0.00345401	2.46168	Pm	0.853	0.603	0.543	0.526	0.414	0.224	3.414	1	-
UTR5431_1	2	utr5	482320	482321	-1	MPNt21	0	MPNt21	9.98726	1	N	N	E	E	1	0.381	MPNt18	E	1	0.356	9.98915	4.13884	7.06399	8.85048	11.5835	10.217	6.52179	-0.532417	0.431768	0.36475	No change	1	0.5	0.5	0.5	0.5	0.5	3.75	0	-
UTR5431	10	utr5	482699	482708	-1	MPNt18_MPNt19_MPNt20_MPNt21_MPNt22	0	MPNt22	8.90132	0.8	F2	N	E	E	1	0.24		-	-	-	0.243457	0.0828363	0.163147	0.425799	0.0912409	0.25852	0.576307	-0.664105	0.658422	0.181496	No change	0.8	0	0.1	0	0	0	0.5	1	-
UTR5430	24	utr5	483211	483234	-1	MPN401	0	MPN401	5.48449	0.916667	N	N	E	E	1	0.315		-	-	-	11.8839	11.82	11.852	7.48867	7.90677	7.69772	8.74516	0.622626	0.00258142	2.58814	Pm	0.917	0.75	0.792	0.792	0.667	0.5	5.021	1	-
UTR543	13	utr5	116416	116428	1	MPN094	100	MPN094	4.45943	0.538462	F1	E	N	F2	2	3.071		-	-	-	2.38358	0.828363	1.60597	0.634276	0	0.317138	1.87186	2.34026	0.264615	0.577386	No change	0.538	0.077	0	0	0	0	0.346	0	-
UTR542_2	141	utr5	114407	114547	1	MPN092_MPN093	31.429	MPN092	6.39864	0.787234	F2	N	N	F2	3	5.517	MPN092	F2	3	5.517	5.63291	6.37066	6.00178	4.78423	4.56364	4.67393	5.96653	0.360754	0.0747658	1.1263	No change	0.787	0.532	0.489	0.433	0.312	0.248	2.936	0	-
UTR5436_3	62	utr5	469214	469275	-1	MPN393	0	MPN393	13.8309	0.935484	N	N	N	F2	1	0.805	MPN391a	N	3	5.602	9.99897	10.3422	10.1706	9.15238	8.1551	8.65374	8.43166	0.233006	0.1026	0.988852	No change	0.935	0.887	0.823	0.79	0.613	0.5	5.089	1	-
UTR5401	2	utr5	564319	564320	-1	MPN460	0	MPN460	1.70044	1	N	N	E	E	1	0.418		-	-	-	7.47279	10.4457	8.95925	6.0526	7.09282	6.57271	7.9063	0.446889	0.268899	0.570411	No change	1	1	1	0.5	0.5	0.5	4.75	0	-
UTR5341	3	utr5	697640	697642	-1	MPN572_MPN573_MPN574	0	MPN574	0.584963	1	N	N	E	F1	1	1.237		-	-	-	11.6626	16.1346	13.8986	0	2.42072	1.21036	11.5219	3.52143	0.0378876	1.4215	Pm	1	1	1	1	1	0.667	6.667	0	-
UTR5399_1	269	utr5	569206	569474	-1	MPN466	69.03	MPN466	5.6751	0.836431	N	N	N	N	4	6.773	MPN465_MPN466	N_N	4_4	6.989_6.773	6.29824	6.4527	6.37547	5.52661	5.76406	5.64533	6.3149	0.175473	0.0356304	1.44818	Pm	0.836	0.546	0.461	0.431	0.316	0.219	2.924	0	-
UTR5364	4	utr5	645869	645872	-1	MPN524	100	MPN524	5.56224	1	N	N	N	N	3	5.907		-	-	-	19.3697	14.7439	17.0568	0.634276	0.912409	0.773343	12.5029	4.46309	0.0196531	1.70657	Pm	1	0.25	0.5	0.25	0.25	0.25	2.375	0	-
UTR5363	30	utr5	649749	649778	-1	MPN527	0	MPN527	3.74237	0.966667	N	N	N	F2	2	1.074		-	-	-	9.67626	9.32443	9.50035	8.83977	9.5341	9.18694	8.21424	0.048396	0.505176	0.296558	No change	0.967	0.867	0.767	0.733	0.667	0.4	4.95	1	-
UTR5362	29	utr5	651211	651239	-1	MPN529	0	MPN529	6.76018	0.965517	N	N	N	N	3	3.668		-	-	-	7.52862	7.05459	7.2916	5.76769	6.15684	5.96226	6.31258	0.290376	0.0493104	1.30706	Pm	0.966	0.759	0.655	0.552	0.448	0.276	3.897	1	-
UTR5360	26	utr5	653914	653939	-1	MPN531	0	MPN531	4.81329	1	N	N	N	N	3	4.552		-	-	-	11.9699	11.1868	11.5784	11.7149	11.567	11.641	9.57491	-0.00777941	0.88959	0.0508103	No change	1	0.923	0.885	0.846	0.692	0.615	5.577	1	-
UTR535_2	13	utr5	105579	105591	1	MPN084	0	MPN084	9.01198	0.923077	N	N	N	N	3	6.294	MPN084	N	3	6.294	3.76058	3.66309	3.71183	5.92484	4.82584	5.37534	5.55322	-0.534223	0.094624	1.024	No change	0.923	0.769	0.692	0.462	0.385	0.154	3.538	1	-
UTR535_1	3	utr5	103938	103940	1	MPN083_MPN084	0	MPN083	8.77808	1	N	N	N	N	4	6.469	MPN083	N	4	6.469	0.202881	0.276121	0.239501	4.74493	7.92042	6.33267	5.74318	-4.72471	0.0617147	1.20961	No change	1	0.667	0.333	0.667	0.333	0.333	3.5	0	-
UTR5359	21	utr5	656118	656138	-1	MPN532_MPN533	0	MPN533	3.60486	1	N	N	E	F1	1	0.519		-	-	-	8.42015	8.15315	8.28665	3.3094	3.68926	3.49933	6.4226	1.24371	0.00234335	2.63016	Pm	1	0.81	0.762	0.619	0.476	0.333	4.286	1	-
UTR5357	9	utr5	659629	659637	-1	MPN537	0	MPN537	3.76671	1	N	N	N	N	3	5.096		-	-	-	15.4725	15.4343	15.4534	7.15451	6.36055	6.75753	10.0824	1.19336	0.00208235	2.68145	Pm	1	0.889	0.889	0.889	0.778	0.667	5.833	1	-
UTR5356	14	utr5	661091	661104	-1	MPN541	0	MPN541	6.31418	0.571429	F2	N	E	F1	1	1.346		-	-	-	4.48088	5.117	4.79894	0.226527	1.05151	0.639017	4.17628	2.90879	0.0153188	1.81477	Pm	0.571	0.714	0.571	0.571	0.143	0.071	2.786	1	-
UTR5352_1	8	utr5	666548	666555	-1	MPN546_MPN545	0	MPN545	8.29146	0.875	N	N	N	F2	2	2.33	MPN546_MPN547	E_E	1_1	0.426_0.401	9.31603	5.59415	7.45509	2.01566	2.03618	2.02592	6.19334	1.87965	0.100152	0.999339	No change	0.875	0.75	0.625	0.75	0.25	0.375	3.812	0	-
UTR5352	46	utr5	668226	668271	-1	MPN545_MPN546_MPN547	0	MPN547	7.06281	0.956522	N	N	E	E	1	0.401		-	-	-	8.95736	8.03971	8.49854	6.32809	5.93043	6.12926	7.19936	0.471502	0.0417734	1.3791	Pm	0.957	0.826	0.761	0.652	0.522	0.261	4.348	1	-
UTR5351	182	utr5	670225	670406	-1	MPN548_MPN549	0	MPN549	8.62215	0.906593	N	N	E	E	1	0.429	MPN550	N	3	4.531	3.07333	2.49832	2.78582	3.53024	3.64565	3.58795	4.2375	-0.365054	0.111695	0.951967	No change	0.907	0.714	0.648	0.5	0.198	0.071	3.033	1	-
UTR5365	22	utr5	645020	645041	-1	MPN523_MPNt35	0	MPNt35	5.3358	0.772727	F2	N	E	E	1	0.199		-	-	-	6.48447	5.63924	6.06185	2.36096	2.98863	2.67479	6.06573	1.18033	0.0233127	1.63241	Pm	0.773	0.591	0.636	0.5	0.409	0.273	3.455	1	-
UTR535	4	utr5	101979	101982	1	MPN082_MPN083_MPN084	0	MPN082	5.87652	1	N	N	N	F2	2	2.414		-	-	-	8.42665	7.57903	8.00284	4.46155	8.06519	6.26337	8.0409	0.353574	0.446546	0.350133	No change	1	0.75	0.75	0.75	0.75	0.25	4.875	0	-
UTR5349_1	12	utr5	675611	675622	-1	MPN555_MPN554_MPN553_MPN552_MPN551_MPN550	0	MPN550	8.96999	1	N	N	N	N	3	4.531	MPN555	E	1	0.42	5.54307	6.93795	6.24051	0.705005	0.643034	0.67402	5.21758	3.2108	0.0153675	1.8134	Pm	1	0.75	0.5	0.5	0.333	0.167	3.333	0	-
UTR5349	1	utr5	677269	677269	-1	MPN550_MPN551_MPN552_MPN553_MPN554_MPN555_MPN556	0	MPN556	0	1	N	N	E	E	1	0.413		-	-	-	8.36026	1.4394	4.89983	7.78569	8.44184	8.11377	9.56001	-0.72764	0.452774	0.344118	No change	1	1	1	1	1	0	6	0	-
UTR5346	8	utr5	681758	681765	-1	MPN560_MPNt37	0	MPNt37	5.49985	0.75	F2	N	E	E	1	0.673		-	-	-	11.7749	12.2694	12.0222	9.116	10.1328	9.62442	8.5959	0.320923	0.051352	1.28944	No change	0.75	0.75	0.75	0.625	0.625	0.75	4.812	1	-
UTR5345_2	86	utr5	683194	683279	-1	MPN564a	0	MPN564a	8.33159	0.581395	F2	N	N	N	4	7.366	MPN562_MPN563	E_F1	1_1	0.488_0.57	2.1403	1.9601	2.0502	1.51293	1.4552	1.48406	2.26608	0.46621	0.0268097	1.57171	Pm	0.581	0.349	0.314	0.221	0.093	0.058	1.529	0	-
UTR5345_1	60	utr5	684488	684547	-1	MPN564a_MPN563	0	MPN563	8.32834	0.966667	N	N	E	F1	1	0.57	MPN563	F1	1	0.57	9.51221	9.2265	9.36935	10.3508	10.0139	10.1824	8.27635	-0.120054	0.0665175	1.17706	No change	0.967	0.783	0.783	0.8	0.583	0.467	4.883	0	-
UTR5345	32	utr5	685748	685779	-1	MPN562_MPN563_MPN564a_MPN564	0	MPN564	8.07673	0.96875	N	N	N	N	4	6.669		-	-	-	10.7515	12.1978	11.4747	10.4714	10.1671	10.3193	9.65556	0.153111	0.258355	0.587783	No change	0.969	0.906	0.938	0.844	0.75	0.531	5.625	1	-
UTR5344_1	370	utr5	687301	687670	-1	MPN566_MPN565	0	MPN565	9.78383	0.937838	N	N	E	F1	1	0.741	MPN566_MPN567	N_N	4_4	7.4_7.676	7.73443	7.46149	7.59796	7.64379	7.90498	7.77438	7.65642	-0.0331166	0.448903	0.347847	No change	0.938	0.795	0.738	0.741	0.551	0.397	4.612	1	-
UTR5344	45	utr5	690417	690461	-1	MPN565_MPN566_MPN567	0	MPN567	8.09082	0.911111	N	N	N	N	4	7.676		-	-	-	8.76614	7.19867	7.9824	5.91991	6.6088	6.26435	6.96116	0.349657	0.182572	0.738566	No change	0.911	0.711	0.711	0.6	0.467	0.378	4.089	1	-
UTR5343	17	utr5	691844	691860	-1	MPN568_MPN569	0	MPN569	4.22995	0.882353	N	N	N	F2	1	0.759	MPN570	N	4	7.78	4.64746	4.47542	4.56144	3.2357	3.74357	3.48964	5.30078	0.386413	0.0572517	1.24221	No change	0.882	0.706	0.588	0.588	0.294	0.176	3.382	1	-
UTR5340_1	31	utr5	698155	698185	-1	MPN575	0	MPN575	4.4241	0.967742	N	N	N	N	4	8.566	MPN575	N	4	8.566	12.055	12.9026	12.4788	12.8496	12.4713	12.6604	10.2716	-0.0208493	0.733266	0.134738	No change	0.968	0.935	0.935	0.903	0.839	0.548	5.935	1	-
UTR5340	3	utr5	699869	699871	-1	MPN575_MPN576	0	MPN576	4.45943	1	N	N	E	F1	1	0.452		-	-	-	4.4297	1.3558	2.89275	9.83488	7.72235	8.77862	6.66618	-1.60155	0.0874271	1.05835	No change	1	1	0.667	0.667	0.333	0.333	4.167	0	-
UTR5451	5	utr5	427612	427616	-1	MPN353_MPN354_MPN355_MPN356_MPN357_MPNt14	0	MPNt14	1.07039	0.2	E	E	E	E	1	0.3		-	-	-	0	0.165673	0.0828363	0	0	0	0.108131	inf	0.42265	0.374019	No change	0.2	0	0	0	0	0	0.1	1	-
UTR5349_2	699	utr5	671379	672077	-1	MPN555	0	MPN555	7.26577	0.693848	F2	N	E	E	1	0.42	MPN550_MPN551	N_F2	3_2	4.531_1.463	0.801829	0.559146	0.680487	0.981143	0.851713	0.916428	1.36255	-0.429453	0.228357	0.641386	No change	0.694	0.269	0.165	0.12	0.039	0.013	1.051	1	-
UTR5365_1	22	utr5	644918	644939	-1	MPN523	0	MPN523	9.56929	0.636364	F2	N	E	E	1	0.348	MPN523_MPNt35	E_E	1_1	0.348_0.199	5.01197	5.29591	5.15394	0.317138	0.794549	0.555844	4.50228	3.21293	0.00362852	2.44027	Pm	0.636	0.455	0.364	0.409	0.364	0.091	2.568	0	-
UTR5368	5	utr5	642682	642686	-1	MPN519_MPN520	0	MPN520	3.75489	0.8	F2	N	E	E	1	0.323		-	-	-	1.19689	3.45486	2.32588	1.27506	2.59101	1.93303	3.76996	0.266909	0.792068	0.101238	No change	0.8	0.6	0.8	0.6	0	0	2.7	1	-
UTR5369	18	utr5	639159	639176	-1	MPN518	0	MPN518	7.61961	1	N	N	N	N	4	6.869	MPN519	F1	1	0.681	8.62774	8.74698	8.68736	6.46781	7.43878	6.9533	7.49904	0.321221	0.0711759	1.14767	No change	1	0.833	0.778	0.722	0.611	0.222	4.639	0	-
UTR5399	16	utr5	570009	570024	-1	MPN465_MPN466_MPN467	93.333	MPN467	2.65105	0.9375	N	N	N	N	NC			-	-	-	19.3697	20.063	19.7163	24.0015	23.1671	23.5843	12.5029	-0.258433	0.0191075	1.7188	Tm	0.938	0.812	0.562	0.5	0.438	0.062	3.531	0	-
UTR5397	5	utr5	574215	574219	-1	MPN469_MPN470_MPN471	0	MPN471	7.31107	0.8	F2	N	N	F2	2	1.519		-	-	-	2.9508	2.85081	2.90081	0.380566	0	0.190283	2.44445	3.93024	0.00522721	2.28173	Pm	0.8	0.6	0.2	0.4	0	0	1.8	1	-
UTR5395_1	24	utr5	575113	575136	-1	MPN473	0	MPN473	8.18663	0.916667	N	N	E	F1	1	0.721	MPN472_MPN473	E_F1	1_1	0.398_0.721	4.68835	5.10679	4.89757	3.85392	4.2998	4.07686	4.40149	0.264608	0.115272	0.938277	No change	0.917	0.625	0.417	0.375	0.292	0.208	2.854	0	-
UTR5395	2	utr5	579354	579355	-1	MPN472_MPN473_MPN474	0	MPN474	7.33985	1	N	N	N	N	4	8.347		-	-	-	2.29579	2.57401	2.4349	10.9739	15.1484	13.0612	9.56001	-2.42335	0.0366372	1.43608	Tm	1	1	1	1	1	0	6	0	-
UTR5394_2	2	utr5	580720	580721	-1	MPN478	0	MPN478	7.44915	1	N	N	N	F2	2	2.56	MPN475	E	1	0.421	1.49611	1.90828	1.70219	12.3179	16.0972	14.2075	9.06335	-3.06119	0.0223338	1.65104	Tm	1	1	1	1	0.5	0.5	5.5	0	-
UTR5394_1	325	utr5	582031	582355	-1	MPN478_MPN477_MPN476	0	MPN476	10.2533	0.72	F2	N	E	E	1	0.352	MPN477_MPN478	N_F2	4_2	7.115_2.56	0.638315	0.437558	0.537936	0.577243	0.496044	0.536644	1.02237	0.00347112	0.991558	0.00368176	No change	0.72	0.145	0.105	0.083	0.062	0.037	0.894	1	-
UTR5394	18	utr5	583340	583357	-1	MPN475_MPN476_MPN477_MPN478_MPN479	0	MPN479	7.40774	1	N	N	E	E	1	0.332		-	-	-	11.5589	14.1451	12.852	9.87508	8.93141	9.40324	9.83906	0.450764	0.129151	0.888901	No change	1	0.889	0.833	0.889	0.778	0.611	5.722	1	-
UTR5393	25	utr5	586678	586702	-1	MPN480_MPN481_MPN482	0	MPN482	7.27165	1	N	N	E	E	1	0.489		-	-	-	18.4416	17.6912	18.0664	10.0471	10.5146	10.2808	12.247	0.81335	0.00320801	2.49376	Pm	1	1	0.96	0.96	0.92	0.84	6.58	1	-
UTR5392	43	utr5	588578	588620	-1	MPN484	4.762	MPN484	5.98763	0.837209	N	N	N	N	4	7.681		-	-	-	4.03845	4.70081	4.36963	4.31277	4.80882	4.56079	4.93564	-0.0617733	0.68946	0.161491	No change	0.837	0.628	0.512	0.512	0.302	0.163	3.093	1	-
UTR5391	19	utr5	590440	590458	-1	MPN485	0	MPN485	3.46288	1	N	N	N	N	3	6.016		-	-	-	8.5954	8.03868	8.31704	8.54736	7.95771	8.25253	7.41426	0.011233	0.888212	0.0514834	No change	1	0.842	0.789	0.632	0.526	0.368	4.5	1	-
UTR539	46	utr5	109298	109343	1	MPN087	0	MPN087	0.283793	1	N	N	N	N	4	8.176		-	-	-	10.2417	9.85966	10.0507	9.58517	9.86292	9.72404	9.15775	0.0476635	0.300809	0.52171	No change	1	0.848	0.804	0.804	0.761	0.522	5.402	1	-
UTR538_1	591	utr5	108266	108856	1	MPN086	0	MPN086	7.93901	0.923858	N	N	N	N	4	7.092	MPN085_MPN086	N_N	4_4	7.391_7.092	7.12065	7.04316	7.08191	7.87002	7.54919	7.7096	7.4247	-0.122519	0.0626909	1.2028	No change	0.924	0.816	0.736	0.694	0.553	0.357	4.518	1	-
UTR5388	33	utr5	596266	596298	-1	MPN489	0	MPN489	9.85633	0.969697	N	N	E	E	1	0.386		-	-	-	6.3841	6.40882	6.39646	1.98472	2.51756	2.25114	5.02595	1.50662	0.00411409	2.38573	Pm	0.97	0.606	0.455	0.455	0.333	0.152	3.045	1	-
UTR5386	9	utr5	597792	597800	-1	MPN490	0	MPN490	-1	1	N	N	N	N	3	5.084		-	-	-	11.112	11.3358	11.2239	11.9502	11.472	11.7111	9.84534	-0.0613038	0.20623	0.685648	No change	1	0.889	1	1	0.778	0.444	5.889	1	-
UTR5385_1	86	utr5	600936	601021	-1	MPN494_MPN493	0	MPN493	7.4122	0.953488	N	N	N	N	3	5.616	MPN493_MPN494	N_N	3_3	5.616_5.387	6.46841	6.5785	6.52345	6.24797	6.76702	6.5075	6.77922	0.00353262	0.957516	0.018854	No change	0.953	0.721	0.64	0.593	0.477	0.349	4.029	1	-
UTR5385	13	utr5	601708	601720	-1	MPN492_MPN493_MPN494_MPN495	0	MPN495	7.6198	1	N	N	N	N	3	5.9	MPN496	N	4	6.881	7.28536	7.8163	7.55083	11.3405	10.3069	10.8237	8.47235	-0.519482	0.0300978	1.52147	Tm	1	0.846	0.846	0.846	0.692	0.308	5.154	1	-
UTR5384	19	utr5	604747	604765	-1	MPN496_MPN497_MPN497a	0	MPN497a	7.00858	1	N	N	N	N	4	7.834		-	-	-	10.7558	11.0101	10.8829	9.89078	10.3463	10.1186	8.93234	0.105063	0.0994124	1.00256	No change	1	0.895	0.895	0.789	0.684	0.474	5.316	1	-
UTR5382	1	utr5	613913	613913	-1	MPN505	0	MPN505	1.58496	0	E	E	N	N	4	7.512		-	-	-	0	0	0	0	0	0	0				No change	0	0	0	0	0	0	0	0	-
UTR5381	6	utr5	619699	619704	-1	MPN508	0	MPN508	4.04439	0.833333	N	N	N	N	4	7.12		-	-	-	5.18723	7.18077	6.184	1.87403	5.1916	3.53281	5.45071	0.807722	0.304222	0.51681	No change	0.833	0.5	0.5	0.5	0.5	0.167	3.333	1	-
UTR538	20	utr5	107275	107294	1	MPN085_MPN086	0	MPN085	5.85175	1	N	N	N	N	4	7.391		-	-	-	8.15542	7.48154	7.81848	8.63039	6.58951	7.60995	8.12868	0.0390011	0.864061	0.0634557	No change	1	0.9	0.85	0.85	0.7	0.2	5.125	1	-
UTR5379	91	utr5	622464	622554	-1	MPN509	0	MPN509	6.26142	0.967033	N	N	N	N	4	6.521		-	-	-	8.8864	9.47961	9.18301	9.70032	9.1603	9.43031	8.55502	-0.0383393	0.600346	0.221598	No change	0.967	0.868	0.78	0.736	0.637	0.44	4.951	1	-
UTR5378	515	utr5	624216	624730	-1	MPN510	0	MPN510	8.65764	0.906796	N	N	N	N	4	6.756		-	-	-	6.50393	6.88234	6.69313	7.01433	6.95318	6.98375	6.96243	-0.0613203	0.268705	0.570724	No change	0.907	0.759	0.697	0.66	0.511	0.35	4.271	1	-
UTR5376	714	utr5	626105	626818	-1	MPN511_MPN512	0	MPN512	6.34723	0.941176	N	N	N	N	4	7.958		-	-	-	9.31129	9.46168	9.38649	8.55481	8.61807	8.58644	8.45343	0.128525	0.0102367	1.98984	Pm	0.941	0.832	0.794	0.783	0.62	0.454	4.966	1	-
UTR5373_1	156	utr5	627333	627488	-1	MPN513	0	MPN513	4.16529	0.935897	N	N	N	N	4	6.553	MPN513	N	4	6.553	6.35012	7.15646	6.75329	6.49638	6.26249	6.37944	6.74973	0.0821616	0.467123	0.330569	No change	0.936	0.763	0.744	0.654	0.455	0.295	4.16	1	-
UTR5373	40	utr5	628214	628253	-1	MPN513_MPN514	0	MPN514	6.25597	0.975	N	N	N	N	3	6.073		-	-	-	10.9032	9.90376	10.4035	10.7265	11.764	11.2453	9.15967	-0.112249	0.362998	0.440095	No change	0.975	0.95	0.875	0.85	0.7	0.425	5.412	1	-
UTR5372	88	utr5	636427	636514	-1	MPN515_MPN516	0	MPN516	7.61642	0.329545	F1	E	E	E	1	0.315		-	-	-	0.689925	0.846691	0.768308	0.194796	0.188152	0.191474	0.969696	2.00454	0.0179998	1.74473	Pm	0.33	0.159	0.136	0.114	0.045	0.023	0.744	1	-
UTR5371	15	utr5	637020	637034	-1	MPN517	0	MPN517	4.31952	0.933333	N	N	E	F1	1	0.42		-	-	-	5.63205	6.09768	5.86486	8.75227	7.09544	7.92386	6.53757	-0.434105	0.139122	0.856603	No change	0.933	0.733	0.667	0.667	0.4	0.333	4	1	-
UTR540	66	utr5	110745	110810	1	MPN088	0	MPN088	3.86475	0.893939	N	N	N	N	4	7.735		-	-	-	7.68693	7.51832	7.60263	6.95194	5.50421	6.22808	6.96373	0.287711	0.199919	0.699146	No change	0.894	0.742	0.652	0.606	0.47	0.364	4.053	1	-
UTR5451_1	50	utr5	427473	427522	-1	MPN357_MPN356_MPN355_MPN354_MPN353	0	MPN353	9.7184	0.86	N	N	E	E	1	0.389	MPN357	E	1	0.378	3.79698	3.26282	3.5299	7.28138	7.48443	7.3829	6.0846	-1.06456	0.00545429	2.26326	Tm	0.86	0.76	0.62	0.62	0.42	0.24	3.82	0	-
UTR595	19	utr5	249970	249988	1	MPN207_MPN207a	0	MPN207	9.84978	0.526316	F1	E	E	F1	1	0.641	MPN206	F1	1	0.939	1.68617	1.29466	1.49041	0.166915	0.254744	0.210829	1.3549	2.82156	0.0237103	1.62506	Pm	0.526	0.211	0.105	0.053	0.053	0.105	0.868	0	-
UTR5451_3	7	utr5	424191	424197	-1	MPN357_MPN356_MPN355	0	MPN355	8.11746	1	N	N	N	N	3	6.072	MPN355	N	3	6.072	5.52959	4.68778	5.10869	8.07989	7.39366	7.73677	6.469	-0.598779	0.0401423	1.3964	Tm	1	0.857	0.714	0.714	0.429	0.143	4.143	1	-
UTR580	13	utr5	211938	211950	1	MPN159_MPN160_MPN161	0	MPN159	7.31846	1	N	N	N	N	4	6.774		-	-	-	9.41307	8.38445	8.89876	10.4725	8.23006	9.35129	7.49512	-0.0715613	0.748908	0.125572	No change	1	0.769	0.538	0.692	0.615	0.385	4.462	1	-
UTR58	11	utr5	19314	19324	1	MPN018_MPN019_MPN020_MPN021_MPN022_MPN023	0	MPN018	1.58496	1	N	N	N	F2	2	0.962		-	-	-	5.24498	6.64112	5.94305	12.873	10.5395	11.7063	8.46916	-0.978007	0.0514035	1.28901	No change	1	0.909	0.909	0.909	0.636	0.273	5.227	1	-
UTR579	5	utr5	209890	209894	1	MPN157_MPN158	0	MPN157	9.4508	0.8	F2	N	E	E	1	0.428		-	-	-	5.73517	5.66814	5.70165	0.930881	0.757736	0.844309	4.30442	2.75554	0.000365057	3.43764	Pm	0.8	0.4	0.4	0.6	0.2	0.2	2.7	1	-
UTR578	177	utr5	207496	207672	1	MPN155_MPN156	0	MPN155	9.41045	0.446328	F1	E	E	E	1	0.384	MPN155a	F1	1	1.261	1.29443	0.973544	1.13399	1.23122	0.923741	1.07748	1.39142	0.0737456	0.823019	0.0845899	No change	0.446	0.169	0.141	0.119	0.079	0.068	0.938	0	-
UTR577_2	2	utr5	207417	207418	1	MPN155a	0	MPN155a	9.48583	0.5	F1	E	E	F1	1	1.261	MPN155a	F1	1	1.261	1.19179	4.13884	2.66531	0.317138	0	0.158569	2.81189	4.07112	0.232826	0.632968	No change	0.5	0.5	0.5	0.5	0	0	2	0	-
UTR577_1	72	utr5	205700	205771	1	MPN154_MPN155a	0	MPN154	6.98188	0.861111	N	N	E	F1	1	0.669	MPN154	F1	1	0.669	3.56101	4.04714	3.80408	4.83007	4.90752	4.86879	4.97935	-0.356018	0.0495043	1.30536	Tm	0.861	0.583	0.542	0.444	0.361	0.125	3.069	0	-
UTR577	28	utr5	202324	202351	1	MPN153_MPN154_MPN155a	0	MPN153	5.97277	0.964286	N	N	N	N	4	7.252		-	-	-	9.29048	11.276	10.2832	8.19062	10.1279	9.15925	8.61312	0.166994	0.502823	0.298585	No change	0.964	0.857	0.857	0.75	0.679	0.393	5.071	1	-
UTR576	24	utr5	199768	199791	1	MPN152	34.783	MPN152	3.6677	0.875	N	N	N	N	4	7.583		-	-	-	19.3697	20.063	19.7163	24.0015	23.1671	23.5843	12.5029	-0.258433	0.0191075	1.7188	Tm	0.875	0.833	0.625	0.542	0.292	0.333	3.625	0	-
UTR575	35	utr5	198992	199026	1	MPN151	100	MPN151	6.65801	0.685714	F2	N	N	N	4	6.628		-	-	-	4.59157	8.27767	6.43462	17.0667	16.2895	16.6781	9.56001	-1.37403	0.0321884	1.4923	Tm	0.686	0.2	0.086	0.086	0.057	0	0.871	0	-
UTR574	9	utr5	196810	196818	1	MPN149_MPN150	100	MPN149	6.51131	0.666667	F2	N	N	F2	3	4.7		-	-	-	4.59157	20.063	12.3273	5.32411	14.6833	10.0037	12.5029	0.301324	0.821197	0.0855524	No change	0.667	0.444	0.444	0.444	0.222	0.333	2.667	0	-
UTR573	16	utr5	195459	195474	1	MPN148	0	MPN148	7.43124	0.8125	F2	N	N	N	4	7.074		-	-	-	6.23074	7.44429	6.83751	9.28797	8.41553	8.85175	6.50966	-0.372491	0.114489	0.941236	No change	0.812	0.688	0.688	0.5	0.438	0.438	3.844	1	-
UTR572	75	utr5	192965	193039	1	MPN146_MPN147	0	MPN146	7.26566	0.906667	N	N	N	N	4	7.559		-	-	-	5.88621	7.45955	6.67288	6.89217	6.42722	6.65969	6.82992	0.00285488	0.988629	0.00496645	No change	0.907	0.813	0.773	0.68	0.48	0.293	4.313	1	-
UTR580_1	149	utr5	213065	213213	1	MPN160_MPN161	0	MPN160	8.71096	0.919463	N	N	E	F1	1	0.617	MPN159_MPN160	N_F1	4_1	6.774_0.617	5.57246	5.4921	5.53228	5.44793	5.95873	5.70333	6.20319	-0.0439307	0.576252	0.239387	No change	0.919	0.691	0.638	0.591	0.456	0.282	3.869	0	-
UTR571	16	utr5	192302	192317	1	MPN145	100	MPN145	5.64566	0.75	F2	N	N	N	4	6.54		-	-	-	19.3697	20.063	19.7163	24.0015	23.1671	23.5843	12.5029	-0.258433	0.0191075	1.7188	Tm	0.75	0.5	0.438	0.312	0.125	0.062	2.094	0	-
UTR569_2	264	utr5	189227	189490	1	MPN143	0	MPN143	11.9162	0.912879	N	N	N	N	4	6.947	MPN142_MPN143	N_N	2_4	2.234_6.947	4.91519	5.81892	5.36706	5.97145	6.03941	6.00543	5.93546	-0.162137	0.294256	0.531275	No change	0.913	0.655	0.606	0.538	0.379	0.295	3.578	1	-
UTR569_1	6	utr5	180823	180828	1	MPN141_MPN142_MPN143	0	MPN141	8.43393	1	N	N	N	N	2	1.704	MPN141	N	2	1.704	7.86188	8.8365	8.34919	5.92453	9.15526	7.53989	9.49926	0.147092	0.678807	0.168254	No change	1	1	1	0.833	0.833	0.333	5.75	1	-
UTR569	12	utr5	179828	179839	1	MPN140_MPN141_MPN142_MPN143	0	MPN140	4.33688	1	N	N	E	F1	1	0.429		-	-	-	8.5105	8.62276	8.56663	5.45067	4.65194	5.0513	7.46542	0.762073	0.012907	1.88917	Pm	1	0.833	0.75	0.667	0.5	0.417	4.5	1	-
UTR568	37	utr5	172209	172245	1	MPN133_MPN134_MPN135_MPN136	0	MPN133	8.22895	0.756757	F2	N	N	F2	2	2.653		-	-	-	1.3768	1.73277	1.55478	1.09763	0.59973	0.84868	1.85144	0.87342	0.147409	0.831477	No change	0.757	0.351	0.162	0.108	0.108	0.108	1.378	1	-
UTR566	2	utr5	170047	170048	1	MPN131_MPN132	100	MPN131	4.20945	1	N	N	N	F2	3	5.341		-	-	-	0.608643	0	0.304321	0	0	0	0.540657	inf	0.42265	0.374019	No change	1	0	0	0	0	0	0.5	0	-
UTR565	151	utr5	168860	169010	1	MPN130	70.667	MPN130	3.48398	0.860927	N	N	N	N	NC			-	-	-	12.1459	12.9648	12.5553	12.0627	12.3602	12.2114	9.67905	0.0400651	0.512613	0.29021	No change	0.861	0.629	0.603	0.589	0.47	0.377	3.864	0	-
UTR564	26	utr5	167575	167600	1	MPN129	0	MPN129	5.08665	0.961538	N	N	N	N	4	9.363		-	-	-	9.95318	9.51272	9.73295	9.5733	9.68184	9.62757	8.26975	0.015706	0.687878	0.162489	No change	0.962	0.769	0.731	0.731	0.692	0.538	5	1	-
UTR563	18	utr5	166434	166451	1	MPN128	100	MPN128	9.07748	0.388889	F1	E	N	N	NC			-	-	-	0.608643	0	0.304321	21.8842	14.3256	18.1049	11.1717	-5.89464	0.042498	1.37163	Tm	0.389	0	0.056	0.056	0.111	0.056	0.611	0	-
UTR562	34	utr5	164566	164599	1	MPN127	21.212	MPN127	6.89678	0.941176	N	N	N	N	4	6.756		-	-	-	8.17282	9.48757	8.83019	7.47162	6.8523	7.16196	7.02498	0.302091	0.14858	0.82804	No change	0.941	0.824	0.676	0.647	0.471	0.265	4.147	1	-
UTR561	9	utr5	163576	163584	1	MPN126	0	MPN126	5.01495	1	N	N	N	N	4	7.178	MPN125	F2	2	1.637	11.3637	12.4136	11.8886	11.4587	10.6317	11.0452	10.7576	0.106167	0.334142	0.476069	No change	1	1	1	1	0.889	0.556	6.333	1	-
UTR5606	46	utr5	14266	14311	-1	MPN011_MPN012	0	MPN012	3.30299	0.891304	N	N	N	N	4	7.677		-	-	-	6.55885	7.23452	6.89669	7.78891	7.92803	7.85847	6.26863	-0.188345	0.108147	0.965984	No change	0.891	0.739	0.543	0.565	0.391	0.283	3.641	1	-
UTR5603	154	utr5	17340	17493	-1	MPN015	0	MPN015	10.039	0.909091	N	N	N	N	3	3.847	MPN016	N	2	2.151	1.52055	1.36188	1.44121	1.50761	1.23592	1.37176	2.2796	0.0712526	0.702016	0.153653	No change	0.909	0.5	0.318	0.195	0.045	0.032	1.688	1	-
UTR570	81	utr5	190509	190589	1	MPN144	100	MPN144	6.96913	0.345679	F1	E	N	F2	2	3.676		-	-	-	8.08889	6.22723	7.15806	24.0015	16.2895	20.1455	12.5029	-1.49282	0.0819804	1.08629	No change	0.346	0.086	0.062	0.074	0.025	0.012	0.494	0	-
UTR5601_1	150	utr5	18204	18353	-1	MPN016	0	MPN016	8.78493	0.253333	F1	E	N	N	2	2.151	MPN016_MPN017	N_F1	2_1	2.151_0.51	0.392539	0.0897222	0.241131	0.35017	0.260076	0.305123	0.651922	-0.339576	0.724628	0.139885	No change	0.253	0.06	0.08	0.04	0.04	0.04	0.447	0	-
UTR580_2	4	utr5	214497	214500	1	MPN161	0	MPN161	7.5411	0.75	F2	N	N	N	4	6.712	MPN161	N	4	6.712	5.14673	5.01576	5.08125	1.27668	0	0.638342	4.08831	2.99278	0.0202294	1.69402	Pm	0.75	0.5	0.5	0.25	0.25	0.25	2.5	0	-
UTR583	15	utr5	217104	217118	1	MPN163	0	MPN163	6.54174	0.666667	F2	N	E	E	1	0.537		-	-	-	3.56962	3.7285	3.64906	0.509589	0.486757	0.498173	2.72901	2.87281	0.000648111	3.18835	Pm	0.667	0.267	0.333	0.267	0.133	0.133	1.733	1	-
UTR598	8	utr5	257200	257207	1	MPN210_MPN211	0	MPN210	9.66789	1	N	N	E	E	1	0.361	MPN209	E	1	0.39	2.9142	3.30973	3.11197	1.751	1.96153	1.85627	3.32852	0.745422	0.0303886	1.51729	Pm	1	0.75	0.5	0.25	0.125	0	2.375	0	-
UTR597_1	294	utr5	254311	254604	1	MPN209	0	MPN209	10.7207	0.176871	E	E	E	E	1	0.39	MPN208_MPN209	E_E	1_1	0.351_0.39	0.400916	0.208206	0.304561	0.20612	0.0750849	0.140603	0.486803	1.11511	0.294671	0.530663	No change	0.177	0.041	0.044	0.037	0.051	0.034	0.366	0	-
UTR597	2	utr5	253724	253725	1	MPN208_MPN209	0	MPN208	6.65821	1	N	N	E	E	1	0.351		-	-	-	0.304321	0.414182	0.359251	0	0	0	0.540657	inf	0.0225897	1.64609	Pm	1	0	0	0	0	0	0.5	0	-
UTR534	230	utr5	96175	96404	1	MPN080_MPN081	0	MPN080	8.67397	0.973913	N	N	E	E	1	0.448		-	-	-	10.2176	10.044	10.1308	5.70571	5.65597	5.68084	8.0999	0.834567	0.000411574	3.38555	Pm	0.974	0.8	0.77	0.739	0.643	0.474	4.926	1	-
UTR594	202	utr5	248328	248529	1	MPN205	91.542	MPN205	2.63813	0.658416	F2	N	N	N	3	5.531		-	-	-	19.3697	20.063	19.7163	24.0015	23.1671	23.5843	12.5029	-0.258433	0.0191075	1.7188	Tm	0.658	0.277	0.248	0.213	0.203	0.109	1.688	0	-
UTR593	151	utr5	247472	247622	1	MPN204	94	MPN204	3.82229	0.576159	F2	N	N	N	NC			-	-	-	19.3697	20.063	19.7163	24.0015	23.1671	23.5843	12.5029	-0.258433	0.0191075	1.7188	Tm	0.576	0.325	0.285	0.265	0.219	0.152	1.884	0	-
UTR591	110	utr5	245538	245647	1	MPN202_MPN203	100	MPN202	5.75537	0.490909	F1	E	N	N	3	5.128		-	-	-	19.3697	14.7439	17.0568	24.0015	23.1671	23.5843	12.5029	-0.467481	0.108871	0.96309	No change	0.491	0.155	0.082	0.082	0.064	0.045	0.777	0	-
UTR5900	1	utr5	779695	779695	-1	MPN654	0	MPN654	0.584963	1	N	N	N	N	4	6.724		-	-	-	7.47279	7.37194	7.42237	2.8705	1.89434	2.38242	6.43484	1.63945	0.00934592	2.02938	Pm	1	1	1	0	0	0	2.5	0	-
UTR590	3	utr5	244449	244451	1	MPN201	100	MPN201	6.4865	1	N	N	N	N	3	4.626		-	-	-	0.608643	0	0.304321	17.0667	23.1671	20.1169	12.5029	-6.04667	0.0231105	1.63619	Tm	1	0.333	0.333	0.333	0.333	0.333	2.667	0	-
UTR59	3	utr5	29807	29809	1	MPN024_MPN025_MPN026	0	MPN024	7.37938	0.666667	F2	N	E	E	1	0.565		-	-	-	2.16318	4.47081	3.31699	0.211425	0	0.105713	3.36689	4.97166	0.109257	0.961553	No change	0.667	0.333	0.333	0.333	0.333	0	2.167	0	-
UTR58_3	243	utr5	28004	28246	1	MPN023	0	MPN023	9.26494	0.864198	N	N	E	E	1	0.411	MPN022_MPN023	F2_E	3_1	3.875_0.411	4.64201	4.75881	4.70041	3.2015	3.4802	3.34085	4.80105	0.492571	0.0121263	1.91627	Pm	0.864	0.593	0.51	0.449	0.305	0.185	3.002	0	-
UTR58_2	22	utr5	26140	26161	1	MPN021_MPN022_MPN023	0	MPN021	8.84035	0.590909	F2	N	E	E	1	0.385	MPN021	E	1	0.385	2.54453	2.3356	2.44007	0.0951414	0.239069	0.167105	2.70989	3.86809	0.00310021	2.50861	Pm	0.591	0.455	0.364	0.318	0.136	0.136	2	0	-
UTR582	17	utr5	215941	215957	1	MPN162	0	MPN162	5.00529	0.823529	N	N	N	N	4	7.07		-	-	-	7.24155	7.01681	7.12918	7.03922	6.7917	6.91546	6.23214	0.0439116	0.329374	0.48231	No change	0.824	0.706	0.588	0.529	0.529	0.235	3.794	1	-
UTR58_1	148	utr5	22876	23023	1	MPN020_MPN021_MPN022_MPN023	0	MPN020	9.23961	0.871622	N	N	N	N	2	1.182	MPN019_MPN020	F2_N	2_2	1.008_1.182	2.7824	2.40497	2.59369	5.51236	4.90268	5.20752	4.43229	-1.00559	0.0182995	1.73756	Tm	0.872	0.628	0.473	0.412	0.25	0.101	2.757	1	-
UTR588_1	573	utr5	240973	241545	1	MPN200a	0	MPN200a	7.49049	0.239092	E	E	E	F1	1	0.48	MPN199_MPN200a	F1_F1	1_1	0.481_0.48	0.360802	0.187276	0.274039	0.203896	0.2071	0.205498	0.548995	0.415258	0.512388	0.290401	No change	0.239	0.038	0.03	0.031	0.037	0.042	0.35	0	-
UTR588	37	utr5	239349	239385	1	MPN199_MPN200a	0	MPN199	6.91644	0.783784	F2	N	E	F1	1	0.481		-	-	-	3.10664	3.2193	3.16297	4.28791	4.5129	4.40041	4.21896	-0.476358	0.0101788	1.9923	Tm	0.784	0.541	0.405	0.378	0.297	0.189	2.689	1	-
UTR586	209	utr5	236289	236497	1	MPN197_MPN198	0	MPN197	8.4567	0.808612	F2	N	N	F2	2	2.803	MPN196	N	3	5.118	4.14316	3.64216	3.89266	3.50725	3.36629	3.43677	4.28141	0.179703	0.221889	0.653865	No change	0.809	0.641	0.459	0.421	0.254	0.124	2.768	1	-
UTR585_4	33	utr5	233542	233574	1	MPN194_MPN195_MPN196	0	MPN194	9.19882	0.272727	F1	E	E	E	1	0.344	MPN193_MPN194	E_E	1_1	0.322_0.344	0.612503	0.224071	0.418287	0.746863	0.0736149	0.410239	0.894438	0.0280284	0.985359	0.00640573	No change	0.273	0.061	0.091	0.091	0.061	0.03	0.576	0	-
UTR585_3	48	utr5	232715	232762	1	MPN193_MPN194_MPN195_MPN196	0	MPN193	9.48809	0.3125	F1	E	E	E	1	0.322	MPN192_MPN193	E_E	1_1	0.445_0.322	0.71109	0.834048	0.772569	0.509902	0.35965	0.434776	1.15138	0.82939	0.0735881	1.13319	No change	0.312	0.146	0.104	0.104	0.083	0.062	0.792	0	-
UTR585_2	2	utr5	232403	232404	1	MPN192_MPN193_MPN194_MPN195_MPN196	0	MPN192	11.1662	1	N	N	E	E	1	0.445	MPN192	E	1	0.445	7.47279	2.64474	5.05877	0.317138	0.456204	0.386671	5.05033	3.70961	0.192703	0.715112	No change	1	0.5	0.5	0.5	0.5	0	3.25	0	-
UTR585_1	1	utr5	230560	230560	1	MPN188_MPN189_MPN190_MPN191_MPN192_MPN193_MPN194_MPN195_MPN196	0	MPN188	10.183	1	N	N	E	E	1	0.269	MPN188	E	1	0.269	7.47279	8.39716	7.93498	0	0	0	5.76924	inf	0.00337551	2.47166	Pm	1	0	1	0	0	0	1.5	0	-
UTR585	654	utr5	229658	230311	1	MPN187_MPN188_MPN189_MPN190_MPN191_MPN192_MPN193_MPN194_MPN195_MPN196	0	MPN187	11.0134	0.155963	E	E	E	F1	1	0.591	MPN186	E	1	0.39	0.267083	0.137239	0.202161	0.13649	0.104586	0.120538	0.40096	0.746018	0.346512	0.460282	No change	0.156	0.031	0.037	0.054	0.034	0.034	0.326	0	-
UTR584_2	111	utr5	227383	227493	1	MPN184_MPN185_MPN186	0	MPN184	10.874	0.351351	F1	E	E	E	1	0.369	MPN183_MPN184	F1_E	1_1	0.394_0.369	1.73794	1.38908	1.56351	0.634291	0.52762	0.580955	1.41771	1.42829	0.0327777	1.48442	Pm	0.351	0.207	0.144	0.153	0.126	0.099	1.108	0	-
UTR584_1	166	utr5	226210	226375	1	MPN182_MPN183_MPN184_MPN185_MPN186	0	MPN182	10.8522	0.210843	E	E	E	E	1	0.421	MPN181_MPN182	E_E	1_1	0.391_0.421	0.33342	0.294846	0.314133	0.244715	0.114679	0.179697	0.505333	0.80581	0.185933	0.730645	No change	0.211	0.06	0.06	0.048	0.06	0.03	0.449	0	-
UTR584	73	utr5	217526	217598	1	MPN164_MPN165_MPN166_MPN167_MPN168_MPN169_MPN170_MPN171_MPN172_MPN173_MPN174_MPN175_MPN176_MPN177_MPN178_MPN179_MPN180_MPN181_MPN182_MPN183_MPN184_MPN185_MPN186	0	MPN164	8.70232	0.356164	F1	E	E	E	1	0.352		-	-	-	0.611644	0.527338	0.569491	0.408914	0.179754	0.294334	0.901605	0.952219	0.15295	0.81545	No change	0.356	0.068	0.11	0.068	0.068	0	0.596	1	-
UTR5830	151	utr5	568437	568587	1	MPN464a	82	MPN464a	1.38365	0.821192	F2	N	N	N	4	6.972		-	-	-	6.02403	5.00304	5.51354	8.34059	8.21194	8.27626	6.89951	-0.586002	0.0329791	1.48176	Tm	0.821	0.609	0.51	0.444	0.291	0.205	2.983	0	-
UTR589	21	utr5	241930	241950	1	MPN200	0	MPN200	4.62031	0.809524	F2	N	N	N	3	5.255		-	-	-	7.83959	8.04155	7.94057	6.77145	5.64784	6.20965	6.25196	0.354732	0.0937127	1.0282	No change	0.81	0.762	0.619	0.571	0.524	0.333	4.024	1	-
UTR5601	43	utr5	18990	19032	-1	MPN016_MPN017	0	MPN017	8.73309	0.976744	N	N	E	F1	1	0.51		-	-	-	8.31739	8.48548	8.40143	9.97287	10.4275	10.2002	8.16704	-0.279885	0.0176713	1.75273	Tm	0.977	0.791	0.767	0.698	0.605	0.442	4.744	1	-
UTR5600	26	utr5	19232	19257	-1	MPNt01_MPNt02	0	MPNt02	7.82373	0.0384615	E	E	E	E	1	0.302		-	-	-	0.0253601	0.221631	0.123496	0	0	0	0.145149	inf	0.335241	0.474643	No change	0.038	0	0	0	0	0.038	0.058	1	-
UTR560	112	utr5	161678	161789	1	MPN125	0	MPN125	5.91054	0.428571	F1	E	N	F2	2	1.637	MPN124	E	1	0.389	2.95114	2.80497	2.87806	1.70762	1.31075	1.50918	2.45276	0.931328	0.0230427	1.63747	Pm	0.429	0.277	0.241	0.268	0.17	0.116	1.589	0	-
UTR5531	6	utr5	161759	161764	-1	MPN124	0	MPN124	2.32193	0.833333	N	N	E	E	1	0.389		-	-	-	1.75391	1.11589	1.4349	3.72182	1.75565	2.73874	2.82829	-0.93256	0.334329	0.475826	No change	0.833	0.667	0.5	0.333	0	0	2.083	1	-
UTR553	8	utr5	135698	135705	1	MPN105_MPN106_MPN107_MPN108	0	MPN105	3.01123	1	N	N	E	E	1	0.335		-	-	-	12.0891	12.4828	12.2859	9.3177	7.942	8.62985	8.91999	0.509598	0.0362273	1.44096	Pm	1	0.875	0.875	0.875	0.625	0.5	5.312	1	-
UTR5523	93	utr5	178113	178205	-1	MPN137	21.739	MPN137	4.17509	0.860215	N	N	N	N	4	7.637		-	-	-	0.738604	0.414219	0.576411	8.32284	7.47445	7.89865	5.60462	-3.77643	0.00382473	2.4174	Tm	0.86	0.667	0.527	0.505	0.333	0.215	3.263	1	-
UTR5522	573	utr5	178862	179434	-1	MPN138	79.895	MPN138	7.21747	0.832461	N	N	N	N	4	7.049	MPN139	N	4	7.118	6.79942	6.85916	6.82929	7.43589	7.02192	7.22891	6.81926	-0.0820412	0.196196	0.70731	No change	0.832	0.508	0.447	0.408	0.297	0.192	2.769	0	-
UTR5521	151	utr5	179590	179740	-1	MPN139	14	MPN139	1.56734	0.97351	N	N	N	N	4	7.118		-	-	-	9.51697	10.7701	10.1435	9.34986	9.32036	9.33511	8.95604	0.119824	0.326113	0.486632	No change	0.974	0.861	0.781	0.748	0.649	0.503	5.053	1	-
UTR551	63	utr5	134495	134557	1	MPN104	0	MPN104	10.2158	0.968254	N	N	N	N	4	8.519	MPN103	N	4	8.463	10.5878	11.5569	11.0723	8.08132	7.59137	7.83634	9.23359	0.498705	0.0270164	1.56837	Pm	0.968	0.857	0.841	0.841	0.698	0.571	5.413	1	-
UTR5508	25	utr5	250243	250267	-1	MPN206	0	MPN206	0.584963	0.76	F2	N	E	F1	1	0.939	MPN207a	F1	1	0.793	6.23193	6.7477	6.48981	1.88631	2.38597	2.13614	5.61002	1.60317	0.00673294	2.1718	Pm	0.76	0.52	0.36	0.52	0.36	0.32	3.08	0	-
UTR5505	2	utr5	265603	265604	-1	MPN214	0	MPN214	4.70044	1	N	N	E	F1	1	0.711		-	-	-	8.08889	7.78612	7.93751	4.99395	4.96986	4.9819	7.59189	0.671989	0.0026296	2.58011	Pm	1	1	1	1	0.5	0	5	0	-
UTR550	92	utr5	132427	132518	1	MPN102	98.901	MPN102	5.89231	0.684783	F2	N	N	N	4	6.423		-	-	-	19.3697	20.063	19.7163	24.0015	23.1671	23.5843	12.5029	-0.258433	0.0191075	1.7188	Tm	0.685	0.337	0.337	0.272	0.152	0.141	1.87	0	-
UTR55	151	utr5	14841	14991	1	MPN013	84	MPN013	4.47906	0.821192	F2	N	N	N	3	6.253		-	-	-	19.3697	20.063	19.7163	24.0015	23.1671	23.5843	12.5029	-0.258433	0.0191075	1.7188	Tm	0.821	0.464	0.477	0.411	0.265	0.192	2.689	0	-
UTR5499	20	utr5	297688	297707	-1	MPN245	0	MPN245	1.27798	1	N	N	E	E	1	0.422		-	-	-	14.0955	14.3957	14.2456	12.0061	13.8778	12.942	11.0846	0.138459	0.302808	0.518833	No change	1	1	1	1	0.85	0.65	6.35	1	-
UTR5490	35	utr5	318056	318090	-1	MPN265	0	MPN265	4.60034	0.971429	N	N	E	E	1	0.347		-	-	-	6.98336	6.86724	6.9253	4.61747	4.3536	4.48553	7.83766	0.626597	0.00347243	2.45937	Pm	0.971	0.829	0.857	0.686	0.629	0.257	4.714	1	-
UTR5532	151	utr5	156406	156556	-1	MPNt04	0	MPNt04	1.52978	0.364238	F1	E	E	E	1	0.451	MPN122	E	1	0.344	2.16521	2.11188	2.13855	1.90616	1.8693	1.88773	2.30379	0.179978	0.0162919	1.78803	Pm	0.364	0.258	0.245	0.212	0.159	0.086	1.407	0	-
UTR549	10	utr5	130431	130440	1	MPN101	100	MPN101	2.08746	0.2	E	E	N	N	3	5.517		-	-	-	0.608643	2.15983	1.38423	9.35362	5.83284	7.59323	5.62378	-2.45562	0.0840623	1.0754	No change	0.2	0.1	0.1	0.1	0	0	0.45	0	-
UTR5485_1	153	utr5	325625	325777	-1	MPN274_MPN273	0	MPN273	7.03119	0.888889	N	N	E	F1	1	0.585	MPN274_MPN275	E_F2	1_3	0.317_4.133	6.33568	5.72068	6.02818	4.06123	4.36951	4.21537	5.70522	0.516064	0.0341682	1.46638	Pm	0.889	0.712	0.608	0.582	0.425	0.203	3.69	0	-
UTR5485	9	utr5	326780	326788	-1	MPN273_MPN274_MPN276	0	MPN276	8.06758	1	N	N	N	N	2	1.944		-	-	-	12.257	13.7617	13.0093	13.9016	12.5274	13.2145	11.0065	-0.0225732	0.859045	0.0659841	No change	1	0.889	1	0.889	0.889	0.778	6.278	1	-
UTR5480_1	15	utr5	348847	348861	-1	MPN292	0	MPN292	6.40883	1	N	N	N	N	2	2.404	MPN291_MPN292	F1_N	1_2	0.492_2.404	7.49925	8.54598	8.02262	9.82215	9.97375	9.89795	8.6477	-0.303057	0.0711369	1.14791	No change	1	0.933	0.933	0.8	0.733	0.267	5.3	0	-
UTR5480	8	utr5	350316	350323	-1	MPN291_MPN292_MPN293	0	MPN293	5.90839	0.75	F2	N	E	F1	1	1.119		-	-	-	3.78029	3.08998	3.43514	5.97999	4.64585	5.31292	5.55694	-0.629138	0.1296	0.887394	No change	0.75	0.875	0.375	0.375	0.375	0.375	3.312	1	-
UTR548	151	utr5	129282	129432	1	MPN100	98.667	MPN100	3.15766	0.437086	F1	E	N	N	4	7.469		-	-	-	19.3697	20.063	19.7163	24.0015	23.1671	23.5843	12.5029	-0.258433	0.0191075	1.7188	Tm	0.437	0.245	0.225	0.172	0.119	0.086	1.272	0	-
UTR5470	345	utr5	372977	373321	-1	MPN313	0	MPN313	6.72197	0.695652	F2	N	N	N	3	5.939	MPNt13	E	1	0.417	4.1005	3.783	3.94175	4.27433	4.01582	4.14508	4.32069	-0.0725629	0.425262	0.371344	No change	0.696	0.568	0.504	0.455	0.325	0.174	2.926	0	-
UTR547	104	utr5	127947	128050	1	MPN099	100	MPN099	9.22891	0.201923	E	E	N	F2	2	1.856		-	-	-	6.85669	5.03863	5.94766	0.634276	2.87627	1.75527	7.24591	1.76063	0.100894	0.996136	No change	0.202	0.048	0.019	0	0.01	0.01	0.197	0	-
UTR5464	12	utr5	399371	399382	-1	MPN336	0	MPN336	4.16323	0.75	F2	N	E	E	1	0.372		-	-	-	8.16913	5.3755	6.77231	2.93714	3.26977	3.10345	6.58086	1.12578	0.120913	0.917527	No change	0.75	0.667	0.667	0.667	0.583	0.167	4.042	1	-
UTR546	23	utr5	124976	124998	1	MPN097_MPN098	0	MPN097	8.04523	0.956522	N	N	N	N	4	6.662		-	-	-	10.4883	10.8527	10.6705	10.304	9.22406	9.76401	9.09647	0.128086	0.252632	0.597512	No change	0.957	0.913	0.913	0.783	0.522	0.565	5.087	1	-
UTR5456	9	utr5	418074	418082	-1	MPN350	0	MPN350	6.36438	0.888889	N	N	E	E	1	0.412	MPN351	F1	1	0.709	7.32491	5.56652	6.44571	5.96943	4.21632	5.09288	6.16354	0.339859	0.38965	0.409326	No change	0.889	0.778	0.667	0.556	0.444	0.222	3.833	0	-
UTR5455	34	utr5	420204	420237	-1	MPN351_MPN352	0	MPN352	9.05385	0.147059	E	E	E	E	1	0.373		-	-	-	0.953119	1.18017	1.06664	0.14545	0.509046	0.327248	1.08889	1.70462	0.0747304	1.1265	No change	0.147	0.118	0.118	0.118	0.088	0	0.662	1	-
UTR5451_4	8	utr5	423450	423457	-1	MPN357_MPN356	0	MPN356	7.39928	1	N	N	E	E	1	0.322	MPN354	E	1	0.352	7.82799	7.17152	7.49975	6.01768	7.19719	6.60743	8.67629	0.182753	0.317095	0.498811	No change	1	0.875	0.875	0.875	0.75	0.25	5.312	0	-
UTR5485_2	8	utr5	324856	324863	-1	MPN274	0	MPN274	6.6248	0.75	F2	N	E	E	1	0.317	MPN273_MPN274	F1_E	1_1	0.585_0.317	4.31034	3.40398	3.85716	1.35597	2.19735	1.77666	3.00646	1.11837	0.0781238	1.10722	No change	0.75	0.375	0.375	0.25	0.25	0	2	0	-
UTR5534	13	utr5	152486	152498	-1	MPN118	0	MPN118	2.69188	1	N	N	N	F2	1	0.635		-	-	-	5.44576	4.29152	4.86864	4.30269	4.87456	4.58863	5.10884	0.0854575	0.706149	0.151104	No change	1	0.769	0.846	0.385	0.308	0.077	3.385	1	-
UTR553_1	252	utr5	136484	136735	1	MPN106_MPN107_MPN108	0	MPN106	8.14881	0.130952	E	E	E	E	1	0.407	MPN105_MPN106	E_E	1_1	0.335_0.407	0.164632	0.131663	0.148147	0.222038	0.100996	0.161517	0.349737	-0.124656	0.850965	0.0700884	No change	0.131	0.063	0.048	0.052	0.048	0.02	0.369	0	-
UTR553_2	5	utr5	140018	140022	1	MPN108	0	MPN108	6.09803	1	N	N	N	N	4	8.15	MPN107_MPN108	N_N	4_4	8.436_8.15	3.47901	3.72116	3.60009	13.2677	10.2985	11.7831	7.12943	-1.71061	0.0315725	1.50069	Tm	1	0.6	0.6	0.6	0.6	0.4	4.2	1	-
UTR56	1	utr5	15866	15866	1	MPN014	0	MPN014	1	1	N	N	N	N	4	7.839		-	-	-	1.19179	0	0.595895	0.634276	0.456204	0.54524	1.20626	0.128166	0.940656	0.0265691	No change	1	0	0	0	0	0	0.5	0	-
UTR5592	11	utr5	33026	33036	-1	MPN027	0	MPN027	2.0163	1	N	N	N	N	3	5.019		-	-	-	5.48967	5.57135	5.53051	8.22439	7.49832	7.86135	6.76452	-0.507365	0.0236964	1.62532	Tm	1	0.909	0.909	0.636	0.364	0.273	4.273	1	-
UTR5590_2	53	utr5	36134	36186	-1	MPN033	0	MPN033	7.39822	0.471698	F1	E	E	E	1	0.339	MPN032_MPN033	N_E	4_1	6.434_0.339	4.1594	3.6323	3.89585	3.51648	3.3872	3.45184	3.47964	0.174573	0.243428	0.613629	No change	0.472	0.358	0.34	0.377	0.264	0.17	2.198	0	-
UTR5590_1	17	utr5	36758	36774	-1	MPN033_MPN032	0	MPN032	7.93923	1	N	N	N	N	4	6.434	MPN033	E	1	0.339	15.6568	15.743	15.6999	3.86836	3.21997	3.54416	11.0484	2.14724	0.000723074	3.14082	Pm	1	0.941	0.941	0.941	0.882	0.765	6.324	0	-
UTR5590	62	utr5	41131	41192	-1	MPN032_MPN033_MPN034	0	MPN034	9.69441	1	N	N	E	E	1	0.39		-	-	-	9.46509	8.86555	9.16532	10.7671	9.10449	9.93582	8.89055	-0.116453	0.475209	0.323116	No change	1	0.855	0.839	0.806	0.661	0.435	5.161	1	-
UTR558_1	6	utr5	155292	155297	1	MPN120_MPN121_MPN122_MPN123	0	MPN120	9.2394	1	N	N	E	E	1	0.441	MPN120	E	1	0.441	5.51232	6.9121	6.21221	6.33492	7.19759	6.76625	6.57915	-0.123251	0.569817	0.244265	No change	1	0.833	0.833	0.833	0.333	0.167	4.25	0	-
UTR5589	78	utr5	46068	46145	-1	MPN037a	76.623	MPN037a	3.2711	0.858974	N	N	N	N	4	7.255	MPN037	N	4	7.694	19.3697	20.063	19.7163	24.0015	23.1671	23.5843	12.5029	-0.258433	0.0191075	1.7188	Tm	0.859	0.718	0.731	0.641	0.577	0.346	4.34	0	-
UTR5588	44	utr5	46711	46754	-1	MPN038	46.512	MPN038	4.48162	0.886364	N	N	N	N	4	7.27		-	-	-	9.26971	8.1704	8.72006	8.56346	8.21096	8.38721	8.86256	0.0561466	0.622436	0.205905	No change	0.886	0.818	0.727	0.636	0.409	0.25	4.011	0	-
UTR5586	403	utr5	48416	48818	-1	MPN040	0	MPN040	3.24245	0.962779	N	N	N	N	4	7.746	MPN041	N	4	7.788	8.48879	8.55357	8.52118	8.55743	8.87549	8.71646	8.31326	-0.0326886	0.351994	0.453465	No change	0.963	0.829	0.799	0.764	0.615	0.437	4.923	1	-
UTR5584	4	utr5	53049	53052	-1	MPN044	0	MPN044	0	0.5	F1	E	N	F2	2	1.112		-	-	-	5.60646	7.37194	6.4892	5.60282	4.30047	4.95165	5.71798	0.390133	0.296046	0.52864	No change	0.5	0.5	0.75	0.75	0.5	0	3.625	0	-
UTR5580	12	utr5	64647	64658	-1	MPN050_MPN051	0	MPN051	1.80735	1	N	N	N	N	3	4.081		-	-	-	7.73393	6.45419	7.09406	10.1774	9.52516	9.85129	7.66801	-0.473701	0.0616409	1.21013	No change	1	0.833	0.833	0.667	0.583	0.333	4.667	1	-
UTR558	28	utr5	152513	152540	1	MPN119_MPN120_MPN121_MPN122_MPN123	0	MPN119	7.12615	1	N	N	N	N	4	7.144		-	-	-	12.0796	11.95	12.0148	13.5723	14.3634	13.9678	10.5303	-0.217301	0.0396215	1.40207	Tm	1	0.929	0.964	0.893	0.929	0.607	6.196	1	-
UTR5570	3	utr5	78976	78978	-1	MPN061	0	MPN061	0.584963	1	N	N	E	E	1	0.416		-	-	-	19.3697	20.063	19.7163	19.3783	18.582	18.9801	12.5029	0.0549009	0.297879	0.52596	No change	1	1	1	1	1	1	7	0	-
UTR557	32	utr5	150584	150615	1	MPN115_MPN116_MPN117	0	MPN115	10.6567	0.03125	E	E	E	E	1	0.401		-	-	-	0	0	0	0.0211425	0.318141	0.169642	0.197157	-inf	0.371621	0.4299	No change	0.031	0	0.031	0	0.031	0	0.109	1	-
UTR5567_1	2	utr5	84672	84673	-1	MPN068	0	MPN068	9.66489	1	N	N	E	E	1	0.608	MPN067	E	1	0.411	4.04445	10.0167	7.03057	0.634276	0.456204	0.54524	6.92629	3.68868	0.162113	0.790181	No change	1	0.5	1	1	0.5	0	4.5	0	-
UTR5567	8	utr5	85211	85218	-1	MPN067_MPN068_MPN069	0	MPN069	7.05528	0.875	N	N	E	F1	1	0.778		-	-	-	4.67824	2.83267	3.75545	2.39939	2.75525	2.57732	4.60315	0.543116	0.336659	0.472809	No change	0.875	0.625	0.75	0.375	0.25	0.125	3	1	-
UTR5566	19	utr5	85610	85628	-1	MPN070	0	MPN070	6.33985	0.947368	N	N	E	F1	1	1.115	MPN071	N	2	3.444	2.97091	3.034	3.00245	6.01872	5.2198	5.61926	5.51953	-0.904238	0.0226545	1.64484	Tm	0.947	0.684	0.632	0.684	0.368	0.053	3.605	1	-
UTR5564_2	63	utr5	86425	86487	-1	MPN073	0	MPN073	7.19765	0.84127	N	N	E	E	1	0.419	MPN071_MPN072	N_F2	2_2	3.444_1.279	1.65399	1.67458	1.66428	1.34007	1.67418	1.50712	2.38293	0.143104	0.446864	0.349825	No change	0.841	0.365	0.317	0.175	0.127	0.032	1.651	1	-
UTR5564_1	37	utr5	87956	87992	-1	MPN073_MPN072_MPN071	0	MPN071	6.936	0.189189	E	E	N	N	2	3.444	MPN073_MPN074	E_F1	1_1	0.419_0.705	0.393694	0.545141	0.469418	0.252504	0.860315	0.556409	0.876006	-0.245275	0.80728	0.0929759	No change	0.189	0.054	0.027	0.054	0.108	0.027	0.5	0	-
UTR5564	144	utr5	88340	88483	-1	MPN071_MPN072_MPN073_MPN074	0	MPN074	8.29293	0.888889	N	N	E	F1	1	0.705	MPN075	N	3	3.66	3.31526	2.64344	2.97935	4.12197	3.42189	3.77193	4.06637	-0.340304	0.243931	0.612733	No change	0.889	0.681	0.597	0.535	0.132	0.097	2.885	1	-
UTR5562	63	utr5	90992	91054	-1	MPN076	0	MPN076	8.61623	0.857143	N	N	N	N	2	3.482		-	-	-	5.11571	4.20716	4.66143	5.16193	4.99676	5.07935	5.36067	-0.123869	0.460933	0.336362	No change	0.857	0.683	0.651	0.524	0.381	0.19	3.5	1	-
UTR5561	21	utr5	92883	92903	-1	MPN077	0	MPN077	6.70933	1	N	N	N	N	4	8.07		-	-	-	7.50766	7.98337	7.74551	11.55	12.4679	12.009	8.94537	-0.632681	0.0143837	1.84213	Tm	1	0.905	0.81	0.857	0.667	0.429	5.262	1	-
UTR5560	14	utr5	93139	93152	-1	MPNt03	0	MPNt03	6.37193	1	N	N	E	E	1	0.564		-	-	-	11.5118	11.0065	11.2592	5.40537	7.81398	6.60968	9.51961	0.768447	0.0634501	1.19757	No change	1	0.857	0.929	0.929	0.786	0.429	5.679	1	-
UTR556	21	utr5	147101	147121	1	MPN112_MPN113_MPN114	0	MPN112	3.5821	1	N	N	N	N	4	7.416		-	-	-	10.2039	9.76066	9.98229	8.61003	8.91333	8.76168	9.42007	0.188162	0.0451519	1.34532	Pm	1	0.952	0.905	0.952	0.762	0.476	5.786	1	-
UTR554_1	522	utr5	144474	144995	1	MPN111	0	MPN111	5.31006	0.93295	N	N	N	N	4	7.647	MPN110_MPN111	N_N	4_4	8.299_7.647	8.91349	8.99749	8.95549	8.35017	8.41844	8.38431	8.02275	0.0950809	0.00885882	2.05262	Pm	0.933	0.824	0.757	0.745	0.621	0.412	4.818	1	-
UTR5542	151	utr5	134549	134699	-1	MPN103	0	MPN103	-0.483517	0.97351	N	N	N	N	4	8.463	MPN104	N	4	8.519	9.37276	9.99889	9.68583	8.49708	8.30739	8.40224	8.93126	0.205102	0.0592337	1.22743	No change	0.974	0.861	0.868	0.815	0.675	0.47	5.258	1	-
UTR554	2	utr5	141911	141912	1	MPN109_MPN110_MPN111	0	MPN109	3.16993	0.5	F1	E	N	N	4	8.472		-	-	-	0.304321	0	0.152161	0.317138	0	0.158569	0.270329	-0.0595158	0.979385	0.00904651	No change	0.5	0	0	0	0	0	0.25	0	-
UTR5451_2	34	utr5	425516	425549	-1	MPN357_MPN356_MPN355_MPN354	0	MPN354	8.63123	0.176471	E	E	E	E	1	0.352	MPN356_MPN357	E_E	1_1	0.322_0.378	0.432854	0	0.216427	0.802385	0.437732	0.620058	0.835054	-1.51852	0.289889	0.537768	No change	0.176	0.029	0	0.088	0.118	0	0.485	0	-
UTR5339	215	utr5	701071	701285	-1	MPN577	0	MPN577	5.97168	0.967442	N	N	N	N	4	8.049		-	-	-	8.29053	7.77199	8.03126	8.4041	8.30254	8.35332	7.72465	-0.0567234	0.347103	0.459542	No change	0.967	0.819	0.781	0.74	0.591	0.405	4.779	1	-
UTR5202	25	utr5	541732	541756	1	MPN445	0	MPN445	7.43746	0.64	F2	N	N	F2	2	3.28		-	-	-	1.6051	2.14305	1.87407	5.05326	2.79026	3.92176	3.92029	-1.06532	0.220362	0.656863	No change	0.64	0.4	0.28	0.24	0.36	0.12	2.2	1	-
UTR5337	119	utr5	703585	703703	-1	MPN580_MPN581	0	MPN581	10.0843	0.92437	N	N	N	N	4	7.845		-	-	-	8.68498	8.68824	8.68661	10.1052	9.67848	9.89186	8.1273	-0.187449	0.0299451	1.52367	Tm	0.924	0.798	0.79	0.723	0.588	0.437	4.748	1	-
UTR5152_3	70	utr5	416449	416518	1	MPN349	0	MPN349	6.19673	0.771429	F2	N	E	E	1	0.307	MPN348_MPN349	F2_E	2_1	2.21_0.307	1.49632	1.25281	1.37456	2.14761	1.95233	2.04997	2.60274	-0.576627	0.0494679	1.30568	Tm	0.771	0.543	0.271	0.243	0.1	0.057	1.821	0	-
UTR5152_2	83	utr5	415952	416034	1	MPN348_MPN349	0	MPN348	4.97783	0.963855	N	N	N	F2	2	2.21	MPN347c_MPN348	N_F2	4_2	6.498_2.21	6.50076	6.80933	6.65504	8.00484	7.56017	7.78251	6.83025	-0.225786	0.0530701	1.27515	No change	0.964	0.795	0.663	0.614	0.47	0.253	4.054	1	-
UTR5152_1	134	utr5	415528	415661	1	MPN347c_MPN348_MPN349	0	MPN347c	6.86289	0.880597	N	N	N	N	4	6.498	MPN347c	N	4	6.498	5.05305	4.76466	4.90885	6.61726	6.07004	6.34365	6.11388	-0.369928	0.0434583	1.36193	Tm	0.881	0.694	0.649	0.604	0.41	0.224	3.735	1	-
UTR5152	27	utr5	415097	415123	1	MPN347a_MPN347b_MPN347c_MPN348_MPN349	0	MPN347a	4.9542	0.777778	F2	N	N	N	3	4.556		-	-	-	5.77841	6.31968	6.04905	4.42195	4.8588	4.64038	6.12783	0.382466	0.0558912	1.25266	No change	0.778	0.704	0.741	0.63	0.407	0.222	3.815	1	-
UTR515	55	utr5	51578	51632	1	MPN043	0	MPN043	5.75319	0.927273	N	N	N	N	3	4.934		-	-	-	10.5454	10.1084	10.3269	6.79399	7.08623	6.94011	8.06568	0.573376	0.00596938	2.22407	Pm	0.927	0.764	0.764	0.709	0.636	0.418	4.745	1	-
UTR5147_2	379	utr5	413571	413949	1	MPN347	0	MPN347	4.90955	0.897098	N	N	N	N	3	6.131	MPN346_MPN347	N_N	3_3	6.307_6.131	5.82348	5.54722	5.68535	6.70333	6.31773	6.51053	6.53219	-0.195526	0.0736071	1.13308	No change	0.897	0.71	0.644	0.612	0.462	0.282	3.926	1	-
UTR5147_1	125	utr5	413271	413395	1	MPN346_MPN347	0	MPN346	6.02485	0.888	N	N	N	N	3	6.307	MPN346	N	3	6.307	5.73186	5.16597	5.44892	6.04538	6.34292	6.19415	6.28285	-0.184937	0.145019	0.838574	No change	0.888	0.672	0.648	0.632	0.448	0.256	3.864	1	-
UTR5147	437	utr5	411910	412346	1	MPN345_MPN346_MPN347	3.899	MPN345	6.98656	0.846682	N	N	N	N	3	5.91		-	-	-	5.09307	5.0551	5.07409	5.32378	5.0399	5.18184	5.54237	-0.030316	0.530297	0.275481	No change	0.847	0.707	0.627	0.561	0.378	0.215	3.569	1	-
UTR5146	151	utr5	410898	411048	1	MPN344	0	MPN344	2.79639	0.887417	N	N	N	N	3	5.114		-	-	-	4.60307	4.8621	4.73258	7.09814	7.29146	7.1948	6.30594	-0.604327	0.00428043	2.36851	Tm	0.887	0.768	0.636	0.636	0.437	0.285	3.96	1	-
UTR5145	122	utr5	409403	409524	1	MPN343	0	MPN343	6.71537	0.942623	N	N	N	N	3	5.455	MPN342	N	4	6.468	6.68392	7.50903	7.09648	7.0486	7.1043	7.07645	7.25376	0.00407792	0.965766	0.015128	No change	0.943	0.803	0.754	0.689	0.475	0.254	4.266	1	-
UTR5144	55	utr5	407769	407823	1	MPN342	0	MPN342	7.7224	0.945455	N	N	N	N	4	6.468		-	-	-	8.58282	7.9302	8.25651	9.07519	8.63296	8.85408	7.91204	-0.10081	0.268767	0.570625	No change	0.945	0.818	0.727	0.727	0.6	0.455	4.764	1	-
UTR5143_2	216	utr5	403670	403885	1	MPN340_MPN341	0	MPN340	6.88437	0.592593	F2	N	N	N	4	6.796	MPN339_MPN340	F1_N	1_4	1.179_6.796	3.28899	3.24999	3.26949	3.61543	3.79554	3.70548	3.75358	-0.180596	0.041877	1.37802	Tm	0.593	0.435	0.398	0.356	0.245	0.153	2.308	0	-
UTR5154	4	utr5	427638	427641	1	MPN358_MPNt15	0	MPN358	3	1	N	N	N	N	4	8.415		-	-	-	1.62239	1.55681	1.5896	11.7023	13.9365	12.8194	8.0409	-3.0116	0.0097593	2.01058	Tm	1	0.75	0.75	0.75	0.75	0.25	4.875	0	-
UTR5143_1	188	utr5	401122	401309	1	MPN338_MPN339_MPN340_MPN341	0	MPN338	6.84536	0.31383	F1	E	E	E	1	0.36	MPN337_MPN338	E_E	1_1	0.345_0.36	1.12648	1.01062	1.06855	1.48746	1.42703	1.45725	1.34249	-0.447589	0.027111	1.56685	Tm	0.314	0.191	0.17	0.144	0.128	0.064	1.053	0	-
UTR5141_3	58	utr5	396039	396096	1	MPN335	0	MPN335	7.99015	0.775862	F2	N	N	N	4	6.486	MPN334_MPN335	N_N	3_4	5.961_6.486	1.76243	2.53209	2.14726	5.10873	5.14583	5.12728	4.76465	-1.2557	0.0163072	1.78762	Tm	0.776	0.621	0.621	0.483	0.293	0.121	3.06	1	-
UTR5141_2	128	utr5	392747	392874	1	MPN333_MPN334_MPN335	0	MPN333	9.68705	0.875	N	N	N	N	3	6.129	MPN333	N	3	6.129	6.05521	5.21646	5.63584	4.07386	3.76919	3.92153	5.72969	0.523215	0.0615527	1.21075	No change	0.875	0.703	0.656	0.57	0.398	0.188	3.637	1	-
UTR5141_1	29	utr5	390264	390292	1	MPN332_MPN333_MPN334_MPN335	0	MPN332	10.828	0.965517	N	N	E	E	1	0.366	MPN332	E	1	0.366	7.80665	8.0751	7.94088	0.700422	1.16021	0.930318	5.89873	3.0935	0.00143883	2.84199	Pm	0.966	0.69	0.69	0.621	0.345	0.276	3.759	0	-
UTR5141	16	utr5	388870	388885	1	MPN331_MPN332_MPN333_MPN334_MPN335	0	MPN331	9.13771	1	N	N	N	F2	2	1.976		-	-	-	12.7407	12.3829	12.5618	6.63837	6.29067	6.46452	9.37232	0.958428	0.00166942	2.77743	Pm	1	0.812	0.75	0.812	0.75	0.625	5.406	1	-
UTR5140_2	56	utr5	386643	386698	1	MPN328_MPN329_MPN330	0	MPN328	11.0969	0.410714	F1	E	E	F1	1	0.42	MPN327_MPN328	E_F1	1_1	0.498_0.42	1.15966	1.24283	1.20125	1.50101	1.80779	1.6544	2.22793	-0.461776	0.104137	0.982393	No change	0.411	0.286	0.25	0.232	0.107	0.054	1.357	0	-
UTR5140_1	82	utr5	386015	386096	1	MPN326_MPN327_MPN328_MPN329_MPN330	0	MPN326	11.3854	0.268293	F1	E	E	E	1	0.495	MPN325_MPN326	E_E	1_1	0.379_0.495	0.459811	0.240789	0.3503	0.320328	0.125206	0.222767	0.618769	0.653056	0.476225	0.322188	No change	0.268	0.11	0.11	0.085	0.037	0.024	0.579	0	-
UTR5140	71	utr5	385729	385799	1	MPN325_MPN326_MPN327_MPN328_MPN329_MPN330	0	MPN325	10.7679	0.605634	F2	N	E	E	1	0.379		-	-	-	2.89401	2.56153	2.72777	1.54597	1.20719	1.37658	2.77154	0.986634	0.0294952	1.53025	Pm	0.606	0.437	0.394	0.239	0.169	0.085	1.915	1	-
UTR514	88	utr5	47105	47192	1	MPN039_MPN041_MPN042	0	MPN039	7.09162	0.988636	N	N	N	N	4	7.943		-	-	-	10.6376	10.7391	10.6883	9.86101	9.46476	9.66289	9.0678	0.145512	0.037553	1.42536	Pm	0.989	0.875	0.807	0.795	0.705	0.534	5.312	1	-
UTR5139_1	19	utr5	381475	381493	1	MPN321_MPN322_MPN323_MPN324	0	MPN321	8.36667	0.947368	N	N	E	F1	1	0.585	MPN320_MPN321	N_F1	3_1	6.101_0.585	6.37309	5.63057	6.00183	6.26552	7.07814	6.67183	6.95896	-0.15268	0.347619	0.458897	No change	0.947	0.684	0.737	0.526	0.474	0.474	4.105	0	-
UTR5139	22	utr5	380605	380626	1	MPN320_MPN321_MPN322_MPN323_MPN324	0	MPN320	4.95102	0.863636	N	N	N	N	3	6.101		-	-	-	5.6372	4.29252	4.96486	10.1788	9.48084	9.8298	7.5117	-0.985409	0.0233972	1.63084	Tm	0.864	0.864	0.727	0.727	0.682	0.318	4.795	1	-
UTR5138	248	utr5	378373	378620	1	MPN319	0	MPN319	10.168	0.282258	F1	E	N	N	3	4.526	MPN318	E	1	0.365	0.656384	0.496286	0.576335	0.598461	0.708521	0.653491	0.89154	-0.18126	0.510309	0.292166	No change	0.282	0.129	0.109	0.097	0.089	0.044	0.746	0	-
UTR5137_1	19	utr5	377154	377172	1	MPN318	0	MPN318	9.31664	0.789474	F2	N	E	E	1	0.365	MPN318	E	1	0.365	3.63273	3.21869	3.42571	2.73212	2.41734	2.57473	3.46801	0.411982	0.0820575	1.08588	No change	0.789	0.737	0.421	0.316	0.105	0.105	2.342	0	-
UTR5143	32	utr5	399408	399439	1	MPN337_MPN338_MPN339_MPN340_MPN341	0	MPN337	4.18735	0.8125	F2	N	E	E	1	0.345		-	-	-	2.7404	1.52243	2.13142	2.27701	2.09515	2.18608	3.62056	-0.0365309	0.937353	0.0280969	No change	0.812	0.562	0.438	0.438	0.188	0.062	2.5	1	-
UTR5137	39	utr5	373338	373376	1	MPN314_MPN315_MPN316_MPN317_MPN318	0	MPN314	9.44621	0.871795	N	N	N	N	3	4.688		-	-	-	5.45503	5.62806	5.54154	4.19093	4.97364	4.58228	6.15493	0.274221	0.139068	0.856773	No change	0.872	0.718	0.692	0.564	0.487	0.179	3.846	1	-
UTR5154_1	24	utr5	429225	429248	1	MPNt15	0	MPNt15	6.61225	1	N	N	N	N	3	4.796	MPN358_MPNt15	N_N	4_3	8.415_4.796	4.84963	6.26124	5.55544	5.97578	6.53169	6.25374	6.29605	-0.170818	0.454463	0.342502	No change	1	0.792	0.667	0.708	0.417	0.333	4.188	1	-
UTR5157	18	utr5	430279	430296	1	MPN360_MPN361_MPN362	0	MPN360	8.32218	0.388889	F1	E	E	E	1	0.287		-	-	-	0.43391	0.583995	0.508952	0.428504	0.47177	0.450137	0.890438	0.177167	0.529973	0.275746	No change	0.389	0.167	0.167	0	0.056	0	0.639	1	-
UTR5191_1	67	utr5	497974	498040	1	MPN414	100	MPN414	4.84942	0.104478	E	E	N	N	3	4.379	MPN414	N	3	4.379	5.64136	0	2.82068	12.0415	3.19447	7.61801	6.25258	-1.43337	0.457026	0.340059	No change	0.104	0.015	0.03	0.03	0.015	0.03	0.201	0	-
UTR5191	31	utr5	497479	497509	1	MPN413_MPN414	96.667	MPN413	4.53766	0.354839	F1	E	N	N	NC			-	-	-	8.08889	5.03863	6.56376	7.23632	9.02731	8.13181	5.62378	-0.309054	0.468828	0.328987	No change	0.355	0.065	0.161	0.097	0	0	0.548	0	-
UTR5190	12	utr5	496585	496596	1	MPN412	100	MPN412	3.87447	1	N	N	N	N	3	5.26		-	-	-	10.9136	8.27767	9.59564	24.0015	23.1671	23.5843	12.5029	-1.29737	0.00962569	2.01657	Tm	1	0.417	0.25	0.167	0.167	0.167	1.917	0	-
UTR519	489	utr5	57395	57883	1	MPN048	61.885	MPN048	7.16718	0.840491	N	N	N	N	4	7.466		-	-	-	7.80853	7.27135	7.53994	7.54603	7.00772	7.27688	7.25985	0.0512342	0.560561	0.251377	No change	0.84	0.562	0.536	0.472	0.366	0.231	3.19	0	-
UTR5189	151	utr5	494506	494656	1	MPN410	96	MPN410	3.98771	0.629139	F2	N	N	N	NC			-	-	-	19.3697	20.063	19.7163	24.0015	23.1671	23.5843	12.5029	-0.258433	0.0191075	1.7188	Tm	0.629	0.258	0.199	0.199	0.159	0.073	1.46	0	-
UTR5186	47	utr5	490291	490337	1	MPN408_MPN409	0	MPN408	6.68382	0.978723	N	N	N	N	3	4.965		-	-	-	9.86564	9.54299	9.70432	8.94652	9.17921	9.06287	7.62951	0.0986587	0.0841885	1.07475	No change	0.979	0.851	0.745	0.66	0.596	0.468	4.734	1	-
UTR5185	1	utr5	487356	487356	1	MPNt23	0	MPNt23	9.6786	1	N	N	E	F1	1	0.734	MPN406	E	1	0.743	4.04445	7.37194	5.70819	1.69293	0.456204	1.07456	5.05033	2.40928	0.120729	0.918187	No change	1	0	0	0	0	0	0.5	0	-
UTR5184	10	utr5	487102	487111	1	MPN406	0	MPN406	6.1127	1	N	N	E	E	1	0.743		-	-	-	5.56293	7.79034	6.67663	7.88522	6.92885	7.40703	7.93203	-0.149775	0.607984	0.216108	No change	1	0.7	0.7	0.7	0.6	0.5	4.65	1	-
UTR5183_1	14	utr5	485479	485492	1	MPN404_MPN405	0	MPN404	5.60627	0.928571	N	N	N	N	3	6.165	MPN404	N	3	6.165	8.8204	8.83395	8.82717	5.97912	7.44072	6.70992	7.60941	0.395655	0.101357	0.994146	No change	0.929	0.786	0.786	0.857	0.429	0.429	4.607	1	-
UTR5183	18	utr5	485115	485132	1	MPN403_MPN404_MPN405	0	MPN403	5.62205	0.888889	N	N	N	N	4	6.684		-	-	-	7.91507	7.35325	7.63416	3.3023	3.83729	3.5698	6.45743	1.09663	0.008986	2.04643	Pm	0.889	0.667	0.722	0.5	0.444	0.389	3.861	1	-
UTR5182	201	utr5	483291	483491	1	MPN402	0	MPN402	9.69288	0.606965	F2	N	E	E	1	0.304		-	-	-	2.56592	2.36087	2.46339	1.21169	1.15333	1.18251	2.42737	1.0588	0.00685413	2.16405	Pm	0.607	0.343	0.289	0.259	0.194	0.134	1.846	1	-
UTR5179	23	utr5	476449	476471	1	MPN397	0	MPN397	-1.06413	0.608696	F2	N	N	N	3	4.397		-	-	-	4.4357	4.1798	4.30775	3.83033	3.87896	3.85465	3.90393	0.160337	0.0736137	1.13304	No change	0.609	0.391	0.304	0.348	0.217	0.217	2.174	1	-
UTR5155	8	utr5	429387	429394	1	MPN359_MPNt16	0	MPN359	7.89898	1	N	N	N	N	4	7.101		-	-	-	10.7995	12.0742	11.4369	2.85096	1.97807	2.41452	9.92324	2.24388	0.00725023	2.13965	Pm	1	1	1	1	0.625	0.625	5.875	1	-
UTR5171	76	utr5	458013	458088	1	MPN381_MPN382	0	MPN381	6.38166	0.960526	N	N	N	F2	2	0.959		-	-	-	9.96803	9.07103	9.51953	5.38414	6.44937	5.91676	7.94279	0.686084	0.0353815	1.45122	Pm	0.961	0.882	0.789	0.737	0.553	0.368	4.73	1	-
UTR5168_3	108	utr5	457004	457111	1	MPN380	0	MPN380	8.56242	0.583333	F2	N	N	N	3	5.158	MPN379_MPN380	E_N	1_3	0.487_5.158	3.07702	3.09216	3.08459	3.36891	3.25584	3.31238	3.38539	-0.102787	0.057366	1.24135	No change	0.583	0.389	0.37	0.306	0.231	0.12	2.093	0	-
UTR5168_2	218	utr5	456019	456236	1	MPN379_MPN380	0	MPN379	8.26933	0.330275	F1	E	E	E	1	0.487	MPN378_MPN379	E_E	1_1	0.349_0.487	1.42832	1.27124	1.34978	1.00509	1.02068	1.01288	1.55388	0.414256	0.0507412	1.29464	No change	0.33	0.193	0.197	0.17	0.124	0.078	1.135	0	-
UTR5168_1	49	utr5	453566	453614	1	MPN378_MPN379_MPN380	0	MPN378	11.0145	0.836735	N	N	E	E	1	0.349	MPN377_MPN378	N_E	3_1	4.501_0.349	3.23876	2.11061	2.67469	2.88709	2.99191	2.9395	4.08697	-0.136204	0.686155	0.163578	No change	0.837	0.653	0.592	0.49	0.163	0.082	2.806	0	-
UTR5168	24	utr5	453361	453384	1	MPN377_MPN378_MPN379_MPN380	0	MPN377	9.49823	0.916667	N	N	N	N	3	4.501		-	-	-	6.62577	5.66931	6.14754	6.76849	6.09372	6.43111	7.43714	-0.0650577	0.675893	0.170122	No change	0.917	0.75	0.667	0.667	0.542	0.458	4.417	1	-
UTR5165	13	utr5	444291	444303	1	MPN372	0	MPN372	0	1	N	N	N	N	3	6.213		-	-	-	7.01649	8.29176	7.65412	6.04528	6.39661	6.22095	6.79459	0.299103	0.162567	0.788966	No change	1	0.846	0.769	0.692	0.385	0.308	4.231	1	-
UTR5164	108	utr5	441151	441258	1	MPN370	94.393	MPN370	3.89212	0.87037	N	N	N	N	3	5.505		-	-	-	19.3697	20.063	19.7163	24.0015	23.1671	23.5843	12.5029	-0.258433	0.0191075	1.7188	Tm	0.87	0.556	0.491	0.398	0.296	0.204	2.875	0	-
UTR5163	17	utr5	439334	439350	1	MPN368	100	MPN368	3.96511	0.647059	F2	N	N	N	4	7.575		-	-	-	0.738525	0.828363	0.783444	7.23632	5.15834	6.19733	5.62378	-2.98374	0.0349749	1.45624	Tm	0.647	0.059	0.118	0.059	0	0	0.588	0	-
UTR5162_1	184	utr5	437239	437422	1	MPN367	91.257	MPN367	9.34717	0.222826	E	E	N	N	NC		MPN366_MPN367	F2_N	2_NC	3.005_nan	19.3697	20.063	19.7163	24.0015	16.2895	20.1455	12.5029	-0.0310647	0.92186	0.0353348	No change	0.223	0.098	0.076	0.06	0.049	0.022	0.495	0	-
UTR5162	3	utr5	435578	435580	1	MPN365_MPN366_MPN367	100	MPN365	3.32193	1	N	N	N	N	4	7.311		-	-	-	14.3369	14.7439	14.5404	7.23632	12.0435	9.63993	9.56001	0.592973	0.179279	0.74647	No change	1	0.667	0.667	0.667	0.667	0	4.167	0	-
UTR516	6	utr5	53069	53074	1	MPN045_MPN046_MPN047	0	MPN045	7.15397	1	N	N	E	E	1	0.384		-	-	-	11.8463	8.88962	10.368	11.4713	8.94036	10.2058	8.60358	0.0227436	0.941177	0.0263289	No change	1	1	0.833	0.833	0.667	0.333	5.25	1	-
UTR5158	21	utr5	433142	433162	1	MPN363	10	MPN363	3.49033	0.904762	N	N	N	N	4	6.445		-	-	-	14.3369	14.7439	14.5404	24.0015	23.1671	23.5843	12.5029	-0.697757	0.00262413	2.58101	Tm	0.905	0.714	0.714	0.476	0.476	0.19	3.738	1	-
UTR5157_1	58	utr5	431614	431671	1	MPN362	0	MPN362	7.09631	0.672414	F2	N	E	F1	1	0.8	MPN361_MPN362	E_F1	1_1	0.355_0.8	5.23186	4.66413	4.94799	2.63306	3.43517	3.03411	4.50074	0.705568	0.0600363	1.22159	No change	0.672	0.517	0.448	0.466	0.328	0.172	2.828	0	-
UTR516_1	128	utr5	54165	54292	1	MPN046_MPN047	0	MPN046	8.67513	0.132812	E	E	E	E	1	0.38	MPN045_MPN046	E_E	1_1	0.384_0.38	0.0997525	0	0.0498763	0.312226	0.0923721	0.202299	0.310057	-2.02006	0.333985	0.476274	No change	0.133	0.031	0.039	0.039	0.031	0	0.258	0	-
UTR5135_1	6	utr5	373042	373047	1	MPNt13	0	MPNt13	5.63421	0.833333	N	N	E	E	1	0.417	MPNt13	E	1	0.417	2.21485	3.57321	2.89403	4.79776	3.74988	4.27382	4.38	-0.562446	0.248984	0.603829	No change	0.833	0.667	0.667	0.333	0.333	0	2.917	0	-
UTR5135	620	utr5	370282	370901	1	MPN311_MPN312_MPNt13	0	MPN311	10.5259	0.809677	F2	N	N	N	3	4.365	MPN310_MPN310a	N_F2	2_2	3.449_3.291	2.66295	2.92365	2.7933	1.75738	2.20155	1.97947	3.3531	0.496858	0.0872213	1.05938	No change	0.81	0.485	0.455	0.353	0.169	0.085	2.299	1	-
UTR5134	41	utr5	364153	364193	1	MPN309_MPN310	0	MPN309	9.7735	0.95122	N	N	N	N	3	5.157		-	-	-	8.9119	8.43145	8.67168	4.66239	4.53727	4.59983	7.07513	0.91473	0.00369612	2.43225	Pm	0.951	0.78	0.732	0.634	0.415	0.366	4.134	1	-
UTR5113_2	428	utr5	313923	314350	1	MPN262	0	MPN262	10	0.165888	E	E	E	E	1	0.395	MPN261_MPN262	E_E	1_1	0.342_0.395	0.239977	0.113343	0.17666	0.18088	0.144231	0.162556	0.416126	0.120039	0.850401	0.0703761	No change	0.166	0.044	0.037	0.037	0.051	0.016	0.34	0	-
UTR5113_1	14	utr5	312212	312225	1	MPN261_MPN262	0	MPN261	9.20911	0.857143	N	N	E	E	1	0.342	MPN261	E	1	0.342	9.23153	9.00614	9.11884	4.20314	3.68185	3.9425	7.04317	1.20974	0.00299585	2.52348	Pm	0.857	0.786	0.714	0.643	0.5	0.357	4.25	0	-
UTR5113	18	utr5	307946	307963	1	MPN258_MPN259_MPN260_MPN261_MPN262	0	MPN258	7.80879	0.944444	N	N	E	F1	1	0.649	MPN257	F2	2	1.179	9.90349	8.86104	9.38226	0.636083	1.13296	0.884524	6.96326	3.40696	0.00458519	2.33864	Pm	0.944	0.667	0.722	0.611	0.5	0.389	4.167	1	-
UTR5112	14	utr5	305020	305033	1	MPN254_MPN255_MPN256_MPN257	0	MPN254	6.39293	0.928571	N	N	N	F2	2	1.727		-	-	-	9.73465	8.95256	9.34361	4.00165	3.25523	3.62844	7.14719	1.36463	0.00882775	2.05415	Pm	0.929	0.714	0.857	0.714	0.5	0.286	4.393	1	-
UTR5111_1	46	utr5	302961	303006	1	MPN252_MPN253	0	MPN252	8.50792	0.76087	F2	N	E	E	1	0.351	MPN251_MPN252	F2_E	2_1	2.54_0.351	6.47591	5.52864	6.00227	2.84445	2.56273	2.70359	5.25546	1.15063	0.0217115	1.66331	Pm	0.761	0.5	0.478	0.478	0.37	0.239	3.054	0	-
UTR5111	17	utr5	301064	301080	1	MPN250_MPN251_MPN252_MPN253	0	MPN250	7.13925	1	N	N	E	F1	1	0.512		-	-	-	10.7313	10.4992	10.6153	9.7171	9.66425	9.69068	9.3147	0.131469	0.0161786	1.79106	Pm	1	0.882	0.824	0.824	0.706	0.588	5.441	1	-
UTR5110_2	5	utr5	299064	299068	1	MPN248_MPN249	0	MPN248	8.88264	1	N	N	N	N	3	5.986	MPN247_MPN248	F2_N	2_3	1.568_5.986	11.9132	9.61107	10.7621	5.58289	6.13847	5.86068	9.22086	0.876822	0.0537029	1.27	No change	1	0.8	1	0.8	0.8	0.4	5.5	1	-
UTR5110_1	312	utr5	297987	298298	1	MPN247_MPN248_MPN249	0	MPN247	8.97977	0.112179	E	E	N	F2	2	1.568	MPN246_MPN247	E_F2	1_2	0.381_1.568	0.0775132	0.12393	0.100722	0.105779	0.21023	0.158004	0.321614	-0.649588	0.421761	0.374933	No change	0.112	0.077	0.077	0.054	0.051	0.048	0.442	0	-
UTR5110	15	utr5	297713	297727	1	MPN246_MPN247_MPN248_MPN249	0	MPN246	5.79181	0.733333	F2	N	E	E	1	0.381		-	-	-	2.23971	2.06037	2.15004	2.15659	1.8024	1.9795	2.57404	0.119228	0.480797	0.318038	No change	0.733	0.333	0.2	0.2	0.2	0.067	1.667	1	-
UTR511	85	utr5	41323	41407	1	MPN035	0	MPN035	2.46559	0.964706	N	N	N	N	4	7.732		-	-	-	9.95617	9.25561	9.60589	8.32601	8.49061	8.40831	8.09962	0.192103	0.0796388	1.09888	No change	0.965	0.824	0.8	0.682	0.612	0.471	4.824	1	-
UTR510_1	13	utr5	33967	33979	1	MPN029_MPN030_MPN031	0	MPN029	9.00119	1	N	N	N	F2	2	1.097	MPN029	F2	2	1.097	9.75795	9.83405	9.796	8.01233	9.92536	8.96884	9.46813	0.12727	0.478624	0.320005	No change	1	0.846	0.923	1	0.769	0.385	5.692	1	-
UTR5109_1	4	utr5	294347	294350	1	MPN243_MPN244	0	MPN243	8.49586	1	N	N	E	F1	1	0.513	MPN243	F1	1	0.513	11.9191	11.7776	11.8484	5.01403	7.0018	6.00791	9.31168	0.979751	0.0278934	1.5545	Pm	1	1	1	1	0.75	0.25	5.75	0	-
UTR5114	21	utr5	315821	315841	1	MPN263_MPN264	0	MPN263	8.39099	1	N	N	E	E	1	0.43		-	-	-	9.93367	10.1911	10.0624	17.2982	14.7749	16.0366	10.8917	-0.672398	0.0422278	1.3744	Tm	1	0.952	0.952	0.952	0.857	0.667	6.214	1	-
UTR5109	10	utr5	294098	294107	1	MPN242_MPN243_MPN244	0	MPN242	5.90809	1	N	N	E	E	1	0.673		-	-	-	10.4738	8.44775	9.46075	1.86501	1.39663	1.63082	7.26052	2.53636	0.0171796	1.76499	Pm	1	0.9	0.8	0.7	0.4	0.4	4.45	1	-
UTR51080	99	utr5	134964	135062	1	MPN104b	21.429	MPN104b	7.43429	0.949495	N	N	N	N	4	9.249		-	-	-	9.93767	11.103	10.5203	8.20057	8.88322	8.5419	8.5462	0.300553	0.0994275	1.00249	No change	0.949	0.838	0.788	0.788	0.677	0.495	5.131	1	-
UTR5108	14	utr5	291621	291634	1	MPN239_MPN240_MPN241	0	MPN239	8.16221	0.285714	F1	E	E	E	1	0.337	MPN238	E	1	0.349	0.677269	0.0591688	0.368219	0	0.303281	0.15164	0.612639	1.27991	0.59354	0.22655	No change	0.286	0.143	0.071	0.071	0	0	0.464	0	-
UTR5107	63	utr5	287293	287355	1	MPN236_MPN237_MPN238	0	MPN236	6.65696	0.84127	N	N	E	E	1	0.431		-	-	-	5.23622	4.51276	4.87449	1.91451	1.40549	1.66	4.65166	1.55407	0.0184108	1.73493	Pm	0.841	0.587	0.508	0.46	0.286	0.095	2.873	1	-
UTR5106_1	153	utr5	286285	286437	1	MPN235	15.789	MPN235	7.8321	0.928105	N	N	N	N	3	6.021	MPN234_MPN235	N_N	4_3	6.746_6.021	5.33526	5.90135	5.6183	6.3076	6.06724	6.18742	6.41983	-0.139204	0.205417	0.687364	No change	0.928	0.673	0.634	0.588	0.464	0.261	3.843	1	-
UTR5106	71	utr5	284439	284509	1	MPN234_MPN235	0	MPN234	7.28293	0.971831	N	N	N	N	4	6.746		-	-	-	10.5777	9.90076	10.2392	9.58003	9.09465	9.33734	9.01522	0.133023	0.162733	0.788525	No change	0.972	0.873	0.817	0.775	0.634	0.465	5.07	1	-
UTR5105_1	549	utr5	282519	283067	1	MPN233	0	MPN233	8.5306	0.145719	E	E	E	E	1	0.367	MPN232_MPN233	E_E	1_1	0.382_0.367	0.214095	0.170028	0.192062	0.200112	0.215246	0.207679	0.370986	-0.112786	0.571666	0.242858	No change	0.146	0.053	0.062	0.066	0.038	0.036	0.399	0	-
UTR5104	9	utr5	276656	276664	1	MPN225_MPN226_MPN227	0	MPN225	10.3201	0.444444	F1	E	E	E	1	0.399		-	-	-	0.270508	0.891869	0.581188	0.0704751	0	0.0352376	0.695872	4.04382	0.222912	0.651866	No change	0.444	0.222	0.111	0	0	0	0.556	1	-
UTR5102_1	141	utr5	273530	273670	1	MPN222_MPN223	0	MPN222	8.2044	0.255319	F1	E	E	E	1	0.431	MPN221_MPN222	E_E	1_1	0.548_0.431	0.983814	0.951302	0.967558	1.54687	1.4517	1.49928	1.15916	-0.631852	0.00882454	2.05431	Tm	0.255	0.135	0.177	0.142	0.092	0.085	0.922	0	-
UTR5102	42	utr5	271975	272016	1	MPN219_MPN220_MPN221_MPN222_MPN223	0	MPN219	10.0459	0.690476	F2	N	E	E	1	0.462		-	-	-	3.79767	4.07867	3.93817	0.596941	0.494985	0.545963	3.25823	2.85065	0.00193575	2.71315	Pm	0.69	0.405	0.357	0.381	0.143	0.095	2.06	1	-
UTR5101	195	utr5	265638	265832	1	MPN215_MPN216_MPN217_MPN218	0	MPN215	7.79596	0.630769	F2	N	E	E	1	0.429		-	-	-	3.55465	3.33053	3.44259	0.836717	0.733582	0.78515	2.94865	2.13246	0.00214785	2.668	Pm	0.631	0.313	0.303	0.282	0.205	0.144	1.908	1	-
UTR510	8	utr5	33050	33057	1	MPN028_MPN029_MPN030_MPN031	0	MPN028	4.49185	1	N	N	N	N	3	5.991		-	-	-	7.84154	11.1216	9.48158	8.2486	7.20943	7.72902	8.94381	0.294843	0.415515	0.381413	No change	1	1	1	1	0.75	0.125	5.625	1	-
UTR51	38	utr5	654	691	1	MPN001_MPN002	0	MPN001	6.59147	0.763158	F2	N	E	F1	1	0.574		-	-	-	2.97747	1.96171	2.46959	3.9449	2.96151	3.45321	3.21789	-0.483666	0.298653	0.524834	No change	0.763	0.526	0.289	0.316	0.184	0.026	2.066	1	-
UTR51081	278	utr5	570126	570403	1	MPN468a	90.975	MPN468a	4.86236	0.622302	F2	N	N	N	NC			-	-	-	4.80928	5.8881	5.34869	7.51781	5.99177	6.75479	6.22029	-0.336725	0.271307	0.566539	No change	0.622	0.363	0.309	0.288	0.18	0.115	1.89	0	-
UTR5114_1	2	utr5	316162	316163	1	MPN264	0	MPN264	10.6253	1	N	N	E	E	1	0.373	MPN264	E	1	0.373	8.36026	6.24397	7.30212	13.1783	11.5835	12.3809	7.9063	-0.761733	0.061815	1.20891	No change	1	1	1	0.5	0.5	0.5	4.75	0	-
UTR5115	31	utr5	318081	318111	1	MPN266_MPN267_MPN268_MPN269_MPN270	0	MPN266	6.41267	0.935484	N	N	E	E	1	0.509		-	-	-	9.04285	9.57536	9.3091	3.43597	3.25857	3.34727	7.55805	1.47566	0.00220857	2.65589	Pm	0.935	0.806	0.742	0.677	0.548	0.323	4.452	1	-
UTR5115_1	24	utr5	319306	319329	1	MPN268_MPN269_MPN270	0	MPN268	8.39607	0.833333	N	N	E	E	1	0.544	MPN267_MPN268	E_E	1_1	0.379_0.544	6.49248	6.6018	6.54714	2.61082	3.70393	3.15738	5.77829	1.05214	0.0252666	1.59745	Pm	0.833	0.583	0.583	0.5	0.375	0.25	3.333	0	-
UTR5133	131	utr5	362232	362362	1	MPN308	0	MPN308	9.29049	0.839695	N	N	N	N	4	6.993	MPN307	N	4	6.685	5.05533	4.91159	4.98346	5.98618	6.54222	6.2642	5.79637	-0.329982	0.0467716	1.33002	Tm	0.84	0.672	0.588	0.542	0.443	0.237	3.615	1	-
UTR5132_1	171	utr5	360438	360608	1	MPN306_MPN307	0	MPN306	7.4452	0.935673	N	N	N	N	4	6.834	MPN306	N	4	6.834	7.51249	7.38976	7.45113	6.53545	6.63606	6.58575	7.17935	0.17811	0.00830389	2.08072	Pm	0.936	0.766	0.708	0.667	0.532	0.351	4.357	1	-
UTR5132	27	utr5	359119	359145	1	MPN304_MPN305_MPN306_MPN307	0	MPN304	9.02437	1	N	N	N	N	4	6.919		-	-	-	11.0222	12.5696	11.7959	9.16454	8.44117	8.80286	9.82458	0.422243	0.0726568	1.13872	No change	1	0.963	0.926	0.963	0.741	0.444	5.759	1	-
UTR5131_1	84	utr5	358536	358619	1	MPNt09_MPNt10_MPNt11_MPNt12	0	MPNt09	11.235	0.488095	F1	E	E	E	1	0.16	MPNt08_MPNt09	F1_E	1_1	0.632_0.16	0.622641	0.316319	0.46948	0.852123	1.00677	0.929445	1.19525	-0.985306	0.11552	0.937343	No change	0.488	0.179	0.179	0.107	0.012	0.036	0.821	0	-
UTR5131	4	utr5	358202	358205	1	MPNt05_MPNt06_MPNt07_MPNt08_MPNt09_MPNt10_MPNt11_MPNt12	0	MPNt05	7.73978	0	E	E	E	E	1	0.335		-	-	-	1.56201	0	0.781006	0	0	0	0.984058	inf	0.42265	0.374019	No change	0	0	0	0	0.25	0	0.5	0	-
UTR5130	4	utr5	355644	355647	1	MPN302_MPN303	0	MPN302	8.83447	0.5	F1	E	E	F1	1	0.4		-	-	-	0.748056	1.01685	0.882453	0	0	0	1.18165	inf	0.0224182	1.6494	Pm	0.5	0.25	0	0.25	0	0	0.875	0	-
UTR5129_3	235	utr5	353265	353499	1	MPN300_MPN301	0	MPN300	9.04034	0.251064	F1	E	E	F1	1	1.175	MPN299_MPN300	E_F1	1_1	0.417_1.175	0.601627	0.494661	0.548144	0.545153	0.553026	0.549089	0.865996	-0.00248623	0.987535	0.00544758	No change	0.251	0.102	0.111	0.119	0.068	0.034	0.687	0	-
UTR5129_2	23	utr5	351670	351692	1	MPN296_MPN297_MPN298_MPN299_MPN300_MPN301	0	MPN296	11.1941	0.695652	F2	N	E	E	1	0.606	MPN295_MPN296	F2_E	2_1	3.153_0.606	2.29167	2.14453	2.2181	0.646038	1.2773	0.961671	2.40218	1.20571	0.0605566	1.21784	No change	0.696	0.478	0.304	0.304	0.087	0.13	1.891	0	-
UTR5129_1	28	utr5	351003	351030	1	MPN295_MPN296_MPN297_MPN298_MPN299_MPN300_MPN301	0	MPN295	9.57584	0.821429	F2	N	N	F2	2	3.153	MPN295	F2	2	3.153	9.31254	9.91654	9.61454	1.89673	2.17785	2.03729	6.79875	2.23857	0.001927	2.71512	Pm	0.821	0.607	0.571	0.571	0.464	0.393	3.768	1	-
UTR5129	1	utr5	350353	350353	1	MPN294_MPN295_MPN296_MPN297_MPN298_MPN299_MPN300_MPN301	0	MPN294	3.45943	1	N	N	N	N	4	10.475		-	-	-	7.47279	10.0315	8.75215	12.3179	11.5835	11.9507	6.52179	-0.449386	0.138164	0.859605	No change	1	0	0	0	0	0	0.5	0	-
UTR5127_2	257	utr5	347573	347829	1	MPN290	75.391	MPN290	5.3801	0.575875	F2	N	N	N	4	6.945	MPN289_MPN290	N_N	4_4	6.538_6.945	3.98353	3.9408	3.96216	5.56468	5.29317	5.42893	5.13563	-0.454378	0.00866457	2.06225	Tm	0.576	0.339	0.307	0.237	0.183	0.101	1.757	0	-
UTR5127_1	228	utr5	346912	347139	1	MPN289_MPN290	63.436	MPN289	5.39871	0.850877	N	N	N	N	4	6.538	MPN288_MPN289	N_N	4_4	7.87_6.538	7.71334	8.13146	7.9224	6.23591	6.30258	6.26925	7.48734	0.337645	0.0160062	1.79571	Pm	0.851	0.614	0.557	0.518	0.36	0.224	3.316	0	-
UTR5127	20	utr5	344665	344684	1	MPN288_MPN289_MPN290	63.158	MPN288	1.30743	0.85	N	N	N	N	4	7.87		-	-	-	19.3697	20.063	19.7163	24.0015	23.1671	23.5843	12.5029	-0.258433	0.0191075	1.7188	Tm	0.85	0.6	0.7	0.6	0.45	0.4	3.925	0	-
UTR5126	116	utr5	343617	343732	1	MPN287	97.391	MPN287	8.84078	0.758621	F2	N	N	N	4	7.086		-	-	-	19.3697	20.063	19.7163	24.0015	16.2895	20.1455	12.5029	-0.0310647	0.92186	0.0353348	No change	0.759	0.241	0.198	0.147	0.06	0.026	1.185	0	-
UTR5125	3	utr5	340210	340212	1	MPN285_MPN286	50	MPN285	6.0625	0.333333	F1	E	N	N	4	7.329		-	-	-	0	3.23904	1.61952	2.98943	1.96386	2.47665	5.62378	-0.612823	0.663968	0.177853	No change	0.333	0.333	0.333	0.333	0	0	1.333	0	-
UTR5124	21	utr5	337718	337738	1	MPN284	60	MPN284	2.7625	0.904762	N	N	N	N	4	6.785		-	-	-	19.3697	20.063	19.7163	24.0015	23.1671	23.5843	12.5029	-0.258433	0.0191075	1.7188	Tm	0.905	0.762	0.619	0.571	0.429	0.333	3.881	0	-
UTR5123	4	utr5	336591	336594	1	MPN283_MPN283a	100	MPN283	2.78136	1	N	N	N	N	3	5.405		-	-	-	14.3369	20.063	17.2	17.0667	9.02731	13.047	12.5029	0.398689	0.488637	0.311014	No change	1	0.5	0.5	0.5	0.75	0.25	4	0	-
UTR5122	20	utr5	333227	333246	1	MPN281_MPN282	10.526	MPN281	4.06393	0.95	N	N	N	N	4	7.355		-	-	-	19.3697	20.063	19.7163	24.0015	23.1671	23.5843	12.5029	-0.258433	0.0191075	1.7188	Tm	0.95	0.8	0.75	0.8	0.65	0.45	4.975	1	-
UTR5121	61	utr5	331266	331326	1	MPN280	0	MPN280	6.75237	1	N	N	E	E	1	0.399		-	-	-	12.8607	13.0769	12.9688	7.89788	9.24833	8.57311	10.0719	0.597154	0.0233567	1.63159	Pm	1	0.918	0.918	0.885	0.803	0.59	5.861	1	-
UTR5120_1	413	utr5	329041	329453	1	MPN279	0	MPN279	7.44639	0.924939	N	N	N	N	2	2.723	MPN278_MPN279	N_N	4_2	7.148_2.723	5.99947	6.23819	6.11883	6.81002	6.6825	6.74626	6.56376	-0.140831	0.043506	1.36145	Tm	0.925	0.724	0.69	0.663	0.46	0.249	4.041	1	-
UTR5120	24	utr5	326800	326823	1	MPN277_MPN278_MPN279	0	MPN277	4.13955	0.916667	N	N	E	E	1	0.334		-	-	-	10.2791	11.664	10.9716	5.0952	7.07801	6.0866	7.96126	0.850059	0.0561679	1.25051	No change	0.917	0.75	0.75	0.667	0.542	0.542	4.583	1	-
UTR512	82	utr5	43498	43579	1	MPN036_MPN037	0	MPN036	8.86356	0.963415	N	N	N	N	4	6.954		-	-	-	8.20669	7.85447	8.03058	9.42377	9.13265	9.27821	7.75335	-0.208342	0.0319388	1.49568	Tm	0.963	0.78	0.756	0.756	0.585	0.488	4.811	1	-
UTR5119	57	utr5	325591	325647	1	MPN275	0	MPN275	5.61161	0.719298	F2	N	N	F2	3	4.133	MPN274	E	1	0.317	6.3841	6.4149	6.3995	2.87682	2.96586	2.92134	4.88027	1.13133	0.000183403	3.73659	Pm	0.719	0.544	0.491	0.456	0.316	0.263	2.974	0	-
UTR5118	6	utr5	324159	324164	1	MPN272	0	MPN272	3.24793	0.666667	F2	N	N	N	4	6.868		-	-	-	4.3908	3.84187	4.11634	4.19381	2.136	3.1649	3.72089	0.379199	0.46589	0.331716	No change	0.667	0.833	0.5	0.167	0.167	0.167	2.417	1	-
UTR5116	7	utr5	321697	321703	1	MPN271	0	MPN271	6.33347	1	N	N	N	N	3	5.984		-	-	-	7.64826	5.87489	6.76157	6.22408	6.29971	6.26189	7.28499	0.11076	0.630115	0.20058	No change	1	1	0.857	0.714	0.429	0.286	4.571	1	-
UTR5115_3	364	utr5	320793	321156	1	MPN270	0	MPN270	8.14518	0.197802	E	E	E	E	1	0.524	MPN269_MPN270	E_E	1_1	0.411_0.524	0.252194	0.18643	0.219312	0.22168	0.197112	0.209396	0.452095	0.0667505	0.804118	0.0946805	No change	0.198	0.071	0.066	0.077	0.03	0.033	0.445	0	-
UTR5115_2	2	utr5	319671	319672	1	MPN269_MPN270	0	MPN269	8.28425	0.5	F1	E	E	E	1	0.411	MPN268_MPN269	E_E	1_1	0.544_0.411	2.94045	2.51932	2.72988	0.317138	0	0.158569	2.81189	4.10566	0.0103463	1.98521	Pm	0.5	0.5	0.5	0.5	0	0	2	0	-
UTR5193	18	utr5	499753	499770	1	MPN415_MPN416_MPN417	0	MPN415	2.33787	1	N	N	N	F2	1	0.738		-	-	-	13.8309	12.9633	13.3971	10.6122	11.2176	10.9149	9.91894	0.295622	0.0425368	1.37124	Pm	1	0.889	0.889	0.889	0.778	0.611	5.778	1	-
UTR5338	62	utr5	702156	702217	-1	MPN579	0	MPN579	5.49856	0.919355	N	N	N	N	4	9.025		-	-	-	9.22465	8.75281	8.98873	9.07033	8.67483	8.87258	7.55841	0.0187629	0.742229	0.129462	No change	0.919	0.71	0.694	0.677	0.532	0.403	4.347	1	-
UTR5193_1	45	utr5	500863	500907	1	MPN416_MPN417	0	MPN416	7.11421	0.8	F2	N	E	F1	1	0.575	MPN415_MPN416	F2_F1	1_1	0.738_0.575	4.28239	4.08525	4.18382	3.88882	3.60692	3.74787	4.02279	0.15875	0.126736	0.897102	No change	0.8	0.444	0.356	0.356	0.289	0.178	2.489	0	-
UTR52	68	utr5	2801	2868	1	MPN003_MPN004_MPN005_MPN006_MPN007_MPN008_MPN009	0	MPN003	7.97699	0.941176	N	N	E	E	1	0.394		-	-	-	3.12763	3.21903	3.17333	6.25369	5.77685	6.01527	5.43646	-0.922632	0.00721789	2.14159	Tm	0.941	0.75	0.662	0.5	0.353	0.191	3.529	1	-
UTR5313_2	420	utr5	768931	769350	-1	MPN647_MPN646_MPN645_MPN644	0	MPN644	7.30799	0.945238	N	N	N	N	4	7.326	MPN642_MPN643	N_N	4_4	8.712_8.359	9.2034	8.31609	8.75974	9.67693	9.60746	9.64219	8.71374	-0.138473	0.18584	0.730861	No change	0.945	0.821	0.81	0.798	0.667	0.505	5.138	1	-
UTR5313_1	16	utr5	773193	773208	-1	MPN647_MPN646_MPN645_MPN644_MPN643_MPN642_MPN641_MPN640_MPN639	0	MPN639	5.92778	0.8125	F2	N	N	N	4	6.864	MPN647	N	4	7.345	2.64391	2.10678	2.37535	11.1641	10.1537	10.6589	7.42892	-2.16585	0.00473662	2.32453	Tm	0.812	0.75	0.625	0.688	0.562	0.438	4.375	1	-
UTR5313	87	utr5	773716	773802	-1	MPN639_MPN640_MPN641_MPN642_MPN643_MPN644_MPN645_MPN646_MPN647_MPN648	0	MPN648	6.94002	0.91954	N	N	N	N	4	7.951		-	-	-	10.4034	9.66107	10.0323	7.62802	7.83606	7.73204	8.57972	0.375725	0.0269545	1.56937	Pm	0.92	0.851	0.805	0.793	0.644	0.425	5.017	1	-
UTR5312	77	utr5	775303	775379	-1	MPN649_MPN650	0	MPN650	4.26167	0.922078	N	N	N	N	4	7.647		-	-	-	9.75529	10.0789	9.91709	8.17713	7.98687	8.082	7.90513	0.295204	0.0102998	1.98717	Pm	0.922	0.792	0.727	0.714	0.584	0.403	4.623	1	-
UTR5309_3	23	utr5	781872	781894	-1	MPN659	0	MPN659	7.86553	0.826087	N	N	E	E	1	0.424	MPN656_MPN657	E_N	1_3	0.439_5.298	8.08603	8.05811	8.07207	5.96856	5.80041	5.88448	6.61439	0.456023	0.00151424	2.8198	Pm	0.826	0.565	0.522	0.522	0.478	0.348	3.587	0	-
UTR5309_2	68	utr5	783046	783113	-1	MPN659_MPN658	0	MPN658	9.74113	0.808824	F2	N	E	E	1	0.541	MPN657_MPN658	N_E	3_1	5.298_0.541	5.4334	5.08719	5.2603	4.91443	4.53785	4.72614	5.29967	0.154482	0.171983	0.764513	No change	0.809	0.603	0.515	0.456	0.353	0.176	3.088	0	-
UTR5309_1	97	utr5	783421	783517	-1	MPN659_MPN658_MPN657	0	MPN657	9.86959	0.298969	F1	E	N	N	3	5.298	MPN658_MPN659	E_E	1_1	0.541_0.424	0.826596	0.797715	0.812156	0.434435	0.351106	0.392771	0.979445	1.04807	0.0108754	1.96355	Pm	0.299	0.124	0.134	0.093	0.082	0.072	0.784	0	-
UTR5309	24	utr5	784389	784412	-1	MPN656_MPN657_MPN658_MPN659_MPN660	0	MPN660	8.45952	0.166667	E	E	E	E	1	0.431		-	-	-	0.284091	0.829617	0.556854	0.0576615	0.0414731	0.0495673	0.723678	3.48984	0.204123	0.690108	No change	0.167	0	0	0	0.083	0.083	0.333	1	-
UTR5307_4	79	utr5	786100	786178	-1	MPN664	0	MPN664	9.68847	0.835443	N	N	E	E	1	0.339	MPN661_MPN662	N_F2	2_3	2.542_3.776	5.43464	4.99321	5.21393	4.16439	4.58753	4.37596	5.65016	0.252771	0.111327	0.953398	No change	0.835	0.658	0.608	0.608	0.367	0.215	3.544	1	-
UTR5307_3	70	utr5	786556	786625	-1	MPN664_MPN663	0	MPN663	10.4185	0.728571	F2	N	E	F1	1	1.04	MPN662_MPN663	F2_F1	3_1	3.776_1.04	4.33431	3.4625	3.89841	3.45959	3.40419	3.43189	3.64055	0.183882	0.397326	0.400853	No change	0.729	0.443	0.343	0.314	0.243	0.114	2.221	0	-
UTR5307_2	103	utr5	787224	787326	-1	MPN664_MPN663_MPN662	0	MPN662	10.2124	0.23301	E	E	N	F2	3	3.776	MPN663_MPN664	F1_E	1_1	1.04_0.339	1.43339	1.29873	1.36606	0.306374	0.16384	0.235107	1.2697	2.53863	0.00743142	2.12893	Pm	0.233	0.155	0.117	0.146	0.107	0.087	0.908	0	-
UTR5307_1	2	utr5	788103	788104	-1	MPN664_MPN663_MPN662_MPN661	0	MPN661	11.8893	0	E	E	N	N	2	2.542	MPN664_MPN665	E_E	1_1	0.339_0.356	3.12402	0	1.56201	0	0	0	1.96812	inf	0.42265	0.374019	No change	0	0	0	0	0.5	0	1	0	-
UTR5313_3	11	utr5	766349	766359	-1	MPN647	0	MPN647	6.43235	1	N	N	N	N	4	7.345	MPN639_MPN640	N_N	4_4	6.864_8.183	9.42034	10.3145	9.8674	9.6831	8.65165	9.16738	8.42206	0.106161	0.412906	0.384149	No change	1	0.818	0.818	0.727	0.727	0.364	5.045	1	-
UTR5307	15	utr5	789289	789303	-1	MPN661_MPN662_MPN663_MPN664_MPN665	0	MPN665	7.93585	0.333333	F1	E	E	E	1	0.356		-	-	-	0.395459	0.409834	0.402647	0.0422851	0	0.0211425	0.530686	4.25129	0.00340868	2.46741	Pm	0.333	0	0	0.067	0	0.067	0.333	1	-
UTR5305	8	utr5	793713	793720	-1	MPN670	0	MPN670	8.57837	1	N	N	N	F2	2	1.747	MPN671a	N	3	5.878	8.609	7.01858	7.81379	10.6848	9.58461	10.1347	8.44259	-0.375213	0.138424	0.858788	No change	1	0.875	1	0.75	0.625	0.375	5.125	1	-
UTR5304_1	32	utr5	796393	796424	-1	MPN672a	0	MPN672a	10.61	0.96875	N	N	N	N	3	4.083	MPN671_MPN672a	E_N	1_3	0.406_4.083	2.13659	1.39802	1.76731	2.04417	2.55909	2.30163	2.67933	-0.381104	0.357128	0.447176	No change	0.969	0.438	0.375	0.219	0.125	0.062	1.938	0	-
UTR5304	8	utr5	797612	797619	-1	MPN671_MPN671a_MPN672_MPN672a_MPN673	0	MPN673	0.0874628	0.875	N	N	E	E	1	0.38		-	-	-	3.32142	4.85929	4.09036	0.964134	0	0.482067	3.71784	3.08492	0.0578284	1.23786	No change	0.875	0.5	0.25	0.375	0.25	0.125	2.375	1	-
UTR5303	43	utr5	799431	799473	-1	MPN675	4.762	MPN675	8.43952	0.860465	N	N	N	N	4	7.478		-	-	-	3.57239	3.29224	3.43231	4.7098	4.59107	4.65043	4.50078	-0.438185	0.015243	1.81693	Tm	0.86	0.535	0.465	0.465	0.279	0.116	2.802	1	-
UTR5302	277	utr5	803411	803687	-1	MPN677_MPN678	0	MPN678	9.68842	0.765343	F2	N	E	E	1	0.398	MPN679	N	2	1.804	1.58674	1.35486	1.4708	0.779887	0.502831	0.641359	1.73999	1.19739	0.0443042	1.35356	Pm	0.765	0.397	0.227	0.126	0.065	0.072	1.399	1	-
UTR5300_2	2	utr5	805337	805338	-1	MPN681_MPN680	0	MPN680	9.40088	0	E	E	E	E	1	0.404	MPN680_MPN681	E_E	1_1	0.404_0.498	0.887469	0	0.443734	0	0	0	0.665602	inf	0.42265	0.374019	No change	0	0.5	0	0	0	0	0.5	0	-
UTR5300_1	28	utr5	805674	805701	-1	MPN681_MPN680_MPN679	0	MPN679	10.4623	0.535714	F1	E	N	N	2	1.804	MPN681_MPN682	E_F1	1_1	0.498_0.783	1.75473	1.49433	1.62453	0.278747	0.737144	0.507946	1.85351	1.67728	0.0514667	1.28847	No change	0.536	0.214	0.214	0.143	0.107	0.036	1.161	0	-
UTR5300	10	utr5	805812	805821	-1	MPN679_MPN680_MPN681_MPN682	0	MPN682	9.30526	1	N	N	E	F1	1	0.783		-	-	-	12.2315	11.7514	11.9915	0.126855	0.386897	0.256876	8.03137	5.54479	0.000540779	3.26698	Pm	1	0.7	0.7	0.7	0.7	0.4	4.75	1	-
UTR530	170	utr5	88176	88345	1	MPN075	0	MPN075	6.77924	0.2	E	E	N	N	3	3.66	MPN074	F1	1	0.705	0.504204	0.432301	0.468252	0.624625	0.32668	0.475652	0.721365	-0.022621	0.965876	0.0150786	No change	0.2	0.1	0.088	0.094	0.065	0.047	0.606	0	-
UTR53	51	utr5	12341	12391	1	MPN010	34	MPN010	5.87254	0.921569	N	N	N	N	3	6.061		-	-	-	8.97607	8.37614	8.6761	7.49987	7.90395	7.70191	7.18447	0.17183	0.114608	0.940783	No change	0.922	0.706	0.765	0.647	0.51	0.373	4.294	0	-
UTR52_3	137	utr5	11140	11276	1	MPN009	0	MPN009	7.89449	0.40146	F1	E	N	N	3	5.735	MPN008_MPN009	F1_N	1_3	0.604_5.735	0.547964	0.380651	0.464307	0.700845	0.642238	0.671541	1.01571	-0.532396	0.144363	0.840543	No change	0.401	0.117	0.08	0.08	0.102	0.073	0.796	0	-
UTR52_2	19	utr5	9167	9185	1	MPN007_MPN008_MPN009	0	MPN007	9.50116	0.631579	F2	N	N	F2	2	0.965	MPN006_MPN007	E_F2	1_2	0.42_0.965	2.44698	3.11008	2.77853	0.72533	1.51934	1.12234	3.12563	1.30781	0.0852497	1.06931	No change	0.632	0.368	0.211	0.368	0.211	0.105	1.974	0	-
UTR5306	4	utr5	791411	791414	-1	MPN668	0	MPN668	2.16993	1	N	N	N	N	3	5.095		-	-	-	2.60011	4.01306	3.30658	5.2717	4.74176	5.00673	4.39908	-0.598527	0.153006	0.815291	No change	1	0.75	0.5	0.5	0.25	0	3	0	-
UTR52_1	88	utr5	7226	7313	1	MPN005_MPN006_MPN007_MPN008_MPN009	0	MPN005	10.5439	0.715909	F2	N	E	E	1	0.37	MPN004_MPN005	E_E	1_1	0.361_0.37	4.24996	4.48331	4.36664	4.03951	3.84385	3.94168	4.52861	0.147712	0.107979	0.966659	No change	0.716	0.489	0.443	0.375	0.341	0.159	2.693	0	-
UTR5317	43	utr5	757747	757789	-1	MPN627_MPN628_MPN629_MPN630	0	MPN630	5.80616	0.930233	N	N	E	E	1	0.601		-	-	-	5.04143	4.14957	4.5955	11.6096	12.2326	11.9211	7.66886	-1.37522	0.0054687	2.26212	Tm	0.93	0.721	0.721	0.651	0.558	0.349	4.349	1	-
UTR5317_2	6	utr5	754220	754225	-1	MPN629	0	MPN629	8.18818	1	N	N	E	E	1	0.457	MPN627	F1	1	0.426	12.6452	10.9919	11.8185	3.07152	1.3391	2.20531	8.26465	2.422	0.0151615	1.81926	Pm	1	0.667	0.833	0.667	0.667	0.5	4.833	0	-
UTR5335_1	6	utr5	705078	705083	-1	MPN582	0	MPN582	2.32193	0.666667	F2	N	N	N	4	7.813	MPN582	N	4	7.813	8.60707	7.18077	7.89392	0.956835	0.783515	0.870175	6.2385	3.18136	0.0103002	1.98715	Pm	0.667	0.667	0.5	0.5	0.667	0.167	3.75	1	-
UTR5335	443	utr5	706195	706637	-1	MPN582_MPN583	4.977	MPN583	6.32414	0.925508	N	N	N	N	4	7.791		-	-	-	7.08564	6.79391	6.93977	6.36783	6.29834	6.33309	6.81942	0.13198	0.056004	1.25178	No change	0.926	0.763	0.7	0.634	0.483	0.327	4.17	1	-
UTR5334_1	5	utr5	708074	708078	-1	MPN587_MPN586	0	MPN586	3.74416	1	N	N	N	N	4	6.865	MPN585	N	4	7.334	4.79225	2.94878	3.87051	1.10531	1.27779	1.19155	3.77448	1.69969	0.10155	0.993319	No change	1	0.4	0.6	0.2	0.2	0.2	2.4	1	-
UTR5334	4	utr5	711174	711177	-1	MPN584_MPN585_MPN586_MPN587_MPN588	0	MPN588	3.16993	1	N	N	N	N	4	6.544		-	-	-	5.37192	6.19692	5.78442	10.4256	9.86413	10.1449	8.3737	-0.810507	0.0128427	1.89134	Tm	1	1	0.75	0.75	0.75	0.25	5.125	0	-
UTR5332_1	449	utr5	713870	714318	-1	MPN591_MPN590_MPN589	11.83	MPN589	9.57771	0.915367	N	N	N	N	4	7.114	MPN591	N	3	5.922	6.91618	6.1877	6.55194	7.1626	7.03909	7.10085	6.88897	-0.116069	0.275662	0.559622	No change	0.915	0.739	0.69	0.628	0.47	0.323	4.092	1	-
UTR5332	5	utr5	715960	715964	-1	MPN589_MPN590_MPN591_MPN592	0	MPN592	7.51728	1	N	N	N	N	3	5.609		-	-	-	4.1614	6.09417	5.12779	5.11186	4.01563	4.56374	5.98507	0.168119	0.662122	0.179062	No change	1	1	0.8	0.6	0.4	0	4	1	-
UTR5330_3	21	utr5	716427	716447	-1	MPN595	0	MPN595	6.72012	1	N	N	N	F2	2	1.696	MPN593	N	4	8.03	13.6742	14.3986	14.0364	9.37168	8.40827	8.88998	10.2855	0.658921	0.0134385	1.87165	Pm	1	0.905	0.952	0.905	0.81	0.714	6.048	1	-
UTR5330_2	2	utr5	717021	717022	-1	MPN595_MPN594	0	MPN594	8.70131	1	N	N	N	N	4	7.069	MPN594_MPN595	N_F2	4_2	7.069_1.696	2.60011	0.828363	1.71424	0.634276	0.456204	0.54524	1.92517	1.6526	0.319609	0.495381	No change	1	0.5	0.5	0	0	0	1.5	0	-
UTR5330_1	35	utr5	717397	717431	-1	MPN595_MPN594_MPN593	0	MPN593	7.78426	0.971429	N	N	N	N	4	8.03	MPN595_MPN596	F2_N	2_4	1.696_7.839	8.14048	7.66914	7.90481	7.29487	8.2536	7.77423	8.26535	0.024031	0.829668	0.0810955	No change	0.971	0.886	0.714	0.686	0.6	0.429	4.743	1	-
UTR533	18	utr5	93171	93188	1	MPN078_MPN079	0	MPN078	2.39993	1	N	N	N	N	4	7.945		-	-	-	10.3728	10.9416	10.6572	11.1716	10.5302	10.8509	8.82168	-0.0259847	0.695658	0.157604	No change	1	0.944	0.833	0.889	0.667	0.389	5.333	1	-
UTR5329_3	21	utr5	720937	720957	-1	MPN603_MPN602	0	MPN602	9.57396	1	N	N	E	E	1	0.682	MPN598_MPN599	E_E	1_1	0.35_0.38	11.6213	11.1711	11.3962	5.73673	7.50705	6.62189	8.83272	0.783237	0.0347031	1.45963	Pm	1	0.857	0.81	0.857	0.714	0.429	5.31	0	-
UTR5329_2	28	utr5	723332	723359	-1	MPN603_MPN602_MPN601_MPN600	0	MPN600	9.84232	0.928571	N	N	E	E	1	0.397	MPN600_MPN601	E_E	1_1	0.397_0.423	9.97841	8.81255	9.39548	11.7615	11.4409	11.6012	10.0031	-0.304234	0.0675996	1.17006	No change	0.929	0.893	0.929	0.857	0.75	0.643	5.714	0	-
UTR5317_1	4	utr5	756478	756481	-1	MPN629_MPN628_MPN627	0	MPN627	6.03892	1	N	N	E	F1	1	0.426	MPN629	E	1	0.457	7.61269	10.2312	8.92194	8.49735	6.73893	7.61814	8.77662	0.227919	0.495325	0.30511	No change	1	0.75	0.75	0.75	0.75	0.5	5.125	0	-
UTR5329_1	94	utr5	724807	724900	-1	MPN603_MPN602_MPN601_MPN600_MPN599_MPN598_MPN597	0	MPN597	9.61781	0.914894	N	N	E	F1	2	2.656	MPN603_MPN604	E_E	1_1	0.419_0.753	7.93121	7.99996	7.96559	4.83598	5.13974	4.98786	6.84539	0.675359	0.00272366	2.56485	Pm	0.915	0.734	0.691	0.66	0.489	0.34	4.191	0	-
UTR5327	24	utr5	727508	727531	-1	MPN605_MPN606	0	MPN606	6.18488	1	N	N	E	E	1	0.415		-	-	-	5.33923	5.43091	5.38507	0.955903	0.406683	0.681293	4.78783	2.98262	0.00348499	2.4578	Pm	1	0.667	0.542	0.417	0.292	0.167	3.083	1	-
UTR5326_2	117	utr5	728708	728824	-1	MPN610	0	MPN610	8.48659	0.837607	N	N	N	F2	2	3.141	MPN608_MPN609	F1_F2	1_2	0.496_3.066	2.53666	2.32621	2.43144	4.44917	4.46694	4.45805	3.95802	-0.874604	0.00270398	2.568	Tm	0.838	0.53	0.47	0.41	0.239	0.085	2.598	0	-
UTR5326_1	143	utr5	731640	731782	-1	MPN610_MPN609_MPN608	0	MPN608	7.76554	0.818182	F2	N	E	F1	1	0.496	MPN610_MPN611	F2_F2	2_2	3.141_3.121	3.38778	2.86955	3.12867	2.70112	2.7268	2.71396	3.69017	0.205149	0.251036	0.600265	No change	0.818	0.469	0.42	0.364	0.245	0.077	2.409	1	-
[truncated: 1,350 more rows]
