# Supplementary material for: Quantitative essentiality in a reduced genome: a functional, regulatory and structural fitness map
Source: Mol Syst Biol. 2025 Aug 13;21(10):1388–416. doi: 10.1038/s44320-025-00133-1 (PMC12494982; doi:10.1038/s44320-025-00133-1)
Supplement: Supplementary file 14 — Dataset EV6 [file 44320_2025_133_MOESM14_ESM.xlsx]

## Sheet: README
Dataset EV6 - Sliding windows analysis in PT01. Each row includes a predicted E (essential) or N (non-essential) domain with a specific identifier associated (column A). Columns B-E relate the start and end position of the domain, its class and length (in bp), respectively. These are followed by different metrics in columns F-O, including average read count, number of insertions, percentage of th…

## Sheet: Sheet1
	start	end	class	len	mean_R	I	dens	repeated	dens_1	dens_2	dens_3	dens_4	dens_6	dens_8	AUC	loci_nr	ann_types	TSS	TTS	gene	interoperon	misc_RNA	ncRNA	noann	operon	ori	pod	promoter	rRNA	rbs	sep	tRNA	tmRNA	utr3	utr5	TSS_loci	TTS_loci	gene_loci	interoperon_loci	misc_RNA_loci	ncRNA_loci	noann_loci	operon_loci	ori_loci	pod_loci	promoter_loci	rRNA_loci	rbs_loci	sep_loci
E0001	1	82	E	82	45.025	11	0.136	0	0.134	0.134	0.073	0.061	0	0	0.366	14	5	0	0	0	0	0	1	1	1	0	6	0	0	0	5	0	0	0	0						ncMPN200	NA001	OP1061		POD46_1||POD68_1||POD70_1||POD72_1||POD72_2||POD72_3				mpnng00001||mpnng04897||mpnng09930||mpnng30095||mpnng30096
N0001	83	118	N	36	309.528	20	0.556	0	0.556	0.222	0.111	0.083	0.056	0	0.847	9	5	0	0	0	0	0	1	0	1	1	1	0	0	0	5	0	0	0	0						ncMPN200		OP1061	ori box2	POD129_1				mpnng00001||mpnng04897||mpnng09930||mpnng30095||mpnng30096
E0002	119	154	E	36	122.306	6	0.167	0	0.167	0.111	0.167	0.139	0.028	0	0.625	9	6	0	0	0	0	0	1	0	1	1	1	1	0	0	4	0	0	0	0						ncMPN200		OP1061	ori box3	POD129_1	TATA691			mpnng00001||mpnng09930||mpnng25060||mpnng30096
N0002	155	204	N	50	666.58	27	0.54	0	0.54	0.4	0.26	0.18	0.14	0.06	1.54	9	7	1	0	0	0	0	1	1	1	1	0	1	0	0	3	0	0	0	0	TSS00697					ncMPN200	NA002	OP1061	ori box3		TATA1			mpnng09930||mpnng25060||mpnng30096
E0003	205	292	E	88	98.989	15	0.17	0	0.17	0.057	0.034	0.057	0.023	0	0.307	15	5	0	0	0	0	0	0	4	0	1	1	7	0	0	2	0	0	0	0							NA003||NA004||NA005||NA006		ori box4	POD254_1	TATA2||TATA3||TATA4||TATA5||TATA692||TATA693||TATA694			mpnng04899||mpnng30096
N0003	293	497	N	205	916.263	142	0.693	0	0.693	0.483	0.4	0.317	0.205	0.098	2.212	22	7	0	0	0	0	0	1	3	1	2	2	2	0	0	11	0	0	0	0						ncMPN201	NA006||NA007||NA008	OP1060	ori box5||ori box6	POD438_1||POD450_1	TATA6||TATA7			mpnng00003||mpnng00004||mpnng04899||mpnng04901||mpnng09931||mpnng09932||mpnng19876||mpnng25059||mpnng30092||mpnng30093||mpnng30096
E0004	498	595	E	98	108.112	5	0.051	0	0.051	0.01	0	0	0	0	0.036	26	7	4	0	0	0	0	1	0	1	2	4	6	0	0	8	0	0	0	0	TSS00001||TSS00002||TSS00698||TSS00842					ncMPN201		OP1060	ori box7||ori box8	POD545_1||POD550_1||POD551_1||POD560_1	TATA8||TATA9||TATA695||TATA696||TATA697||TATA698			mpnng00004||mpnng04901||mpnng09932||mpnng19875||mpnng19876||mpnng25057||mpnng30092||mpnng30096
N0004	596	618	N	23	432.478	13	0.565	0	0.565	0.348	0.261	0.217	0.043	0	1.304	9	5	1	0	0	0	0	0	1	0	1	0	2	0	0	4	0	0	0	0	TSS00698						NA009		ori box9		TATA698||TATA699			mpnng19875||mpnng25056||mpnng30091||mpnng30096
E0005	619	659	E	41	161.439	5	0.122	0	0.122	0	0	0	0	0.024	0.085	8	5	1	0	0	0	0	0	1	0	0	0	1	0	0	4	0	0	0	1	TSS00003						NA009				TATA10			mpnng19875||mpnng25056||mpnng30091||mpnng30096
N0005	660	709	N	50	1349.92	38	0.76	0	0.76	0.48	0.26	0.34	0.18	0.04	2.03	11	8	1	0	1	0	0	0	0	1	0	1	1	0	1	4	0	0	0	1	TSS00003		MPN001					OP1		POD695_1	TATA700		RBS1	mpnng19874||mpnng19875||mpnng30091||mpnng30096
E0006	710	875	E	166	37.982	30	0.181	0	0.181	0.066	0.036	0.024	0.036	0.042	0.343	11	5	0	0	1	0	0	0	0	1	1	1	0	0	0	7	0	0	0	0			MPN001					OP1	ori box10	POD780_1				mpnng00005||mpnng09934||mpnng09935||mpnng19874||mpnng30090||mpnng30091||mpnng30096
N0006	876	881	N	6	45.333	3	0.5	0	0.5	0	0	0	0.167	0	0.583	5	3	0	0	1	0	0	0	0	1	0	0	0	0	0	3	0	0	0	0			MPN001					OP1						mpnng00005||mpnng30090||mpnng30096
E0007	882	882	E	1	53	1	1	0	1	0	0	0	0	0	0.5	5	3	0	0	1	0	0	0	0	1	0	0	0	0	0	3	0	0	0	0			MPN001					OP1						mpnng00005||mpnng30090||mpnng30096
N0007	883	884	N	2	51.5	0	0	0	0	0	0	0	0	0	0	5	3	0	0	1	0	0	0	0	1	0	0	0	0	0	3	0	0	0	0			MPN001					OP1						mpnng00005||mpnng30090||mpnng30096
E0008	885	1005	E	121	30.595	31	0.256	0	0.256	0.091	0.017	0.066	0.083	0.025	0.525	8	3	0	0	1	0	0	0	0	1	0	0	0	0	0	6	0	0	0	0			MPN001					OP1						mpnng00005||mpnng09937||mpnng25054||mpnng30089||mpnng30090||mpnng30096
N0008	1006	1018	N	13	50	6	0.462	0	0.462	0.154	0.077	0.077	0.154	0	0.885	5	3	0	0	1	0	0	0	0	1	0	0	0	0	0	3	0	0	0	0			MPN001					OP1						mpnng25054||mpnng30089||mpnng30096
E0009	1019	1387	E	369	25.266	80	0.217	0	0.217	0.062	0.035	0.043	0.024	0.016	0.336	13	4	0	0	1	0	0	0	0	1	0	0	1	0	0	10	0	0	0	0			MPN001					OP1			TATA11			mpnng09938||mpnng09939||mpnng09940||mpnng19872||mpnng25052||mpnng30086||mpnng30087||mpnng30088||mpnng30089||mpnng30096
N0009	1388	1411	N	24	74.292	13	0.542	0	0.542	0.083	0.042	0.125	0	0.042	0.625	3	3	0	0	1	0	0	0	0	1	0	0	0	0	0	1	0	0	0	0			MPN001					OP1						mpnng30096
E0010	1412	1495	E	84	50.571	21	0.25	0	0.25	0.036	0.024	0.048	0.036	0.024	0.351	5	3	0	0	1	0	0	0	0	1	0	0	0	0	0	3	0	0	0	0			MPN001					OP1						mpnng19871||mpnng30085||mpnng30096
N0010	1496	1497	N	2	101	1	0.5	0	0.5	0	0	0	0	0	0.25	5	3	0	0	1	0	0	0	0	1	0	0	0	0	0	3	0	0	0	0			MPN001					OP1						mpnng19871||mpnng30085||mpnng30096
E0011	1498	1500	E	3	103	0	0	0	0	0	0	0	0	0	0	5	3	0	0	1	0	0	0	0	1	0	0	0	0	0	3	0	0	0	0			MPN001					OP1						mpnng19871||mpnng30085||mpnng30096
N0011	1501	1508	N	8	93.125	4	0.5	0	0.5	0	0	0.25	0	0.125	0.75	5	3	0	0	1	0	0	0	0	1	0	0	0	0	0	3	0	0	0	0			MPN001					OP1						mpnng19871||mpnng30085||mpnng30096
E0012	1509	1521	E	13	100.077	4	0.308	0	0.308	0.077	0.077	0.077	0	0.154	0.577	4	3	0	0	1	0	0	0	0	1	0	0	0	0	0	2	0	0	0	0			MPN001					OP1						mpnng19871||mpnng30096
N0012	1522	1522	N	1	76	0	0	0	0	0	0	1	0	0	1.5	4	3	0	0	1	0	0	0	0	1	0	0	0	0	0	2	0	0	0	0			MPN001					OP1						mpnng19871||mpnng30096
E0013	1523	1598	E	76	27.895	14	0.184	0	0.184	0.053	0.039	0.013	0.039	0.026	0.309	5	3	0	0	1	0	0	0	0	1	0	0	0	0	0	3	0	0	0	0			MPN001					OP1						mpnng19871||mpnng30083||mpnng30096
N0013	1599	1600	N	2	48	0	0	0	0	0	0	0	0	0	0	5	3	0	0	1	0	0	0	0	1	0	0	0	0	0	3	0	0	0	0			MPN001					OP1						mpnng19871||mpnng30083||mpnng30096
E0014	1601	1801	E	201	53.144	50	0.249	0	0.249	0.01	0.055	0.03	0.025	0.02	0.303	10	3	0	0	1	0	0	0	0	1	0	0	0	0	0	8	0	0	0	0			MPN001					OP1						mpnng09946||mpnng19870||mpnng19871||mpnng25048||mpnng25049||mpnng30082||mpnng30083||mpnng30096
N0014	1802	2889	N	1088	2984.84	853	0.784	0	0.784	0.528	0.464	0.391	0.269	0.158	2.667	52	9	1	0	3	1	0	0	0	2	0	7	2	0	1	34	0	0	0	1	TSS00004		MPN001||MPN002||MPN003	IO1				OP1||OP2		POD2772_1||POD2778_1||POD2796_1||POD2806_1||POD2828_1||POD2832_1||POD2834_1	TATA12||TATA13		RBS2	mpnng00007||mpnng00008||mpnng00009||mpnng00010||mpnng00011||mpnng04906||mpnng04907||mpnng09948||mpnng09949||mpnng09950||mpnng09953||mpnng09954||mpnng09955||mpnng09956||mpnng19859||mpnng19860||mpnng19861||mpnng19862||mpnng19863||mpnng19865||mpnng19866||mpnng19867||mpnng19869||mpnng19870||mpnng25044||mpnng25045||mpnng25046||mpnng30074||mpnng30075||mpnng30076||mpnng30077||mpnng30079||mpnng30080||mpn…
E0015	2890	4773	E	1884	11.981	183	0.097	1.115	0.097	0.019	0.03	0.028	0.031	0.029	0.23	53	5	0	1	1	0	0	0	0	1	0	4	0	0	0	46	0	0	0	0		TTS1	MPN003					OP2		POD2953_1||POD3092_1||POD4074_1||POD4781_1				mpnng04907||mpnng04908||mpnng04909||mpnng04910||mpnng04912||mpnng04913||mpnng04915||mpnng04916||mpnng04917||mpnng04918||mpnng04919||mpnng04920||mpnng04921||mpnng04922||mpnng04923||mpnng04924||mpnng04925||mpnng09957||mpnng09958||mpnng09959||mpnng09962||mpnng19841||mpnng19846||mpnng19847||mpnng19848||mpnng19849||mpnng19851||mpnng19852||mpnng19854||mpnng19855||mpnng19856||mpnng19857||mpnng19858||mpn…
N0015	4774	4776	N	3	1473.67	1	0.333	0	0.333	0	0.333	0	0	0	0.5	7	4	0	0	1	0	0	0	0	1	0	1	0	0	0	4	0	0	0	0			MPN003					OP2		POD4781_1				mpnng04925||mpnng19841||mpnng25034||mpnng30096
E0016	4777	4780	E	4	1712	2	0.5	0	0.5	0	0	0	0	0	0.25	7	4	0	0	1	0	0	0	0	1	0	1	0	0	0	4	0	0	0	0			MPN003					OP2		POD4781_1				mpnng04925||mpnng19841||mpnng25034||mpnng30096
N0016	4781	4843	N	63	2510.59	43	0.683	0	0.683	0.349	0.238	0.206	0.206	0.079	1.73	10	5	0	0	2	1	0	0	0	1	0	1	0	0	0	5	0	0	0	0			MPN003||MPN004	IO2				OP2		POD4781_1				mpnng04925||mpnng04926||mpnng19841||mpnng25034||mpnng30096
E0017	4844	7242	E	2399	16.6	269	0.112	0	0.112	0.019	0.028	0.023	0.027	0.025	0.217	53	6	1	0	1	0	0	0	0	1	0	6	1	0	0	43	0	0	0	0	TSS00005		MPN004					OP2		POD5404_1||POD5792_1||POD5838_1||POD6450_1||POD6888_1||POD7052_1	TATA14			mpnng00018||mpnng00019||mpnng00020||mpnng00022||mpnng00023||mpnng00025||mpnng00026||mpnng00027||mpnng00030||mpnng00031||mpnng00032||mpnng00034||mpnng00039||mpnng00041||mpnng00042||mpnng00043||mpnng04926||mpnng04928||mpnng19836||mpnng19838||mpnng19839||mpnng19840||mpnng19841||mpnng25012||mpnng25014||mpnng25016||mpnng25018||mpnng25023||mpnng25024||mpnng25025||mpnng25027||mpnng25028||mpnng25029||mpn…
N0017	7243	7324	N	82	5229.33	67	0.817	0	0.817	0.549	0.524	0.415	0.39	0.171	3.055	5	4	0	0	2	0	0	0	0	1	0	0	0	0	1	1	0	0	0	0			MPN004||MPN005					OP2					RBS3	mpnng30096
E0018	7325	8549	E	1225	83.988	161	0.131	0	0.131	0.029	0.025	0.033	0.028	0.016	0.242	33	3	0	0	3	0	0	0	0	1	0	0	0	0	0	29	0	0	0	0			MPN004||MPN005||MPN006					OP2						mpnng04931||mpnng04932||mpnng04933||mpnng04934||mpnng04936||mpnng04937||mpnng04938||mpnng04939||mpnng04940||mpnng04942||mpnng09964||mpnng09965||mpnng09967||mpnng19821||mpnng19822||mpnng19823||mpnng19824||mpnng19826||mpnng19832||mpnng25004||mpnng25005||mpnng25007||mpnng25008||mpnng25009||mpnng25010||mpnng30050||mpnng30051||mpnng30053||mpnng30096
N0018	8550	8595	N	46	19491.3	35	0.761	0	0.761	0.522	0.5	0.391	0.413	0.348	3.163	7	3	0	0	2	0	0	0	0	1	0	0	0	0	0	4	0	0	0	0			MPN005||MPN006					OP2						mpnng19821||mpnng25004||mpnng30049||mpnng30096
E0019	8596	9168	E	573	23.813	76	0.133	0	0.133	0.024	0.021	0.023	0.04	0.023	0.249	18	6	1	0	1	0	0	0	0	1	0	1	0	0	1	13	0	0	0	0	TSS00006		MPN006					OP2		POD8728_1			RBS4	mpnng00046||mpnng09970||mpnng09971||mpnng09972||mpnng19818||mpnng19819||mpnng19821||mpnng25003||mpnng30043||mpnng30044||mpnng30047||mpnng30048||mpnng30096
N0019	9169	9475	N	307	2655.11	213	0.694	0	0.694	0.212	0.153	0.127	0.065	0.055	1.088	13	4	1	0	2	0	0	0	0	1	0	0	0	0	0	9	0	0	0	0	TSS00006		MPN006||MPN007					OP2						mpnng04944||mpnng09975||mpnng19816||mpnng19817||mpnng19818||mpnng24999||mpnng30040||mpnng30043||mpnng30096
E0020	9476	9478	E	3	227.667	0	0	0	0	0	0	0	0	0	0	4	3	0	0	1	0	0	0	0	1	0	0	0	0	0	2	0	0	0	0			MPN007					OP2						mpnng24999||mpnng30096
N0020	9479	9482	N	4	184.75	2	0.5	0	0.5	0	0	0	0	0	0.25	4	3	0	0	1	0	0	0	0	1	0	0	0	0	0	2	0	0	0	0			MPN007					OP2						mpnng24999||mpnng30096
E0021	9483	9483	E	1	187	0	0	0	0	0	0	0	0	0	0	3	3	0	0	1	0	0	0	0	1	0	0	0	0	0	1	0	0	0	0			MPN007					OP2						mpnng30096
N0021	9484	9970	N	487	1761.66	327	0.671	0	0.671	0.179	0.136	0.084	0.072	0.035	0.955	13	4	0	0	2	1	0	0	0	1	0	0	0	0	0	9	0	0	0	0			MPN007||MPN008	IO6				OP2						mpnng04945||mpnng04947||mpnng09977||mpnng19809||mpnng19811||mpnng24997||mpnng24998||mpnng30036||mpnng30096
E0022	9971	10008	E	38	145.658	10	0.263	0	0.263	0.079	0.053	0.053	0	0.053	0.395	6	3	0	0	1	0	0	0	0	1	0	0	0	0	0	4	0	0	0	0			MPN008					OP2						mpnng09977||mpnng19809||mpnng30036||mpnng30096
N0022	10009	10012	N	4	163.5	0	0	0	0	0	0	0	0	0	0	4	3	0	0	1	0	0	0	0	1	0	0	0	0	0	2	0	0	0	0			MPN008					OP2						mpnng09977||mpnng30096
E0023	10013	10014	E	2	166	2	1	0	1	0.5	0	0	0	0	1	4	3	0	0	1	0	0	0	0	1	0	0	0	0	0	2	0	0	0	0			MPN008					OP2						mpnng09977||mpnng30096
N0023	10015	10068	N	54	112.019	27	0.5	0	0.5	0.13	0.056	0.019	0.037	0.056	0.593	6	3	0	0	1	0	0	0	0	1	0	0	0	0	0	4	0	0	0	0			MPN008					OP2						mpnng09977||mpnng19808||mpnng30035||mpnng30096
E0024	10069	10073	E	5	75.6	2	0.4	0	0.4	0	0.2	0	0.2	0	0.8	5	3	0	0	1	0	0	0	0	1	0	0	0	0	0	3	0	0	0	0			MPN008					OP2						mpnng19808||mpnng30035||mpnng30096
N0024	10074	10074	N	1	92	0	0	0	0	0	0	0	0	0	0	5	3	0	0	1	0	0	0	0	1	0	0	0	0	0	3	0	0	0	0			MPN008					OP2						mpnng19808||mpnng30035||mpnng30096
E0025	10075	10112	E	38	90.579	11	0.289	0	0.289	0	0	0.053	0.053	0.026	0.355	8	3	0	0	1	0	0	0	0	1	0	0	0	0	0	6	0	0	0	0			MPN008					OP2						mpnng00048||mpnng09978||mpnng19808||mpnng30034||mpnng30035||mpnng30096
N0025	10113	10125	N	13	133.769	4	0.308	0	0.308	0.154	0.077	0	0	0	0.385	7	3	0	0	1	0	0	0	0	1	0	0	0	0	0	5	0	0	0	0			MPN008					OP2						mpnng00048||mpnng09978||mpnng19808||mpnng30034||mpnng30096
E0026	10126	10135	E	10	90.2	3	0.3	0	0.3	0.1	0	0.1	0	0	0.4	6	3	0	0	1	0	0	0	0	1	0	0	0	0	0	4	0	0	0	0			MPN008					OP2						mpnng00048||mpnng09978||mpnng30034||mpnng30096
N0026	10136	10136	N	1	94	1	1	0	1	0	0	0	0	0	0.5	6	3	0	0	1	0	0	0	0	1	0	0	0	0	0	4	0	0	0	0			MPN008					OP2						mpnng00048||mpnng09978||mpnng30034||mpnng30096
E0027	10137	10141	E	5	88.2	1	0.2	0	0.2	0	0	0	0	0	0.1	6	3	0	0	1	0	0	0	0	1	0	0	0	0	0	4	0	0	0	0			MPN008					OP2						mpnng00048||mpnng09978||mpnng30034||mpnng30096
N0027	10142	10142	N	1	93	0	0	0	0	0	0	0	0	0	0	6	3	0	0	1	0	0	0	0	1	0	0	0	0	0	4	0	0	0	0			MPN008					OP2						mpnng00048||mpnng09978||mpnng30034||mpnng30096
E0028	10143	10143	E	1	92	0	0	0	0	0	0	1	0	0	1.5	6	3	0	0	1	0	0	0	0	1	0	0	0	0	0	4	0	0	0	0			MPN008					OP2						mpnng00048||mpnng09978||mpnng30034||mpnng30096
N0028	10144	10144	N	1	92	1	1	0	1	0	0	0	0	0	0.5	6	3	0	0	1	0	0	0	0	1	0	0	0	0	0	4	0	0	0	0			MPN008					OP2						mpnng00048||mpnng09978||mpnng30034||mpnng30096
E0029	10145	10149	E	5	79	2	0.4	0	0.4	0	0.2	0	0.2	0	0.8	6	3	0	0	1	0	0	0	0	1	0	0	0	0	0	4	0	0	0	0			MPN008					OP2						mpnng00048||mpnng09978||mpnng30034||mpnng30096
N0029	10150	10163	N	14	75.071	8	0.571	0	0.571	0.143	0.071	0	0	0	0.5	5	3	0	0	1	0	0	0	0	1	0	0	0	0	0	3	0	0	0	0			MPN008					OP2						mpnng09978||mpnng30034||mpnng30096
E0030	10164	10200	E	37	46.459	8	0.216	0	0.216	0.027	0.054	0.027	0.027	0.054	0.338	7	3	0	0	1	0	0	0	0	1	0	0	0	0	0	5	0	0	0	0			MPN008					OP2						mpnng00049||mpnng09978||mpnng19807||mpnng30034||mpnng30096
N0030	10201	10244	N	44	98.841	21	0.477	0	0.477	0.114	0.023	0.045	0.023	0.023	0.511	7	3	0	0	1	0	0	0	0	1	0	0	0	0	0	5	0	0	0	0			MPN008					OP2						mpnng00049||mpnng09978||mpnng19807||mpnng30034||mpnng30096
E0031	10245	10305	E	61	38.82	14	0.23	0	0.23	0.016	0.033	0.033	0	0	0.213	4	3	0	0	1	0	0	0	0	1	0	0	0	0	0	2	0	0	0	0			MPN008					OP2						mpnng00049||mpnng30096
N0031	10306	10351	N	46	60.826	23	0.5	0	0.5	0.022	0.043	0.065	0.022	0.022	0.478	5	3	0	0	1	0	0	0	0	1	0	0	0	0	0	3	0	0	0	0			MPN008					OP2						mpnng00049||mpnng24995||mpnng30096
E0032	10352	10352	E	1	54	0	0	0	0	0	0	0	0	0	0	4	3	0	0	1	0	0	0	0	1	0	0	0	0	0	2	0	0	0	0			MPN008					OP2						mpnng24995||mpnng30096
N0032	10353	10357	N	5	54.4	3	0.6	0	0.6	0	0	0	0	0	0.3	4	3	0	0	1	0	0	0	0	1	0	0	0	0	0	2	0	0	0	0			MPN008					OP2						mpnng24995||mpnng30096
E0033	10358	10446	E	89	46.618	25	0.281	0	0.281	0.034	0.034	0.045	0.034	0.034	0.376	6	4	0	0	1	0	0	0	0	1	0	1	0	0	0	3	0	0	0	0			MPN008					OP2		POD10433_1				mpnng24995||mpnng30029||mpnng30096
N0033	10447	10448	N	2	43	2	1	0	1	0	0	0	0	0	0.5	5	3	0	0	1	0	0	0	0	1	0	0	0	0	0	3	0	0	0	0			MPN008					OP2						mpnng24995||mpnng30029||mpnng30096
E0034	10449	10450	E	2	46	0	0	0	0	0	0	0	0	0	0	5	3	0	0	1	0	0	0	0	1	0	0	0	0	0	3	0	0	0	0			MPN008					OP2						mpnng24995||mpnng30029||mpnng30096
N0034	10451	10480	N	30	44	14	0.467	0	0.467	0.067	0.033	0.033	0.067	0	0.517	5	3	0	0	1	0	0	0	0	1	0	0	0	0	0	3	0	0	0	0			MPN008					OP2						mpnng24995||mpnng30029||mpnng30096
E0035	10481	10611	E	131	91.298	29	0.221	0	0.221	0.015	0.031	0.046	0.046	0.015	0.332	7	3	0	0	1	0	0	0	0	1	0	0	0	0	0	5	0	0	0	0			MPN008					OP2						mpnng09983||mpnng09984||mpnng24995||mpnng30029||mpnng30096
N0035	10612	10642	N	31	102.839	14	0.452	0	0.452	0.097	0.129	0	0.032	0.065	0.581	4	3	0	0	1	0	0	0	0	1	0	0	0	0	0	2	0	0	0	0			MPN008					OP2						mpnng09984||mpnng30096
E0036	10643	10804	E	162	59.821	40	0.247	0	0.247	0.031	0.019	0.031	0.056	0.019	0.349	6	3	0	0	1	0	0	0	0	1	0	0	0	0	0	4	0	0	0	0			MPN008					OP2						mpnng09984||mpnng09986||mpnng30025||mpnng30096
N0036	10805	10811	N	7	112.429	4	0.571	0	0.571	0.286	0	0	0	0	0.571	5	3	0	0	1	0	0	0	0	1	0	0	0	0	0	3	0	0	0	0			MPN008					OP2						mpnng09986||mpnng30025||mpnng30096
E0037	10812	10812	E	1	103	0	0	0	0	0	0	0	0	0	0	4	3	0	0	1	0	0	0	0	1	0	0	0	0	0	2	0	0	0	0			MPN008					OP2						mpnng09986||mpnng30096
N0037	10813	10818	N	6	98.667	3	0.5	0	0.5	0.333	0	0	0	0	0.583	4	3	0	0	1	0	0	0	0	1	0	0	0	0	0	2	0	0	0	0			MPN008					OP2						mpnng09986||mpnng30096
E0038	10819	10819	E	1	98	0	0	0	0	0	0	0	0	0	0	4	3	0	0	1	0	0	0	0	1	0	0	0	0	0	2	0	0	0	0			MPN008					OP2						mpnng09986||mpnng30096
N0038	10820	10860	N	41	114.366	19	0.463	0	0.463	0.098	0.049	0.024	0.024	0.049	0.512	6	3	0	0	1	0	0	0	0	1	0	0	0	0	0	4	0	0	0	0			MPN008					OP2						mpnng09986||mpnng09987||mpnng19804||mpnng30096
E0039	10861	10894	E	34	55.206	10	0.294	0	0.294	0.029	0.029	0.059	0.029	0	0.353	6	3	0	0	1	0	0	0	0	1	0	0	0	0	0	4	0	0	0	0			MPN008					OP2						mpnng09987||mpnng19804||mpnng24994||mpnng30096
N0039	10895	10895	N	1	95	1	1	0	1	0	0	0	0	0	0.5	6	3	0	0	1	0	0	0	0	1	0	0	0	0	0	4	0	0	0	0			MPN008					OP2						mpnng09987||mpnng19804||mpnng24994||mpnng30096
E0040	10896	10982	E	87	85.425	26	0.299	0	0.299	0.069	0.046	0.034	0.011	0	0.339	8	3	0	0	1	0	0	0	0	1	0	0	0	0	0	6	0	0	0	0			MPN008					OP2						mpnng09987||mpnng19804||mpnng24994||mpnng30023||mpnng30024||mpnng30096
N0040	10983	10992	N	10	98.8	5	0.5	0	0.5	0	0	0	0	0.1	0.35	6	3	0	0	1	0	0	0	0	1	0	0	0	0	0	4	0	0	0	0			MPN008					OP2						mpnng19804||mpnng24994||mpnng30023||mpnng30096
E0041	10993	10993	E	1	97	1	1	0	1	0	0	0	0	0	0.5	5	3	0	0	1	0	0	0	0	1	0	0	0	0	0	3	0	0	0	0			MPN008					OP2						mpnng24994||mpnng30023||mpnng30096
N0041	10994	11013	N	20	92.2	9	0.45	0	0.45	0.15	0	0.1	0.05	0.05	0.675	5	3	0	0	1	0	0	0	0	1	0	0	0	0	0	3	0	0	0	0			MPN008					OP2						mpnng24994||mpnng30023||mpnng30096
E0042	11014	11016	E	3	100.333	0	0	0	0	0	0	0	0	0	0	3	3	0	0	1	0	0	0	0	1	0	0	0	0	0	1	0	0	0	0			MPN008					OP2						mpnng30096
N0042	11017	11034	N	18	104.333	7	0.389	0	0.389	0.111	0	0	0.056	0.056	0.472	3	3	0	0	1	0	0	0	0	1	0	0	0	0	0	1	0	0	0	0			MPN008					OP2						mpnng30096
E0043	11035	11064	E	30	69.9	11	0.367	0	0.367	0.067	0.033	0.1	0.033	0	0.5	3	3	0	0	1	0	0	0	0	1	0	0	0	0	0	1	0	0	0	0			MPN008					OP2						mpnng30096
N0043	11065	11065	N	1	62	0	0	0	0	0	0	0	0	0	0	4	3	0	0	1	0	0	0	0	1	0	0	0	0	0	2	0	0	0	0			MPN008					OP2						mpnng19803||mpnng30096
E0044	11066	11083	E	18	57.389	7	0.389	0	0.389	0	0	0	0	0	0.194	8	3	0	0	1	0	0	0	0	1	0	0	0	0	0	6	0	0	0	0			MPN008					OP2						mpnng00050||mpnng09990||mpnng19803||mpnng24993||mpnng30020||mpnng30096
N0044	11084	11084	N	1	50	1	1	0	1	0	0	0	0	0	0.5	8	3	0	0	1	0	0	0	0	1	0	0	0	0	0	6	0	0	0	0			MPN008					OP2						mpnng00050||mpnng09990||mpnng19803||mpnng24993||mpnng30020||mpnng30096
E0045	11085	11085	E	1	53	0	0	0	0	0	0	0	0	0	0	8	3	0	0	1	0	0	0	0	1	0	0	0	0	0	6	0	0	0	0			MPN008					OP2						mpnng00050||mpnng09990||mpnng19803||mpnng24993||mpnng30020||mpnng30096
N0045	11086	11147	N	62	94.177	29	0.468	0	0.468	0.097	0.065	0.016	0.016	0.016	0.468	9	4	1	0	1	0	0	0	0	1	0	0	0	0	0	6	0	0	0	0	TSS00007		MPN008					OP2						mpnng00050||mpnng09990||mpnng19803||mpnng24993||mpnng30020||mpnng30096
E0046	11148	11169	E	22	64.5	5	0.227	0	0.227	0.182	0.045	0.136	0.091	0.091	0.818	6	4	1	0	1	0	0	0	0	1	0	0	0	0	0	3	0	0	0	0	TSS00007		MPN008					OP2						mpnng09992||mpnng19803||mpnng30096
N0046	11170	11191	N	22	103.091	11	0.5	0	0.5	0.182	0	0.045	0	0.045	0.545	6	3	0	0	1	0	0	0	0	1	0	0	0	0	0	4	0	0	0	0			MPN008					OP2						mpnng09992||mpnng19803||mpnng30016||mpnng30096
E0047	11192	11194	E	3	127.667	0	0	0	0	0	0.333	0	0	0	0.333	6	3	0	0	1	0	0	0	0	1	0	0	0	0	0	4	0	0	0	0			MPN008					OP2						mpnng09992||mpnng19803||mpnng30016||mpnng30096
N0047	11195	11206	N	12	95.5	4	0.333	0	0.333	0	0	0	0.083	0	0.333	6	3	0	0	1	0	0	0	0	1	0	0	0	0	0	4	0	0	0	0			MPN008					OP2						mpnng09992||mpnng19803||mpnng30016||mpnng30096
E0048	11207	11210	E	4	133.25	3	0.75	0	0.75	0.25	0.25	0	0	0	0.875	6	3	0	0	1	0	0	0	0	1	0	0	0	0	0	4	0	0	0	0			MPN008					OP2						mpnng09992||mpnng19803||mpnng30016||mpnng30096
N0048	11211	11214	N	4	175	3	0.75	0	0.75	0	0	0.25	0	0	0.75	6	3	0	0	1	0	0	0	0	1	0	0	0	0	0	4	0	0	0	0			MPN008					OP2						mpnng09992||mpnng19803||mpnng30016||mpnng30096
E0049	11215	11218	E	4	163.25	1	0.25	0	0.25	0	0	0	0	0	0.125	6	3	0	0	1	0	0	0	0	1	0	0	0	0	0	4	0	0	0	0			MPN008					OP2						mpnng09992||mpnng19803||mpnng30016||mpnng30096
N0049	11219	11219	N	1	130	0	0	0	0	0	0	0	0	0	0	6	3	0	0	1	0	0	0	0	1	0	0	0	0	0	4	0	0	0	0			MPN008					OP2						mpnng09992||mpnng19803||mpnng30016||mpnng30096
E0050	11220	11249	E	30	121.1	9	0.3	0	0.3	0.033	0.033	0.033	0.067	0.067	0.467	7	3	0	0	1	0	0	0	0	1	0	0	0	0	0	5	0	0	0	0			MPN008					OP2						mpnng09992||mpnng19802||mpnng19803||mpnng30016||mpnng30096
N0050	11250	18228	N	6979	6633.32	6335	0.908	8.054	0.908	0.7	0.627	0.554	0.407	0.259	3.684	254	13	9	5	10	2	0	4	7	9	0	19	19	0	4	160	0	0	2	4	TSS00008||TSS00009||TSS00010||TSS00011||TSS00012||TSS00013||TSS00014||TSS00599||TSS00699	TTS2||TTS3||TTS4||TTS5||TTS6	MPN008||MPN009||MPN010||MPN011||MPN012||MPN013||MPN014||MPN015||MPN016||MPN017	IO7||IO8		ncMPN002||ncMPN005||ncMPN202||ncMPN204	NA010||NA011||NA012||NA013||NA014||NA015||NA016	OP2||OP3||OP606||OP5||OP6||OP603||OP601||OP4||OP1059		POD12369_1||POD12402_1||POD12514_1||POD12640_1||POD12888_1||POD13584_1||POD13608_1||POD13697_1||POD14444_1||POD14918_1||POD15146_1||POD15159_1||POD15159_2||POD15235_1||POD15309_1||POD16593_1||POD17186_1||POD17454_1||POD17570_1	TATA15||TATA16||TATA17||TATA18||TATA19||TATA20||TATA21||TATA701||TATA702||TATA703||TATA704||TATA705||TATA706||TATA707||TATA708||TATA709||TATA710||TATA711||TATA712		RBS5||RBS6||RBS7||RBS185	mpnng00054||mpnng00056||mpnng00057||mpnng00059||mpnng00061||mpnng00065||mpnng00066||mpnng00069||mpnng00070||mpnng00071||mpnng00073||mpnng00076||mpnng00078||mpnng00081||mpnng00082||mpnng00083||mpnng00085||mpnng00086||mpnng00087||mpnng00090||mpnng00092||mpnng04950||mpnng04955||mpnng04956||mpnng04958||mpnng04960||mpnng04961||mpnng04962||mpnng04964||mpnng04966||mpnng04968||mpnng04969||mpnng04970||mpn…
E0051	18229	18870	E	642	23.573	122	0.19	0	0.19	0.023	0.058	0.037	0.031	0.02	0.315	27	5	1	0	1	0	0	0	0	1	0	3	0	0	0	21	0	0	0	0	TSS00015		MPN017					OP601		POD18432_1||POD18465_1||POD18522_1				mpnng00093||mpnng00094||mpnng00095||mpnng00097||mpnng05009||mpnng05010||mpnng05012||mpnng10041||mpnng10042||mpnng10043||mpnng10046||mpnng10048||mpnng19757||mpnng19759||mpnng29966||mpnng29969||mpnng29971||mpnng29973||mpnng29974||mpnng29976||mpnng30096
N0051	18871	18873	N	3	26.333	0	0	0	0	0	0	0	0	0	0	6	3	0	0	1	0	0	0	0	1	0	0	0	0	0	4	0	0	0	0			MPN017					OP601						mpnng00097||mpnng10048||mpnng29966||mpnng30096
E0052	18874	18948	E	75	81.653	22	0.293	0	0.293	0.027	0.067	0.107	0.013	0.04	0.467	7	3	0	0	1	0	0	0	0	1	0	0	0	0	0	5	0	0	0	0			MPN017					OP601						mpnng00097||mpnng10048||mpnng19755||mpnng29966||mpnng30096
N0052	18949	18952	N	4	45.5	2	0.5	0	0.5	0	0	0	0	0	0.25	4	3	0	0	1	0	0	0	0	1	0	0	0	0	0	2	0	0	0	0			MPN017					OP601						mpnng19755||mpnng30096
E0053	18953	18953	E	1	60	1	1	0	1	0	0	0	0	0	0.5	4	3	0	0	1	0	0	0	0	1	0	0	0	0	0	2	0	0	0	0			MPN017					OP601						mpnng19755||mpnng30096
N0053	18954	19079	N	126	6978.18	108	0.857	0	0.857	0.556	0.444	0.413	0.294	0.183	2.817	21	10	1	1	1	0	0	0	0	2	0	3	0	0	1	8	1	0	2	1	TSS00016	TTS7	MPN017					OP601||OP600		POD19064_1||POD19078_1||POD19086_1			RBS186	mpnng05014||mpnng05016||mpnng10050||mpnng19754||mpnng19755||mpnng24955||mpnng29964||mpnng30096
E0054	19080	19260	E	181	122.519	14	0.077	0	0.077	0.006	0.017	0.033	0.011	0.017	0.149	31	9	1	0	0	1	0	0	0	1	0	13	2	0	0	9	2	0	1	1	TSS00575			IO446				OP600		POD19078_1||POD19086_1||POD19121_1||POD19133_1||POD19154_1||POD19178_1||POD19183_1||POD19195_1||POD19198_1||POD19209_1||POD19212_1||POD19218_1||POD19228_1	TATA22||TATA713			mpnng00099||mpnng05016||mpnng10052||mpnng19754||mpnng24954||mpnng24955||mpnng29963||mpnng29964||mpnng30096
N0054	19261	21665	N	2405	882.702	1583	0.658	0	0.658	0.217	0.119	0.079	0.057	0.034	0.933	73	11	3	2	2	0	0	1	0	2	0	3	5	0	2	51	0	0	1	1	TSS00017||TSS00575||TSS00700	TTS8||TTS9	MPN018||MPN019			ncMPN206		OP8||OP1056		POD19463_1||POD19914_1||POD20456_1	TATA22||TATA23||TATA713||TATA714||TATA715		RBS8||RBS9	mpnng00100||mpnng00103||mpnng00104||mpnng00105||mpnng00106||mpnng05016||mpnng05019||mpnng10052||mpnng10054||mpnng10055||mpnng10060||mpnng10064||mpnng10065||mpnng10066||mpnng10067||mpnng10068||mpnng10070||mpnng10071||mpnng10072||mpnng10073||mpnng10074||mpnng10075||mpnng19743||mpnng19746||mpnng19747||mpnng19748||mpnng19749||mpnng19750||mpnng19751||mpnng24939||mpnng24940||mpnng24942||mpnng24943||mpn…
E0055	21666	21686	E	21	321.095	6	0.286	0	0.286	0.048	0	0	0.048	0.095	0.381	7	3	0	0	1	0	0	0	0	1	0	0	0	0	0	5	0	0	0	0			MPN019					OP8						mpnng00106||mpnng19743||mpnng24939||mpnng29947||mpnng30096
N0055	21687	22790	N	1104	324.354	706	0.639	0	0.639	0.178	0.058	0.039	0.034	0.026	0.71	37	5	1	0	1	0	0	1	0	2	0	0	0	0	0	32	0	0	0	0	TSS00018		MPN019			ncMPN208		OP8||OP1053						mpnng00106||mpnng00112||mpnng00113||mpnng00114||mpnng00115||mpnng00117||mpnng00118||mpnng00119||mpnng00120||mpnng00121||mpnng05020||mpnng05021||mpnng05022||mpnng19738||mpnng19739||mpnng19740||mpnng19742||mpnng19743||mpnng24932||mpnng24933||mpnng24934||mpnng24937||mpnng24938||mpnng29937||mpnng29939||mpnng29941||mpnng29942||mpnng29943||mpnng29945||mpnng29946||mpnng29947||mpnng30096
E0056	22791	22797	E	7	78.857	5	0.714	0	0.714	0	0	0	0	0	0.357	10	5	1	0	1	0	0	1	0	2	0	0	0	0	0	5	0	0	0	0	TSS00018		MPN019			ncMPN208		OP8||OP1053						mpnng00121||mpnng19738||mpnng24932||mpnng29937||mpnng30096
N0056	22798	26167	N	3370	8884.41	2964	0.88	0	0.88	0.254	0.135	0.106	0.067	0.037	1.158	100	9	3	3	3	2	0	1	0	2	0	18	4	0	0	64	0	0	0	0	TSS00019||TSS00020||TSS00701	TTS10||TTS11||TTS12	MPN019||MPN020||MPN021	IO13||IO14		ncMPN208		OP8||OP1053		POD22883_1||POD22894_1||POD22897_1||POD22902_1||POD22927_1||POD22960_1||POD23012_1||POD23018_1||POD23088_1||POD23088_2||POD23104_1||POD23112_1||POD23118_1||POD23127_1||POD24815_1||POD25990_1||POD26100_1||POD26158_1	TATA24||TATA25||TATA26||TATA716			mpnng00121||mpnng00123||mpnng00126||mpnng00129||mpnng00130||mpnng00131||mpnng00132||mpnng00134||mpnng00138||mpnng00139||mpnng00140||mpnng00141||mpnng00142||mpnng00143||mpnng00144||mpnng00145||mpnng00147||mpnng00149||mpnng00150||mpnng00152||mpnng00153||mpnng00154||mpnng00155||mpnng00156||mpnng00157||mpnng05027||mpnng05028||mpnng05030||mpnng05032||mpnng05034||mpnng05035||mpnng05036||mpnng19730||mpn…
E0057	26168	27310	E	1143	16.705	131	0.115	1.751	0.115	0.017	0.023	0.038	0.031	0.019	0.235	29	5	0	0	1	0	0	0	0	1	0	3	1	0	0	23	0	0	0	0			MPN021					OP8		POD26158_1||POD26388_1||POD27213_1	TATA717			mpnng00159||mpnng00160||mpnng00161||mpnng00164||mpnng00165||mpnng00167||mpnng00168||mpnng00169||mpnng05036||mpnng05037||mpnng05038||mpnng19726||mpnng19728||mpnng19729||mpnng19730||mpnng24900||mpnng24901||mpnng24903||mpnng24905||mpnng24906||mpnng24907||mpnng29919||mpnng30096
N0057	27311	28267	N	957	4485.76	753	0.787	0	0.787	0.484	0.413	0.368	0.246	0.148	2.481	36	6	1	0	3	1	0	0	0	1	0	1	0	0	0	29	0	0	0	0	TSS00022		MPN021||MPN022||MPN023	IO16				OP8		POD27356_1				mpnng05042||mpnng05045||mpnng05046||mpnng05047||mpnng05049||mpnng05050||mpnng05053||mpnng05054||mpnng05055||mpnng10080||mpnng10082||mpnng10084||mpnng10085||mpnng19713||mpnng19717||mpnng19718||mpnng19719||mpnng19720||mpnng19721||mpnng19724||mpnng24896||mpnng24897||mpnng24898||mpnng24899||mpnng29915||mpnng29916||mpnng29918||mpnng29919||mpnng30096
E0058	28268	29757	E	1490	33.857	178	0.119	0	0.119	0.022	0.034	0.034	0.031	0.025	0.252	57	9	1	1	1	0	0	1	0	2	0	2	2	0	0	46	0	0	1	0	TSS00702	TTS13	MPN023			ncMPN210		OP8||OP1052		POD29008_1||POD29714_1	TATA718||TATA719			mpnng00172||mpnng00173||mpnng00174||mpnng00175||mpnng00176||mpnng00177||mpnng00180||mpnng00181||mpnng00182||mpnng00183||mpnng00185||mpnng00186||mpnng05055||mpnng05057||mpnng05058||mpnng05059||mpnng05064||mpnng19705||mpnng19706||mpnng19707||mpnng19708||mpnng19709||mpnng19710||mpnng19711||mpnng24875||mpnng24876||mpnng24882||mpnng24883||mpnng24884||mpnng24885||mpnng24886||mpnng24887||mpnng24889||mpn…
N0058	29758	29821	N	64	38675.5	53	0.828	0	0.828	0.656	0.641	0.672	0.562	0.391	4.234	17	7	2	0	2	0	0	0	0	2	0	6	1	0	0	3	0	0	0	1	TSS00021||TSS00023		MPN023||MPN024					OP8||OP9		POD29777_1||POD29780_1||POD29783_1||POD29819_1||POD29822_1||POD29832_1	TATA27			mpnng19704||mpnng29900||mpnng30096
E0059	29822	30168	E	347	20.902	42	0.121	0	0.121	0.037	0.032	0.032	0.023	0.043	0.267	18	4	0	0	1	0	0	0	0	1	0	6	0	0	0	10	0	0	0	0			MPN024					OP9		POD29819_1||POD29822_1||POD29832_1||POD29844_1||POD29858_1||POD30114_1				mpnng00188||mpnng10087||mpnng10089||mpnng19702||mpnng19703||mpnng19704||mpnng24872||mpnng29898||mpnng29900||mpnng30096
N0059	30169	30198	N	30	304.2	13	0.433	0	0.433	0.2	0.033	0.033	0.033	0.033	0.6	7	3	0	0	1	0	0	0	0	1	0	0	0	0	0	5	0	0	0	0			MPN024					OP9						mpnng00188||mpnng10089||mpnng19702||mpnng29898||mpnng30096
E0060	30199	30200	E	2	652	0	0	0	0	0	0	0	0	0	0	7	3	0	0	1	0	0	0	0	1	0	0	0	0	0	5	0	0	0	0			MPN024					OP9						mpnng00188||mpnng10089||mpnng19702||mpnng29898||mpnng30096
N0060	30201	30223	N	23	684.391	12	0.522	0	0.522	0.174	0.13	0.174	0.13	0.087	1.174	8	3	0	0	1	0	0	0	0	1	0	0	0	0	0	6	0	0	0	0			MPN024					OP9						mpnng00188||mpnng10089||mpnng19702||mpnng24871||mpnng29898||mpnng30096
E0061	30224	30224	E	1	511	0	0	0	0	0	0	0	0	0	0	6	3	0	0	1	0	0	0	0	1	0	0	0	0	0	4	0	0	0	0			MPN024					OP9						mpnng10089||mpnng24871||mpnng29898||mpnng30096
N0061	30225	30260	N	36	2323.72	19	0.528	0	0.528	0.333	0.306	0.333	0.333	0.222	2.292	9	4	0	0	2	1	0	0	0	1	0	0	0	0	0	5	0	0	0	0			MPN024||MPN025	IO17				OP9						mpnng10089||mpnng19701||mpnng24871||mpnng29898||mpnng30096
E0062	30261	31091	E	831	21.927	101	0.122	0	0.122	0.024	0.023	0.031	0.018	0.014	0.205	28	5	1	0	1	0	0	0	0	1	0	2	0	0	0	23	0	0	0	0	TSS00703		MPN025					OP9		POD30647_1||POD30983_1				mpnng05066||mpnng05069||mpnng05072||mpnng05074||mpnng05076||mpnng05077||mpnng05078||mpnng05080||mpnng10089||mpnng10092||mpnng19692||mpnng19695||mpnng19698||mpnng19699||mpnng19701||mpnng24865||mpnng24866||mpnng24868||mpnng24869||mpnng29894||mpnng29895||mpnng29896||mpnng30096
N0062	31092	34567	N	3476	4986.45	2978	0.857	0	0.857	0.604	0.538	0.486	0.328	0.144	3.1	145	11	4	1	6	2	0	1	0	4	0	10	7	0	2	106	0	0	0	2	TSS00024||TSS00025||TSS00026||TSS00704	TTS14	MPN025||MPN026||MPN027||MPN028||MPN029||MPN030	IO18||IO19		ncMPN213		OP9||OP592||OP10||OP1049		POD31177_1||POD31190_1||POD31636_1||POD32092_1||POD32351_1||POD32747_1||POD33080_1||POD33878_1||POD34314_1||POD34342_1	TATA28||TATA29||TATA30||TATA31||TATA720||TATA721||TATA722		RBS10||RBS11	mpnng00192||mpnng00193||mpnng00194||mpnng00196||mpnng00197||mpnng00198||mpnng00199||mpnng00200||mpnng05080||mpnng05081||mpnng05082||mpnng05085||mpnng05086||mpnng05087||mpnng05089||mpnng05091||mpnng05093||mpnng05094||mpnng05095||mpnng05098||mpnng05099||mpnng05100||mpnng05101||mpnng05102||mpnng05103||mpnng05104||mpnng05105||mpnng05106||mpnng05107||mpnng05108||mpnng05109||mpnng05111||mpnng05112||mpn…
E0063	34568	34955	E	388	55.116	54	0.139	0	0.139	0.028	0.041	0.039	0.028	0.028	0.282	18	4	0	0	1	0	0	0	0	1	0	0	0	0	1	15	0	0	0	0			MPN030					OP10					RBS12	mpnng05118||mpnng05119||mpnng05120||mpnng10112||mpnng10113||mpnng19652||mpnng19653||mpnng19654||mpnng19655||mpnng19656||mpnng24836||mpnng24837||mpnng24838||mpnng29878||mpnng30096
N0063	34956	34986	N	31	2162.84	21	0.677	0	0.677	0.484	0.452	0.258	0.226	0.129	2.242	9	5	0	0	2	1	0	0	0	1	0	0	0	0	1	4	0	0	0	0			MPN030||MPN031	IO21				OP10					RBS12	mpnng05120||mpnng19652||mpnng24836||mpnng30096
E0064	34987	35252	E	266	22.707	33	0.124	0	0.124	0.03	0.023	0.03	0.06	0.011	0.291	13	4	0	1	1	0	0	0	0	1	0	0	0	0	0	10	0	0	0	0		TTS15	MPN031					OP10						mpnng00204||mpnng00206||mpnng05122||mpnng19651||mpnng19652||mpnng24834||mpnng24836||mpnng29875||mpnng29877||mpnng30096
N0064	35253	35254	N	2	36	1	0.5	0	0.5	0	0	0	0	0	0.25	6	3	0	0	1	0	0	0	0	1	0	0	0	0	0	4	0	0	0	0			MPN031					OP10						mpnng00206||mpnng05122||mpnng29875||mpnng30096
E0065	35255	35255	E	1	40	0	0	0	0	0	0	0	0	0	0	5	3	0	0	1	0	0	0	0	1	0	0	0	0	0	3	0	0	0	0			MPN031					OP10						mpnng00206||mpnng29875||mpnng30096
N0065	35256	35270	N	15	38.933	10	0.667	0	0.667	0	0.067	0	0	0	0.4	5	3	0	0	1	0	0	0	0	1	0	0	0	0	0	3	0	0	0	0			MPN031					OP10						mpnng00206||mpnng29875||mpnng30096
E0066	35271	35443	E	173	59.145	26	0.15	0	0.15	0.046	0.012	0.017	0.04	0.029	0.269	13	5	0	0	1	0	0	0	0	1	0	1	1	0	0	9	0	0	0	0			MPN031					OP10		POD35288_1	TATA32			mpnng00206||mpnng00207||mpnng00208||mpnng19649||mpnng24832||mpnng24833||mpnng29874||mpnng29875||mpnng30096
N0066	35444	35507	N	64	2636.84	47	0.734	0	0.734	0.438	0.312	0.266	0.234	0.078	2.062	7	4	0	2	1	0	0	0	0	1	0	0	0	0	0	3	0	0	0	0		TTS16||TTS17	MPN031					OP10						mpnng00208||mpnng29874||mpnng30096
E0067	35508	35527	E	20	335.05	2	0.1	0	0.1	0	0	0.1	0	0	0.2	6	4	0	1	1	0	0	0	0	1	0	0	0	0	0	3	0	0	0	0		TTS17	MPN031					OP10						mpnng19648||mpnng24831||mpnng30096
N0067	35528	35528	N	1	405	1	1	0	1	0	1	0	0	0	1.5	7	5	0	1	1	0	0	0	0	1	0	0	0	0	0	3	0	0	1	0		TTS18	MPN031					OP10						mpnng19648||mpnng24831||mpnng30096
E0068	35529	35529	E	1	437	1	1	0	1	1	0	0	0	0	1.5	7	5	0	1	1	0	0	0	0	1	0	0	0	0	0	3	0	0	1	0		TTS18	MPN031					OP10						mpnng19648||mpnng24831||mpnng30096
N0068	35530	36164	N	635	7528.8	580	0.913	0	0.913	0.718	0.654	0.602	0.435	0.268	3.868	33	8	0	1	3	1	0	0	0	2	0	2	0	0	1	22	0	0	1	0		TTS18	MPN031||MPN032||MPN033	IO22				OP10||OP590		POD35685_1||POD35686_1			RBS187	mpnng00210||mpnng00211||mpnng00212||mpnng05124||mpnng05125||mpnng05126||mpnng05127||mpnng05128||mpnng10115||mpnng10116||mpnng10117||mpnng19647||mpnng19648||mpnng24825||mpnng24826||mpnng24828||mpnng24829||mpnng24830||mpnng24831||mpnng29871||mpnng29873||mpnng30096
E0069	36165	36753	E	589	47.319	67	0.114	0	0.114	0.02	0.025	0.025	0.025	0.02	0.212	20	7	1	1	1	0	0	0	0	1	0	1	0	0	1	14	0	0	0	0	TSS00027	TTS19	MPN033					OP590		POD36706_1			RBS187	mpnng00215||mpnng00216||mpnng00217||mpnng00219||mpnng05128||mpnng05130||mpnng05132||mpnng05133||mpnng10120||mpnng10122||mpnng24815||mpnng24819||mpnng24825||mpnng30096
N0069	36754	36829	N	76	6618.25	66	0.868	0	0.868	0.671	0.645	0.632	0.553	0.447	4.25	11	5	1	0	2	1	0	0	0	1	0	0	0	0	0	6	0	0	0	0	TSS00028		MPN033||MPN034	IO23				OP590						mpnng05133||mpnng05134||mpnng10122||mpnng10123||mpnng24814||mpnng30096
E0070	36830	40548	E	3719	13.149	444	0.119	0	0.119	0.021	0.023	0.03	0.028	0.023	0.228	99	4	0	0	1	0	0	0	0	1	0	1	0	0	0	96	0	0	0	0			MPN034					OP590		POD39790_1				mpnng00222||mpnng00223||mpnng00225||mpnng00226||mpnng00227||mpnng00228||mpnng00229||mpnng00230||mpnng00232||mpnng00233||mpnng00234||mpnng00235||mpnng00237||mpnng00239||mpnng00241||mpnng00243||mpnng00244||mpnng00246||mpnng00250||mpnng00251||mpnng00252||mpnng00253||mpnng00254||mpnng00255||mpnng00256||mpnng00258||mpnng05134||mpnng05135||mpnng05136||mpnng05137||mpnng05138||mpnng05139||mpnng05140||mpn…
N0070	40549	40601	N	53	625.34	34	0.642	0	0.642	0.283	0.226	0.132	0.057	0	1.142	8	3	0	0	1	0	0	0	0	1	0	0	0	0	0	6	0	0	0	0			MPN034					OP590						mpnng00258||mpnng00259||mpnng10140||mpnng24774||mpnng29859||mpnng30096
E0071	40602	41083	E	482	40.915	61	0.127	0	0.127	0.019	0.017	0.033	0.027	0.033	0.235	20	3	0	0	1	0	0	0	0	1	0	0	0	0	0	18	0	0	0	0			MPN034					OP590						mpnng00259||mpnng00261||mpnng00263||mpnng00264||mpnng05158||mpnng05159||mpnng05160||mpnng10141||mpnng10142||mpnng24770||mpnng24771||mpnng24772||mpnng24773||mpnng24774||mpnng29857||mpnng29858||mpnng29859||mpnng30096
N0071	41084	52556	N	11473	11212.6	10713	0.934	8.726	0.934	0.762	0.729	0.677	0.532	0.35	4.389	402	13	10	9	12	3	0	2	6	11	0	31	26	0	4	277	0	0	3	8	TSS00029||TSS00030||TSS00031||TSS00032||TSS00033||TSS00034||TSS00035||TSS00037||TSS00705||TSS00706	TTS20||TTS21||TTS22||TTS23||TTS24||TTS25||TTS26||TTS27||TTS28	MPN034||MPN035||MPN036||MPN037||MPN037a||MPN038||MPN039||MPN040||MPN041||MPN042||MPN043||MPN044	IO24||IO25||IO26		ncMPN215||ncMPN217	NA017||NA018||NA019||NA020||NA021||NA022	OP590||OP11||OP12||OP589||OP588||OP14||OP586||OP15||OP584||OP1048||OP1047		POD41432_1||POD42014_1||POD42019_1||POD42182_1||POD42310_1||POD43171_1||POD43447_1||POD43486_1||POD43512_1||POD43517_1||POD43517_2||POD43530_1||POD43571_1||POD43572_1||POD43608_1||POD43616_1||POD43618_1||POD43640_1||POD43847_1||POD45688_1||POD45748_1||POD47122_1||POD47158_1||POD47243_1||POD47283_1||POD48204_1||POD51314_1||POD51335_1||POD51541_1||POD51617_1||POD568780_1	TATA33||TATA34||TATA35||TATA36||TATA37||TATA38||TATA39||TATA40||TATA41||TATA42||TATA43||TATA44||TATA45||TATA46||TATA723||TATA724||TATA725||TATA726||TATA727||TATA728||TATA729||TATA730||TATA731||TATA732||TATA733||TATA734		RBS13||RBS188||RBS189||RBS190	mpnng00266||mpnng00267||mpnng00269||mpnng00271||mpnng00274||mpnng00275||mpnng00276||mpnng00277||mpnng00283||mpnng00284||mpnng00286||mpnng00287||mpnng00288||mpnng00290||mpnng00291||mpnng00292||mpnng00294||mpnng00297||mpnng00299||mpnng00300||mpnng00303||mpnng00304||mpnng00305||mpnng00306||mpnng00307||mpnng00308||mpnng00309||mpnng00310||mpnng00312||mpnng00314||mpnng00315||mpnng00317||mpnng00318||mpn…
E0072	52557	52559	E	3	217	1	0.333	0	0.333	0	0	0	0	0	0.167	6	4	0	0	1	0	0	0	0	1	0	1	0	0	0	3	0	0	0	0			MPN044					OP584		POD52571_1				mpnng00332||mpnng05215||mpnng30096
N0072	52560	52563	N	4	218	0	0	0	0	0	0	0	0	0	0	6	4	0	0	1	0	0	0	0	1	0	1	0	0	0	3	0	0	0	0			MPN044					OP584		POD52571_1				mpnng00332||mpnng05215||mpnng30096
E0073	52564	52583	E	20	139.8	8	0.4	0	0.4	0	0.05	0	0	0.05	0.3	7	4	0	0	1	0	0	0	0	1	0	1	0	0	0	4	0	0	0	0			MPN044					OP584		POD52571_1				mpnng00332||mpnng05215||mpnng29771||mpnng30096
N0073	52584	52646	N	63	504.206	33	0.524	0	0.524	0.016	0	0	0.048	0.016	0.389	7	3	0	0	1	0	0	0	0	1	0	0	0	0	0	5	0	0	0	0			MPN044					OP584						mpnng00332||mpnng05215||mpnng10222||mpnng29771||mpnng30096
E0074	52647	52647	E	1	256	1	1	0	1	0	0	0	0	0	0.5	6	3	0	0	1	0	0	0	0	1	0	0	0	0	0	4	0	0	0	0			MPN044					OP584						mpnng00332||mpnng05215||mpnng10222||mpnng30096
N0074	52648	52655	N	8	342.25	5	0.625	0	0.625	0	0	0	0	0	0.312	6	3	0	0	1	0	0	0	0	1	0	0	0	0	0	4	0	0	0	0			MPN044					OP584						mpnng00332||mpnng05215||mpnng10222||mpnng30096
E0075	52656	52658	E	3	355.333	1	0.333	0	0.333	0	0	0	0	0	0.167	6	3	0	0	1	0	0	0	0	1	0	0	0	0	0	4	0	0	0	0			MPN044					OP584						mpnng00332||mpnng05215||mpnng10222||mpnng30096
N0075	52659	52664	N	6	362.5	2	0.333	0	0.333	0	0	0.167	0	0	0.417	6	3	0	0	1	0	0	0	0	1	0	0	0	0	0	4	0	0	0	0			MPN044					OP584						mpnng00332||mpnng05215||mpnng10222||mpnng30096
E0076	52665	52665	E	1	369	0	0	0	0	0	0	0	0	0	0	6	3	0	0	1	0	0	0	0	1	0	0	0	0	0	4	0	0	0	0			MPN044					OP584						mpnng00332||mpnng05215||mpnng10222||mpnng30096
N0076	52666	52671	N	6	420.333	1	0.167	0	0.167	0	0	0.167	0.167	0	0.667	6	3	0	0	1	0	0	0	0	1	0	0	0	0	0	4	0	0	0	0			MPN044					OP584						mpnng00332||mpnng05215||mpnng10222||mpnng30096
E0077	52672	52675	E	4	377.5	1	0.25	0	0.25	0	0	0	0	0	0.125	6	3	0	0	1	0	0	0	0	1	0	0	0	0	0	4	0	0	0	0			MPN044					OP584						mpnng00332||mpnng05215||mpnng10222||mpnng30096
N0077	52676	52850	N	175	740.543	100	0.571	0	0.571	0.04	0.034	0.04	0.017	0.017	0.471	10	3	0	0	1	0	0	0	0	1	0	0	0	0	0	8	0	0	0	0			MPN044					OP584						mpnng00332||mpnng00333||mpnng05215||mpnng10222||mpnng10223||mpnng29767||mpnng29768||mpnng30096
E0078	52851	52853	E	3	352.333	1	0.333	0	0.333	0	0.333	0	0	0.333	0.833	5	3	0	0	1	0	0	0	0	1	0	0	0	0	0	3	0	0	0	0			MPN044					OP584						mpnng00333||mpnng29767||mpnng30096
N0078	52854	52854	N	1	220	1	1	0	1	0	0	0	0	0	0.5	6	3	0	0	1	0	0	0	0	1	0	0	0	0	0	4	0	0	0	0			MPN044					OP584						mpnng00333||mpnng10224||mpnng29767||mpnng30096
E0079	52855	52860	E	6	235.333	2	0.333	0	0.333	0	0	0.167	0	0	0.417	6	3	0	0	1	0	0	0	0	1	0	0	0	0	0	4	0	0	0	0			MPN044					OP584						mpnng00333||mpnng10224||mpnng29767||mpnng30096
N0079	52861	52862	N	2	256	0	0	0	0	0	0	0	0	0	0	6	3	0	0	1	0	0	0	0	1	0	0	0	0	0	4	0	0	0	0			MPN044					OP584						mpnng00333||mpnng10224||mpnng29767||mpnng30096
E0080	52863	52874	E	12	184.833	6	0.5	0	0.5	0	0.083	0	0.083	0	0.5	6	3	0	0	1	0	0	0	0	1	0	0	0	0	0	4	0	0	0	0			MPN044					OP584						mpnng00333||mpnng10224||mpnng29767||mpnng30096
N0080	52875	53092	N	218	1903.66	134	0.615	0	0.615	0.216	0.206	0.165	0.11	0.06	1.257	22	8	2	0	2	0	0	0	0	2	0	4	2	0	1	7	0	0	0	2	TSS00038||TSS00040		MPN044||MPN045					OP584||OP16		POD53013_1||POD53035_1||POD53054_1||POD53066_1	TATA47||TATA735		RBS191	mpnng00333||mpnng05219||mpnng10224||mpnng10225||mpnng19555||mpnng29767||mpnng30096
E0081	53093	54288	E	1196	22.559	164	0.137	0	0.137	0.024	0.027	0.018	0.041	0.018	0.247	43	6	1	0	1	0	0	0	0	1	0	4	1	0	0	35	0	0	0	0	TSS00041		MPN045					OP16		POD53496_1||POD54166_1||POD54168_1||POD54176_1	TATA48			mpnng00337||mpnng00338||mpnng00341||mpnng10225||mpnng10226||mpnng10227||mpnng10228||mpnng10229||mpnng10230||mpnng10231||mpnng10233||mpnng10235||mpnng10236||mpnng19548||mpnng19549||mpnng19550||mpnng19551||mpnng19552||mpnng19553||mpnng19554||mpnng24680||mpnng24681||mpnng24682||mpnng24683||mpnng24684||mpnng24687||mpnng29756||mpnng29757||mpnng29759||mpnng29760||mpnng29762||mpnng29763||mpnng29764||mpn…
N0081	54289	54310	N	22	725	14	0.636	0	0.636	0.364	0.273	0.227	0.091	0.091	1.568	4	3	0	0	2	0	0	0	0	1	0	0	0	0	0	1	0	0	0	0			MPN045||MPN046					OP16						mpnng30096
E0082	54311	55894	E	1584	13.46	180	0.114	0	0.114	0.023	0.028	0.032	0.025	0.026	0.233	39	6	1	1	2	0	0	1	0	2	0	0	0	0	0	32	0	0	0	0	TSS00707	TTS29	MPN045||MPN046			ncMPN218		OP16||OP1046						mpnng00344||mpnng00345||mpnng00347||mpnng00349||mpnng00350||mpnng00352||mpnng00354||mpnng00357||mpnng00358||mpnng00359||mpnng00360||mpnng05222||mpnng19541||mpnng19542||mpnng19544||mpnng24661||mpnng24662||mpnng24664||mpnng24665||mpnng24666||mpnng24667||mpnng24669||mpnng24673||mpnng24674||mpnng29748||mpnng29749||mpnng29750||mpnng29751||mpnng29752||mpnng29753||mpnng29754||mpnng30096
N0082	55895	55895	N	1	380	0	0	0	0	0	0	0	0	0	0	5	3	0	0	1	0	0	0	0	1	0	0	0	0	0	3	0	0	0	0			MPN046					OP16						mpnng24661||mpnng29748||mpnng30096
E0083	55896	55897	E	2	453.5	0	0	0	0	0	0	0	0	0	0	5	3	0	0	1	0	0	0	0	1	0	0	0	0	0	3	0	0	0	0			MPN046					OP16						mpnng24661||mpnng29748||mpnng30096
N0083	55898	55984	N	87	2865.59	72	0.828	0	0.828	0.632	0.529	0.46	0.333	0.172	3.103	8	3	0	0	2	0	0	0	0	1	0	0	0	0	0	5	0	0	0	0			MPN046||MPN047					OP16						mpnng00361||mpnng24660||mpnng24661||mpnng29748||mpnng30096
E0084	55985	56561	E	577	21.666	76	0.132	0	0.132	0.024	0.036	0.042	0.031	0.029	0.281	26	5	3	0	1	0	0	0	0	1	0	2	0	0	0	19	0	0	0	0	TSS00042||TSS00043||TSS00044		MPN047					OP16		POD56465_1||POD56550_1				mpnng00362||mpnng00364||mpnng10240||mpnng10241||mpnng10242||mpnng10243||mpnng10244||mpnng10245||mpnng19536||mpnng19537||mpnng19538||mpnng19539||mpnng24658||mpnng24659||mpnng24660||mpnng29739||mpnng29745||mpnng29746||mpnng30096
N0084	56562	56568	N	7	66.286	4	0.571	0	0.571	0.143	0.143	0.143	0.143	0	1.071	7	4	1	0	1	0	0	0	0	1	0	0	0	0	0	4	0	0	0	0	TSS00044		MPN047					OP16						mpnng10245||mpnng19536||mpnng29739||mpnng30096
E0085	56569	56569	E	1	68	0	0	0	0	0	0	0	0	0	0	7	4	1	0	1	0	0	0	0	1	0	0	0	0	0	4	0	0	0	0	TSS00044		MPN047					OP16						mpnng10245||mpnng19536||mpnng29739||mpnng30096
N0085	56570	56576	N	7	61	3	0.429	0	0.429	0	0	0	0	0.143	0.357	7	4	1	0	1	0	0	0	0	1	0	0	0	0	0	4	0	0	0	0	TSS00044		MPN047					OP16						mpnng10245||mpnng19536||mpnng29739||mpnng30096
E0086	56577	57277	E	701	56.123	110	0.157	0	0.157	0.029	0.031	0.043	0.029	0.016	0.275	24	5	1	0	1	0	0	1	0	2	0	0	0	0	0	19	0	0	0	0	TSS00044		MPN047			ncMPN220		OP16||OP1044						mpnng00366||mpnng00369||mpnng10245||mpnng10246||mpnng10248||mpnng10249||mpnng10250||mpnng10252||mpnng19531||mpnng19532||mpnng19535||mpnng19536||mpnng24656||mpnng24657||mpnng29733||mpnng29736||mpnng29737||mpnng29739||mpnng30096
N0086	57278	62408	N	5131	8609.99	4649	0.906	16.803	0.906	0.709	0.668	0.605	0.467	0.304	3.976	183	11	5	5	4	0	0	2	3	6	0	9	7	0	0	137	0	0	2	3	TSS00045||TSS00046||TSS00600||TSS00601||TSS00708	TTS30||TTS31||TTS32||TTS33||TTS34	MPN047||MPN048||MPN049||MPN050			ncMPN007||ncMPN220	NA023||NA024||NA025	OP16||OP19||OP20||OP580||OP24||OP1044		POD57382_1||POD57382_2||POD57576_1||POD57576_2||POD58150_1||POD58381_1||POD59455_1||POD59684_1||POD62176_1	TATA49||TATA50||TATA51||TATA736||TATA737||TATA738||TATA739			mpnng00370||mpnng00373||mpnng00375||mpnng00378||mpnng00384||mpnng00386||mpnng00387||mpnng00389||mpnng00390||mpnng05224||mpnng05228||mpnng05229||mpnng05230||mpnng05231||mpnng05233||mpnng05235||mpnng05237||mpnng05238||mpnng05239||mpnng05240||mpnng05243||mpnng05246||mpnng05247||mpnng05248||mpnng05252||mpnng05253||mpnng05254||mpnng05255||mpnng05256||mpnng05257||mpnng05259||mpnng05260||mpnng05261||mpn…
E0087	62409	62413	E	5	206.6	2	0.4	0	0.4	0.2	0	0	0	0	0.4	8	4	0	0	1	0	0	1	0	2	0	0	0	0	0	4	0	0	0	0			MPN050			ncMPN007		OP580||OP24						mpnng00390||mpnng05261||mpnng10291||mpnng30096
N0087	62414	62414	N	1	72	0	0	0	0	0	0	0	0	0	0	8	4	0	0	1	0	0	1	0	2	0	0	0	0	0	4	0	0	0	0			MPN050			ncMPN007		OP580||OP24						mpnng00390||mpnng05261||mpnng10291||mpnng30096
E0088	62415	62417	E	3	72.667	2	0.667	0	0.667	0	0	0	0	0	0.333	8	4	0	0	1	0	0	1	0	2	0	0	0	0	0	4	0	0	0	0			MPN050			ncMPN007		OP580||OP24						mpnng00390||mpnng05261||mpnng10291||mpnng30096
N0088	62418	62418	N	1	76	0	0	0	0	0	1	0	0	0	1	7	4	0	0	1	0	0	1	0	2	0	0	0	0	0	3	0	0	0	0			MPN050			ncMPN007		OP580||OP24						mpnng00390||mpnng10291||mpnng30096
E0089	62419	62420	E	2	78	0	0	0	0	0	0	0	0	0	0	7	4	0	0	1	0	0	1	0	2	0	0	0	0	0	3	0	0	0	0			MPN050			ncMPN007		OP580||OP24						mpnng00390||mpnng10291||mpnng30096
N0089	62421	62422	N	2	28.5	0	0	0	0	0	0	0	0	0	0	7	4	0	0	1	0	0	1	0	2	0	0	0	0	0	3	0	0	0	0			MPN050			ncMPN007		OP580||OP24						mpnng00390||mpnng10291||mpnng30096
E0090	62423	62425	E	3	38.667	1	0.333	0	0.333	0	0.333	0	0	0	0.5	7	4	0	0	1	0	0	1	0	2	0	0	0	0	0	3	0	0	0	0			MPN050			ncMPN007		OP580||OP24						mpnng00390||mpnng10291||mpnng30096
N0090	62426	65070	N	2645	2326.22	2118	0.801	0	0.801	0.463	0.377	0.283	0.165	0.077	2.072	106	11	2	1	3	1	0	2	0	4	0	10	3	0	2	76	0	0	0	2	TSS00047||TSS00048	TTS35	MPN050||MPN051||MPN052	IO435		ncMPN007||ncMPN221		OP580||OP23||OP24||OP1043		POD63210_1||POD63664_1||POD64130_1||POD64454_1||POD64682_1||POD64702_1||POD64739_1||POD64769_1||POD64776_1||POD64883_1	TATA52||TATA740||TATA741		RBS14||RBS192	mpnng00390||mpnng00393||mpnng00394||mpnng00396||mpnng00397||mpnng00398||mpnng00400||mpnng00402||mpnng00403||mpnng00405||mpnng00406||mpnng00407||mpnng00409||mpnng00410||mpnng00411||mpnng00413||mpnng05262||mpnng05263||mpnng05265||mpnng05267||mpnng05268||mpnng05271||mpnng05272||mpnng05273||mpnng05275||mpnng05276||mpnng05277||mpnng10291||mpnng10292||mpnng10293||mpnng10295||mpnng10296||mpnng10297||mpn…
E0091	65071	65101	E	31	71.742	11	0.355	0	0.355	0.032	0	0	0	0	0.21	10	5	0	0	1	1	0	1	0	3	0	0	0	0	0	4	0	0	0	0			MPN052	IO435		ncMPN221		OP23||OP24||OP1043						mpnng00414||mpnng10315||mpnng19493||mpnng30096
N0091	65102	65743	N	642	482.109	413	0.643	0	0.643	0.115	0.072	0.05	0.022	0.026	0.653	30	6	0	0	1	1	0	1	0	3	0	0	3	0	0	21	0	0	0	0			MPN052	IO435		ncMPN221		OP23||OP24||OP1043			TATA742||TATA743||TATA744			mpnng00414||mpnng10315||mpnng10316||mpnng10318||mpnng10319||mpnng10320||mpnng10321||mpnng10322||mpnng10323||mpnng19491||mpnng19492||mpnng19493||mpnng24592||mpnng24593||mpnng24595||mpnng29650||mpnng29651||mpnng29652||mpnng29654||mpnng29656||mpnng30096
E0092	65744	65746	E	3	373.333	3	1	0	1	0.333	0.333	0	0	0	1.167	8	4	0	0	1	1	0	0	0	2	0	0	0	0	0	4	0	0	0	0			MPN052	IO435				OP23||OP24						mpnng10324||mpnng24592||mpnng29650||mpnng30096
N0092	65747	65747	N	1	278	0	0	0	0	1	0	0	0	0	1	8	4	0	0	1	1	0	0	0	2	0	0	0	0	0	4	0	0	0	0			MPN052	IO435				OP23||OP24						mpnng10324||mpnng24592||mpnng29650||mpnng30096
E0093	65748	65751	E	4	287.5	0	0	0	0	0	0	0	0	0	0	8	4	0	0	1	1	0	0	0	2	0	0	0	0	0	4	0	0	0	0			MPN052	IO435				OP23||OP24						mpnng10324||mpnng24592||mpnng29650||mpnng30096
N0093	65752	65753	N	2	286	2	1	0	1	0	0.5	0	0	0	1	8	4	0	0	1	1	0	0	0	2	0	0	0	0	0	4	0	0	0	0			MPN052	IO435				OP23||OP24						mpnng10324||mpnng24592||mpnng29650||mpnng30096
E0094	65754	65754	E	1	292	0	0	0	0	0	0	0	0	0	0	7	4	0	0	1	1	0	0	0	2	0	0	0	0	0	3	0	0	0	0			MPN052	IO435				OP23||OP24						mpnng10324||mpnng24592||mpnng30096
N0094	65755	65763	N	9	231.444	2	0.222	0	0.222	0	0	0	0	0	0.111	7	4	0	0	1	1	0	0	0	2	0	0	0	0	0	3	0	0	0	0			MPN052	IO435				OP23||OP24						mpnng10324||mpnng24592||mpnng30096
E0095	65764	65764	E	1	140	1	1	0	1	0	0	0	0	0	0.5	7	4	0	0	1	1	0	0	0	2	0	0	0	0	0	3	0	0	0	0			MPN052	IO435				OP23||OP24						mpnng10324||mpnng24592||mpnng30096
N0095	65765	65770	N	6	107.833	4	0.667	0	0.667	0.167	0	0	0	0	0.5	7	4	0	0	1	1	0	0	0	2	0	0	0	0	0	3	0	0	0	0			MPN052	IO435				OP23||OP24						mpnng10324||mpnng24592||mpnng30096
E0096	65771	65771	E	1	119	0	0	0	0	0	0	1	0	0	1.5	7	4	0	0	1	1	0	0	0	2	0	0	0	0	0	3	0	0	0	0			MPN052	IO435				OP23||OP24						mpnng10324||mpnng24592||mpnng30096
N0096	65772	65832	N	61	297.131	36	0.59	0	0.59	0.098	0.016	0.033	0	0.016	0.475	9	4	0	0	1	1	0	0	0	2	0	0	0	0	0	5	0	0	0	0			MPN052	IO435				OP23||OP24						mpnng10324||mpnng10325||mpnng24592||mpnng29649||mpnng30096
E0097	65833	65841	E	9	279.556	2	0.222	0	0.222	0.111	0	0	0	0	0.222	7	4	0	0	1	1	0	0	0	2	0	0	0	0	0	3	0	0	0	0			MPN052	IO435				OP23||OP24						mpnng10325||mpnng29649||mpnng30096
N0097	65842	65882	N	41	238.976	20	0.488	0	0.488	0.073	0	0.024	0.024	0.024	0.427	8	4	0	0	1	1	0	0	0	2	0	0	0	0	0	4	0	0	0	0			MPN052	IO435				OP23||OP24						mpnng10325||mpnng29648||mpnng29649||mpnng30096
E0098	65883	65888	E	6	41.667	1	0.167	0	0.167	0	0	0	0	0	0.083	6	4	0	0	1	1	0	0	0	2	0	0	0	0	0	2	0	0	0	0			MPN052	IO435				OP23||OP24						mpnng29648||mpnng30096
N0098	65889	65890	N	2	43.5	1	0.5	0	0.5	0	0	0	0	0	0.25	6	4	0	0	1	1	0	0	0	2	0	0	0	0	0	2	0	0	0	0			MPN052	IO435				OP23||OP24						mpnng29648||mpnng30096
E0099	65891	65896	E	6	55.833	4	0.667	0	0.667	0	0	0	0	0	0.333	6	4	0	0	1	1	0	0	0	2	0	0	0	0	0	2	0	0	0	0			MPN052	IO435				OP23||OP24						mpnng29648||mpnng30096
N0099	65897	66189	N	293	447.962	177	0.604	0	0.604	0.137	0.041	0.038	0.027	0.017	0.608	14	6	0	0	1	1	0	0	0	2	0	1	1	0	0	8	0	0	0	0			MPN052	IO435				OP23||OP24		POD65917_1	TATA745			mpnng00416||mpnng10326||mpnng10328||mpnng10330||mpnng29645||mpnng29646||mpnng29648||mpnng30096
E0100	66190	66194	E	5	186.2	1	0.2	0	0.2	0	0	0	0	0	0.1	8	4	0	0	1	1	0	0	0	2	0	0	0	0	0	4	0	0	0	0			MPN052	IO435				OP23||OP24						mpnng00416||mpnng10330||mpnng29645||mpnng30096
N0100	66195	66838	N	644	1489.17	430	0.668	0	0.668	0.217	0.146	0.112	0.073	0.045	1.056	37	8	2	0	2	2	0	1	0	3	0	8	3	0	0	16	0	0	0	0	TSS00049||TSS00710		MPN052||MPN053	IO30||IO435		ncMPN222		OP23||OP24||OP1042		POD66309_1||POD66648_1||POD66760_1||POD66784_1||POD66790_1||POD66791_1||POD66798_1||POD66846_1	TATA53||TATA746||TATA747			mpnng00416||mpnng10330||mpnng10332||mpnng10333||mpnng10334||mpnng10335||mpnng10336||mpnng19486||mpnng19487||mpnng24580||mpnng24584||mpnng24587||mpnng29641||mpnng29642||mpnng29643||mpnng30096
E0101	66839	66881	E	43	71.744	9	0.209	0	0.209	0.023	0.023	0	0.023	0	0.198	8	5	0	0	1	1	0	0	0	2	0	1	0	0	0	3	0	0	0	0			MPN053	IO435				OP23||OP24		POD66846_1				mpnng19486||mpnng24580||mpnng30096
N0101	66882	66937	N	56	131.946	30	0.536	0	0.536	0.036	0.018	0.107	0.018	0.054	0.571	10	6	0	0	1	1	0	0	0	2	0	1	1	0	0	4	0	0	0	0			MPN053	IO435				OP23||OP24		POD66942_1	TATA748			mpnng05279||mpnng24580||mpnng29640||mpnng30096
E0102	66938	67045	E	108	33.75	28	0.259	0	0.259	0.074	0.037	0.028	0.037	0.019	0.375	9	5	0	0	1	1	0	0	0	2	0	1	0	0	0	4	0	0	0	0			MPN053	IO435				OP23||OP24		POD66942_1				mpnng05280||mpnng24580||mpnng29639||mpnng30096
N0102	67046	70413	N	3368	9274.68	3089	0.917	1.426	0.917	0.799	0.771	0.741	0.594	0.409	4.736	151	12	7	2	3	1	0	8	7	11	0	8	18	0	0	81	0	0	2	3	TSS00050||TSS00051||TSS00713||TSS00717||TSS00846||TSS00857||TSS00858	TTS36||TTS37	MPN053||MPN054||MPN055	IO435		ncMPN223||ncMPN224||ncMPN225||ncMPN227||ncMPN229||ncMPN387||ncMPN399||ncMPN400	NA026||NA027||NA028||NA029||NA030||NA031||NA032	OP23||OP25||OP26||OP24||OP1041||OP1040||OP1039||OP1037||OP1035||OP908||OP704		POD69254_1||POD69270_1||POD69282_1||POD69290_1||POD69304_1||POD69348_1||POD70330_1||POD70348_1	TATA54||TATA55||TATA56||TATA57||TATA58||TATA59||TATA60||TATA61||TATA62||TATA749||TATA750||TATA751||TATA752||TATA753||TATA754||TATA755||TATA756||TATA757			mpnng00419||mpnng00420||mpnng00421||mpnng00422||mpnng00426||mpnng00427||mpnng00429||mpnng00430||mpnng00431||mpnng00435||mpnng00436||mpnng00437||mpnng00439||mpnng00441||mpnng05283||mpnng05284||mpnng05286||mpnng05287||mpnng05290||mpnng05291||mpnng05292||mpnng05293||mpnng05294||mpnng05297||mpnng05298||mpnng05299||mpnng10338||mpnng10339||mpnng10342||mpnng10344||mpnng10347||mpnng10348||mpnng10349||mpn…
E0103	70414	72067	E	1654	25.898	215	0.13	0	0.13	0.016	0.024	0.033	0.024	0.019	0.222	44	4	0	0	1	0	0	0	0	1	0	0	2	0	0	40	0	0	0	0			MPN055					OP26			TATA63||TATA758			mpnng05301||mpnng05302||mpnng05303||mpnng05306||mpnng05307||mpnng05309||mpnng05310||mpnng05313||mpnng05314||mpnng05316||mpnng05317||mpnng05318||mpnng05319||mpnng05321||mpnng10355||mpnng10356||mpnng10357||mpnng10358||mpnng19446||mpnng19448||mpnng19449||mpnng19450||mpnng19451||mpnng19453||mpnng19458||mpnng19460||mpnng19464||mpnng24538||mpnng24539||mpnng24540||mpnng24541||mpnng24545||mpnng24546||mpn…
N0103	72068	72121	N	54	3343.61	41	0.759	0	0.759	0.426	0.426	0.407	0.296	0.185	2.62	10	5	0	0	2	1	0	0	0	1	0	0	0	0	1	5	0	0	0	0			MPN055||MPN056	IO31				OP26					RBS15	mpnng05321||mpnng19445||mpnng19446||mpnng24538||mpnng30096
E0104	72122	72890	E	769	21.169	71	0.092	0	0.092	0.017	0.018	0.044	0.03	0.025	0.232	28	6	1	2	1	0	0	0	0	1	0	2	0	0	0	21	0	0	0	0	TSS00718	TTS38||TTS39	MPN056					OP26		POD72484_1||POD72816_1				mpnng00446||mpnng00448||mpnng10362||mpnng10363||mpnng10364||mpnng10366||mpnng10368||mpnng10370||mpnng10371||mpnng19439||mpnng19441||mpnng19444||mpnng19445||mpnng24534||mpnng24535||mpnng24536||mpnng24537||mpnng24538||mpnng29609||mpnng29612||mpnng30096
N0104	72891	72970	N	80	5550.05	67	0.838	0	0.838	0.662	0.612	0.55	0.275	0.212	3.281	8	4	0	0	2	0	0	0	0	1	0	0	0	0	1	4	0	0	0	0			MPN056||MPN057					OP26					RBS16	mpnng05323||mpnng10371||mpnng29608||mpnng30096
E0105	72971	73737	E	767	27.761	96	0.125	0	0.125	0.027	0.029	0.022	0.03	0.027	0.239	24	5	1	0	1	0	0	0	0	1	0	3	0	0	0	18	0	0	0	0	TSS00720		MPN057					OP26		POD73016_1||POD73060_1||POD73364_1				mpnng00450||mpnng00455||mpnng00456||mpnng00457||mpnng00459||mpnng00460||mpnng00461||mpnng05323||mpnng19435||mpnng19436||mpnng24529||mpnng24531||mpnng24532||mpnng29604||mpnng29605||mpnng29606||mpnng29608||mpnng30096
N0105	73738	73841	N	104	12111	92	0.885	0	0.885	0.702	0.712	0.577	0.481	0.346	4.029	8	3	0	0	2	0	0	0	0	1	0	0	0	0	0	5	0	0	0	0			MPN057||MPN058					OP26						mpnng00462||mpnng19434||mpnng24526||mpnng29604||mpnng30096
E0106	73842	73844	E	3	362.667	1	0.333	0	0.333	0	0	0	0	0	0.167	4	3	0	0	1	0	0	0	0	1	0	0	0	0	0	2	0	0	0	0			MPN058					OP26						mpnng19434||mpnng30096
N0106	73845	73845	N	1	97	0	0	0	0	0	0	0	0	0	0	4	3	0	0	1	0	0	0	0	1	0	0	0	0	0	2	0	0	0	0			MPN058					OP26						mpnng19434||mpnng30096
E0107	73846	75107	E	1262	27.498	237	0.188	0	0.188	0.024	0.036	0.036	0.032	0.022	0.293	34	5	0	2	1	0	0	0	0	1	0	1	0	0	0	29	0	0	0	0		TTS40||TTS41	MPN058					OP26		POD74519_1				mpnng10374||mpnng10376||mpnng10377||mpnng10379||mpnng10380||mpnng10383||mpnng10384||mpnng10385||mpnng10387||mpnng10388||mpnng19425||mpnng19426||mpnng19428||mpnng19429||mpnng19431||mpnng19432||mpnng19433||mpnng19434||mpnng24520||mpnng24521||mpnng24524||mpnng24525||mpnng29595||mpnng29597||mpnng29598||mpnng29600||mpnng29601||mpnng29602||mpnng30096
N0107	75108	75109	N	2	30.5	1	0.5	0	0.5	0	0	0	0	0	0.25	4	3	0	0	1	0	0	0	0	1	0	0	0	0	0	2	0	0	0	0			MPN058					OP26						mpnng19425||mpnng30096
E0108	75110	75110	E	1	31	0	0	0	0	0	0	0	1	0	2	3	3	0	0	1	0	0	0	0	1	0	0	0	0	0	1	0	0	0	0			MPN058					OP26						mpnng30096
N0108	75111	75115	N	5	30	3	0.6	0	0.6	0	0.2	0.2	0	0	0.8	3	3	0	0	1	0	0	0	0	1	0	0	0	0	0	1	0	0	0	0			MPN058					OP26						mpnng30096
E0109	75116	75216	E	101	96.01	22	0.218	0	0.218	0	0.03	0.02	0.05	0.02	0.287	9	6	1	0	1	0	0	0	0	1	0	1	0	0	0	4	0	0	0	1	TSS00052		MPN058					OP26		POD75214_1				mpnng10390||mpnng19424||mpnng24517||mpnng30096
N0109	75217	75276	N	60	4766.55	44	0.733	0	0.733	0.433	0.317	0.35	0.217	0.15	2.225	14	7	1	0	2	0	0	0	0	2	0	2	0	0	1	5	0	0	0	1	TSS00052		MPN058||MPN059					OP26||OP27		POD75214_1||POD75234_1			RBS17	mpnng05326||mpnng10390||mpnng19424||mpnng24516||mpnng30096
E0110	75277	75535	E	259	18.68	46	0.178	0	0.178	0.039	0.012	0.058	0.05	0.004	0.33	15	4	0	0	1	0	0	0	0	1	0	1	0	0	0	12	0	0	0	0			MPN059					OP27		POD75370_1				mpnng05326||mpnng05327||mpnng05328||mpnng05329||mpnng10390||mpnng10391||mpnng19423||mpnng19424||mpnng24515||mpnng24516||mpnng29592||mpnng30096
N0110	75536	75542	N	7	69.429	3	0.429	0	0.429	0.143	0	0.143	0	0	0.571	5	3	0	0	1	0	0	0	0	1	0	0	0	0	0	3	0	0	0	0			MPN059					OP27						mpnng10391||mpnng24515||mpnng30096
E0111	75543	75610	E	68	28.853	15	0.221	0	0.221	0.044	0.029	0.059	0.088	0	0.449	7	3	0	0	1	0	0	0	0	1	0	0	0	0	0	5	0	0	0	0			MPN059					OP27						mpnng10391||mpnng19420||mpnng24514||mpnng24515||mpnng30096
N0111	75611	75611	N	1	39	1	1	0	1	1	0	0	0	0	1.5	5	3	0	0	1	0	0	0	0	1	0	0	0	0	0	3	0	0	0	0			MPN059					OP27						mpnng10391||mpnng24514||mpnng30096
E0112	75612	76166	E	555	123.708	89	0.16	0	0.16	0.027	0.029	0.034	0.032	0.043	0.295	15	4	0	1	1	0	0	0	0	1	0	0	0	0	0	12	0	0	0	0		TTS42	MPN059					OP27						mpnng05333||mpnng05334||mpnng05337||mpnng10391||mpnng10392||mpnng19415||mpnng24509||mpnng24512||mpnng24514||mpnng29589||mpnng29590||mpnng30096
N0112	76167	76204	N	38	16499.4	29	0.763	0	0.763	0.526	0.474	0.526	0.368	0.316	3.224	9	4	0	1	2	0	0	0	0	1	0	0	0	0	0	5	0	0	0	0		TTS42	MPN059||MPN060					OP27						mpnng05337||mpnng19414||mpnng24509||mpnng29588||mpnng30096
E0113	76205	77311	E	1107	61.181	126	0.114	0	0.114	0.034	0.028	0.03	0.023	0.028	0.239	43	7	2	0	2	0	0	0	0	1	0	6	1	0	1	30	0	0	0	0	TSS00053||TSS00054		MPN060||MPN060b					OP27		POD77157_1||POD77219_1||POD77226_1||POD77240_1||POD77248_1||POD77253_1	TATA64		RBS18	mpnng00471||mpnng00474||mpnng00475||mpnng10395||mpnng10396||mpnng10397||mpnng10398||mpnng10399||mpnng10402||mpnng10403||mpnng10405||mpnng19408||mpnng19409||mpnng19410||mpnng19411||mpnng19412||mpnng19413||mpnng19414||mpnng24505||mpnng24507||mpnng24508||mpnng29578||mpnng29580||mpnng29581||mpnng29583||mpnng29585||mpnng29586||mpnng29587||mpnng29588||mpnng30096
N0113	77312	77471	N	160	4765.96	132	0.825	0	0.825	0.525	0.438	0.4	0.231	0.169	2.606	7	3	0	0	2	0	0	0	0	1	0	0	0	0	0	4	0	0	0	0			MPN060||MPN060b					OP27						mpnng19408||mpnng24505||mpnng29574||mpnng30096
E0114	77472	77473	E	2	98	1	0.5	0	0.5	0	0	0	0.5	0	1.25	5	4	0	1	1	0	0	0	0	0	0	0	0	0	0	2	0	0	1	0		TTS43	MPN060b											mpnng19408||mpnng30096
N0114	77474	77474	N	1	95	0	0	0	0	0	0	0	0	0	0	5	4	0	1	1	0	0	0	0	0	0	0	0	0	0	2	0	0	1	0		TTS43	MPN060b											mpnng19408||mpnng30096
E0115	77475	77493	E	19	71.263	6	0.316	0	0.316	0.105	0	0	0	0.053	0.316	5	4	0	1	1	0	0	0	0	0	0	0	0	0	0	2	0	0	1	0		TTS43	MPN060b											mpnng19408||mpnng30096
N0115	77494	77496	N	3	43.333	1	0.333	0	0.333	0	0.333	0	0	0	0.5	5	4	0	1	1	0	0	0	0	0	0	0	0	0	0	2	0	0	1	0		TTS43	MPN060b											mpnng19408||mpnng30096
E0116	77497	77567	E	71	240.028	21	0.296	0	0.296	0.028	0.056	0.042	0.028	0.056	0.408	7	4	0	1	1	0	0	0	0	0	0	0	0	0	0	4	0	0	1	0		TTS43	MPN060b											mpnng05341||mpnng19408||mpnng29572||mpnng30096
N0116	77568	77733	N	166	8954.69	126	0.759	0	0.759	0.524	0.476	0.404	0.325	0.235	2.87	9	4	0	0	2	0	0	0	0	1	0	0	0	0	0	5	0	0	1	0			MPN060b||MPN061					OP570						mpnng05341||mpnng24502||mpnng24503||mpnng29572||mpnng30096
E0117	77734	78963	E	1230	33.185	147	0.12	0	0.12	0.029	0.026	0.023	0.026	0.03	0.231	26	4	0	1	1	0	0	0	0	1	0	0	0	0	0	23	0	0	0	0		TTS44	MPN061					OP570						mpnng00480||mpnng00481||mpnng00483||mpnng00485||mpnng00486||mpnng00488||mpnng00489||mpnng00490||mpnng00491||mpnng00492||mpnng00493||mpnng05342||mpnng10411||mpnng10413||mpnng24488||mpnng24489||mpnng24493||mpnng24494||mpnng24500||mpnng24502||mpnng29568||mpnng29569||mpnng30096
N0117	78964	79366	N	403	3244.66	271	0.672	0	0.672	0.253	0.169	0.166	0.139	0.102	1.387	27	7	2	0	2	0	0	0	0	2	0	2	4	0	0	13	0	0	0	2	TSS00055||TSS00056		MPN061||MPN062					OP570||OP29		POD79033_1||POD79035_1	TATA65||TATA759||TATA760||TATA761			mpnng00493||mpnng00494||mpnng00495||mpnng10417||mpnng10418||mpnng10419||mpnng19404||mpnng19405||mpnng24481||mpnng24482||mpnng29564||mpnng29566||mpnng30096
E0118	79367	79367	E	1	156	0	0	0	0	0	0	0	0	0	0	4	3	0	0	1	0	0	0	0	1	0	0	0	0	0	2	0	0	0	0			MPN062					OP29						mpnng10419||mpnng30096
N0118	79368	79374	N	7	147.714	2	0.286	0	0.286	0	0	0	0	0	0.143	4	3	0	0	1	0	0	0	0	1	0	0	0	0	0	2	0	0	0	0			MPN062					OP29						mpnng10419||mpnng30096
E0119	79375	79378	E	4	148.75	3	0.75	0	0.75	0	0	0	0	0	0.375	4	3	0	0	1	0	0	0	0	1	0	0	0	0	0	2	0	0	0	0			MPN062					OP29						mpnng10419||mpnng30096
N0119	79379	79766	N	388	1210.44	270	0.696	0	0.696	0.18	0.09	0.09	0.072	0.039	0.937	15	5	0	0	2	1	0	0	0	1	0	0	1	0	0	10	0	0	0	0			MPN062||MPN063	IO35				OP29			TATA66			mpnng10419||mpnng10420||mpnng10421||mpnng10422||mpnng19402||mpnng24480||mpnng29559||mpnng29560||mpnng29562||mpnng30096
E0120	79767	80381	E	615	116.694	76	0.124	0	0.124	0.031	0.021	0.024	0.037	0.024	0.25	14	4	0	0	1	0	0	0	0	1	0	1	0	0	0	11	0	0	0	0			MPN063					OP29		POD79828_1				mpnng00499||mpnng10423||mpnng10424||mpnng10425||mpnng10426||mpnng10427||mpnng19402||mpnng24476||mpnng24477||mpnng29553||mpnng30096
N0120	80382	82103	N	1722	7674.1	1544	0.897	0	0.897	0.653	0.614	0.532	0.359	0.214	3.445	68	10	2	1	4	1	0	1	0	2	0	4	2	0	1	50	0	0	0	0	TSS00057||TSS00714	TTS45	MPN063||MPN064||MPN065||MPN066	IO37		ncMPN226		OP29||OP1038		POD80622_1||POD81406_1||POD81622_1||POD81925_1	TATA67||TATA762		RBS19	mpnng00501||mpnng00502||mpnng00503||mpnng00504||mpnng00505||mpnng00506||mpnng00507||mpnng00508||mpnng00509||mpnng00511||mpnng00512||mpnng00513||mpnng05347||mpnng05348||mpnng05349||mpnng05351||mpnng05352||mpnng05353||mpnng10427||mpnng10429||mpnng10432||mpnng19387||mpnng19388||mpnng19389||mpnng19391||mpnng19393||mpnng19395||mpnng19396||mpnng19397||mpnng19399||mpnng24460||mpnng24461||mpnng24463||mpn…
E0121	82104	83720	E	1617	33.152	223	0.138	0	0.138	0.022	0.036	0.04	0.033	0.019	0.27	54	7	1	1	2	0	0	1	0	3	0	1	0	0	0	45	0	0	0	0	TSS00716	TTS46	MPN066||MPN067			ncMPN228		OP29||OP567||OP1036		POD83248_1				mpnng00515||mpnng00516||mpnng00517||mpnng10433||mpnng10434||mpnng10436||mpnng10437||mpnng10438||mpnng10439||mpnng10440||mpnng10442||mpnng10443||mpnng10444||mpnng10445||mpnng10446||mpnng10447||mpnng19374||mpnng19375||mpnng19376||mpnng19377||mpnng19379||mpnng19380||mpnng19382||mpnng19383||mpnng19385||mpnng19387||mpnng24449||mpnng24450||mpnng24452||mpnng24454||mpnng24455||mpnng24456||mpnng24459||mpn…
N0121	83721	83743	N	23	561.304	14	0.609	0	0.609	0.435	0.304	0.391	0.217	0.087	2.152	6	3	0	0	2	0	0	0	0	2	0	0	0	0	0	2	0	0	0	0			MPN066||MPN067					OP29||OP567						mpnng19374||mpnng30096
E0122	83744	84662	E	919	30.413	139	0.151	0	0.151	0.033	0.021	0.027	0.03	0.024	0.255	23	5	1	0	1	0	0	0	0	1	0	2	0	0	0	18	0	0	0	0	TSS00058		MPN067					OP567		POD84380_1||POD84558_1				mpnng00521||mpnng00524||mpnng05356||mpnng05358||mpnng05360||mpnng05361||mpnng10448||mpnng10452||mpnng19362||mpnng19367||mpnng19368||mpnng19369||mpnng19371||mpnng19372||mpnng19373||mpnng24445||mpnng24447||mpnng30096
N0122	84663	84726	N	64	7169.38	53	0.828	0	0.828	0.547	0.531	0.453	0.281	0.188	2.922	11	6	1	0	2	1	0	0	0	1	0	0	0	0	1	5	0	0	0	0	TSS00058		MPN067||MPN068	IO39				OP567					RBS193	mpnng05363||mpnng10452||mpnng10453||mpnng29524||mpnng30096
E0123	84727	85050	E	324	32.941	31	0.096	0	0.096	0.034	0.028	0.028	0.04	0.028	0.259	14	5	0	1	1	0	0	0	0	1	0	1	0	0	0	10	0	0	0	0		TTS47	MPN068					OP567		POD84975_1				mpnng00526||mpnng00527||mpnng05365||mpnng10453||mpnng10454||mpnng10456||mpnng29520||mpnng29521||mpnng29524||mpnng30096
N0123	85051	85095	N	45	1284.31	27	0.6	0	0.6	0.311	0.244	0.267	0.222	0.222	1.922	8	4	0	0	2	1	0	0	0	1	0	0	0	0	0	4	0	0	0	0			MPN068||MPN069	IO40				OP567						mpnng00527||mpnng05366||mpnng10457||mpnng30096
E0124	85096	85189	E	94	29.181	20	0.213	0	0.213	0.096	0.011	0.043	0.011	0.011	0.309	18	5	0	0	1	0	0	0	0	1	0	10	1	0	0	5	0	0	0	0			MPN069					OP567		POD85119_1||POD85132_1||POD85140_1||POD85168_1||POD85169_1||POD85172_1||POD85173_1||POD85174_1||POD85174_2||POD85196_1	TATA763			mpnng00527||mpnng05366||mpnng05367||mpnng10457||mpnng30096
N0124	85190	85276	N	87	7818.54	69	0.793	0	0.793	0.609	0.529	0.471	0.414	0.31	3.379	13	7	1	0	2	0	0	0	0	2	0	1	1	0	0	5	0	0	0	1	TSS00059		MPN069||MPN070					OP567||OP566		POD85196_1	TATA764			mpnng05367||mpnng10458||mpnng19357||mpnng24440||mpnng30096
E0125	85277	85570	E	294	35.81	45	0.153	0	0.153	0.027	0.048	0.041	0.027	0.031	0.298	9	3	0	0	1	0	0	0	0	1	0	0	0	0	0	7	0	0	0	0			MPN070					OP566						mpnng05367||mpnng10459||mpnng19355||mpnng19357||mpnng24439||mpnng24440||mpnng30096
N0125	85571	86990	N	1420	2333.86	1139	0.802	0	0.802	0.407	0.329	0.267	0.149	0.048	1.882	50	7	2	2	5	0	0	0	0	2	0	0	1	0	0	37	0	0	0	1	TSS00060||TSS00061	TTS48||TTS49	MPN070||MPN071||MPN072||MPN073||MPN073.1					OP566||OP564			TATA765			mpnng00531||mpnng00532||mpnng00533||mpnng00534||mpnng00537||mpnng05371||mpnng05372||mpnng05373||mpnng05378||mpnng05381||mpnng05383||mpnng05385||mpnng10459||mpnng10461||mpnng10463||mpnng10464||mpnng10466||mpnng10468||mpnng10469||mpnng10470||mpnng19344||mpnng19345||mpnng19350||mpnng19351||mpnng24434||mpnng24435||mpnng24436||mpnng29504||mpnng29506||mpnng29507||mpnng29508||mpnng29509||mpnng29510||mpn…
E0126	86991	87880	E	890	29.343	103	0.116	0	0.116	0.022	0.027	0.028	0.03	0.013	0.224	30	3	0	0	2	0	0	0	0	1	0	0	0	0	0	27	0	0	0	0			MPN073||MPN073.1					OP564						mpnng00537||mpnng00538||mpnng00539||mpnng00540||mpnng00541||mpnng00542||mpnng05385||mpnng05387||mpnng05389||mpnng05390||mpnng05391||mpnng10472||mpnng10474||mpnng10475||mpnng10476||mpnng10477||mpnng24422||mpnng24423||mpnng24425||mpnng24426||mpnng24428||mpnng24431||mpnng24432||mpnng24434||mpnng29503||mpnng29504||mpnng30096
N0126	87881	87951	N	71	3818.22	50	0.704	0	0.704	0.324	0.282	0.268	0.183	0.127	1.852	9	3	0	0	3	0	0	0	0	1	0	0	0	0	0	5	0	0	0	0			MPN073||MPN073.1||MPN074					OP564						mpnng00545||mpnng05391||mpnng10478||mpnng24422||mpnng30096
E0127	87952	88321	E	370	85.792	51	0.138	0	0.138	0.03	0.027	0.043	0.032	0.024	0.28	28	7	3	0	3	0	0	1	0	2	0	6	3	0	0	10	0	0	0	0	TSS00062||TSS00064||TSS00602		MPN073||MPN073.1||MPN074			ncMPN010		OP564||OP30		POD88108_1||POD88130_1||POD88183_1||POD88248_1||POD88248_2||POD88296_1	TATA68||TATA766||TATA767			mpnng00545||mpnng05391||mpnng05392||mpnng05394||mpnng10478||mpnng10481||mpnng10482||mpnng19338||mpnng19341||mpnng30096
N0127	88322	93051	N	4730	9725.14	4309	0.911	0.846	0.911	0.69	0.621	0.558	0.368	0.225	3.565	183	13	7	7	4	0	0	4	2	8	0	10	9	0	2	121	1	0	5	3	TSS00063||TSS00065||TSS00066||TSS00067||TSS00603||TSS00604||TSS00879	TTS50||TTS51||TTS52||TTS53||TTS54||TTS55||TTS56	MPN074||MPN075||MPN076||MPN077			ncMPN010||ncMPN011||ncMPN012||ncMPN429	NA033||NA034	OP564||OP30||OP562||OP561||OP31||OP32||OP1079||OP560		POD89269_1||POD90768_1||POD91014_1||POD91048_1||POD91068_1||POD91102_1||POD92827_1||POD92929_1||POD92952_1||POD92986_1	TATA69||TATA70||TATA71||TATA72||TATA768||TATA769||TATA770||TATA771||TATA772		RBS194||RBS195	mpnng00548||mpnng00550||mpnng00552||mpnng00554||mpnng00555||mpnng00556||mpnng00557||mpnng00558||mpnng00559||mpnng00560||mpnng00561||mpnng00562||mpnng00564||mpnng00565||mpnng00566||mpnng00568||mpnng00572||mpnng00573||mpnng00574||mpnng00575||mpnng05394||mpnng05396||mpnng05397||mpnng05398||mpnng05406||mpnng05408||mpnng05413||mpnng05415||mpnng05417||mpnng05418||mpnng05420||mpnng05421||mpnng05422||mpn…
E0128	93052	93128	E	77	476.675	3	0.039	26.316	0.039	0	0.013	0.013	0.013	0	0.078	18	6	0	0	0	0	0	1	0	2	0	7	0	0	0	6	1	0	1	0						ncMPN429		OP1079||OP560		POD93068_1||POD93074_1||POD93087_1||POD93098_1||POD93112_1||POD93112_2||POD93114_1				mpnng00575||mpnng05425||mpnng10517||mpnng19296||mpnng24403||mpnng30096
N0128	93129	96442	N	3314	15049.4	3167	0.956	0	0.956	0.798	0.763	0.719	0.578	0.359	4.632	123	12	5	2	3	0	0	3	0	5	0	11	8	0	1	81	1	0	1	2	TSS00068||TSS00070||TSS00576||TSS00719||TSS00721	TTS57||TTS58	MPN078||MPN079||MPN080			ncMPN013||ncMPN231||ncMPN429		OP33||OP34||OP1033||OP1079||OP560		POD93240_1||POD94268_1||POD94863_1||POD95300_1||POD96104_1||POD96162_1||POD96191_1||POD96202_1||POD96204_1||POD96236_1||POD96317_1	TATA73||TATA74||TATA75||TATA76||TATA773||TATA774||TATA775||TATA776		RBS20	mpnng00577||mpnng00578||mpnng00580||mpnng00581||mpnng00582||mpnng00583||mpnng00584||mpnng00587||mpnng00588||mpnng00589||mpnng00591||mpnng00596||mpnng00597||mpnng00598||mpnng00599||mpnng00600||mpnng00601||mpnng00604||mpnng00605||mpnng00606||mpnng00608||mpnng05425||mpnng05426||mpnng05427||mpnng05428||mpnng05429||mpnng05430||mpnng05431||mpnng05434||mpnng05436||mpnng05437||mpnng05440||mpnng05442||mpn…
E0129	96443	96447	E	5	1129.6	1	0.2	0	0.2	0	0	0	0	0	0.1	5	4	0	0	1	0	0	1	0	1	0	0	0	0	0	2	0	0	0	0			MPN080			ncMPN013		OP34						mpnng29448||mpnng30096
N0129	96448	96448	N	1	1130	0	0	0	0	0	0	0	0	0	0	5	4	0	0	1	0	0	1	0	1	0	0	0	0	0	2	0	0	0	0			MPN080			ncMPN013		OP34						mpnng29448||mpnng30096
E0130	96449	96512	E	64	140.734	20	0.312	0	0.312	0.125	0.094	0.047	0.047	0.031	0.57	7	4	0	0	1	0	0	0	0	1	0	1	0	0	0	4	0	0	0	0			MPN080					OP34		POD96511_1				mpnng00612||mpnng24375||mpnng29448||mpnng30096
N0130	96513	96514	N	2	29	0	0	0	0	0	0	0.5	0	0	0.75	7	4	0	0	1	0	0	0	0	1	0	1	0	0	0	4	0	0	0	0			MPN080					OP34		POD96511_1				mpnng00612||mpnng24375||mpnng29448||mpnng30096
E0131	96515	100502	E	3988	18.764	624	0.156	0	0.156	0.03	0.025	0.038	0.033	0.024	0.28	105	9	1	3	1	1	0	1	0	1	0	5	2	0	0	90	0	0	0	0	TSS00071	TTS59||TTS60||TTS61	MPN080	IO48		ncMPN014		OP34		POD100130_1||POD96511_1||POD98434_1||POD98750_1||POD99258_1	TATA77||TATA78			mpnng00613||mpnng00614||mpnng00616||mpnng00619||mpnng00620||mpnng00621||mpnng00623||mpnng00624||mpnng00628||mpnng00631||mpnng00634||mpnng00639||mpnng00640||mpnng00641||mpnng00642||mpnng00644||mpnng00645||mpnng00646||mpnng00647||mpnng00648||mpnng00649||mpnng00650||mpnng00651||mpnng00653||mpnng00657||mpnng05447||mpnng05449||mpnng05452||mpnng05453||mpnng05455||mpnng19240||mpnng19241||mpnng19242||mpn…
N0131	100503	100592	N	90	3097.11	66	0.733	0	0.733	0.6	0.478	0.444	0.322	0.111	2.867	11	5	0	0	2	1	0	0	0	1	0	0	0	0	1	6	0	0	0	0			MPN080||MPN081	IO48				OP34					RBS21	mpnng05457||mpnng19239||mpnng24342||mpnng29424||mpnng29425||mpnng30096
E0132	100593	100671	E	79	40.949	12	0.152	0	0.152	0.025	0.025	0.051	0.038	0.038	0.316	9	3	0	0	1	0	0	0	0	1	0	0	0	0	0	7	0	0	0	0			MPN081					OP34						mpnng10524||mpnng19238||mpnng19239||mpnng24341||mpnng24342||mpnng29424||mpnng30096
N0132	100672	100694	N	23	151.609	11	0.478	0	0.478	0.13	0	0.043	0.043	0	0.522	8	3	0	0	1	0	0	0	0	1	0	0	0	0	0	6	0	0	0	0			MPN081					OP34						mpnng10524||mpnng19238||mpnng24341||mpnng29423||mpnng29424||mpnng30096
E0133	100695	100739	E	45	67.089	11	0.244	0	0.244	0.111	0.044	0.067	0	0	0.378	7	3	0	0	1	0	0	0	0	1	0	0	0	0	0	5	0	0	0	0			MPN081					OP34						mpnng10525||mpnng19237||mpnng19238||mpnng29423||mpnng30096
N0133	100740	100768	N	29	354.724	14	0.483	0	0.483	0.276	0.241	0.172	0.138	0	1.293	6	3	0	0	1	0	0	0	0	1	0	0	0	0	0	4	0	0	0	0			MPN081					OP34						mpnng10525||mpnng19237||mpnng29423||mpnng30096
E0134	100769	100818	E	50	58.52	11	0.22	0	0.22	0.04	0.04	0.04	0.02	0	0.29	7	3	0	0	1	0	0	0	0	1	0	0	0	0	0	5	0	0	0	0			MPN081					OP34						mpnng10525||mpnng10526||mpnng29422||mpnng29423||mpnng30096
N0134	100819	100939	N	121	1681.68	85	0.702	0	0.702	0.446	0.322	0.273	0.174	0.14	2.017	9	4	0	1	1	0	0	0	0	1	0	0	0	0	0	6	0	0	0	0		TTS62	MPN081					OP34						mpnng10526||mpnng19236||mpnng24340||mpnng29421||mpnng29422||mpnng30096
E0135	100940	101586	E	647	15.515	100	0.155	0	0.155	0.028	0.022	0.031	0.042	0.023	0.28	26	5	0	2	1	0	0	0	0	1	0	1	0	0	0	21	0	0	0	0		TTS62||TTS63	MPN081					OP34		POD100996_1				mpnng00659||mpnng10526||mpnng10527||mpnng10529||mpnng10531||mpnng10532||mpnng10533||mpnng19231||mpnng19232||mpnng19233||mpnng19234||mpnng19236||mpnng24339||mpnng24340||mpnng29414||mpnng29415||mpnng29416||mpnng29417||mpnng29419||mpnng29420||mpnng30096
N0135	101587	101588	N	2	19	0	0	0	0	0	0	0	0	0	0	6	3	0	0	1	0	0	0	0	1	0	0	0	0	0	4	0	0	0	0			MPN081					OP34						mpnng10533||mpnng19231||mpnng29414||mpnng30096
E0136	101589	101721	E	133	15.805	19	0.143	0	0.143	0.023	0.038	0.015	0.038	0.023	0.252	9	3	0	0	1	0	0	0	0	1	0	0	0	0	0	7	0	0	0	0			MPN081					OP34						mpnng10533||mpnng10534||mpnng19231||mpnng24336||mpnng24337||mpnng29413||mpnng30096
N0136	101722	101737	N	16	60.438	8	0.5	0	0.5	0	0.062	0.062	0.062	0	0.531	7	3	0	0	1	0	0	0	0	1	0	0	0	0	0	5	0	0	0	0			MPN081					OP34						mpnng10534||mpnng19231||mpnng24336||mpnng29412||mpnng30096
E0137	101738	101936	E	199	140.915	42	0.211	0	0.211	0.025	0.065	0.03	0.025	0.03	0.322	13	3	0	0	1	0	0	0	0	1	0	0	0	0	0	11	0	0	0	0			MPN081					OP34						mpnng10534||mpnng10536||mpnng19229||mpnng19230||mpnng19231||mpnng24335||mpnng24336||mpnng29409||mpnng29411||mpnng29412||mpnng30096
N0137	101937	111932	N	9996	7178.16	8914	0.892	3.622	0.892	0.696	0.629	0.576	0.448	0.276	3.806	383	13	14	1	9	3	0	3	12	8	0	40	44	0	2	242	0	0	1	4	TSS00072||TSS00073||TSS00074||TSS00075||TSS00076||TSS00077||TSS00078||TSS00079||TSS00606||TSS00722||TSS00723||TSS00724||TSS00725||TSS00868	TTS64	MPN081||MPN082||MPN083||MPN084||MPN085||MPN086||MPN087||MPN088||MPN089	IO49||IO50||IO52		ncMPN235||ncMPN237||ncMPN416	NA035||NA036||NA037||NA038||NA039||NA040||NA041||NA042||NA043||NA044||NA045||NA046	OP34||OP35||OP38||OP39||OP40||OP41||OP1029||OP1027		POD102442_1||POD102528_1||POD103574_1||POD103878_1||POD103888_1||POD103938_1||POD103946_1||POD103958_1||POD103961_1||POD103962_1||POD103966_1||POD104036_1||POD104043_1||POD104104_1||POD104838_1||POD104964_1||POD105030_1||POD105492_1||POD105566_1||POD105568_1||POD105606_1||POD105606_2||POD105607_1||POD105635_1||POD106568_1||POD108172_1||POD108236_1||POD108244_1||POD108246_1||POD108255_1||POD108266…	TATA79||TATA80||TATA81||TATA82||TATA83||TATA84||TATA85||TATA86||TATA87||TATA88||TATA89||TATA90||TATA91||TATA92||TATA93||TATA94||TATA95||TATA96||TATA777||TATA778||TATA779||TATA780||TATA781||TATA782||TATA783||TATA784||TATA785||TATA786||TATA787||TATA788||TATA789||TATA790||TATA791||TATA792||TATA793||TATA794||TATA795||TATA796||TATA797||TATA798||TATA799||TATA800||TATA801||TATA802		RBS22||RBS23	mpnng00664||mpnng00665||mpnng00667||mpnng00674||mpnng00676||mpnng00683||mpnng00684||mpnng00686||mpnng00687||mpnng00690||mpnng00691||mpnng00695||mpnng00696||mpnng00698||mpnng00699||mpnng00701||mpnng00705||mpnng00706||mpnng00707||mpnng00708||mpnng00709||mpnng00712||mpnng00714||mpnng00715||mpnng00716||mpnng00717||mpnng05460||mpnng05461||mpnng05462||mpnng05463||mpnng05464||mpnng05467||mpnng05469||mpn…
E0138	111933	111975	E	43	17.488	8	0.186	100	0.186	0	0	0	0.023	0	0.14	5	4	0	0	1	0	0	0	0	1	0	2	0	0	0	1	0	0	0	0			MPN089					OP41		POD111938_1||POD111941_1				mpnng30096
N0138	111976	112060	N	85	693.635	50	0.588	70.238	0.588	0.318	0.294	0.318	0.2	0.118	1.9	7	5	0	1	1	0	0	0	0	1	0	1	0	0	0	3	0	0	0	0		TTS65	MPN089					OP41		POD738876_1				mpnng10593||mpnng29347||mpnng30096
E0139	112061	112066	E	6	70.333	3	0.5	100	0.5	0.333	0	0.167	0	0	0.833	5	4	0	1	1	0	0	0	0	1	0	0	0	0	0	2	0	0	0	0		TTS65	MPN089					OP41						mpnng29347||mpnng30096
N0139	112067	112165	N	99	473.545	56	0.566	78.571	0.566	0.374	0.313	0.303	0.212	0.141	1.99	6	4	0	1	1	0	0	0	0	1	0	0	0	0	0	3	0	0	0	0		TTS65	MPN089					OP41						mpnng10594||mpnng24255||mpnng30096
E0140	112166	112230	E	65	96.446	19	0.292	100	0.292	0.123	0.077	0.062	0.031	0.031	0.531	7	4	0	1	1	0	0	0	0	1	0	0	0	0	0	4	0	0	0	0		TTS66	MPN089					OP41						mpnng10594||mpnng10595||mpnng19131||mpnng30096
N0140	112231	112235	N	5	54	3	0.6	100	0.6	0	0	0	0	0	0.3	5	4	0	1	1	0	0	0	0	1	0	0	0	0	0	2	0	0	0	0		TTS66	MPN089					OP41						mpnng10595||mpnng30096
E0141	112236	112236	E	1	57	1	1	0	1	0	1	0	0	0	1.5	5	4	0	1	1	0	0	0	0	1	0	0	0	0	0	2	0	0	0	0		TTS66	MPN089					OP41						mpnng10595||mpnng30096
N0141	112237	112241	N	5	56	0	0	100	0	0	0	0	0	0	0	5	4	0	1	1	0	0	0	0	1	0	0	0	0	0	2	0	0	0	0		TTS66	MPN089					OP41						mpnng10595||mpnng30096
E0142	112242	112244	E	3	64.333	2	0.667	100	0.667	0	0	0	0	0	0.333	5	4	0	1	1	0	0	0	0	1	0	0	0	0	0	2	0	0	0	0		TTS66	MPN089					OP41						mpnng10595||mpnng30096
N0142	112245	112250	N	6	64.5	3	0.5	100	0.5	0.167	0.167	0.167	0.167	0	1.167	5	4	0	1	1	0	0	0	0	1	0	0	0	0	0	2	0	0	0	0		TTS66	MPN089					OP41						mpnng10595||mpnng30096
E0143	112251	112271	E	21	98.286	4	0.19	100	0.19	0.143	0.048	0.095	0	0	0.429	7	5	0	1	1	0	0	0	0	1	0	0	1	0	0	3	0	0	0	0		TTS66	MPN089					OP41			TATA803			mpnng10595||mpnng19130||mpnng30096
N0143	112272	112274	N	3	151.667	2	0.667	100	0.667	0.667	0.333	0.333	0	0	1.833	6	4	0	0	1	0	0	0	0	1	0	0	1	0	0	3	0	0	0	0			MPN089					OP41			TATA803			mpnng10595||mpnng19130||mpnng30096
E0144	112275	112276	E	2	162.5	2	1	100	1	1	1	0.5	0.5	0	4.25	6	4	0	0	1	0	0	0	0	1	0	0	1	0	0	3	0	0	0	0			MPN089					OP41			TATA803			mpnng10595||mpnng19130||mpnng30096
N0144	112277	113779	N	1503	9891.37	1314	0.874	21.638	0.874	0.727	0.661	0.635	0.527	0.375	4.207	64	10	3	1	2	1	0	0	0	2	0	5	13	0	0	35	0	0	1	1	TSS00080||TSS00081||TSS00726	TTS67	MPN089||MPN090	IO53				OP41||OP42		POD112522_1||POD112702_1||POD112724_1||POD113412_1||POD113768_1	TATA97||TATA98||TATA99||TATA100||TATA101||TATA102||TATA803||TATA804||TATA805||TATA806||TATA807||TATA808||TATA809			mpnng00722||mpnng00725||mpnng00726||mpnng00727||mpnng05522||mpnng05524||mpnng05525||mpnng10595||mpnng10597||mpnng10598||mpnng10599||mpnng19118||mpnng19120||mpnng19121||mpnng19122||mpnng19124||mpnng19125||mpnng19126||mpnng19129||mpnng19130||mpnng24239||mpnng24240||mpnng24241||mpnng24243||mpnng24247||mpnng24249||mpnng24250||mpnng24252||mpnng24253||mpnng29337||mpnng29339||mpnng29340||mpnng29343||mpn…
E0145	113780	113848	E	69	25.768	12	0.174	100	0.174	0.043	0.043	0.101	0	0	0.326	10	5	0	0	1	1	0	0	0	1	0	1	0	0	0	6	0	0	0	0			MPN091	IO53				OP42		POD113866_1				mpnng19115||mpnng24238||mpnng24239||mpnng29336||mpnng29337||mpnng30096
N0145	113849	113889	N	41	834.659	20	0.488	100	0.488	0.244	0.195	0.171	0.073	0.049	1.134	7	4	0	0	1	0	0	0	0	1	0	1	0	0	0	4	0	0	0	0			MPN091					OP42		POD113866_1				mpnng19115||mpnng24238||mpnng29336||mpnng30096
E0146	113890	113942	E	53	68.566	12	0.226	100	0.226	0.038	0.057	0.057	0.019	0.019	0.349	5	3	0	0	1	0	0	0	0	1	0	0	0	0	0	3	0	0	0	0			MPN091					OP42						mpnng24238||mpnng29336||mpnng30096
N0146	113943	113996	N	54	38.333	28	0.519	100	0.519	0.037	0.056	0.037	0.074	0.019	0.574	6	3	0	0	1	0	0	0	0	1	0	0	0	0	0	4	0	0	0	0			MPN091					OP42						mpnng19114||mpnng24238||mpnng29336||mpnng30096
E0147	113997	114017	E	21	41.238	6	0.286	100	0.286	0	0	0.048	0.095	0	0.405	6	3	0	0	1	0	0	0	0	1	0	0	0	0	0	4	0	0	0	0			MPN091					OP42						mpnng19114||mpnng24238||mpnng29336||mpnng30096
N0147	114018	114021	N	4	35.5	2	0.5	100	0.5	0.25	0	0	0	0	0.5	6	3	0	0	1	0	0	0	0	1	0	0	0	0	0	4	0	0	0	0			MPN091					OP42						mpnng19114||mpnng24237||mpnng29336||mpnng30096
E0148	114022	114022	E	1	37	0	0	0	0	1	0	0	0	0	1	6	3	0	0	1	0	0	0	0	1	0	0	0	0	0	4	0	0	0	0			MPN091					OP42						mpnng19114||mpnng24237||mpnng29336||mpnng30096
N0148	114023	114029	N	7	32.429	4	0.571	100	0.571	0.143	0.143	0	0	0	0.571	6	3	0	0	1	0	0	0	0	1	0	0	0	0	0	4	0	0	0	0			MPN091					OP42						mpnng19114||mpnng24237||mpnng29336||mpnng30096
E0149	114030	114031	E	2	36	1	0.5	100	0.5	0.5	0	0	0	0	0.75	6	3	0	0	1	0	0	0	0	1	0	0	0	0	0	4	0	0	0	0			MPN091					OP42						mpnng19114||mpnng24237||mpnng29336||mpnng30096
N0149	114032	114036	N	5	31.8	2	0.4	100	0.4	0.2	0	0	0	0	0.4	6	3	0	0	1	0	0	0	0	1	0	0	0	0	0	4	0	0	0	0			MPN091					OP42						mpnng19114||mpnng24237||mpnng29336||mpnng30096
E0150	114037	114037	E	1	38	0	0	0	0	0	0	0	0	0	0	6	3	0	0	1	0	0	0	0	1	0	0	0	0	0	4	0	0	0	0			MPN091					OP42						mpnng19114||mpnng24237||mpnng29336||mpnng30096
N0150	114038	114053	N	16	37.125	7	0.438	100	0.438	0.062	0	0.062	0.062	0	0.5	6	3	0	0	1	0	0	0	0	1	0	0	0	0	0	4	0	0	0	0			MPN091					OP42						mpnng19114||mpnng24237||mpnng29336||mpnng30096
E0151	114054	114057	E	4	33.25	3	0.75	100	0.75	0	0	0	0.25	0	0.875	6	3	0	0	1	0	0	0	0	1	0	0	0	0	0	4	0	0	0	0			MPN091					OP42						mpnng19114||mpnng24237||mpnng29336||mpnng30096
N0151	114058	114062	N	5	26.4	1	0.2	100	0.2	0	0.2	0.2	0.4	0.4	1.8	5	3	0	0	1	0	0	0	0	1	0	0	0	0	0	3	0	0	0	0			MPN091					OP42						mpnng24237||mpnng29336||mpnng30096
E0152	114063	114063	E	1	22	0	0	0	0	0	0	0	0	0	0	5	3	0	0	1	0	0	0	0	1	0	0	0	0	0	3	0	0	0	0			MPN091					OP42						mpnng24237||mpnng29336||mpnng30096
N0152	114064	114064	N	1	24	0	0	0	0	0	0	0	0	0	0	5	3	0	0	1	0	0	0	0	1	0	0	0	0	0	3	0	0	0	0			MPN091					OP42						mpnng24237||mpnng29336||mpnng30096
E0153	114065	114065	E	1	27	0	0	0	0	0	0	0	0	0	0	4	3	0	0	1	0	0	0	0	1	0	0	0	0	0	2	0	0	0	0			MPN091					OP42						mpnng24237||mpnng30096
N0153	114066	114068	N	3	19	0	0	100	0	0	0	0	0	0	0	4	3	0	0	1	0	0	0	0	1	0	0	0	0	0	2	0	0	0	0			MPN091					OP42						mpnng24237||mpnng30096
E0154	114069	114069	E	1	18	0	0	0	0	0	0	0	0	0	0	4	3	0	0	1	0	0	0	0	1	0	0	0	0	0	2	0	0	0	0			MPN091					OP42						mpnng24237||mpnng30096
N0154	114070	114071	N	2	17.5	2	1	100	1	0	0	0	0	0	0.5	4	3	0	0	1	0	0	0	0	1	0	0	0	0	0	2	0	0	0	0			MPN091					OP42						mpnng24237||mpnng30096
E0155	114072	114131	E	60	9.933	12	0.2	100	0.2	0.017	0.017	0	0	0	0.133	6	4	0	0	1	0	0	0	0	1	0	1	0	0	0	3	0	0	0	0			MPN091					OP42		POD566409_1				mpnng24237||mpnng29335||mpnng30096
N0155	114132	114182	N	51	26.882	25	0.49	100	0.49	0	0.059	0.059	0.039	0	0.471	6	3	0	0	1	0	0	0	0	1	0	0	0	0	0	4	0	0	0	0			MPN091					OP42						mpnng24237||mpnng29334||mpnng29335||mpnng30096
E0156	114183	114298	E	116	26.741	33	0.284	100	0.284	0.034	0.06	0.043	0.052	0.034	0.44	10	5	1	0	1	1	0	0	0	1	0	0	0	0	0	6	0	0	0	0	TSS00886		MPN091	IO54				OP42						mpnng00741||mpnng24235||mpnng24237||mpnng29332||mpnng29334||mpnng30096
N0156	114299	114308	N	10	31.5	5	0.5	100	0.5	0	0	0	0	0	0.25	6	3	0	0	0	1	0	0	0	1	0	0	0	0	0	4	0	0	0	0				IO54				OP42						mpnng00741||mpnng24235||mpnng29332||mpnng30096
E0157	114309	114309	E	1	41	0	0	0	0	0	0	0	0	0	0	6	3	0	0	0	1	0	0	0	1	0	0	0	0	0	4	0	0	0	0				IO54				OP42						mpnng00741||mpnng24235||mpnng29332||mpnng30096
N0157	114310	114377	N	68	149.176	38	0.559	100	0.559	0.132	0.088	0.074	0.074	0.029	0.787	7	3	0	0	0	1	0	0	0	1	0	0	0	0	0	5	0	0	0	0				IO54				OP42						mpnng00741||mpnng05527||mpnng24235||mpnng29332||mpnng30096
E0158	114378	114410	E	33	23.515	9	0.273	100	0.273	0.03	0.061	0.03	0	0	0.273	9	4	1	0	0	1	0	0	0	1	0	0	0	0	0	6	0	0	0	0	TSS00082			IO54				OP42						mpnng00741||mpnng05527||mpnng19113||mpnng24235||mpnng29332||mpnng30096
N0158	114411	114414	N	4	99.75	2	0.5	100	0.5	0	0	0	0	0	0.25	7	4	1	0	0	1	0	0	0	1	0	0	0	0	0	4	0	0	0	0	TSS00082			IO54				OP42						mpnng00741||mpnng19113||mpnng24235||mpnng30096
E0159	114415	114417	E	3	173.667	2	0.667	100	0.667	0	0	0	0	0	0.333	7	4	1	0	0	1	0	0	0	1	0	0	0	0	0	4	0	0	0	0	TSS00082			IO54				OP42						mpnng00741||mpnng19113||mpnng24235||mpnng30096
N0159	114418	115004	N	587	3685.42	428	0.729	61.945	0.729	0.436	0.346	0.308	0.239	0.15	2.236	21	6	1	0	2	1	0	0	0	1	0	4	0	0	0	12	0	0	0	0	TSS00727		MPN092||MPN093	IO54				OP42		POD114572_1||POD114770_1||POD197968_1||POD498688_1				mpnng00741||mpnng00742||mpnng05528||mpnng19112||mpnng19113||mpnng24231||mpnng24232||mpnng24233||mpnng24235||mpnng29330||mpnng29331||mpnng30096
E0160	115005	115036	E	32	36.5	8	0.25	100	0.25	0.062	0.031	0.031	0.031	0	0.328	5	3	0	0	2	0	0	0	0	1	0	0	0	0	0	2	0	0	0	0			MPN092||MPN093					OP42						mpnng24231||mpnng30096
N0160	115037	115040	N	4	87.25	1	0.25	100	0.25	0	0.5	0.25	0	0	1	5	3	0	0	2	0	0	0	0	1	0	0	0	0	0	2	0	0	0	0			MPN092||MPN093					OP42						mpnng24231||mpnng30096
E0161	115041	115041	E	1	105	0	0	0	0	0	0	0	0	0	0	5	3	0	0	2	0	0	0	0	1	0	0	0	0	0	2	0	0	0	0			MPN092||MPN093					OP42						mpnng24231||mpnng30096
N0161	115042	115138	N	97	554.33	71	0.732	79.167	0.732	0.402	0.32	0.216	0.237	0.144	2.031	6	3	0	0	2	0	0	0	0	1	0	0	0	0	0	3	0	0	0	0			MPN092||MPN093					OP42						mpnng24230||mpnng24231||mpnng30096
E0162	115139	115167	E	29	38.31	8	0.276	100	0.276	0	0.034	0.034	0	0	0.224	4	3	0	0	1	0	0	0	0	1	0	0	0	0	0	2	0	0	0	0			MPN093					OP42						mpnng24230||mpnng30096
N0162	115168	115179	N	12	26.75	6	0.5	100	0.5	0.083	0	0	0.083	0	0.5	4	3	0	0	1	0	0	0	0	1	0	0	0	0	0	2	0	0	0	0			MPN093					OP42						mpnng24230||mpnng30096
E0163	115180	115182	E	3	55	2	0.667	100	0.667	0.333	0	0	0	0	0.667	4	3	0	0	1	0	0	0	0	1	0	0	0	0	0	2	0	0	0	0			MPN093					OP42						mpnng24230||mpnng30096
N0163	115183	115187	N	5	78.6	1	0.2	100	0.2	0	0	0	0	0	0.1	5	3	0	0	1	0	0	0	0	1	0	0	0	0	0	3	0	0	0	0			MPN093					OP42						mpnng24230||mpnng29329||mpnng30096
E0164	115188	115190	E	3	212	1	0.333	100	0.333	0	0	0	0	0	0.167	5	3	0	0	1	0	0	0	0	1	0	0	0	0	0	3	0	0	0	0			MPN093					OP42						mpnng24230||mpnng29329||mpnng30096
N0164	115191	115195	N	5	307	1	0.2	100	0.2	0.2	0.2	0.2	0.2	0.2	1.4	5	3	0	0	1	0	0	0	0	1	0	0	0	0	0	3	0	0	0	0			MPN093					OP42						mpnng24230||mpnng29329||mpnng30096
E0165	115196	115196	E	1	300	1	1	0	1	1	1	1	0	0	4	5	3	0	0	1	0	0	0	0	1	0	0	0	0	0	3	0	0	0	0			MPN093					OP42						mpnng24230||mpnng29329||mpnng30096
N0165	115197	115197	N	1	502	0	0	0	0	0	0	0	0	0	0	5	3	0	0	1	0	0	0	0	1	0	0	0	0	0	3	0	0	0	0			MPN093					OP42						mpnng24230||mpnng29329||mpnng30096
E0166	115198	115203	E	6	961.167	4	0.667	100	0.667	0.167	0.333	0.167	0.167	0	1.417	5	3	0	0	1	0	0	0	0	1	0	0	0	0	0	3	0	0	0	0			MPN093					OP42						mpnng24230||mpnng29329||mpnng30096
N0166	115204	115259	N	56	4105.3	36	0.643	50.909	0.643	0.446	0.375	0.321	0.179	0.161	2.143	5	3	0	0	1	0	0	0	0	1	0	0	0	0	0	3	0	0	0	0			MPN093					OP42						mpnng24230||mpnng29329||mpnng30096
E0167	115260	115260	E	1	132	0	0	0	0	0	0	0	0	0	0	4	3	0	0	1	0	0	0	0	1	0	0	0	0	0	2	0	0	0	0			MPN093					OP42						mpnng24230||mpnng30096
N0167	115261	115262	N	2	128	0	0	100	0	0	0	0	0	0	0	4	3	0	0	1	0	0	0	0	1	0	0	0	0	0	2	0	0	0	0			MPN093					OP42						mpnng24230||mpnng30096
E0168	115263	115303	E	41	26.463	10	0.244	100	0.244	0.024	0	0.024	0.024	0	0.232	5	4	0	0	1	0	0	0	0	1	0	1	0	0	0	2	0	0	0	0			MPN093					OP42		POD115320_1				mpnng24230||mpnng30096
N0168	115304	115321	N	18	37.778	9	0.5	100	0.5	0.222	0.111	0	0.056	0	0.694	5	4	0	0	1	0	0	0	0	1	0	1	0	0	0	2	0	0	0	0			MPN093					OP42		POD115320_1				mpnng24230||mpnng30096
E0169	115322	115328	E	7	145.714	1	0.143	100	0.143	0.143	0	0	0	0	0.214	4	3	0	0	1	0	0	0	0	1	0	0	0	0	0	2	0	0	0	0			MPN093					OP42						mpnng24230||mpnng30096
N0169	115329	115505	N	177	246.107	107	0.605	91.477	0.605	0.215	0.209	0.175	0.113	0.062	1.277	7	3	0	0	1	0	0	0	0	1	0	0	0	0	0	5	0	0	0	0			MPN093					OP42						mpnng05532||mpnng19109||mpnng24228||mpnng24229||mpnng30096
E0170	115506	115540	E	35	15.943	8	0.229	100	0.229	0.057	0.029	0	0	0	0.2	6	3	0	0	1	0	0	0	0	1	0	0	0	0	0	4	0	0	0	0			MPN093					OP42						mpnng05532||mpnng19109||mpnng24228||mpnng30096
N0170	115541	115596	N	56	143.143	36	0.643	80	0.643	0.232	0.196	0.161	0.071	0.018	1.152	7	3	0	0	1	0	0	0	0	1	0	0	0	0	0	5	0	0	0	0			MPN093					OP42						mpnng05532||mpnng19109||mpnng24228||mpnng29327||mpnng30096
E0171	115597	115640	E	44	321.682	7	0.159	100	0.159	0.045	0.068	0.045	0.045	0.045	0.398	9	4	0	0	1	0	0	0	0	1	0	1	0	0	0	6	0	0	0	0			MPN093					OP42		POD567954_1				mpnng05532||mpnng05533||mpnng19109||mpnng24228||mpnng29327||mpnng30096
N0171	115641	115705	N	65	3815.34	51	0.785	65.625	0.785	0.446	0.385	0.415	0.308	0.2	2.662	9	3	0	0	1	0	0	0	0	1	0	0	0	0	0	7	0	0	0	0			MPN093					OP42						mpnng05533||mpnng10603||mpnng19109||mpnng24228||mpnng29326||mpnng29327||mpnng30096
E0172	115706	115728	E	23	57.522	7	0.304	100	0.304	0.087	0.043	0.087	0	0	0.413	7	3	0	0	1	0	0	0	0	1	0	0	0	0	0	5	0	0	0	0			MPN093					OP42						mpnng05533||mpnng10603||mpnng19109||mpnng29326||mpnng30096
N0172	115729	116240	N	512	505.832	353	0.689	93.346	0.689	0.289	0.258	0.207	0.156	0.1	1.614	24	5	0	0	1	0	0	0	2	1	0	0	1	0	0	19	0	0	0	0			MPN093				NA047||NA048	OP42			TATA810			mpnng00744||mpnng00745||mpnng00748||mpnng05533||mpnng05535||mpnng05536||mpnng10603||mpnng10604||mpnng10606||mpnng19104||mpnng19106||mpnng19108||mpnng24226||mpnng24227||mpnng29323||mpnng29324||mpnng29325||mpnng29326||mpnng30096
E0173	116241	116242	E	2	41.5	0	0	100	0	0	0	0	0	0	0	4	2	0	0	0	0	0	0	1	0	0	0	0	0	0	3	0	0	0	0							NA048							mpnng00748||mpnng10606||mpnng30096
N0173	116243	116536	N	294	196.796	181	0.616	99.659	0.616	0.173	0.126	0.112	0.068	0.031	0.942	16	8	2	0	1	0	0	0	2	1	0	2	2	0	0	5	0	0	0	1	TSS00083||TSS00084		MPN094				NA048||NA049	OP43		POD116314_1||POD129482_1	TATA103||TATA104			mpnng00748||mpnng10606||mpnng10607||mpnng10608||mpnng30096
E0174	116537	116554	E	18	28.444	8	0.444	100	0.444	0.111	0.056	0.056	0.056	0	0.583	5	3	0	0	1	0	0	0	0	1	0	0	0	0	0	3	0	0	0	0			MPN094					OP43						mpnng10608||mpnng10609||mpnng30096
N0174	116555	116557	N	3	67.667	0	0	100	0	0	0	0	0	0	0	4	3	0	0	1	0	0	0	0	1	0	0	0	0	0	2	0	0	0	0			MPN094					OP43						mpnng10609||mpnng30096
E0175	116558	116559	E	2	77.5	1	0.5	100	0.5	0	0	0	0	0	0.25	4	3	0	0	1	0	0	0	0	1	0	0	0	0	0	2	0	0	0	0			MPN094					OP43						mpnng10609||mpnng30096
N0175	116560	117842	N	1283	1718.35	900	0.701	86.817	0.701	0.343	0.312	0.253	0.208	0.113	1.915	49	8	0	3	1	0	0	0	8	1	0	4	2	0	0	29	0	0	1	0		TTS68||TTS69||TTS70	MPN094				NA050||NA051||NA052||NA053||NA054||NA055||NA056||NA057	OP43		POD117399_1||POD117532_1||POD170186_1||POD441713_1	TATA105||TATA811			mpnng00751||mpnng00753||mpnng00754||mpnng00755||mpnng00756||mpnng05540||mpnng05541||mpnng05543||mpnng05544||mpnng05545||mpnng10609||mpnng10611||mpnng10612||mpnng10614||mpnng19094||mpnng19095||mpnng19096||mpnng19097||mpnng19098||mpnng19099||mpnng24216||mpnng24219||mpnng24221||mpnng24222||mpnng24223||mpnng29314||mpnng29316||mpnng29317||mpnng30096
E0176	117843	117874	E	32	53.219	6	0.188	100	0.188	0.031	0.031	0.062	0	0	0.25	5	2	0	0	0	0	0	0	1	0	0	0	0	0	0	4	0	0	0	0							NA057							mpnng00756||mpnng24216||mpnng29314||mpnng30096
N0176	117875	118222	N	348	10051.7	309	0.888	26.225	0.888	0.724	0.675	0.618	0.526	0.394	4.216	36	5	3	0	0	0	0	0	6	0	0	11	2	0	0	14	0	0	0	0	TSS00568||TSS00569||TSS00728						NA057||NA058||NA059||NA060||NA061||NA062			POD117962_1||POD117988_1||POD118008_1||POD118026_1||POD118148_1||POD118162_1||POD118167_1||POD118192_1||POD118222_1||POD118254_1||POD118256_1	TATA106||TATA812			mpnng00756||mpnng00758||mpnng05546||mpnng10616||mpnng10617||mpnng10618||mpnng19091||mpnng24214||mpnng24216||mpnng29310||mpnng29312||mpnng29313||mpnng29314||mpnng30096
E0177	118223	119073	E	851	17.912	86	0.101	0	0.101	0.008	0.011	0.025	0.026	0.024	0.182	48	6	3	0	0	0	0	0	0	1	0	10	0	1	0	32	0	0	0	1	TSS00569||TSS00570||TSS00571							OP44		POD118254_1||POD118256_1||POD118260_1||POD118262_1||POD118262_2||POD118268_1||POD118273_1||POD118288_1||POD118308_1||POD118580_1		Mpnr01		mpnng00758||mpnng00760||mpnng00762||mpnng00765||mpnng00766||mpnng00768||mpnng05548||mpnng05549||mpnng05550||mpnng05551||mpnng05552||mpnng05553||mpnng10620||mpnng10621||mpnng10622||mpnng10624||mpnng19088||mpnng19089||mpnng19090||mpnng19091||mpnng24208||mpnng24210||mpnng24211||mpnng24213||mpnng24214||mpnng29305||mpnng29306||mpnng29307||mpnng29308||mpnng29309||mpnng29310||mpnng30096
N0177	119074	119076	N	3	121	2	0.667	0	0.667	0	0	0	0	0.333	0.667	5	3	0	0	0	0	0	0	0	1	0	0	0	1	0	3	0	0	0	0								OP44				Mpnr01		mpnng10624||mpnng24208||mpnng30096
E0178	119077	119830	E	754	62.844	98	0.13	0	0.13	0.017	0.017	0.023	0.024	0.023	0.204	41	7	1	0	0	1	0	0	0	1	0	6	1	1	0	30	0	0	0	0	TSS00729			IO444				OP44		POD119465_1||POD119492_1||POD119510_1||POD119527_1||POD119670_1||POD119768_1	TATA813	Mpnr01		mpnng00770||mpnng00771||mpnng00772||mpnng00773||mpnng00774||mpnng00775||mpnng05554||mpnng05555||mpnng05556||mpnng05557||mpnng05558||mpnng10624||mpnng10626||mpnng10628||mpnng10629||mpnng10630||mpnng19086||mpnng19087||mpnng24202||mpnng24204||mpnng24205||mpnng24207||mpnng24208||mpnng29298||mpnng29299||mpnng29300||mpnng29301||mpnng29303||mpnng29304||mpnng30096
N0178	119831	119834	N	4	48.25	1	0.25	0	0.25	0	0	0.25	0	0	0.5	8	4	0	0	0	1	0	0	0	1	0	0	1	0	0	5	0	0	0	0				IO444				OP44			TATA813			mpnng00775||mpnng05558||mpnng24202||mpnng29298||mpnng30096
E0179	119835	123072	E	3238	16.467	350	0.108	0	0.108	0.018	0.027	0.023	0.03	0.025	0.218	115	6	0	0	0	2	0	0	0	1	0	10	3	2	0	97	0	0	0	0				IO444||IO445				OP44		POD120050_1||POD120066_1||POD121061_1||POD121536_1||POD122207_1||POD122648_1||POD122744_1||POD122746_1||POD122762_1||POD123024_1	TATA107||TATA814||TATA815	Mpnr02||Mpnr03		mpnng00775||mpnng00777||mpnng00778||mpnng00780||mpnng00781||mpnng00782||mpnng00785||mpnng00787||mpnng00788||mpnng00789||mpnng00790||mpnng00791||mpnng00793||mpnng00796||mpnng00798||mpnng00799||mpnng00800||mpnng00802||mpnng00803||mpnng05558||mpnng05560||mpnng05562||mpnng05564||mpnng05565||mpnng05566||mpnng05569||mpnng05570||mpnng05571||mpnng05572||mpnng05573||mpnng05574||mpnng05575||mpnng05576||mpn…
N0179	123073	127397	N	4325	10469.6	3916	0.905	6.314	0.905	0.724	0.674	0.609	0.491	0.361	4.107	158	14	6	4	3	1	0	1	3	4	0	18	9	1	1	104	0	0	1	2	TSS00085||TSS00086||TSS00731||TSS00732||TSS00733||TSS00734	TTS71||TTS72||TTS73||TTS74	MPN095||MPN097||MPN098	IO56		ncMPN246	NA063||NA064||NA065	OP45||OP46||OP1018||OP44		POD123232_1||POD123396_1||POD123408_1||POD123934_1||POD124106_1||POD124346_1||POD124780_1||POD124788_1||POD124795_1||POD124800_1||POD124805_1||POD124808_1||POD124830_1||POD124836_1||POD124855_1||POD124952_1||POD126516_1||POD127420_1	TATA108||TATA109||TATA110||TATA111||TATA112||TATA113||TATA816||TATA817||TATA818	Mpnr03	RBS24	mpnng00803||mpnng00804||mpnng00805||mpnng00806||mpnng00807||mpnng00808||mpnng00809||mpnng00810||mpnng00811||mpnng00815||mpnng00816||mpnng00820||mpnng00821||mpnng00822||mpnng00825||mpnng00827||mpnng00828||mpnng05585||mpnng05587||mpnng05589||mpnng05590||mpnng05591||mpnng05594||mpnng05595||mpnng05596||mpnng05597||mpnng05601||mpnng05602||mpnng05603||mpnng05604||mpnng05605||mpnng05607||mpnng05608||mpn…
E0180	127398	127402	E	5	72.4	4	0.8	100	0.8	0.4	0.4	0.4	0	0.2	2	4	2	0	0	0	0	0	0	0	0	0	1	0	0	0	3	0	0	0	0										POD127420_1				mpnng19036||mpnng24153||mpnng30096
N0180	127403	127404	N	2	59	0	0	100	0	0	0	0	0	0	0	4	2	0	0	0	0	0	0	0	0	0	1	0	0	0	3	0	0	0	0										POD127420_1				mpnng19036||mpnng24153||mpnng30096
E0181	127405	127415	E	11	59.727	5	0.455	100	0.455	0	0	0	0	0	0.227	5	3	0	0	0	0	0	0	1	0	0	1	0	0	0	3	0	0	0	0							NA066			POD127420_1				mpnng19036||mpnng24153||mpnng30096
N0181	127416	127418	N	3	31.333	1	0.333	100	0.333	0	0	0.333	0.333	0	1.333	3	2	0	0	0	0	0	0	1	0	0	0	0	0	0	2	0	0	0	0							NA066							mpnng24153||mpnng30096
E0182	127419	127425	E	7	32.857	1	0.143	100	0.143	0.143	0	0.286	0	0	0.643	3	2	0	0	0	0	0	0	1	0	0	0	0	0	0	2	0	0	0	0							NA066							mpnng24153||mpnng30096
N0182	127426	127428	N	3	48	1	0.333	100	0.333	0	0	0	0	0	0.167	3	2	0	0	0	0	0	0	1	0	0	0	0	0	0	2	0	0	0	0							NA066							mpnng24153||mpnng30096
E0183	127429	127437	E	9	54.222	4	0.444	100	0.444	0.111	0.222	0.111	0.111	0	0.944	2	2	0	0	0	0	0	0	1	0	0	0	0	0	0	1	0	0	0	0							NA066							mpnng30096
N0183	127438	127525	N	88	290.159	54	0.614	88.506	0.614	0.205	0.205	0.136	0.08	0.023	1.102	3	2	0	0	0	0	0	0	1	0	0	0	0	0	0	2	0	0	0	0							NA066							mpnng10669||mpnng30096
E0184	127526	127528	E	3	46	2	0.667	100	0.667	0	0	0	0	0	0.333	2	2	0	0	0	0	0	0	1	0	0	0	0	0	0	1	0	0	0	0							NA066							mpnng30096
N0184	127529	127531	N	3	29.667	0	0	100	0	0	0	0.333	0	0	0.5	2	2	0	0	0	0	0	0	1	0	0	0	0	0	0	1	0	0	0	0							NA066							mpnng30096
E0185	127532	127537	E	6	31.5	0	0	100	0	0	0	0	0	0	0	2	2	0	0	0	0	0	0	1	0	0	0	0	0	0	1	0	0	0	0							NA066							mpnng30096
N0185	127538	127692	N	155	90.155	86	0.555	99.351	0.555	0.123	0.103	0.116	0.058	0.026	0.819	4	2	0	0	0	0	0	0	1	0	0	0	0	0	0	3	0	0	0	0							NA066							mpnng00831||mpnng10670||mpnng30096
E0186	127693	127710	E	18	49.389	5	0.278	100	0.278	0.389	0.167	0.056	0	0	0.778	4	2	0	0	0	0	0	0	1	0	0	0	0	0	0	3	0	0	0	0							NA066							mpnng00831||mpnng10670||mpnng30096
N0186	127711	127941	N	231	497.19	155	0.671	89.565	0.671	0.312	0.299	0.203	0.186	0.113	1.736	13	5	1	0	0	0	0	0	2	0	0	1	2	0	0	7	0	0	0	0	TSS00088						NA066||NA067			POD127768_1	TATA819||TATA820			mpnng00831||mpnng10670||mpnng19034||mpnng24150||mpnng24151||mpnng29256||mpnng30096
E0187	127942	128142	E	201	31.577	47	0.234	100	0.234	0.045	0.045	0.035	0.02	0.01	0.308	16	7	1	0	1	0	0	0	0	1	0	1	2	0	0	9	0	0	0	1	TSS00088		MPN099					OP47		POD246252_1	TATA819||TATA820			mpnng00832||mpnng10672||mpnng19032||mpnng19033||mpnng19034||mpnng24150||mpnng29255||mpnng29256||mpnng30096
N0187	128143	128275	N	133	147.18	71	0.534	93.939	0.534	0.188	0.135	0.12	0.12	0.083	1.094	9	3	0	0	1	0	0	0	0	1	0	0	0	0	0	7	0	0	0	0			MPN099					OP47						mpnng00832||mpnng10672||mpnng10673||mpnng19031||mpnng19032||mpnng29255||mpnng30096
E0188	128276	128292	E	17	23.588	5	0.294	100	0.294	0.059	0.118	0.059	0	0	0.412	6	3	0	0	1	0	0	0	0	1	0	0	0	0	0	4	0	0	0	0			MPN099					OP47						mpnng10673||mpnng19031||mpnng29255||mpnng30096
N0188	128293	128297	N	5	32.2	2	0.4	100	0.4	0	0	0	0	0	0.2	6	3	0	0	1	0	0	0	0	1	0	0	0	0	0	4	0	0	0	0			MPN099					OP47						mpnng10673||mpnng19031||mpnng29255||mpnng30096
E0189	128298	128299	E	2	36.5	2	1	100	1	0	0	0	0	0	0.5	6	3	0	0	1	0	0	0	0	1	0	0	0	0	0	4	0	0	0	0			MPN099					OP47						mpnng10673||mpnng19031||mpnng29255||mpnng30096
N0189	128300	128308	N	9	32.444	3	0.333	100	0.333	0	0.111	0.111	0.111	0.111	0.778	6	3	0	0	1	0	0	0	0	1	0	0	0	0	0	4	0	0	0	0			MPN099					OP47						mpnng10673||mpnng19031||mpnng29255||mpnng30096
E0190	128309	128468	E	160	46.938	28	0.175	100	0.175	0.062	0.062	0.031	0.038	0.006	0.341	7	3	0	0	1	0	0	0	0	1	0	0	0	0	0	5	0	0	0	0			MPN099					OP47						mpnng00834||mpnng10673||mpnng19030||mpnng19031||mpnng30096
N0190	128469	128516	N	48	193.271	26	0.542	80.851	0.542	0.188	0.125	0.188	0.083	0	1.031	9	3	0	0	1	0	0	0	0	1	0	0	0	0	0	7	0	0	0	0			MPN099					OP47						mpnng00834||mpnng10673||mpnng10674||mpnng19030||mpnng29253||mpnng29254||mpnng30096
E0191	128517	128676	E	160	20.35	26	0.162	100	0.162	0.05	0.019	0.012	0.038	0.012	0.256	8	3	0	0	1	0	0	0	0	1	0	0	0	0	0	6	0	0	0	0			MPN099					OP47						mpnng00834||mpnng10675||mpnng19030||mpnng29252||mpnng29253||mpnng30096
N0191	128677	128745	N	69	1925.04	37	0.536	100	0.536	0.203	0.203	0.203	0.203	0.101	1.486	6	3	0	0	1	0	0	0	0	1	0	0	0	0	0	4	0	0	0	0			MPN099					OP47						mpnng10675||mpnng19029||mpnng29252||mpnng30096
E0192	128746	128757	E	12	96.25	4	0.333	100	0.333	0.167	0.083	0	0	0.167	0.583	6	3	0	0	1	0	0	0	0	1	0	0	0	0	0	4	0	0	0	0			MPN099					OP47						mpnng10675||mpnng19029||mpnng29252||mpnng30096
N0192	128758	128821	N	64	593.406	41	0.641	98.413	0.641	0.312	0.281	0.266	0.219	0.125	1.875	8	3	0	0	1	0	0	0	0	1	0	0	0	0	0	6	0	0	0	0			MPN099					OP47						mpnng10675||mpnng19028||mpnng19029||mpnng24147||mpnng29252||mpnng30096
E0193	128822	128945	E	124	36.452	27	0.218	100	0.218	0.056	0.04	0.024	0	0.008	0.25	9	3	0	0	1	0	0	0	0	1	0	0	0	0	0	7	0	0	0	0			MPN099					OP47						mpnng10675||mpnng10676||mpnng19028||mpnng24147||mpnng29251||mpnng29252||mpnng30096
N0193	128946	129003	N	58	343.914	28	0.483	87.719	0.483	0.172	0.172	0.138	0.052	0	0.897	9	4	0	0	1	0	0	0	0	1	0	2	0	0	0	5	0	0	0	0			MPN099					OP47		POD128998_1||POD129012_1				mpnng10676||mpnng19028||mpnng24146||mpnng24147||mpnng30096
E0194	129004	129010	E	7	71	4	0.571	100	0.571	0.286	0.286	0.143	0	0.143	1.214	6	3	0	0	1	0	0	0	0	1	0	0	0	0	0	4	0	0	0	0			MPN099					OP47						mpnng10676||mpnng19028||mpnng24146||mpnng30096
N0194	129011	129011	N	1	79	0	0	0	0	0	0	0	0	0	0	6	3	0	0	1	0	0	0	0	1	0	0	0	0	0	4	0	0	0	0			MPN099					OP47						mpnng10676||mpnng19028||mpnng24146||mpnng30096
E0195	129012	129013	E	2	80.5	0	0	100	0	0	0	0	0	0	0	6	3	0	0	1	0	0	0	0	1	0	0	0	0	0	4	0	0	0	0			MPN099					OP47						mpnng10676||mpnng19028||mpnng24146||mpnng30096
N0195	129014	129024	N	11	195.182	4	0.364	90	0.364	0.273	0.273	0	0	0	0.727	6	3	0	0	1	0	0	0	0	1	0	0	0	0	0	4	0	0	0	0			MPN099					OP47						mpnng10676||mpnng19028||mpnng24146||mpnng30096
E0196	129025	129031	E	7	187.286	6	0.857	100	0.857	0.286	0.286	0.286	0.143	0.143	1.857	6	3	0	0	1	0	0	0	0	1	0	0	0	0	0	4	0	0	0	0			MPN099					OP47						mpnng10676||mpnng19028||mpnng24146||mpnng30096
N0196	129032	129032	N	1	161	0	0	0	0	0	0	0	0	0	0	6	3	0	0	1	0	0	0	0	1	0	0	0	0	0	4	0	0	0	0			MPN099					OP47						mpnng10676||mpnng19028||mpnng24146||mpnng30096
E0197	129033	129042	E	10	190.9	1	0.1	100	0.1	0	0	0	0	0	0.05	6	3	0	0	1	0	0	0	0	1	0	0	0	0	0	4	0	0	0	0			MPN099					OP47						mpnng10676||mpnng19028||mpnng24146||mpnng30096
N0197	129043	129046	N	4	192.5	1	0.25	100	0.25	0	0	0	0	0	0.125	6	3	0	0	1	0	0	0	0	1	0	0	0	0	0	4	0	0	0	0			MPN099					OP47						mpnng10676||mpnng19028||mpnng24146||mpnng30096
E0198	129047	129050	E	4	124.25	0	0	100	0	0	0	0	0	0	0	6	3	0	0	1	0	0	0	0	1	0	0	0	0	0	4	0	0	0	0			MPN099					OP47						mpnng10676||mpnng19028||mpnng24146||mpnng30096
N0198	129051	129305	N	255	928.043	186	0.729	94.094	0.729	0.416	0.322	0.298	0.224	0.173	2.169	13	4	0	0	1	0	0	0	1	1	0	0	0	0	0	10	0	0	0	0			MPN099				NA068	OP47						mpnng05624||mpnng10676||mpnng10678||mpnng19027||mpnng19028||mpnng24145||mpnng24146||mpnng29248||mpnng29250||mpnng30096
E0199	129306	129325	E	20	126.9	6	0.3	100	0.3	0.05	0.1	0.1	0.1	0.05	0.7	5	2	0	0	0	0	0	0	1	0	0	0	0	0	0	4	0	0	0	0							NA068							mpnng05624||mpnng10678||mpnng19027||mpnng30096
N0199	129326	129379	N	54	723.87	34	0.63	98.113	0.63	0.444	0.37	0.315	0.222	0.13	2.176	4	2	0	0	0	0	0	0	1	0	0	0	0	0	0	3	0	0	0	0							NA068							mpnng05624||mpnng10678||mpnng30096
E0200	129380	129453	E	74	44.419	15	0.203	100	0.203	0.041	0.041	0.014	0	0.014	0.216	3	2	0	0	0	0	0	0	1	0	0	0	0	0	0	2	0	0	0	0							NA068							mpnng05624||mpnng30096
N0200	129454	129509	N	56	502.679	36	0.643	98.182	0.643	0.375	0.268	0.321	0.196	0.179	2.018	2	2	0	0	0	0	0	0	1	0	0	0	0	0	0	1	0	0	0	0							NA068							mpnng30096
E0201	129510	129510	E	1	58	1	1	0	1	1	0	0	0	0	1.5	2	2	0	0	0	0	0	0	1	0	0	0	0	0	0	1	0	0	0	0							NA068							mpnng30096
N0201	129511	129587	N	77	107.481	47	0.61	100	0.61	0.156	0.156	0.078	0.091	0.039	0.955	7	5	2	0	0	0	0	0	1	0	0	1	1	0	0	2	0	0	0	0	TSS00089||TSS00090						NA068			POD169203_1	TATA114			mpnng05626||mpnng30096
E0202	129588	129611	E	24	552.125	6	0.25	100	0.25	0.125	0.125	0.125	0.125	0.083	0.896	8	6	2	0	1	0	0	0	0	1	0	1	0	0	0	2	0	0	0	1	TSS00089||TSS00090		MPN100					OP48		POD169203_1				mpnng05626||mpnng30096
N0202	129612	129688	N	77	5607.19	60	0.779	67.105	0.779	0.519	0.584	0.506	0.377	0.299	3.305	5	3	0	0	1	0	0	0	0	1	0	0	0	0	0	3	0	0	0	0			MPN100					OP48						mpnng05626||mpnng05627||mpnng30096
E0203	129689	129728	E	40	21.175	5	0.125	100	0.125	0.05	0.025	0	0	0	0.138	4	3	0	0	1	0	0	0	0	1	0	0	0	0	0	2	0	0	0	0			MPN100					OP48						mpnng05627||mpnng30096
N0203	129729	129787	N	59	96.085	39	0.661	100	0.661	0.119	0.102	0.085	0	0.034	0.712	6	3	0	0	1	0	0	0	0	1	0	0	0	0	0	4	0	0	0	0			MPN100					OP48						mpnng05627||mpnng05628||mpnng19025||mpnng30096
E0204	129788	129817	E	30	47.167	8	0.267	100	0.267	0.1	0.067	0.133	0.033	0.033	0.6	5	3	0	0	1	0	0	0	0	1	0	0	0	0	0	3	0	0	0	0			MPN100					OP48						mpnng05628||mpnng19025||mpnng30096
N0204	129818	129818	N	1	53	0	0	0	0	0	0	0	0	0	0	5	3	0	0	1	0	0	0	0	1	0	0	0	0	0	3	0	0	0	0			MPN100					OP48						mpnng05628||mpnng19025||mpnng30096
E0205	129819	129824	E	6	56.833	1	0.167	100	0.167	0	0	0	0	0	0.083	5	3	0	0	1	0	0	0	0	1	0	0	0	0	0	3	0	0	0	0			MPN100					OP48						mpnng05628||mpnng19025||mpnng30096
N0205	129825	129833	N	9	54.222	5	0.556	100	0.556	0.222	0.222	0.111	0	0	0.889	5	3	0	0	1	0	0	0	0	1	0	0	0	0	0	3	0	0	0	0			MPN100					OP48						mpnng05628||mpnng19025||mpnng30096
E0206	129834	129836	E	3	44.667	2	0.667	100	0.667	0.333	0	0	0	0	0.667	5	3	0	0	1	0	0	0	0	1	0	0	0	0	0	3	0	0	0	0			MPN100					OP48						mpnng05628||mpnng19025||mpnng30096
N0206	129837	130530	N	694	2229.84	508	0.732	95.671	0.732	0.388	0.354	0.297	0.248	0.167	2.216	47	11	2	2	2	0	0	0	3	2	0	4	2	0	2	26	0	0	1	1	TSS00091||TSS00869	TTS75||TTS76	MPN100||MPN101				NA069||NA070||NA071	OP48||OP49		POD129954_1||POD129960_1||POD129966_1||POD130563_1	TATA821||TATA822		RBS25||RBS26	mpnng00836||mpnng00840||mpnng05628||mpnng05631||mpnng05632||mpnng05634||mpnng05635||mpnng05636||mpnng10680||mpnng10681||mpnng10682||mpnng10683||mpnng10684||mpnng19020||mpnng19021||mpnng19022||mpnng19025||mpnng24138||mpnng24139||mpnng24140||mpnng29240||mpnng29241||mpnng29242||mpnng29243||mpnng29244||mpnng30096
E0207	130531	130534	E	4	64.25	3	0.75	100	0.75	0.5	0.25	0.25	0	0	1.5	6	4	0	0	1	0	0	0	0	1	0	1	0	0	0	3	0	0	0	0			MPN101					OP49		POD130563_1				mpnng05636||mpnng29240||mpnng30096
N0207	130535	130537	N	3	61.667	0	0	100	0	0	0	0	0	0	0	6	4	0	0	1	0	0	0	0	1	0	1	0	0	0	3	0	0	0	0			MPN101					OP49		POD130563_1				mpnng05636||mpnng29240||mpnng30096
E0208	130538	130578	E	41	132.732	11	0.268	100	0.268	0.073	0.098	0.098	0.049	0.049	0.598	5	4	0	0	1	0	0	0	0	1	0	1	0	0	0	2	0	0	0	0			MPN101					OP49		POD130563_1				mpnng05636||mpnng30096
N0208	130579	130643	N	65	2022.55	48	0.738	62.5	0.738	0.462	0.431	0.415	0.277	0.123	2.562	5	3	0	0	1	0	0	0	0	1	0	0	0	0	0	3	0	0	0	0			MPN101					OP49						mpnng05636||mpnng19019||mpnng30096
E0209	130644	130669	E	26	60.731	5	0.192	100	0.192	0.077	0.077	0.077	0.038	0.038	0.481	6	3	0	0	1	0	0	0	0	1	0	0	0	0	0	4	0	0	0	0			MPN101					OP49						mpnng05637||mpnng19019||mpnng29238||mpnng30096
N0209	130670	130677	N	8	53.75	4	0.5	100	0.5	0	0.125	0	0	0	0.375	6	3	0	0	1	0	0	0	0	1	0	0	0	0	0	4	0	0	0	0			MPN101					OP49						mpnng05637||mpnng19019||mpnng29238||mpnng30096
E0210	130678	130711	E	34	17.206	9	0.265	100	0.265	0.059	0.059	0.029	0	0.029	0.324	7	3	0	0	1	0	0	0	0	1	0	0	0	0	0	5	0	0	0	0			MPN101					OP49						mpnng05637||mpnng10685||mpnng19019||mpnng29238||mpnng30096
N0210	130712	130723	N	12	25.833	5	0.417	100	0.417	0.167	0.167	0	0	0	0.542	6	3	0	0	1	0	0	0	0	1	0	0	0	0	0	4	0	0	0	0			MPN101					OP49						mpnng05637||mpnng10685||mpnng19019||mpnng30096
E0211	130724	130822	E	99	19.101	30	0.303	100	0.303	0.03	0.03	0.03	0.02	0.01	0.308	6	3	0	0	1	0	0	0	0	1	0	0	0	0	0	4	0	0	0	0			MPN101					OP49						mpnng05637||mpnng10685||mpnng19019||mpnng30096
N0211	130823	130835	N	13	41	5	0.385	100	0.385	0	0	0	0	0	0.192	4	3	0	0	1	0	0	0	0	1	0	0	0	0	0	2	0	0	0	0			MPN101					OP49						mpnng29237||mpnng30096
E0212	130836	130837	E	2	32	2	1	100	1	0.5	0	0.5	0.5	0	2.75	4	3	0	0	1	0	0	0	0	1	0	0	0	0	0	2	0	0	0	0			MPN101					OP49						mpnng29237||mpnng30096
N0212	130838	130877	N	40	39.05	17	0.425	100	0.425	0.075	0.1	0.05	0.025	0.025	0.538	5	3	0	0	1	0	0	0	0	1	0	0	0	0	0	3	0	0	0	0			MPN101					OP49						mpnng05638||mpnng29237||mpnng30096
E0213	130878	130878	E	1	39	1	1	0	1	0	0	1	0	0	2	5	3	0	0	1	0	0	0	0	1	0	0	0	0	0	3	0	0	0	0			MPN101					OP49						mpnng05638||mpnng29237||mpnng30096
N0213	130879	130884	N	6	36.5	3	0.5	100	0.5	0.167	0	0	0	0.167	0.583	5	3	0	0	1	0	0	0	0	1	0	0	0	0	0	3	0	0	0	0			MPN101					OP49						mpnng05638||mpnng29237||mpnng30096
E0214	130885	130914	E	30	15.7	7	0.233	100	0.233	0	0	0.033	0	0	0.167	5	3	0	0	1	0	0	0	0	1	0	0	0	0	0	3	0	0	0	0			MPN101					OP49						mpnng05638||mpnng29237||mpnng30096
N0214	130915	130917	N	3	47.333	1	0.333	100	0.333	0	0	0	0	0	0.167	5	3	0	0	1	0	0	0	0	1	0	0	0	0	0	3	0	0	0	0			MPN101					OP49						mpnng05638||mpnng29237||mpnng30096
E0215	130918	130921	E	4	47.75	1	0.25	100	0.25	0	0	0	0	0	0.125	5	3	0	0	1	0	0	0	0	1	0	0	0	0	0	3	0	0	0	0			MPN101					OP49						mpnng05638||mpnng29237||mpnng30096
N0215	130922	130983	N	62	47.952	31	0.5	100	0.5	0.145	0.065	0.065	0.097	0.032	0.782	5	3	0	0	1	0	0	0	0	1	0	0	0	0	0	3	0	0	0	0			MPN101					OP49						mpnng05638||mpnng29237||mpnng30096
E0216	130984	130984	E	1	61	0	0	0	0	0	0	0	0	0	0	4	3	0	0	1	0	0	0	0	1	0	0	0	0	0	2	0	0	0	0			MPN101					OP49						mpnng05638||mpnng30096
N0216	130985	130992	N	8	57.5	2	0.25	100	0.25	0.125	0	0	0.125	0	0.5	4	3	0	0	1	0	0	0	0	1	0	0	0	0	0	2	0	0	0	0			MPN101					OP49						mpnng05638||mpnng30096
E0217	130993	131012	E	20	30.95	6	0.3	100	0.3	0.2	0.05	0.05	0.15	0	0.775	4	3	0	0	1	0	0	0	0	1	0	0	0	0	0	2	0	0	0	0			MPN101					OP49						mpnng05638||mpnng30096
N0217	131013	131016	N	4	43.25	1	0.25	100	0.25	0	0	0	0	0	0.125	4	3	0	0	1	0	0	0	0	1	0	0	0	0	0	2	0	0	0	0			MPN101					OP49						mpnng05638||mpnng30096
E0218	131017	131017	E	1	49	1	1	0	1	0	0	0	0	0	0.5	4	3	0	0	1	0	0	0	0	1	0	0	0	0	0	2	0	0	0	0			MPN101					OP49						mpnng05638||mpnng30096
N0218	131018	131057	N	40	92.825	20	0.5	100	0.5	0.075	0.125	0.1	0.125	0.025	0.875	4	3	0	0	1	0	0	0	0	1	0	0	0	0	0	2	0	0	0	0			MPN101					OP49						mpnng05638||mpnng30096
E0219	131058	131058	E	1	75	1	1	0	1	1	1	1	1	0	6	4	3	0	0	1	0	0	0	0	1	0	0	0	0	0	2	0	0	0	0			MPN101					OP49						mpnng05638||mpnng30096
N0219	131059	131192	N	134	297.993	82	0.612	98.496	0.612	0.306	0.246	0.187	0.104	0.037	1.384	4	3	0	0	1	0	0	0	0	1	0	0	0	0	0	2	0	0	0	0			MPN101					OP49						mpnng05638||mpnng30096
E0220	131193	131202	E	10	139.7	1	0.1	100	0.1	0.1	0.1	0	0.1	0	0.45	3	3	0	0	1	0	0	0	0	1	0	0	0	0	0	1	0	0	0	0			MPN101					OP49						mpnng30096
N0220	131203	131203	N	1	100	0	0	0	0	0	0	0	0	0	0	3	3	0	0	1	0	0	0	0	1	0	0	0	0	0	1	0	0	0	0			MPN101					OP49						mpnng30096
E0221	131204	131222	E	19	59.474	8	0.421	100	0.421	0.105	0.105	0.105	0.053	0.053	0.737	3	3	0	0	1	0	0	0	0	1	0	0	0	0	0	1	0	0	0	0			MPN101					OP49						mpnng30096
N0221	131223	131225	N	3	28	1	0.333	100	0.333	0	0	0	0	0	0.167	3	3	0	0	1	0	0	0	0	1	0	0	0	0	0	1	0	0	0	0			MPN101					OP49						mpnng30096
E0222	131226	131344	E	119	20.21	28	0.235	100	0.235	0.034	0.017	0.008	0.034	0	0.248	5	3	0	0	1	0	0	0	0	1	0	0	0	0	0	3	0	0	0	0			MPN101					OP49						mpnng10686||mpnng24135||mpnng30096
N0222	131345	131351	N	7	26.857	4	0.571	100	0.571	0	0.143	0	0	0	0.429	5	3	0	0	1	0	0	0	0	1	0	0	0	0	0	3	0	0	0	0			MPN101					OP49						mpnng10686||mpnng24135||mpnng30096
E0223	131352	131411	E	60	13.833	13	0.217	100	0.217	0.017	0.017	0.017	0.017	0	0.2	6	3	0	0	1	0	0	0	0	1	0	0	0	0	0	4	0	0	0	0			MPN101					OP49						mpnng10686||mpnng24134||mpnng24135||mpnng30096
N0223	131412	131415	N	4	23.75	0	0	100	0	0	0	0	0	0	0	5	3	0	0	1	0	0	0	0	1	0	0	0	0	0	3	0	0	0	0			MPN101					OP49						mpnng10686||mpnng24134||mpnng30096
E0224	131416	131419	E	4	24.5	3	0.75	100	0.75	0	0	0	0	0	0.375	5	3	0	0	1	0	0	0	0	1	0	0	0	0	0	3	0	0	0	0			MPN101					OP49						mpnng10686||mpnng24134||mpnng30096
N0224	131420	131420	N	1	30	0	0	0	0	0	0	0	0	0	0	5	3	0	0	1	0	0	0	0	1	0	0	0	0	0	3	0	0	0	0			MPN101					OP49						mpnng10686||mpnng24134||mpnng30096
E0225	131421	131421	E	1	32	0	0	0	0	0	0	0	0	0	0	5	3	0	0	1	0	0	0	0	1	0	0	0	0	0	3	0	0	0	0			MPN101					OP49						mpnng10686||mpnng24134||mpnng30096
N0225	131422	131510	N	89	2206.45	62	0.697	88.636	0.697	0.371	0.315	0.292	0.157	0.101	1.888	5	3	0	0	1	0	0	0	0	1	0	0	0	0	0	3	0	0	0	0			MPN101					OP49						mpnng10686||mpnng24134||mpnng30096
E0226	131511	131513	E	3	177.667	0	0	100	0	0	0	0	0	0	0	5	3	0	0	1	0	0	0	0	1	0	0	0	0	0	3	0	0	0	0			MPN101					OP49						mpnng10686||mpnng24134||mpnng30096
N0226	131514	131516	N	3	97.667	0	0	100	0	0.333	0	0	0	0	0.333	5	3	0	0	1	0	0	0	0	1	0	0	0	0	0	3	0	0	0	0			MPN101					OP49						mpnng10686||mpnng24134||mpnng30096
E0227	131517	131528	E	12	73.833	7	0.583	100	0.583	0.167	0.083	0.083	0	0	0.667	5	3	0	0	1	0	0	0	0	1	0	0	0	0	0	3	0	0	0	0			MPN101					OP49						mpnng10686||mpnng24134||mpnng30096
N0227	131529	131648	N	120	8375.38	81	0.675	94.118	0.675	0.383	0.325	0.292	0.267	0.217	2.233	6	3	0	0	1	0	0	0	0	1	0	0	0	0	0	4	0	0	0	0			MPN101					OP49						mpnng10686||mpnng10687||mpnng24134||mpnng30096
E0228	131649	131690	E	42	15.048	8	0.19	100	0.19	0	0.071	0.048	0	0	0.238	4	3	0	0	1	0	0	0	0	1	0	0	0	0	0	2	0	0	0	0			MPN101					OP49						mpnng10687||mpnng30096
N0228	131691	131786	N	96	3447.57	78	0.812	100	0.812	0.51	0.438	0.438	0.312	0.26	2.896	7	4	0	0	1	0	0	0	1	1	0	0	0	0	0	4	0	0	0	0			MPN101				NA072	OP49						mpnng10687||mpnng24133||mpnng29234||mpnng30096
E0229	131787	131822	E	36	19.972	8	0.222	100	0.222	0.028	0.028	0.111	0	0	0.333	6	2	0	0	0	0	0	0	1	0	0	0	0	0	0	5	0	0	0	0							NA072							mpnng00842||mpnng19015||mpnng24133||mpnng29234||mpnng30096
N0229	131823	131858	N	36	42.556	18	0.5	100	0.5	0.083	0.028	0.028	0	0.028	0.431	7	2	0	0	0	0	0	0	1	0	0	0	0	0	0	6	0	0	0	0							NA072							mpnng00842||mpnng19015||mpnng24132||mpnng24133||mpnng29234||mpnng30096
E0230	131859	131868	E	10	70.6	5	0.5	100	0.5	0.3	0.3	0.1	0.1	0	1.2	5	2	0	0	0	0	0	0	1	0	0	0	0	0	0	4	0	0	0	0							NA072							mpnng00842||mpnng24132||mpnng29234||mpnng30096
N0230	131869	131870	N	2	94	0	0	100	0	0	0	0	0	0	0	5	2	0	0	0	0	0	0	1	0	0	0	0	0	0	4	0	0	0	0							NA072							mpnng00842||mpnng24132||mpnng29234||mpnng30096
E0231	131871	131874	E	4	94.25	2	0.5	100	0.5	0.25	0.25	0.25	0.25	0	1.625	5	2	0	0	0	0	0	0	1	0	0	0	0	0	0	4	0	0	0	0							NA072							mpnng00842||mpnng24132||mpnng29234||mpnng30096
N0231	131875	131875	N	1	94	0	0	0	0	0	0	1	0	0	1.5	5	2	0	0	0	0	0	0	1	0	0	0	0	0	0	4	0	0	0	0							NA072							mpnng00842||mpnng24132||mpnng29234||mpnng30096
E0232	131876	131901	E	26	69.577	7	0.269	100	0.269	0.077	0.115	0.077	0	0.038	0.481	5	2	0	0	0	0	0	0	1	0	0	0	0	0	0	4	0	0	0	0							NA072							mpnng00842||mpnng24132||mpnng29234||mpnng30096
N0232	131902	132091	N	190	4357.26	152	0.8	57.143	0.8	0.468	0.432	0.384	0.263	0.184	2.587	7	2	0	0	0	0	0	0	1	0	0	0	0	0	0	6	0	0	0	0							NA072							mpnng00842||mpnng24131||mpnng24132||mpnng29233||mpnng29234||mpnng30096
E0233	132092	132102	E	11	34.273	3	0.273	100	0.273	0	0	0	0	0	0.136	4	2	0	0	0	0	0	0	1	0	0	0	0	0	0	3	0	0	0	0							NA072							mpnng24131||mpnng29233||mpnng30096
N0233	132103	132103	N	1	33	0	0	0	0	0	0	0	0	0	0	3	2	0	0	0	0	0	0	1	0	0	0	0	0	0	2	0	0	0	0							NA072							mpnng24131||mpnng30096
E0234	132104	132106	E	3	43.333	1	0.333	100	0.333	0	0	0	0	0	0.167	4	2	0	0	0	0	0	0	1	0	0	0	0	0	0	3	0	0	0	0							NA072							mpnng00843||mpnng24131||mpnng30096
N0234	132107	132230	N	124	767.694	85	0.685	100	0.685	0.234	0.242	0.218	0.145	0.081	1.516	6	2	0	0	0	0	0	0	1	0	0	0	0	0	0	5	0	0	0	0							NA072							mpnng00843||mpnng19014||mpnng24131||mpnng29232||mpnng30096
E0235	132231	132270	E	40	21.35	10	0.25	100	0.25	0	0.05	0	0	0	0.175	6	2	0	0	0	0	0	0	1	0	0	0	0	0	0	5	0	0	0	0							NA072							mpnng00843||mpnng00844||mpnng24130||mpnng29230||mpnng30096
N0235	132271	132353	N	83	187.639	58	0.699	100	0.699	0.157	0.193	0.12	0.157	0.072	1.265	8	3	1	0	0	0	0	0	2	0	0	0	0	0	0	5	0	0	0	0	TSS00887						NA072||NA073							mpnng00844||mpnng05642||mpnng24130||mpnng29230||mpnng30096
E0236	132354	132365	E	12	30.5	6	0.5	100	0.5	0.083	0	0	0	0	0.333	5	2	0	0	0	0	0	0	1	0	0	0	0	0	0	4	0	0	0	0							NA073							mpnng00844||mpnng05642||mpnng29230||mpnng30096
N0236	132366	132373	N	8	33.5	2	0.25	100	0.25	0	0.125	0	0	0	0.25	6	2	0	0	0	0	0	0	1	0	0	0	0	0	0	5	0	0	0	0							NA073							mpnng00844||mpnng05642||mpnng19013||mpnng29230||mpnng30096
E0237	132374	132375	E	2	33.5	2	1	100	1	0.5	0	0	0	0	1	6	2	0	0	0	0	0	0	1	0	0	0	0	0	0	5	0	0	0	0							NA073							mpnng00844||mpnng05642||mpnng19013||mpnng29230||mpnng30096
N0237	132376	132376	N	1	33	0	0	0	0	0	0	0	0	0	0	6	2	0	0	0	0	0	0	1	0	0	0	0	0	0	5	0	0	0	0							NA073							mpnng00844||mpnng05642||mpnng19013||mpnng29230||mpnng30096
E0238	132377	132384	E	8	28.5	2	0.25	100	0.25	0	0	0.125	0.125	0	0.562	5	2	0	0	0	0	0	0	1	0	0	0	0	0	0	4	0	0	0	0							NA073							mpnng00844||mpnng19013||mpnng29230||mpnng30096
N0238	132385	132385	N	1	25	0	0	0	0	0	0	0	0	0	0	5	2	0	0	0	0	0	0	1	0	0	0	0	0	0	4	0	0	0	0							NA073							mpnng00844||mpnng19013||mpnng29230||mpnng30096
E0239	132386	132387	E	2	39	1	0.5	100	0.5	0	0	0	0	0	0.25	5	2	0	0	0	0	0	0	1	0	0	0	0	0	0	4	0	0	0	0							NA073							mpnng00844||mpnng19013||mpnng29230||mpnng30096
N0239	132388	132391	N	4	37.5	1	0.25	100	0.25	0.25	0.25	0	0	0	0.625	5	2	0	0	0	0	0	0	1	0	0	0	0	0	0	4	0	0	0	0							NA073							mpnng00844||mpnng19013||mpnng29230||mpnng30096
E0240	132392	132393	E	2	76	1	0.5	100	0.5	0	0	0.5	0	0	1	5	2	0	0	0	0	0	0	1	0	0	0	0	0	0	4	0	0	0	0							NA073							mpnng00844||mpnng19013||mpnng29230||mpnng30096
N0240	132394	133421	N	1028	4552.49	802	0.78	64.362	0.78	0.465	0.405	0.355	0.282	0.179	2.536	34	8	2	0	1	0	0	0	2	1	0	2	0	0	1	24	0	0	0	1	TSS00092||TSS00736		MPN102				NA073||NA074	OP50		POD132782_1||POD133446_1			RBS27	mpnng00844||mpnng00845||mpnng00846||mpnng00848||mpnng00849||mpnng05643||mpnng05644||mpnng05645||mpnng10690||mpnng19010||mpnng19011||mpnng19012||mpnng19013||mpnng24124||mpnng24125||mpnng24126||mpnng24127||mpnng24128||mpnng24129||mpnng29225||mpnng29226||mpnng29227||mpnng29230||mpnng30096
E0241	133422	133425	E	4	69.5	2	0.5	100	0.5	0.25	0	0	0	0	0.5	4	2	0	0	0	0	0	0	0	0	0	1	0	0	0	3	0	0	0	0										POD133446_1				mpnng10690||mpnng29225||mpnng30096
N0241	133426	133426	N	1	72	1	1	0	1	0	0	0	0	0	0.5	4	2	0	0	0	0	0	0	0	0	0	1	0	0	0	3	0	0	0	0										POD133446_1				mpnng10690||mpnng29225||mpnng30096
E0242	133427	133427	E	1	72	0	0	0	0	0	0	0	0	0	0	4	2	0	0	0	0	0	0	0	0	0	1	0	0	0	3	0	0	0	0										POD133446_1				mpnng10690||mpnng29225||mpnng30096
N0242	133428	133702	N	275	372.945	189	0.687	98.175	0.687	0.276	0.222	0.204	0.156	0.08	1.54	14	3	0	0	0	0	0	0	1	0	0	1	0	0	0	12	0	0	0	0							NA075			POD133446_1				mpnng00850||mpnng10690||mpnng10692||mpnng10694||mpnng19007||mpnng19008||mpnng19009||mpnng24122||mpnng29223||mpnng29224||mpnng29225||mpnng30096
E0243	133703	133703	E	1	81	0	0	0	0	0	0	0	0	0	0	6	2	0	0	0	0	0	0	1	0	0	0	0	0	0	5	0	0	0	0							NA075							mpnng10694||mpnng19007||mpnng24122||mpnng29223||mpnng30096
N0243	133704	135720	N	2017	12739.4	1870	0.927	24.008	0.927	0.771	0.74	0.698	0.588	0.419	4.617	98	11	5	8	4	0	0	0	6	3	0	6	9	0	1	53	0	0	1	2	TSS00093||TSS00094||TSS00095||TSS00096||TSS00844	TTS77||TTS78||TTS79||TTS80||TTS81||TTS82||TTS83||TTS84	MPN103||MPN104||MPN104b||MPN105				NA075||NA076||NA077||NA078||NA079||NA080	OP542||OP51||OP53		POD134056_1||POD134236_1||POD134360_1||POD134404_1||POD134448_1||POD568298_1	TATA115||TATA116||TATA117||TATA118||TATA119||TATA120||TATA121||TATA823||TATA824		RBS28	mpnng00851||mpnng00855||mpnng00856||mpnng00859||mpnng00862||mpnng05647||mpnng05649||mpnng05651||mpnng05653||mpnng05655||mpnng05656||mpnng10694||mpnng10695||mpnng10696||mpnng10697||mpnng10698||mpnng10699||mpnng10700||mpnng10701||mpnng10703||mpnng10708||mpnng10709||mpnng18995||mpnng18996||mpnng18997||mpnng18998||mpnng19001||mpnng19004||mpnng19006||mpnng19007||mpnng24102||mpnng24105||mpnng24106||mpn…
E0244	135721	136720	E	1000	35.661	102	0.102	0	0.102	0.019	0.023	0.025	0.031	0.015	0.207	34	6	2	0	1	0	0	0	0	1	0	2	1	0	0	27	0	0	0	0	TSS00097||TSS00737		MPN105					OP53		POD135895_1||POD135942_1	TATA825			mpnng05656||mpnng05657||mpnng05659||mpnng05661||mpnng05663||mpnng05664||mpnng05665||mpnng05668||mpnng10711||mpnng10712||mpnng10715||mpnng10716||mpnng18985||mpnng18986||mpnng18987||mpnng18992||mpnng18993||mpnng18994||mpnng24100||mpnng24101||mpnng24102||mpnng29206||mpnng29207||mpnng29208||mpnng29209||mpnng29210||mpnng30096
N0244	136721	136755	N	35	2947.09	25	0.714	0	0.714	0.486	0.4	0.286	0.2	0.029	2.1	7	5	1	0	2	1	0	0	0	1	0	0	0	0	0	2	0	0	0	0	TSS00737		MPN105||MPN106	IO57				OP53						mpnng29205||mpnng30096
E0245	136756	137323	E	568	40.456	56	0.099	0	0.099	0.021	0.028	0.037	0.039	0.019	0.251	22	6	0	1	1	0	0	0	0	1	0	3	1	0	0	15	0	0	0	0		TTS85	MPN106					OP53		POD136866_1||POD137004_1||POD137024_1	TATA826			mpnng00864||mpnng00866||mpnng00867||mpnng00868||mpnng00870||mpnng05669||mpnng05670||mpnng18984||mpnng24094||mpnng24095||mpnng29202||mpnng29203||mpnng29204||mpnng29205||mpnng30096
N0245	137324	137359	N	36	4504.39	25	0.694	0	0.694	0.444	0.333	0.333	0.167	0.167	2.125	4	3	0	0	1	0	0	0	0	1	0	0	0	0	0	2	0	0	0	0			MPN106					OP53						mpnng29202||mpnng30096
E0246	137360	139138	E	1779	24.694	176	0.099	0	0.099	0.021	0.024	0.032	0.022	0.017	0.204	42	5	0	1	1	0	0	0	0	1	0	0	2	0	0	37	0	0	0	0		TTS86	MPN106					OP53			TATA827||TATA828			mpnng00871||mpnng00873||mpnng00876||mpnng00878||mpnng00880||mpnng00881||mpnng00883||mpnng00884||mpnng00887||mpnng00888||mpnng00892||mpnng05675||mpnng05676||mpnng18976||mpnng18978||mpnng18981||mpnng18982||mpnng18983||mpnng24082||mpnng24083||mpnng24084||mpnng24085||mpnng24086||mpnng24087||mpnng24089||mpnng24090||mpnng24092||mpnng29192||mpnng29193||mpnng29194||mpnng29195||mpnng29196||mpnng29198||mpn…
N0246	139139	150583	N	11445	12230.4	10755	0.94	3.915	0.94	0.805	0.759	0.721	0.592	0.412	4.712	403	12	11	3	9	4	0	1	8	4	0	11	35	0	4	311	0	0	0	2	TSS00098||TSS00099||TSS00100||TSS00101||TSS00102||TSS00103||TSS00104||TSS00738||TSS00739||TSS00740||TSS00741	TTS87||TTS88||TTS89	MPN106||MPN107||MPN108||MPN109||MPN110||MPN111||MPN112||MPN113||MPN114	IO58||IO59||IO61||IO62		ncMPN257	NA081||NA082||NA083||NA084||NA085||NA086||NA087||NA088	OP53||OP54||OP56||OP1010		POD139592_1||POD146266_1||POD146924_1||POD146933_1||POD146934_1||POD147093_1||POD147216_1||POD149104_1||POD149414_1||POD150460_1||POD150558_1	TATA122||TATA123||TATA124||TATA125||TATA126||TATA127||TATA128||TATA129||TATA130||TATA131||TATA132||TATA133||TATA134||TATA135||TATA136||TATA137||TATA138||TATA139||TATA140||TATA829||TATA830||TATA831||TATA832||TATA833||TATA834||TATA835||TATA836||TATA837||TATA838||TATA839||TATA840||TATA841||TATA842||TATA843||TATA844		RBS29||RBS30||RBS31||RBS32	mpnng00895||mpnng00896||mpnng00903||mpnng00904||mpnng00905||mpnng00906||mpnng00908||mpnng00909||mpnng00910||mpnng00913||mpnng00914||mpnng00916||mpnng00918||mpnng00920||mpnng00921||mpnng00922||mpnng00924||mpnng00925||mpnng00927||mpnng00930||mpnng00931||mpnng00933||mpnng00936||mpnng00938||mpnng00939||mpnng00940||mpnng00941||mpnng00944||mpnng00946||mpnng00947||mpnng00948||mpnng00950||mpnng05678||mpn…
E0247	150584	150662	E	79	175.722	9	0.114	0	0.114	0	0.025	0	0.025	0.013	0.146	22	6	1	0	1	0	0	0	0	1	0	10	0	0	0	8	0	0	0	1	TSS00104		MPN115					OP57		POD150624_1||POD150626_1||POD150645_1||POD150650_1||POD150653_1||POD150661_1||POD150663_1||POD150669_1||POD150672_1||POD150700_1				mpnng00950||mpnng05739||mpnng10820||mpnng18894||mpnng23996||mpnng29093||mpnng29094||mpnng30096
N0247	150663	150670	N	8	64	3	0.375	0	0.375	0	0	0	0	0	0.188	11	4	0	0	1	0	0	0	0	1	0	4	0	0	0	5	0	0	0	0			MPN115					OP57		POD150700_1||POD150704_1||POD150704_2||POD150704_3				mpnng05739||mpnng18894||mpnng23996||mpnng29093||mpnng30096
E0248	150671	151196	E	526	25.053	61	0.116	0	0.116	0.025	0.019	0.034	0.042	0.015	0.252	30	5	0	0	1	0	0	0	0	1	0	10	2	0	0	16	0	0	0	0			MPN115					OP57		POD150700_1||POD150704_1||POD150704_2||POD150704_3||POD150722_1||POD150722_2||POD150742_1||POD150762_1||POD150808_1||POD150996_1	TATA141||TATA845			mpnng05739||mpnng05742||mpnng05743||mpnng05745||mpnng05748||mpnng18892||mpnng18893||mpnng18894||mpnng23993||mpnng23994||mpnng23996||mpnng29090||mpnng29091||mpnng29092||mpnng29093||mpnng30096
N0248	151197	151251	N	55	5683.49	41	0.745	0	0.745	0.345	0.291	0.291	0.327	0.218	2.318	9	5	0	0	2	1	0	0	0	1	0	0	1	0	0	4	0	0	0	0			MPN115||MPN116	IO64				OP57			TATA846			mpnng00952||mpnng23993||mpnng29090||mpnng30096
E0249	151252	151285	E	34	50.059	10	0.294	0	0.294	0	0.029	0	0	0	0.176	9	4	0	0	1	0	0	0	0	1	0	2	0	0	0	5	0	0	0	0			MPN116					OP57		POD151300_1||POD151304_1				mpnng00952||mpnng18889||mpnng23993||mpnng29090||mpnng30096
N0249	151286	151302	N	17	71.176	7	0.412	0	0.412	0.059	0.118	0	0.059	0.059	0.559	9	4	0	0	1	0	0	0	0	1	0	1	0	0	0	6	0	0	0	0			MPN116					OP57		POD151304_1				mpnng00952||mpnng18889||mpnng23993||mpnng29089||mpnng29090||mpnng30096
E0250	151303	151310	E	8	115.25	3	0.375	0	0.375	0	0	0	0	0	0.188	7	3	0	0	1	0	0	0	0	1	0	0	0	0	0	5	0	0	0	0			MPN116					OP57						mpnng00952||mpnng18889||mpnng23993||mpnng29089||mpnng30096
N0250	151311	151311	N	1	264	0	0	0	0	0	0	0	0	0	0	7	3	0	0	1	0	0	0	0	1	0	0	0	0	0	5	0	0	0	0			MPN116					OP57						mpnng00952||mpnng18889||mpnng23992||mpnng29089||mpnng30096
E0251	151312	151324	E	13	377.692	4	0.308	0	0.308	0.154	0.154	0.077	0	0	0.577	7	3	0	0	1	0	0	0	0	1	0	0	0	0	0	5	0	0	0	0			MPN116					OP57						mpnng00952||mpnng18889||mpnng23992||mpnng29089||mpnng30096
N0251	151325	151325	N	1	493	0	0	0	0	0	0	0	0	0	0	5	3	0	0	1	0	0	0	0	1	0	0	0	0	0	3	0	0	0	0			MPN116					OP57						mpnng23992||mpnng29089||mpnng30096
E0252	151326	151326	E	1	493	0	0	0	0	0	0	0	0	0	0	5	3	0	0	1	0	0	0	0	1	0	0	0	0	0	3	0	0	0	0			MPN116					OP57						mpnng23992||mpnng29089||mpnng30096
N0252	151327	151430	N	104	3697.04	73	0.702	0	0.702	0.433	0.356	0.365	0.212	0.144	2.255	17	8	0	2	2	1	0	0	0	1	0	0	1	0	2	7	0	0	1	0		TTS90||TTS91	MPN116||MPN117	IO65				OP57			TATA142		RBS33||RBS34	mpnng00953||mpnng05749||mpnng18888||mpnng23991||mpnng23992||mpnng29089||mpnng30096
E0253	151431	151730	E	300	290.383	34	0.113	0	0.113	0.017	0.027	0.053	0.04	0.02	0.28	15	5	0	1	1	0	0	0	0	1	0	0	0	0	0	11	0	0	1	0		TTS91	MPN117					OP57						mpnng05749||mpnng05750||mpnng05751||mpnng10825||mpnng18887||mpnng18888||mpnng23989||mpnng23990||mpnng23991||mpnng29088||mpnng30096
N0253	151731	151827	N	97	8792.09	73	0.753	0	0.753	0.412	0.402	0.381	0.289	0.237	2.577	9	4	0	0	2	0	0	0	0	2	0	0	0	0	0	4	0	0	1	0			MPN117||MPN118					OP57||OP534						mpnng05752||mpnng18884||mpnng18885||mpnng30096
E0254	151828	151828	E	1	81	0	0	0	0	0	0	0	0	0	0	4	3	0	0	1	0	0	0	0	1	0	0	0	0	0	2	0	0	0	0			MPN118					OP534						mpnng18884||mpnng30096
N0254	151829	151829	N	1	79	0	0	0	0	0	0	0	0	0	0	4	3	0	0	1	0	0	0	0	1	0	0	0	0	0	2	0	0	0	0			MPN118					OP534						mpnng18884||mpnng30096
E0255	151830	151845	E	16	111.562	4	0.25	0	0.25	0	0	0	0	0.062	0.188	4	3	0	0	1	0	0	0	0	1	0	0	0	0	0	2	0	0	0	0			MPN118					OP534						mpnng18884||mpnng30096
N0255	151846	151900	N	55	177.418	30	0.545	0	0.545	0.073	0.055	0.127	0.073	0	0.736	7	3	0	0	1	0	0	0	0	1	0	0	0	0	0	5	0	0	0	0			MPN118					OP534						mpnng00955||mpnng05755||mpnng10826||mpnng18883||mpnng30096
E0256	151901	151936	E	36	82	10	0.278	0	0.278	0	0	0.028	0	0	0.181	7	3	0	0	1	0	0	0	0	1	0	0	0	0	0	5	0	0	0	0			MPN118					OP534						mpnng00955||mpnng05755||mpnng10826||mpnng18883||mpnng30096
N0256	151937	151937	N	1	175	0	0	0	0	0	0	0	0	0	0	6	3	0	0	1	0	0	0	0	1	0	0	0	0	0	4	0	0	0	0			MPN118					OP534						mpnng00955||mpnng05755||mpnng10826||mpnng30096
E0257	151938	151944	E	7	189	3	0.429	0	0.429	0.143	0	0	0	0.143	0.5	7	3	0	0	1	0	0	0	0	1	0	0	0	0	0	5	0	0	0	0			MPN118					OP534						mpnng00955||mpnng05755||mpnng10826||mpnng18882||mpnng30096
N0257	151945	151984	N	40	191.65	21	0.525	0	0.525	0.1	0.025	0	0	0.025	0.413	7	3	0	0	1	0	0	0	0	1	0	0	0	0	0	5	0	0	0	0			MPN118					OP534						mpnng00955||mpnng00956||mpnng10826||mpnng18882||mpnng30096
E0258	151985	151986	E	2	87.5	0	0	0	0	0	0	0	0	0.5	0.5	5	3	0	0	1	0	0	0	0	1	0	0	0	0	0	3	0	0	0	0			MPN118					OP534						mpnng00956||mpnng10826||mpnng30096
N0258	151987	151987	N	1	88	0	0	0	0	0	0	0	0	0	0	5	3	0	0	1	0	0	0	0	1	0	0	0	0	0	3	0	0	0	0			MPN118					OP534						mpnng00956||mpnng10826||mpnng30096
E0259	151988	151988	E	1	95	0	0	0	0	0	0	0	0	0	0	5	3	0	0	1	0	0	0	0	1	0	0	0	0	0	3	0	0	0	0			MPN118					OP534						mpnng00956||mpnng10826||mpnng30096
N0259	151989	152173	N	185	167.405	113	0.611	0	0.611	0.065	0.022	0.038	0.043	0.011	0.546	10	3	0	0	1	0	0	0	0	1	0	0	0	0	0	8	0	0	0	0			MPN118					OP534						mpnng00956||mpnng00957||mpnng05758||mpnng05759||mpnng10826||mpnng10827||mpnng18879||mpnng30096
E0260	152174	152191	E	18	62.778	5	0.278	0	0.278	0.056	0.056	0	0	0	0.25	7	4	0	1	1	0	0	0	0	1	0	0	0	0	0	4	0	0	0	0		TTS92	MPN118					OP534						mpnng00957||mpnng05759||mpnng10827||mpnng30096
N0260	152192	152194	N	3	126.667	2	0.667	0	0.667	0	0	0	0	0	0.333	7	4	0	1	1	0	0	0	0	1	0	0	0	0	0	4	0	0	0	0		TTS92	MPN118					OP534						mpnng00957||mpnng05759||mpnng10827||mpnng30096
E0261	152195	152195	E	1	142	0	0	0	0	0	0	0	0	0	0	7	4	0	1	1	0	0	0	0	1	0	0	0	0	0	4	0	0	0	0		TTS92	MPN118					OP534						mpnng00957||mpnng05759||mpnng10827||mpnng30096
N0261	152196	152337	N	142	184.746	77	0.542	0	0.542	0.07	0.049	0.035	0.021	0.007	0.493	12	4	0	1	1	0	0	0	0	1	0	0	0	0	0	9	0	0	0	0		TTS92	MPN118					OP534						mpnng00957||mpnng05759||mpnng05760||mpnng05761||mpnng05762||mpnng10827||mpnng10828||mpnng18875||mpnng30096
E0262	152338	152341	E	4	194.5	2	0.5	0	0.5	0	0	0	0	0	0.25	5	3	0	0	1	0	0	0	0	1	0	0	0	0	0	3	0	0	0	0			MPN118					OP534						mpnng05762||mpnng18875||mpnng30096
N0262	152342	152343	N	2	187	2	1	0	1	0	0	0	0	0	0.5	5	3	0	0	1	0	0	0	0	1	0	0	0	0	0	3	0	0	0	0			MPN118					OP534						mpnng05762||mpnng18875||mpnng30096
E0263	152344	152365	E	22	105.455	4	0.182	0	0.182	0	0.045	0	0	0	0.136	6	3	0	0	1	0	0	0	0	1	0	0	0	0	0	4	0	0	0	0			MPN118					OP534						mpnng00959||mpnng05762||mpnng18875||mpnng30096
N0263	152366	152406	N	41	178.39	24	0.585	0	0.585	0.049	0	0.024	0	0.024	0.402	7	3	0	0	1	0	0	0	0	1	0	0	0	0	0	5	0	0	0	0			MPN118					OP534						mpnng00959||mpnng05762||mpnng10829||mpnng18873||mpnng30096
E0264	152407	152428	E	22	151.091	7	0.318	0	0.318	0	0	0.045	0	0.045	0.273	6	3	0	0	1	0	0	0	0	1	0	0	0	0	0	4	0	0	0	0			MPN118					OP534						mpnng00959||mpnng10829||mpnng18873||mpnng30096
N0264	152429	152429	N	1	286	0	0	0	0	0	0	0	0	0	0	6	3	0	0	1	0	0	0	0	1	0	0	0	0	0	4	0	0	0	0			MPN118					OP534						mpnng00959||mpnng10829||mpnng18873||mpnng30096
E0265	152430	152434	E	5	321.6	2	0.4	0	0.4	0.2	0	0	0	0	0.4	6	3	0	0	1	0	0	0	0	1	0	0	0	0	0	4	0	0	0	0			MPN118					OP534						mpnng00959||mpnng10829||mpnng18873||mpnng30096
N0265	152435	155312	N	2878	26149	2649	0.92	0.695	0.92	0.723	0.676	0.642	0.498	0.318	4.137	93	8	5	0	3	1	0	0	0	2	0	7	5	0	0	68	0	0	0	2	TSS00105||TSS00106||TSS00107||TSS00108||TSS00742		MPN118||MPN119||MPN120	IO66				OP534||OP58		POD152486_1||POD152512_1||POD152519_1||POD152524_1||POD152559_1||POD155026_1||POD155330_1	TATA143||TATA144||TATA145||TATA146||TATA847			mpnng00959||mpnng00961||mpnng00962||mpnng00963||mpnng00964||mpnng00965||mpnng00966||mpnng00968||mpnng00969||mpnng00973||mpnng00974||mpnng00975||mpnng00977||mpnng00982||mpnng00985||mpnng00986||mpnng00988||mpnng00990||mpnng05764||mpnng05765||mpnng05766||mpnng05767||mpnng05768||mpnng05769||mpnng10829||mpnng18850||mpnng18851||mpnng18852||mpnng18855||mpnng18857||mpnng18858||mpnng18860||mpnng18861||mpn…
E0266	155313	155929	E	617	90.639	69	0.112	0	0.112	0.031	0.034	0.039	0.031	0.032	0.273	22	5	0	0	1	0	0	0	0	1	0	1	1	0	0	18	0	0	0	0			MPN120					OP58		POD155330_1	TATA848			mpnng05769||mpnng05770||mpnng05771||mpnng05772||mpnng05774||mpnng18844||mpnng18845||mpnng18846||mpnng18848||mpnng18849||mpnng23963||mpnng23964||mpnng23965||mpnng29070||mpnng29071||mpnng29073||mpnng29074||mpnng30096
N0266	155930	156344	N	415	12019.2	375	0.904	0	0.904	0.749	0.706	0.672	0.47	0.313	4.169	24	7	0	1	2	2	0	0	0	2	0	0	0	0	0	15	1	0	1	0		TTS93	MPN120||MPN121	IO67||IO68				OP58||OP532						mpnng00994||mpnng00996||mpnng00997||mpnng00998||mpnng00999||mpnng01000||mpnng18842||mpnng18843||mpnng18844||mpnng23961||mpnng23962||mpnng23963||mpnng29069||mpnng29070||mpnng30096
E0267	156345	156397	E	53	208.849	5	0.094	0	0.094	0.057	0	0.038	0.057	0.019	0.292	14	5	0	0	0	1	0	0	0	2	0	6	0	0	0	4	1	0	0	0				IO68				OP58||OP532		POD156384_1||POD156389_1||POD156391_1||POD156394_1||POD156397_1||POD156410_1				mpnng01000||mpnng18842||mpnng23959||mpnng30096
N0267	156398	156460	N	63	6502.89	52	0.825	0	0.825	0.651	0.556	0.524	0.365	0.175	3.31	12	7	0	0	1	1	0	0	0	2	0	0	2	0	1	4	1	0	0	0			MPN122	IO68				OP58||OP532			TATA849||TATA850		RBS35	mpnng01000||mpnng18841||mpnng23959||mpnng30096
E0268	156461	158327	E	1867	19.886	192	0.103	1.125	0.103	0.024	0.021	0.026	0.028	0.024	0.215	37	4	0	0	1	0	0	0	0	1	0	1	0	0	0	34	0	0	0	0			MPN122					OP58		POD157738_1				mpnng01002||mpnng10834||mpnng10835||mpnng10836||mpnng10838||mpnng10839||mpnng10840||mpnng10842||mpnng10843||mpnng10844||mpnng10845||mpnng10847||mpnng10848||mpnng10849||mpnng18836||mpnng18837||mpnng18839||mpnng18841||mpnng23954||mpnng23956||mpnng23957||mpnng23958||mpnng23959||mpnng29056||mpnng29057||mpnng29059||mpnng29061||mpnng29063||mpnng29064||mpnng29065||mpnng29066||mpnng29067||mpnng29068||mpn…
N0268	158328	158369	N	42	9915.05	30	0.714	0	0.714	0.595	0.476	0.5	0.429	0.262	3.298	8	5	0	0	2	1	0	0	0	1	0	0	0	0	1	3	0	0	0	0			MPN122||MPN123	IO69				OP58					RBS36	mpnng10849||mpnng23953||mpnng30096
E0269	158370	159491	E	1122	35.28	120	0.107	0	0.107	0.029	0.033	0.037	0.026	0.02	0.242	34	4	0	0	1	0	0	0	0	1	0	3	0	0	0	29	0	0	0	0			MPN123					OP58		POD158543_1||POD158840_1||POD159334_1				mpnng05777||mpnng05778||mpnng05780||mpnng05781||mpnng05782||mpnng05783||mpnng05784||mpnng05785||mpnng05787||mpnng05788||mpnng05790||mpnng10850||mpnng10851||mpnng18829||mpnng18830||mpnng18831||mpnng18832||mpnng18833||mpnng18834||mpnng23947||mpnng23949||mpnng23950||mpnng23952||mpnng23953||mpnng29051||mpnng29053||mpnng29054||mpnng29055||mpnng30096
N0269	159492	159507	N	16	832.375	9	0.562	0	0.562	0.375	0.312	0.375	0.188	0.062	1.969	3	3	0	0	1	0	0	0	0	1	0	0	0	0	0	1	0	0	0	0			MPN123					OP58						mpnng30096
E0270	159508	159509	E	2	652.5	0	0	0	0	0	0	0	0	0.5	0.5	3	3	0	0	1	0	0	0	0	1	0	0	0	0	0	1	0	0	0	0			MPN123					OP58						mpnng30096
N0270	159510	159518	N	9	464.889	2	0.222	0	0.222	0	0.222	0.111	0.111	0	0.722	3	3	0	0	1	0	0	0	0	1	0	0	0	0	0	1	0	0	0	0			MPN123					OP58						mpnng30096
E0271	159519	160627	E	1109	41.914	158	0.142	0	0.142	0.039	0.023	0.039	0.03	0.025	0.275	27	5	0	1	1	0	0	0	0	1	0	1	0	0	0	23	0	0	0	0		TTS94	MPN123					OP58		POD160280_1				mpnng05792||mpnng05795||mpnng05797||mpnng05798||mpnng05801||mpnng05803||mpnng05804||mpnng05806||mpnng10852||mpnng10853||mpnng18816||mpnng18817||mpnng18818||mpnng18819||mpnng18822||mpnng18823||mpnng18826||mpnng23942||mpnng23944||mpnng29042||mpnng29046||mpnng29049||mpnng30096
N0271	160628	160629	N	2	196	2	1	0	1	0.5	0	0	0	0	1	4	3	0	0	1	0	0	0	0	1	0	0	0	0	0	2	0	0	0	0			MPN123					OP58						mpnng05806||mpnng30096
E0272	160630	160696	E	67	274.448	8	0.119	0	0.119	0.06	0.045	0.045	0.015	0.045	0.306	6	3	0	0	1	0	0	0	0	1	0	0	0	0	0	4	0	0	0	0			MPN123					OP58						mpnng05806||mpnng18815||mpnng29041||mpnng30096
N0272	160697	160742	N	46	4480.33	34	0.739	0	0.739	0.543	0.5	0.5	0.391	0.174	3.12	8	3	0	0	2	0	0	0	0	2	0	0	0	0	0	4	0	0	0	0			MPN123||MPN124					OP58||OP531						mpnng05808||mpnng10854||mpnng18815||mpnng30096
E0273	160743	161742	E	1000	16.881	102	0.102	0	0.102	0.024	0.027	0.034	0.027	0.031	0.238	30	8	2	1	1	0	0	0	0	1	0	3	1	0	0	20	0	0	0	1	TSS00110||TSS00111	TTS95	MPN124					OP531		POD160824_1||POD160938_1||POD161451_1	TATA147			mpnng05808||mpnng05809||mpnng05810||mpnng05811||mpnng05813||mpnng05814||mpnng05817||mpnng10854||mpnng10855||mpnng10857||mpnng10858||mpnng10860||mpnng18805||mpnng18806||mpnng18809||mpnng18810||mpnng18812||mpnng18813||mpnng18814||mpnng30096
N0273	161743	162201	N	459	1452.39	321	0.699	0	0.699	0.346	0.211	0.19	0.098	0.048	1.436	24	7	2	0	2	0	0	0	0	2	0	0	2	0	1	13	0	0	0	2	TSS00109||TSS00743		MPN124||MPN125					OP531||OP60			TATA851||TATA852		RBS196	mpnng01010||mpnng01011||mpnng01012||mpnng01013||mpnng05819||mpnng10860||mpnng18801||mpnng23940||mpnng29036||mpnng29037||mpnng29038||mpnng29039||mpnng30096
E0274	162202	162203	E	2	699.5	1	0.5	0	0.5	0.5	0.5	0	0	0	1.25	6	3	0	0	1	0	0	0	0	1	0	0	0	0	0	4	0	0	0	0			MPN125					OP60						mpnng01013||mpnng18801||mpnng29036||mpnng30096
N0274	162204	162252	N	49	405.898	30	0.612	0	0.612	0.122	0.122	0.02	0.041	0.02	0.684	9	3	0	0	1	0	0	0	0	1	0	0	0	0	0	7	0	0	0	0			MPN125					OP60						mpnng01013||mpnng05820||mpnng18801||mpnng23939||mpnng29035||mpnng29036||mpnng30096
E0275	162253	162264	E	12	100.917	4	0.333	0	0.333	0	0.083	0	0	0	0.25	7	4	0	1	1	0	0	0	0	1	0	0	0	0	0	4	0	0	0	0		TTS96	MPN125					OP60						mpnng01014||mpnng05820||mpnng23939||mpnng30096
N0275	162265	162270	N	6	168.667	2	0.333	0	0.333	0	0	0	0	0	0.167	7	4	0	1	1	0	0	0	0	1	0	0	0	0	0	4	0	0	0	0		TTS96	MPN125					OP60						mpnng01014||mpnng05820||mpnng23939||mpnng30096
E0276	162271	162273	E	3	223.667	1	0.333	0	0.333	0	0	0.333	0	0	0.667	7	4	0	1	1	0	0	0	0	1	0	0	0	0	0	4	0	0	0	0		TTS96	MPN125					OP60						mpnng01014||mpnng05820||mpnng23939||mpnng30096
N0276	162274	163097	N	824	884.047	568	0.689	0	0.689	0.307	0.186	0.126	0.055	0.021	1.157	35	6	0	2	1	0	0	0	0	1	0	1	1	0	0	29	0	0	0	0		TTS96||TTS97	MPN125					OP60		POD163133_1	TATA148			mpnng01014||mpnng01015||mpnng01016||mpnng01018||mpnng01019||mpnng01021||mpnng05820||mpnng05821||mpnng18795||mpnng18797||mpnng18799||mpnng18800||mpnng23931||mpnng23932||mpnng23933||mpnng23934||mpnng23935||mpnng23936||mpnng23937||mpnng23938||mpnng23939||mpnng29026||mpnng29027||mpnng29028||mpnng29029||mpnng29030||mpnng29032||mpnng29033||mpnng30096
E0277	163098	163112	E	15	113.533	3	0.2	0	0.2	0	0.067	0.067	0	0	0.267	7	4	0	0	1	0	0	0	0	1	0	1	0	0	0	4	0	0	0	0			MPN125					OP60		POD163133_1				mpnng01021||mpnng23931||mpnng29026||mpnng30096
N0277	163113	163113	N	1	83	1	1	0	1	0	0	0	0	0	0.5	7	4	0	0	1	0	0	0	0	1	0	1	0	0	0	4	0	0	0	0			MPN125					OP60		POD163133_1				mpnng01021||mpnng23931||mpnng29026||mpnng30096
E0278	163114	163115	E	2	151	1	0.5	0	0.5	0	0.5	0.5	0	0	1.5	7	4	0	0	1	0	0	0	0	1	0	1	0	0	0	4	0	0	0	0			MPN125					OP60		POD163133_1				mpnng01021||mpnng23931||mpnng29026||mpnng30096
N0278	163116	165067	N	1952	5176.28	1688	0.865	35.725	0.865	0.596	0.517	0.466	0.36	0.247	3.211	77	9	3	1	3	0	0	0	3	3	0	3	11	0	0	48	0	0	0	2	TSS00112||TSS00113||TSS00744	TTS98	MPN125||MPN126||MPN127				NA089||NA090||NA091	OP60||OP61||OP62		POD163133_1||POD164058_1||POD164676_1	TATA149||TATA150||TATA151||TATA152||TATA153||TATA853||TATA854||TATA855||TATA856||TATA857||TATA858			mpnng01021||mpnng01023||mpnng01024||mpnng01026||mpnng01031||mpnng01033||mpnng05826||mpnng05828||mpnng05830||mpnng05832||mpnng05833||mpnng05834||mpnng10862||mpnng10865||mpnng10866||mpnng10867||mpnng10869||mpnng10870||mpnng10871||mpnng18782||mpnng18783||mpnng18784||mpnng18785||mpnng18786||mpnng18788||mpnng18789||mpnng18790||mpnng18791||mpnng18794||mpnng23915||mpnng23919||mpnng23920||mpnng23922||mpn…
E0279	165068	165133	E	66	88.667	11	0.167	100	0.167	0.03	0.061	0.076	0.015	0	0.318	4	4	0	0	1	0	0	0	0	1	0	1	0	0	0	1	0	0	0	0			MPN127					OP62		POD165168_1				mpnng30096
N0279	165134	165815	N	682	10398.9	603	0.884	28.634	0.884	0.729	0.683	0.617	0.519	0.403	4.221	24	5	0	0	1	0	0	0	1	1	0	1	0	0	0	20	0	0	0	0			MPN127				NA092	OP62		POD165168_1				mpnng01036||mpnng01037||mpnng01040||mpnng01041||mpnng05837||mpnng05838||mpnng10875||mpnng10876||mpnng10877||mpnng18777||mpnng18779||mpnng18780||mpnng23908||mpnng23909||mpnng23910||mpnng23911||mpnng29015||mpnng29016||mpnng29017||mpnng30096
E0280	165816	165848	E	33	50	7	0.212	96.875	0.212	0.121	0.061	0.091	0.03	0.03	0.515	7	3	0	0	0	0	0	0	1	0	0	1	0	0	0	5	0	0	0	0							NA092			POD165882_1				mpnng05838||mpnng18777||mpnng23908||mpnng29015||mpnng30096
N0280	165849	165857	N	9	47.556	5	0.556	100	0.556	0.111	0	0	0	0	0.389	7	2	0	0	0	0	0	0	0	0	0	2	0	0	0	5	0	0	0	0										POD165882_1||POD443194_1				mpnng05838||mpnng18777||mpnng23908||mpnng29015||mpnng30096
E0281	165858	165861	E	4	40.25	2	0.5	100	0.5	0	0	0	0	0	0.25	6	2	0	0	0	0	0	0	0	0	0	2	0	0	0	4	0	0	0	0										POD165882_1||POD443194_1				mpnng05838||mpnng23908||mpnng29015||mpnng30096
N0281	165862	165869	N	8	47.125	2	0.25	100	0.25	0.25	0.25	0.125	0.125	0	1.062	6	2	0	0	0	0	0	0	0	0	0	2	0	0	0	4	0	0	0	0										POD165882_1||POD443194_1				mpnng05838||mpnng23908||mpnng29015||mpnng30096
E0282	165870	165876	E	7	48.857	3	0.429	100	0.429	0.143	0.143	0.143	0	0.143	0.857	5	2	0	0	0	0	0	0	0	0	0	1	0	0	0	4	0	0	0	0										POD443194_1				mpnng05838||mpnng23908||mpnng29015||mpnng30096
N0282	165877	165882	N	6	43.5	2	0.333	100	0.333	0	0	0	0	0	0.167	4	2	0	0	0	0	0	0	1	0	0	0	0	0	0	3	0	0	0	0							NA093							mpnng05838||mpnng23908||mpnng30096
E0283	165883	165886	E	4	39	1	0.25	100	0.25	0	0	0	0	0	0.125	5	3	0	0	0	0	0	0	1	0	0	1	0	0	0	3	0	0	0	0							NA093			POD181006_1				mpnng05838||mpnng23908||mpnng30096
N0283	165887	165939	N	53	147.679	26	0.491	98.077	0.491	0.208	0.094	0.075	0.038	0.038	0.774	4	3	0	0	0	0	0	0	1	0	0	1	0	0	0	2	0	0	0	0							NA094			POD181006_1				mpnng23908||mpnng30096
E0284	165940	165946	E	7	59.714	3	0.429	100	0.429	0.143	0.143	0	0.143	0	0.786	2	2	0	0	0	0	0	0	1	0	0	0	0	0	0	1	0	0	0	0							NA094							mpnng30096
N0284	165947	165948	N	2	58	0	0	100	0	0	0	0	0	0	0	2	2	0	0	0	0	0	0	1	0	0	0	0	0	0	1	0	0	0	0							NA094							mpnng30096
E0285	165949	165956	E	8	57.75	2	0.25	100	0.25	0	0	0	0	0	0.125	2	2	0	0	0	0	0	0	1	0	0	0	0	0	0	1	0	0	0	0							NA094							mpnng30096
N0285	165957	165957	N	1	37	0	0	0	0	0	0	0	0	0	0	2	2	0	0	0	0	0	0	1	0	0	0	0	0	0	1	0	0	0	0							NA094							mpnng30096
E0286	165958	165964	E	7	36	3	0.429	100	0.429	0	0	0	0	0	0.214	2	2	0	0	0	0	0	0	1	0	0	0	0	0	0	1	0	0	0	0							NA094							mpnng30096
N0286	165965	165975	N	11	41.636	5	0.455	100	0.455	0.091	0.091	0	0	0	0.409	2	2	0	0	0	0	0	0	1	0	0	0	0	0	0	1	0	0	0	0							NA094							mpnng30096
E0287	165976	165981	E	6	31.333	4	0.667	100	0.667	0.167	0	0	0	0	0.5	2	2	0	0	0	0	0	0	1	0	0	0	0	0	0	1	0	0	0	0							NA094							mpnng30096
N0287	165982	165982	N	1	22	0	0	0	0	0	1	0	0	0	1	2	2	0	0	0	0	0	0	1	0	0	0	0	0	0	1	0	0	0	0							NA094							mpnng30096
E0288	165983	166059	E	77	39.597	17	0.221	100	0.221	0.013	0.013	0.026	0.013	0	0.201	8	3	0	0	0	0	0	0	2	0	0	1	0	0	0	5	0	0	0	0							NA094||NA095			POD181154_1				mpnng01044||mpnng05840||mpnng18776||mpnng23907||mpnng30096
N0288	166060	166106	N	47	971.766	32	0.681	84.783	0.681	0.319	0.298	0.277	0.255	0.106	1.989	5	2	0	0	0	0	0	0	1	0	0	0	0	0	0	4	0	0	0	0							NA095							mpnng01044||mpnng18776||mpnng23907||mpnng30096
E0289	166107	166237	E	131	25.832	25	0.191	100	0.191	0.038	0.023	0.069	0.038	0.008	0.344	5	2	0	0	0	0	0	0	1	0	0	0	0	0	0	4	0	0	0	0							NA095							mpnng01044||mpnng18776||mpnng23906||mpnng30096
N0289	166238	166266	N	29	143.172	16	0.552	96.429	0.552	0.207	0.138	0.103	0.103	0	0.983	3	2	0	0	0	0	0	0	1	0	0	0	0	0	0	2	0	0	0	0							NA095							mpnng23906||mpnng30096
E0290	166267	166392	E	126	11.722	12	0.095	100	0.095	0.008	0.016	0.016	0.008	0.008	0.119	8	3	0	0	0	0	0	0	2	0	0	3	0	0	0	3	0	0	0	0							NA095||NA096			POD181466_1||POD443672_1||POD496540_1				mpnng23905||mpnng23906||mpnng30096
N0290	166393	166395	N	3	20	1	0.333	100	0.333	0	0	0	0	0	0.167	2	2	0	0	0	0	0	0	1	0	0	0	0	0	0	1	0	0	0	0							NA096							mpnng30096
E0291	166396	166397	E	2	25	1	0.5	100	0.5	0	0	0	0	0	0.25	2	2	0	0	0	0	0	0	1	0	0	0	0	0	0	1	0	0	0	0							NA096							mpnng30096
N0291	166398	166399	N	2	26	1	0.5	100	0.5	0	0	0	0	0	0.25	2	2	0	0	0	0	0	0	1	0	0	0	0	0	0	1	0	0	0	0							NA096							mpnng30096
E0292	166400	166400	E	1	28	0	0	0	0	0	0	0	0	0	0	2	2	0	0	0	0	0	0	1	0	0	0	0	0	0	1	0	0	0	0							NA096							mpnng30096
N0292	166401	166402	N	2	27.5	1	0.5	100	0.5	0	0	0	0	0	0.25	3	2	0	0	0	0	0	0	1	0	0	0	0	0	0	2	0	0	0	0							NA096							mpnng23904||mpnng30096
E0293	166403	166403	E	1	29	0	0	0	0	0	0	0	0	0	0	3	2	0	0	0	0	0	0	1	0	0	0	0	0	0	2	0	0	0	0							NA096							mpnng23904||mpnng30096
N0293	166404	166447	N	44	43.477	20	0.455	100	0.455	0.045	0.045	0	0.023	0	0.364	7	6	1	0	0	0	0	0	1	0	0	0	1	0	1	2	0	0	0	1	TSS00114						NA096				TATA154		RBS37	mpnng23904||mpnng30096
E0294	166448	166505	E	58	30.517	15	0.259	100	0.259	0.034	0.052	0.052	0.052	0.034	0.431	6	5	0	0	1	0	0	0	0	1	0	0	0	0	1	2	0	0	0	1			MPN128					OP63					RBS37	mpnng23904||mpnng30096
N0294	166506	166514	N	9	29.889	0	0	100	0	0	0	0	0	0	0	4	3	0	0	1	0	0	0	0	1	0	0	0	0	0	2	0	0	0	0			MPN128					OP63						mpnng23904||mpnng30096
E0295	166515	166517	E	3	31	3	1	100	1	0	0	0	0	0	0.5	4	3	0	0	1	0	0	0	0	1	0	0	0	0	0	2	0	0	0	0			MPN128					OP63						mpnng23904||mpnng30096
N0295	166518	166519	N	2	22	1	0.5	100	0.5	0	0	0	0	0	0.25	4	3	0	0	1	0	0	0	0	1	0	0	0	0	0	2	0	0	0	0			MPN128					OP63						mpnng23904||mpnng30096
E0296	166520	166528	E	9	21.333	3	0.333	100	0.333	0	0	0	0	0	0.167	4	3	0	0	1	0	0	0	0	1	0	0	0	0	0	2	0	0	0	0			MPN128					OP63						mpnng23904||mpnng30096
N0296	166529	166573	N	45	71.8	21	0.467	100	0.467	0.133	0.089	0.044	0.044	0	0.611	4	3	0	0	1	0	0	0	0	1	0	0	0	0	0	2	0	0	0	0			MPN128					OP63						mpnng23904||mpnng30096
E0297	166574	166605	E	32	17.844	11	0.344	100	0.344	0.062	0	0	0.031	0.031	0.328	4	3	0	0	1	0	0	0	0	1	0	0	0	0	0	2	0	0	0	0			MPN128					OP63						mpnng23904||mpnng30096
N0297	166606	168071	N	1466	17431	1298	0.885	20.956	0.885	0.744	0.702	0.662	0.566	0.469	4.482	58	12	3	1	2	1	0	1	1	2	0	5	3	0	1	37	0	0	1	0	TSS00115||TSS00607||TSS00746	TTS99	MPN128||MPN129	IO70		ncMPN019	NA097	OP63||OP64		POD166800_1||POD167797_1||POD167811_1||POD167853_1||POD168037_1	TATA155||TATA156||TATA157		RBS38	mpnng01047||mpnng01050||mpnng01052||mpnng01053||mpnng01054||mpnng01058||mpnng05842||mpnng05843||mpnng05846||mpnng10883||mpnng10884||mpnng10885||mpnng18766||mpnng18767||mpnng18768||mpnng18769||mpnng18770||mpnng18771||mpnng18772||mpnng18773||mpnng18774||mpnng23896||mpnng23897||mpnng23898||mpnng23899||mpnng23900||mpnng23903||mpnng23904||mpnng29002||mpnng29003||mpnng29004||mpnng29005||mpnng29007||mpn…
E0298	168072	168074	E	3	780	1	0.333	100	0.333	0	0	0	0	0	0.167	3	2	0	0	0	0	0	0	1	0	0	0	0	0	0	2	0	0	0	0							NA097							mpnng29002||mpnng30096
N0298	168075	168098	N	24	180.292	10	0.417	100	0.417	0.083	0.042	0.083	0	0.042	0.5	3	2	0	0	0	0	0	0	1	0	0	0	0	0	0	2	0	0	0	0							NA097							mpnng29002||mpnng30096
E0299	168099	168100	E	2	63	1	0.5	100	0.5	0.5	0.5	0.5	0.5	0	3	2	2	0	0	0	0	0	0	1	0	0	0	0	0	0	1	0	0	0	0							NA097							mpnng30096
N0299	168101	168106	N	6	69.167	3	0.5	100	0.5	0	0	0	0	0	0.25	2	2	0	0	0	0	0	0	1	0	0	0	0	0	0	1	0	0	0	0							NA097							mpnng30096
E0300	168107	168133	E	27	45.667	7	0.259	100	0.259	0	0.111	0.037	0.037	0	0.37	3	2	0	0	0	0	0	0	1	0	0	0	0	0	0	2	0	0	0	0							NA097							mpnng01061||mpnng30096
N0300	168134	168207	N	74	101.068	48	0.649	100	0.649	0.122	0.149	0.122	0.122	0.068	1.088	3	2	0	0	0	0	0	0	1	0	0	0	0	0	0	2	0	0	0	0							NA097							mpnng01061||mpnng30096
E0301	168208	168218	E	11	56.818	2	0.182	100	0.182	0	0	0	0	0	0.091	2	2	0	0	0	0	0	0	1	0	0	0	0	0	0	1	0	0	0	0							NA097							mpnng30096
N0301	168219	168220	N	2	97	0	0	100	0	0	0	0	0	0	0	2	2	0	0	0	0	0	0	1	0	0	0	0	0	0	1	0	0	0	0							NA097							mpnng30096
E0302	168221	168230	E	10	96.6	6	0.6	100	0.6	0.2	0.2	0.2	0.2	0.2	1.6	2	2	0	0	0	0	0	0	1	0	0	0	0	0	0	1	0	0	0	0							NA097							mpnng30096
N0302	168231	168274	N	44	77.136	24	0.545	100	0.545	0.045	0.023	0.023	0.068	0	0.511	3	2	0	0	0	0	0	0	1	0	0	0	0	0	0	2	0	0	0	0							NA097							mpnng01062||mpnng30096
E0303	168275	168278	E	4	28	0	0	100	0	0	0	0	0	0	0	3	2	0	0	0	0	0	0	1	0	0	0	0	0	0	2	0	0	0	0							NA097							mpnng01062||mpnng30096
N0303	168279	168354	N	76	292.618	45	0.592	98.667	0.592	0.224	0.158	0.145	0.132	0.118	1.276	4	2	0	0	0	0	0	0	1	0	0	0	0	0	0	3	0	0	0	0							NA097							mpnng01062||mpnng05847||mpnng30096
E0304	168355	168357	E	3	23	2	0.667	100	0.667	0	0	0	0	0	0.333	4	2	0	0	0	0	0	0	1	0	0	0	0	0	0	3	0	0	0	0							NA097							mpnng01062||mpnng05847||mpnng30096
N0304	168358	168375	N	18	63.278	7	0.389	100	0.389	0.056	0.056	0.056	0.056	0	0.5	4	2	0	0	0	0	0	0	1	0	0	0	0	0	0	3	0	0	0	0							NA097							mpnng01062||mpnng05847||mpnng30096
E0305	168376	168378	E	3	79	1	0.333	100	0.333	0	0	0	0	0	0.167	4	2	0	0	0	0	0	0	1	0	0	0	0	0	0	3	0	0	0	0							NA097							mpnng01062||mpnng05847||mpnng30096
N0305	168379	169536	N	1158	5321.13	920	0.794	77.528	0.794	0.509	0.454	0.421	0.329	0.239	2.889	45	10	3	3	2	0	0	0	4	1	0	1	4	0	1	25	0	0	1	0	TSS00116||TSS00117||TSS00747	TTS100||TTS101||TTS102	MPN130||MPN130.1				NA097||NA098||NA099||NA100	OP65		POD179564_1	TATA158||TATA159||TATA160||TATA859		RBS39	mpnng01062||mpnng01064||mpnng01065||mpnng01066||mpnng01067||mpnng01069||mpnng05847||mpnng05848||mpnng05850||mpnng05851||mpnng05852||mpnng10888||mpnng10890||mpnng18758||mpnng18759||mpnng18760||mpnng18763||mpnng18764||mpnng23892||mpnng23894||mpnng28995||mpnng28998||mpnng28999||mpnng29000||mpnng30096
E0306	169537	169560	E	24	24.208	5	0.208	100	0.208	0.042	0.042	0.042	0.125	0.083	0.583	6	2	0	0	0	0	0	0	1	0	0	0	0	0	0	5	0	0	0	0							NA100							mpnng01069||mpnng10890||mpnng18758||mpnng28995||mpnng30096
N0306	169561	169606	N	46	150.457	29	0.63	100	0.63	0.217	0.196	0.174	0.152	0.152	1.446	9	2	0	0	0	0	0	0	1	0	0	0	0	0	0	8	0	0	0	0							NA100							mpnng01069||mpnng01070||mpnng05855||mpnng10890||mpnng18757||mpnng23889||mpnng28995||mpnng30096
E0307	169607	169647	E	41	17.195	5	0.122	100	0.122	0	0	0	0	0	0.061	7	2	0	0	0	0	0	0	1	0	0	0	0	0	0	6	0	0	0	0							NA100							mpnng01070||mpnng05855||mpnng10890||mpnng18757||mpnng23889||mpnng30096
N0307	169648	169772	N	125	342.864	75	0.6	99.194	0.6	0.28	0.192	0.232	0.128	0.08	1.456	10	2	0	0	0	0	0	0	1	0	0	0	0	0	0	9	0	0	0	0							NA100							mpnng01070||mpnng01071||mpnng05855||mpnng05856||mpnng10890||mpnng18756||mpnng23888||mpnng28993||mpnng30096
E0308	169773	169830	E	58	32.259	8	0.138	100	0.138	0.069	0.017	0	0.052	0	0.259	8	3	0	0	0	0	0	0	1	0	0	0	1	0	0	6	0	0	0	0							NA100				TATA161			mpnng01071||mpnng05856||mpnng05857||mpnng23887||mpnng28993||mpnng30096
N0308	169831	169908	N	78	300.859	52	0.667	100	0.667	0.346	0.282	0.269	0.167	0.103	1.801	9	3	0	0	0	0	0	0	1	0	0	0	1	0	0	7	0	0	0	0							NA101				TATA161			mpnng01071||mpnng05857||mpnng10892||mpnng18755||mpnng23887||mpnng28992||mpnng30096
E0309	169909	169933	E	25	115.48	8	0.32	100	0.32	0.2	0.08	0.12	0.12	0.08	0.94	5	3	0	1	0	0	0	0	1	0	0	0	0	0	0	3	0	0	0	0		TTS103					NA101							mpnng10892||mpnng18755||mpnng30096
N0309	169934	170002	N	69	1471.83	45	0.652	83.824	0.652	0.29	0.261	0.217	0.203	0.159	1.768	9	3	0	1	0	0	0	0	1	0	0	0	0	0	0	7	0	0	0	0		TTS103					NA102							mpnng01073||mpnng05858||mpnng18754||mpnng18755||mpnng23886||mpnng28990||mpnng30096
E0310	170003	170032	E	30	74.4	5	0.167	100	0.167	0	0	0.067	0.033	0	0.25	9	3	0	0	0	0	0	0	1	0	0	0	0	0	2	6	0	0	0	0							NA102						RBS40||RBS41	mpnng01073||mpnng05858||mpnng18754||mpnng23886||mpnng28990||mpnng30096
N0310	170033	170610	N	578	2661.06	415	0.718	78.163	0.718	0.349	0.311	0.258	0.185	0.123	1.9	21	6	1	0	1	0	0	0	0	1	0	2	0	0	1	15	0	0	0	0	TSS00118		MPN131					OP66		POD170314_1||POD170596_1			RBS41	mpnng01073||mpnng01074||mpnng01075||mpnng01076||mpnng01078||mpnng05858||mpnng18754||mpnng23883||mpnng23884||mpnng23885||mpnng23886||mpnng28987||mpnng28988||mpnng28989||mpnng30096
E0311	170611	170615	E	5	88.2	2	0.4	100	0.4	0.2	0.2	0	0	0	0.6	5	3	0	0	1	0	0	0	0	1	0	0	0	0	0	3	0	0	0	0			MPN131					OP66						mpnng01078||mpnng28987||mpnng30096
N0311	170616	170624	N	9	176.111	2	0.222	100	0.222	0.222	0	0.111	0	0	0.5	5	3	0	0	1	0	0	0	0	1	0	0	0	0	0	3	0	0	0	0			MPN131					OP66						mpnng01078||mpnng28987||mpnng30096
E0312	170625	170625	E	1	184	1	1	0	1	0	0	0	0	0	0.5	5	3	0	0	1	0	0	0	0	1	0	0	0	0	0	3	0	0	0	0			MPN131					OP66						mpnng01078||mpnng28987||mpnng30096
N0312	170626	170736	N	111	5560.68	78	0.703	97.273	0.703	0.396	0.396	0.333	0.342	0.279	2.608	12	6	1	0	1	1	0	0	0	1	0	0	1	0	0	7	0	0	0	0	TSS00748		MPN131	IO71				OP66			TATA860			mpnng01078||mpnng01079||mpnng10894||mpnng18752||mpnng28986||mpnng28987||mpnng30096
E0313	170737	170737	E	1	88	1	1	0	1	1	0	0	0	0	1.5	6	3	0	0	0	1	0	0	0	1	0	0	0	0	0	4	0	0	0	0				IO71				OP66						mpnng01079||mpnng10894||mpnng28986||mpnng30096
N0313	170738	170738	N	1	93	1	1	0	1	0	0	0	0	0	0.5	6	3	0	0	0	1	0	0	0	1	0	0	0	0	0	4	0	0	0	0				IO71				OP66						mpnng01079||mpnng10894||mpnng28986||mpnng30096
E0314	170739	170741	E	3	108.667	0	0	100	0	0	0	0	0.333	0	0.667	6	3	0	0	0	1	0	0	0	1	0	0	0	0	0	4	0	0	0	0				IO71				OP66						mpnng01079||mpnng10894||mpnng28986||mpnng30096
N0314	170742	170748	N	7	116.429	3	0.429	100	0.429	0.143	0	0	0	0	0.357	6	3	0	0	0	1	0	0	0	1	0	0	0	0	0	4	0	0	0	0				IO71				OP66						mpnng01079||mpnng10894||mpnng28986||mpnng30096
E0315	170749	170749	E	1	122	0	0	0	0	0	0	0	0	0	0	6	3	0	0	0	1	0	0	0	1	0	0	0	0	0	4	0	0	0	0				IO71				OP66						mpnng01079||mpnng10894||mpnng28986||mpnng30096
N0315	170750	170831	N	82	64.744	45	0.549	100	0.549	0.122	0.098	0.11	0.037	0.049	0.78	7	3	0	0	0	1	0	0	0	1	0	0	0	0	0	5	0	0	0	0				IO71				OP66						mpnng01079||mpnng10894||mpnng18751||mpnng28986||mpnng30096
E0316	170832	170834	E	3	91.333	1	0.333	100	0.333	0	0	0	0	0.333	0.5	6	3	0	0	0	1	0	0	0	1	0	0	0	0	0	4	0	0	0	0				IO71				OP66						mpnng10894||mpnng18751||mpnng28986||mpnng30096
N0316	170835	170886	N	52	152.558	32	0.615	100	0.615	0.115	0.173	0.135	0.135	0.077	1.144	7	3	0	0	0	1	0	0	0	1	0	0	0	0	0	5	0	0	0	0				IO71				OP66						mpnng10894||mpnng18751||mpnng23881||mpnng28986||mpnng30096
E0317	170887	170935	E	49	21.98	13	0.265	100	0.265	0.02	0.041	0	0	0.02	0.214	5	3	0	0	0	1	0	0	0	1	0	0	0	0	0	3	0	0	0	0				IO71				OP66						mpnng10894||mpnng18751||mpnng30096
N0317	170936	170938	N	3	35.333	1	0.333	100	0.333	0	0	0	0	0	0.167	4	3	0	0	0	1	0	0	0	1	0	0	0	0	0	2	0	0	0	0				IO71				OP66						mpnng10894||mpnng30096
E0318	170939	170942	E	4	39.5	2	0.5	100	0.5	0	0	0.25	0	0.25	0.875	4	3	0	0	0	1	0	0	0	1	0	0	0	0	0	2	0	0	0	0				IO71				OP66						mpnng10894||mpnng30096
N0318	170943	171061	N	119	536.42	74	0.622	100	0.622	0.227	0.16	0.185	0.143	0.067	1.328	11	6	0	0	1	1	0	0	0	1	0	1	0	0	1	6	0	0	0	0			MPN132	IO71				OP66		POD191302_1			RBS42	mpnng01081||mpnng01082||mpnng10894||mpnng18750||mpnng23880||mpnng30096
E0319	171062	171073	E	12	45.417	5	0.417	100	0.417	0.083	0	0	0.083	0	0.458	8	4	0	0	1	0	0	0	0	1	0	1	0	0	0	5	0	0	0	0			MPN132					OP66		POD191302_1				mpnng01082||mpnng18750||mpnng23879||mpnng23880||mpnng30096
N0319	171074	171113	N	40	161.85	19	0.475	97.436	0.475	0.2	0.2	0.1	0.1	0.05	1.038	6	3	0	0	1	0	0	0	0	1	0	0	0	0	0	4	0	0	0	0			MPN132					OP66						mpnng01083||mpnng18750||mpnng23879||mpnng30096
E0320	171114	171115	E	2	108	1	0.5	100	0.5	0	0	1	0	0	1.75	5	3	0	0	1	0	0	0	0	1	0	0	0	0	0	3	0	0	0	0			MPN132					OP66						mpnng01083||mpnng23879||mpnng30096
N0320	171116	171169	N	54	263.519	28	0.519	98.113	0.519	0.222	0.259	0.167	0.13	0.093	1.343	5	3	0	0	1	0	0	0	0	1	0	0	0	0	0	3	0	0	0	0			MPN132					OP66						mpnng01083||mpnng23879||mpnng30096
E0321	171170	171177	E	8	67.5	4	0.5	100	0.5	0.375	0.125	0.125	0	0	0.938	5	3	0	0	1	0	0	0	0	1	0	0	0	0	0	3	0	0	0	0			MPN132					OP66						mpnng01083||mpnng23879||mpnng30096
N0321	171178	172280	N	1103	9142.78	889	0.806	46.007	0.806	0.539	0.475	0.432	0.35	0.25	3.014	40	7	1	0	2	0	0	1	1	2	0	9	0	0	0	24	0	0	0	0	TSS00119		MPN132||MPN133			ncMPN021	NA103	OP66||OP68		POD171687_1||POD172265_1||POD172274_1||POD172290_1||POD172296_1||POD172306_1||POD172318_1||POD184873_1||POD184886_1				mpnng01083||mpnng05861||mpnng05862||mpnng05864||mpnng05865||mpnng10896||mpnng10897||mpnng10898||mpnng18741||mpnng18743||mpnng18744||mpnng18745||mpnng18746||mpnng18747||mpnng18748||mpnng23870||mpnng23871||mpnng23874||mpnng23877||mpnng23878||mpnng23879||mpnng28980||mpnng28981||mpnng30096
E0322	172281	172312	E	32	88.875	11	0.344	0	0.344	0.062	0.031	0.062	0	0	0.359	12	5	0	0	1	0	0	1	0	1	0	5	0	0	0	4	0	0	0	0			MPN133			ncMPN021		OP68		POD172306_1||POD172318_1||POD172328_1||POD172334_1||POD172335_1				mpnng10898||mpnng18741||mpnng23870||mpnng30096
N0322	172313	172318	N	6	114.333	2	0.333	0	0.333	0.167	0	0.167	0	0	0.583	9	5	0	0	1	0	0	1	0	1	0	2	0	0	0	4	0	0	0	0			MPN133			ncMPN021		OP68		POD172334_1||POD172335_1				mpnng10898||mpnng18741||mpnng23870||mpnng30096
E0323	172319	172319	E	1	113	0	0	0	0	0	0	0	0	0	0	7	4	0	0	1	0	0	1	0	1	0	0	0	0	0	4	0	0	0	0			MPN133			ncMPN021		OP68						mpnng10898||mpnng18741||mpnng23870||mpnng30096
N0323	172320	172408	N	89	517.247	58	0.652	0	0.652	0.258	0.157	0.079	0.079	0.011	1.028	11	5	0	0	1	0	0	1	0	1	0	2	0	0	0	6	0	0	0	0			MPN133			ncMPN021		OP68		POD172364_1||POD172396_1				mpnng10898||mpnng18739||mpnng18741||mpnng23869||mpnng28978||mpnng30096
E0324	172409	172409	E	1	118	1	1	0	1	1	0	0	0	0	1.5	8	4	0	0	1	0	0	1	0	1	0	0	0	0	0	5	0	0	0	0			MPN133			ncMPN021		OP68						mpnng10898||mpnng18739||mpnng23869||mpnng28978||mpnng30096
N0324	172410	172416	N	7	124.143	1	0.143	0	0.143	0	0	0	0	0	0.071	9	4	0	0	1	0	0	1	0	1	0	0	0	0	0	6	0	0	0	0			MPN133			ncMPN021		OP68						mpnng05867||mpnng10898||mpnng18739||mpnng23869||mpnng28978||mpnng30096
E0325	172417	172417	E	1	126	1	1	0	1	0	0	0	0	0	0.5	9	4	0	0	1	0	0	1	0	1	0	0	0	0	0	6	0	0	0	0			MPN133			ncMPN021		OP68						mpnng05867||mpnng10898||mpnng18739||mpnng23869||mpnng28978||mpnng30096
N0325	172418	172419	N	2	90	2	1	0	1	0	0	0	0	0	0.5	9	4	0	0	1	0	0	1	0	1	0	0	0	0	0	6	0	0	0	0			MPN133			ncMPN021		OP68						mpnng05867||mpnng10898||mpnng18739||mpnng23869||mpnng28978||mpnng30096
E0326	172420	172421	E	2	147	0	0	0	0	0	0	0	0	0	0	8	3	0	0	1	0	0	0	0	1	0	0	0	0	0	6	0	0	0	0			MPN133					OP68						mpnng05867||mpnng10898||mpnng18739||mpnng23869||mpnng28978||mpnng30096
N0326	172422	173212	N	791	7817.27	595	0.752	0	0.752	0.434	0.349	0.268	0.231	0.176	2.199	35	6	1	1	2	1	0	0	0	1	0	0	0	0	0	29	0	0	0	0	TSS00749	TTS104	MPN133||MPN134	IO73				OP68						mpnng05867||mpnng05869||mpnng05870||mpnng05871||mpnng05874||mpnng05875||mpnng10898||mpnng10899||mpnng10900||mpnng10901||mpnng10902||mpnng18734||mpnng18736||mpnng18737||mpnng18738||mpnng18739||mpnng23862||mpnng23863||mpnng23864||mpnng23865||mpnng23866||mpnng23867||mpnng23868||mpnng23869||mpnng28974||mpnng28976||mpnng28977||mpnng28978||mpnng30096
E0327	173213	173704	E	492	36.25	83	0.169	0	0.169	0.022	0.028	0.026	0.037	0.026	0.274	26	6	1	0	1	0	0	0	0	1	0	2	1	0	0	20	0	0	0	0	TSS00749		MPN134					OP68		POD173398_1||POD173464_1	TATA861			mpnng01092||mpnng01093||mpnng01094||mpnng01095||mpnng01096||mpnng01097||mpnng05876||mpnng05877||mpnng18731||mpnng18732||mpnng18733||mpnng23859||mpnng23860||mpnng23861||mpnng28970||mpnng28971||mpnng28972||mpnng28973||mpnng28974||mpnng30096
N0327	173705	173706	N	2	47	1	0.5	0	0.5	0	0	0	0	0	0.25	5	3	0	0	1	0	0	0	0	1	0	0	0	0	0	3	0	0	0	0			MPN134					OP68						mpnng01097||mpnng28970||mpnng30096
E0328	173707	173711	E	5	47.8	1	0.2	0	0.2	0	0	0.2	0	0	0.4	5	3	0	0	1	0	0	0	0	1	0	0	0	0	0	3	0	0	0	0			MPN134					OP68						mpnng01097||mpnng28970||mpnng30096
N0328	173712	173713	N	2	40.5	0	0	0	0	0	0	0	0	0	0	5	3	0	0	1	0	0	0	0	1	0	0	0	0	0	3	0	0	0	0			MPN134					OP68						mpnng01097||mpnng28970||mpnng30096
E0329	173714	174890	E	1177	27.344	220	0.187	0	0.187	0.017	0.02	0.029	0.021	0.031	0.247	29	3	0	0	1	0	0	0	0	1	0	0	0	0	0	27	0	0	0	0			MPN134					OP68						mpnng01097||mpnng01098||mpnng01099||mpnng01100||mpnng01101||mpnng01103||mpnng01104||mpnng01105||mpnng01106||mpnng01107||mpnng01108||mpnng01110||mpnng01112||mpnng05880||mpnng18723||mpnng18726||mpnng18727||mpnng23850||mpnng23853||mpnng23854||mpnng23855||mpnng23856||mpnng23858||mpnng28965||mpnng28968||mpnng28970||mpnng30096
N0329	174891	174891	N	1	181	0	0	0	0	0	0	0	0	0	0	6	3	0	0	1	0	0	0	0	1	0	0	0	0	0	4	0	0	0	0			MPN134					OP68						mpnng01112||mpnng18723||mpnng23850||mpnng30096
E0330	174892	174896	E	5	241.8	2	0.4	0	0.4	0	0	0.2	0	0.2	0.7	6	3	0	0	1	0	0	0	0	1	0	0	0	0	0	4	0	0	0	0			MPN134					OP68						mpnng01112||mpnng18723||mpnng23850||mpnng30096
N0330	174897	174947	N	51	3256.33	32	0.627	0	0.627	0.294	0.196	0.196	0.196	0.098	1.588	9	4	0	0	2	0	0	0	0	1	0	0	0	0	1	5	0	0	0	0			MPN134||MPN135					OP68					RBS43	mpnng01112||mpnng18722||mpnng18723||mpnng23850||mpnng30096
E0331	174948	175050	E	103	12.99	18	0.175	0	0.175	0.039	0.049	0.029	0.078	0.01	0.383	10	4	0	2	1	0	0	0	0	1	0	0	0	0	0	6	0	0	0	0		TTS105||TTS106	MPN135					OP68						mpnng05883||mpnng10906||mpnng18722||mpnng23850||mpnng28964||mpnng30096
N0331	175051	175067	N	17	43.824	8	0.471	0	0.471	0	0.118	0	0.059	0	0.471	5	3	0	0	1	0	0	0	0	1	0	0	0	0	0	3	0	0	0	0			MPN135					OP68						mpnng10906||mpnng23850||mpnng30096
E0332	175068	175215	E	148	16.919	26	0.176	0	0.176	0.014	0.02	0.027	0.034	0.047	0.277	9	3	0	0	1	0	0	0	0	1	0	0	0	0	0	7	0	0	0	0			MPN135					OP68						mpnng05884||mpnng10906||mpnng18721||mpnng23849||mpnng23850||mpnng28963||mpnng30096
N0332	175216	175219	N	4	40.25	0	0	0	0	0.25	0.25	0	0	0	0.5	6	3	0	0	1	0	0	0	0	1	0	0	0	0	0	4	0	0	0	0			MPN135					OP68						mpnng05884||mpnng23849||mpnng28963||mpnng30096
E0333	175220	175852	E	633	25.346	113	0.179	0	0.179	0.03	0.021	0.033	0.019	0.021	0.248	23	4	0	0	1	0	0	0	0	1	0	2	0	0	0	19	0	0	0	0			MPN135					OP68		POD175562_1||POD175612_1				mpnng05884||mpnng05885||mpnng05887||mpnng05889||mpnng05891||mpnng05893||mpnng10907||mpnng10908||mpnng10909||mpnng10910||mpnng18717||mpnng18718||mpnng23847||mpnng23849||mpnng28958||mpnng28959||mpnng28962||mpnng28963||mpnng30096
N0333	175853	175951	N	99	3035.43	65	0.657	0	0.657	0.232	0.152	0.182	0.111	0.081	1.288	9	4	0	0	2	0	0	0	0	1	0	0	0	0	1	5	0	0	0	0			MPN135||MPN136					OP68					RBS44	mpnng10910||mpnng18716||mpnng18717||mpnng28958||mpnng30096
E0334	175952	176202	E	251	37.622	37	0.147	0	0.147	0.02	0.032	0.016	0.048	0.04	0.285	10	3	0	0	1	0	0	0	0	1	0	0	0	0	0	8	0	0	0	0			MPN136					OP68						mpnng01114||mpnng01115||mpnng10914||mpnng18715||mpnng18716||mpnng23845||mpnng28956||mpnng30096
N0334	176203	176204	N	2	89.5	2	1	0	1	0	0	0	0	0	0.5	4	3	0	0	1	0	0	0	0	1	0	0	0	0	0	2	0	0	0	0			MPN136					OP68						mpnng18715||mpnng30096
E0335	176205	176808	E	604	33.911	93	0.154	0	0.154	0.031	0.038	0.04	0.035	0.028	0.304	21	4	0	0	1	0	0	0	0	1	0	0	1	0	0	18	0	0	0	0			MPN136					OP68			TATA862			mpnng01117||mpnng01118||mpnng01119||mpnng01120||mpnng10917||mpnng10918||mpnng10919||mpnng10920||mpnng10921||mpnng18712||mpnng18713||mpnng18715||mpnng23840||mpnng23841||mpnng23842||mpnng28954||mpnng28955||mpnng30096
N0335	176809	178474	N	1666	8688.38	1465	0.879	26.066	0.879	0.669	0.616	0.56	0.443	0.3	3.75	67	10	2	4	3	0	0	0	4	3	0	0	2	0	1	46	0	0	1	1	TSS00120||TSS00121	TTS107||TTS108||TTS109||TTS110	MPN136||MPN137||MPN138				NA104||NA105||NA106||NA107	OP68||OP523||OP522			TATA863||TATA864		RBS197	mpnng01121||mpnng01123||mpnng01124||mpnng01125||mpnng01127||mpnng01129||mpnng05897||mpnng05898||mpnng05900||mpnng05901||mpnng05902||mpnng05906||mpnng05907||mpnng05908||mpnng05909||mpnng10921||mpnng10922||mpnng10923||mpnng10924||mpnng10926||mpnng10927||mpnng10928||mpnng10930||mpnng10931||mpnng10932||mpnng10933||mpnng18699||mpnng18700||mpnng18702||mpnng18706||mpnng18712||mpnng23834||mpnng23837||mpn…
E0336	178475	178481	E	7	279.143	1	0.143	100	0.143	0.286	0.143	0	0	0	0.5	4	4	0	0	1	0	0	0	0	1	0	1	0	0	0	1	0	0	0	0			MPN138					OP522		POD178520_1				mpnng30096
N0336	178482	178482	N	1	225	0	0	0	0	0	0	0	0	0	0	4	4	0	0	1	0	0	0	0	1	0	1	0	0	0	1	0	0	0	0			MPN138					OP522		POD178520_1				mpnng30096
E0337	178483	178533	E	51	48.039	11	0.216	100	0.216	0.118	0.118	0.078	0.02	0.02	0.52	4	4	0	0	1	0	0	0	0	1	0	1	0	0	0	1	0	0	0	0			MPN138					OP522		POD178520_1				mpnng30096
N0337	178534	179864	N	1331	5477.25	1110	0.834	68.346	0.834	0.534	0.476	0.436	0.33	0.225	2.965	57	11	3	3	3	0	0	0	4	3	0	1	4	0	2	32	0	0	1	1	TSS00122||TSS00123||TSS00124	TTS111||TTS112||TTS113	MPN138||MPN139||MPN140				NA108||NA109||NA110||NA111	OP522||OP521||OP69		POD178700_1	TATA162||TATA865||TATA866||TATA867		RBS198||RBS199	mpnng01132||mpnng01133||mpnng01134||mpnng01136||mpnng01137||mpnng01138||mpnng05910||mpnng05912||mpnng05914||mpnng05917||mpnng10936||mpnng10937||mpnng10939||mpnng10942||mpnng10943||mpnng18690||mpnng18692||mpnng18693||mpnng18695||mpnng18696||mpnng18697||mpnng23825||mpnng23826||mpnng23827||mpnng23830||mpnng23832||mpnng23833||mpnng28933||mpnng28934||mpnng28936||mpnng28938||mpnng30096
E0338	179865	180175	E	311	106.894	63	0.203	0	0.203	0.042	0.042	0.029	0.039	0.016	0.322	15	3	0	0	1	0	0	0	0	1	0	0	0	0	0	13	0	0	0	0			MPN140					OP69						mpnng01139||mpnng01140||mpnng10944||mpnng10945||mpnng10946||mpnng18689||mpnng18690||mpnng23823||mpnng23824||mpnng28930||mpnng28932||mpnng28933||mpnng30096
N0338	180176	180177	N	2	240.5	2	1	0	1	0	0	0	0	0	0.5	5	3	0	0	1	0	0	0	0	1	0	0	0	0	0	3	0	0	0	0			MPN140					OP69						mpnng18689||mpnng28930||mpnng30096
E0339	180178	180554	E	377	29.069	72	0.191	0	0.191	0.037	0.016	0.024	0.016	0.016	0.232	19	5	1	0	1	0	0	0	0	1	0	3	0	0	0	13	0	0	0	0	TSS00870		MPN140					OP69		POD180344_1||POD180346_1||POD180408_1				mpnng01142||mpnng10947||mpnng10949||mpnng18686||mpnng18687||mpnng18688||mpnng18689||mpnng23821||mpnng23822||mpnng28927||mpnng28929||mpnng28930||mpnng30096
N0339	180555	180555	N	1	49	1	1	0	1	0	1	0	0	0	1.5	6	3	0	0	1	0	0	0	0	1	0	0	0	0	0	4	0	0	0	0			MPN140					OP69						mpnng10949||mpnng18686||mpnng23821||mpnng30096
E0340	180556	180559	E	4	48.75	1	0.25	0	0.25	0	0	0	0.25	0	0.625	6	3	0	0	1	0	0	0	0	1	0	0	0	0	0	4	0	0	0	0			MPN140					OP69						mpnng10949||mpnng18686||mpnng23821||mpnng30096
N0340	180560	180561	N	2	52.5	1	0.5	0	0.5	0	0.5	0	0	0	0.75	6	3	0	0	1	0	0	0	0	1	0	0	0	0	0	4	0	0	0	0			MPN140					OP69						mpnng10949||mpnng18686||mpnng23821||mpnng30096
E0341	180562	180562	E	1	55	0	0	0	0	0	0	0	0	0	0	6	3	0	0	1	0	0	0	0	1	0	0	0	0	0	4	0	0	0	0			MPN140					OP69						mpnng10949||mpnng18686||mpnng23821||mpnng30096
N0341	180563	180568	N	6	53.667	2	0.333	0	0.333	0	0	0	0	0	0.167	6	3	0	0	1	0	0	0	0	1	0	0	0	0	0	4	0	0	0	0			MPN140					OP69						mpnng10949||mpnng18686||mpnng23821||mpnng30096
E0342	180569	180577	E	9	31.444	4	0.444	0	0.444	0.111	0.222	0.111	0	0	0.722	5	3	0	0	1	0	0	0	0	1	0	0	0	0	0	3	0	0	0	0			MPN140					OP69						mpnng18686||mpnng23821||mpnng30096
N0342	180578	180578	N	1	31	0	0	0	0	0	0	0	0	0	0	5	3	0	0	1	0	0	0	0	1	0	0	0	0	0	3	0	0	0	0			MPN140					OP69						mpnng18686||mpnng23821||mpnng30096
E0343	180579	180785	E	207	104.604	46	0.222	0	0.222	0.034	0.029	0.043	0.019	0.019	0.297	11	3	0	0	1	0	0	0	0	1	0	0	0	0	0	9	0	0	0	0			MPN140					OP69						mpnng10951||mpnng10952||mpnng18685||mpnng18686||mpnng23820||mpnng23821||mpnng28925||mpnng28926||mpnng30096
N0343	180786	180894	N	109	11488.6	86	0.789	20.37	0.789	0.55	0.532	0.477	0.33	0.193	3.046	17	7	1	0	2	1	0	0	0	1	0	4	1	0	0	7	0	0	0	0	TSS00125		MPN140||MPN141	IO76				OP69		POD180836_1||POD180844_1||POD180861_1||POD180902_1	TATA163			mpnng01145||mpnng18685||mpnng23819||mpnng23820||mpnng28924||mpnng28925||mpnng30096
E0344	180895	180935	E	41	32.878	13	0.317	100	0.317	0.049	0.024	0.024	0	0	0.268	7	3	0	0	1	0	0	0	0	1	0	0	0	0	0	5	0	0	0	0			MPN141					OP69						mpnng01145||mpnng18685||mpnng23819||mpnng28924||mpnng30096
N0344	180936	180937	N	2	18	0	0	100	0	0	0	0	0	0	0	6	3	0	0	1	0	0	0	0	1	0	0	0	0	0	4	0	0	0	0			MPN141					OP69						mpnng01145||mpnng18685||mpnng28924||mpnng30096
E0345	180938	181069	E	132	24.152	33	0.25	100	0.25	0.015	0.015	0	0.015	0.008	0.193	6	3	0	0	1	0	0	0	0	1	0	0	0	0	0	4	0	0	0	0			MPN141					OP69						mpnng01145||mpnng18685||mpnng28924||mpnng30096
N0345	181070	181090	N	21	129.952	11	0.524	95	0.524	0.048	0.048	0.048	0	0	0.429	4	3	0	0	1	0	0	0	0	1	0	0	0	0	0	2	0	0	0	0			MPN141					OP69						mpnng01147||mpnng30096
E0346	181091	181256	E	166	21.114	28	0.169	100	0.169	0.006	0.006	0.006	0	0.006	0.111	8	4	0	0	1	0	0	0	0	1	0	1	0	0	0	5	0	0	0	0			MPN141					OP69		POD443405_1				mpnng01147||mpnng10957||mpnng23818||mpnng28923||mpnng30096
N0346	181257	181269	N	13	84.769	4	0.308	100	0.308	0.154	0	0	0	0	0.308	5	3	0	0	1	0	0	0	0	1	0	0	0	0	0	3	0	0	0	0			MPN141					OP69						mpnng10957||mpnng28922||mpnng30096
E0347	181270	181485	E	216	7.088	17	0.079	100	0.079	0.005	0	0.005	0	0	0.051	6	3	0	0	1	0	0	0	0	1	0	0	0	0	0	4	0	0	0	0			MPN141					OP69						mpnng28920||mpnng28921||mpnng28922||mpnng30096
N0347	181486	181515	N	30	116.333	16	0.533	96.552	0.533	0.067	0	0	0	0	0.333	4	3	0	0	1	0	0	0	0	1	0	0	0	0	0	2	0	0	0	0			MPN141					OP69						mpnng28920||mpnng30096
E0348	181516	181517	E	2	70	1	0.5	100	0.5	0	0	0.5	0	0	1	4	3	0	0	1	0	0	0	0	1	0	0	0	0	0	2	0	0	0	0			MPN141					OP69						mpnng28920||mpnng30096
N0348	181518	181523	N	6	55.167	1	0.167	100	0.167	0	0.167	0.167	0	0	0.5	4	3	0	0	1	0	0	0	0	1	0	0	0	0	0	2	0	0	0	0			MPN141					OP69						mpnng28920||mpnng30096
E0349	181524	181693	E	170	19.571	34	0.2	100	0.2	0.035	0	0.006	0.012	0.006	0.174	4	3	0	0	1	0	0	0	0	1	0	0	0	0	0	2	0	0	0	0			MPN141					OP69						mpnng28920||mpnng30096
N0349	181694	181708	N	15	60.4	6	0.4	100	0.4	0.133	0.067	0.067	0.067	0	0.633	3	3	0	0	1	0	0	0	0	1	0	0	0	0	0	1	0	0	0	0			MPN141					OP69						mpnng30096
E0350	181709	181742	E	34	22.265	6	0.176	100	0.176	0.059	0.059	0	0.029	0	0.265	3	3	0	0	1	0	0	0	0	1	0	0	0	0	0	1	0	0	0	0			MPN141					OP69						mpnng30096
N0350	181743	181766	N	24	50.75	12	0.5	100	0.5	0.083	0.042	0.083	0	0	0.5	3	3	0	0	1	0	0	0	0	1	0	0	0	0	0	1	0	0	0	0			MPN141					OP69						mpnng30096
E0351	181767	181777	E	11	31.909	4	0.364	100	0.364	0	0.091	0.091	0	0.091	0.5	3	3	0	0	1	0	0	0	0	1	0	0	0	0	0	1	0	0	0	0			MPN141					OP69						mpnng30096
N0351	181778	181779	N	2	32.5	0	0	0	0	0	0	0	0	0	0	3	3	0	0	1	0	0	0	0	1	0	0	0	0	0	1	0	0	0	0			MPN141					OP69						mpnng30096
E0352	181780	181826	E	47	53.213	16	0.34	100	0.34	0.021	0.021	0.021	0.021	0	0.287	4	4	0	1	1	0	0	0	0	1	0	0	0	0	0	1	0	0	0	0		TTS114	MPN141					OP69						mpnng30096
N0352	181827	181875	N	49	162.347	26	0.531	95.833	0.531	0.061	0.041	0.02	0	0	0.398	4	4	0	1	1	0	0	0	0	1	0	0	0	0	0	1	0	0	0	0		TTS114	MPN141					OP69						mpnng30096
E0353	181876	181993	E	118	23.432	21	0.178	100	0.178	0.025	0	0	0	0	0.114	5	3	0	0	1	0	0	0	0	1	0	0	0	0	0	3	0	0	0	0			MPN141					OP69						mpnng01149||mpnng18682||mpnng30096
N0353	181994	182038	N	45	73	23	0.511	95.455	0.511	0.022	0	0.022	0.044	0	0.4	5	3	0	0	1	0	0	0	0	1	0	0	0	0	0	3	0	0	0	0			MPN141					OP69						mpnng01149||mpnng18682||mpnng30096
E0354	182039	182042	E	4	30.25	1	0.25	100	0.25	0	0	0	0	0.25	0.375	4	3	0	0	1	0	0	0	0	1	0	0	0	0	0	2	0	0	0	0			MPN141					OP69						mpnng01149||mpnng30096
N0354	182043	182043	N	1	24	0	0	0	0	0	0	0	0	0	0	4	3	0	0	1	0	0	0	0	1	0	0	0	0	0	2	0	0	0	0			MPN141					OP69						mpnng01149||mpnng30096
E0355	182044	182179	E	136	16.515	31	0.228	100	0.228	0.015	0.007	0.007	0.022	0	0.191	4	3	0	0	1	0	0	0	0	1	0	0	0	0	0	2	0	0	0	0			MPN141					OP69						mpnng01149||mpnng30096
N0355	182180	182233	N	54	167.63	32	0.593	98.113	0.593	0.111	0.037	0	0.037	0	0.519	3	3	0	0	1	0	0	0	0	1	0	0	0	0	0	1	0	0	0	0			MPN141					OP69						mpnng30096
E0356	182234	182271	E	38	39.658	7	0.184	100	0.184	0	0	0	0	0.026	0.118	3	3	0	0	1	0	0	0	0	1	0	0	0	0	0	1	0	0	0	0			MPN141					OP69						mpnng30096
N0356	182272	182290	N	19	65.632	10	0.526	100	0.526	0.053	0	0	0	0	0.316	3	3	0	0	1	0	0	0	0	1	0	0	0	0	0	1	0	0	0	0			MPN141					OP69						mpnng30096
E0357	182291	182296	E	6	40.5	2	0.333	100	0.333	0	0	0.333	0	0	0.667	3	3	0	0	1	0	0	0	0	1	0	0	0	0	0	1	0	0	0	0			MPN141					OP69						mpnng30096
N0357	182297	182301	N	5	54.2	0	0	100	0	0	0	0	0	0	0	3	3	0	0	1	0	0	0	0	1	0	0	0	0	0	1	0	0	0	0			MPN141					OP69						mpnng30096
E0358	182302	182318	E	17	38.353	6	0.353	100	0.353	0.059	0	0	0	0	0.235	3	3	0	0	1	0	0	0	0	1	0	0	0	0	0	1	0	0	0	0			MPN141					OP69						mpnng30096
N0358	182319	182319	N	1	37	1	1	0	1	0	0	0	0	0	0.5	3	3	0	0	1	0	0	0	0	1	0	0	0	0	0	1	0	0	0	0			MPN141					OP69						mpnng30096
E0359	182320	182358	E	39	26.103	11	0.282	100	0.282	0	0.026	0	0	0.051	0.218	3	3	0	0	1	0	0	0	0	1	0	0	0	0	0	1	0	0	0	0			MPN141					OP69						mpnng30096
N0359	182359	183194	N	836	3538.5	695	0.831	7.904	0.831	0.28	0.209	0.129	0.049	0.033	1.23	25	4	0	0	1	0	0	0	0	1	0	1	0	0	0	22	0	0	0	0			MPN141					OP69		POD183096_1				mpnng01150||mpnng01151||mpnng01152||mpnng01153||mpnng10961||mpnng10962||mpnng10963||mpnng10964||mpnng10965||mpnng10966||mpnng10967||mpnng18676||mpnng18677||mpnng18678||mpnng18679||mpnng23812||mpnng23813||mpnng23814||mpnng28914||mpnng28915||mpnng28918||mpnng30096
E0360	183195	183203	E	9	41.778	5	0.556	100	0.556	0	0	0	0	0	0.278	4	3	0	0	1	0	0	0	0	1	0	0	0	0	0	2	0	0	0	0			MPN141					OP69						mpnng18676||mpnng30096
N0360	183204	183215	N	12	97.167	3	0.25	100	0.25	0	0	0	0	0	0.125	5	3	0	0	1	0	0	0	0	1	0	0	0	0	0	3	0	0	0	0			MPN141					OP69						mpnng10968||mpnng18676||mpnng30096
E0361	183216	183218	E	3	183.333	1	0.333	100	0.333	0	0	0	0	0	0.167	4	3	0	0	1	0	0	0	0	1	0	0	0	0	0	2	0	0	0	0			MPN141					OP69						mpnng10968||mpnng30096
N0361	183219	183220	N	2	233	1	0.5	100	0.5	0	0	0	0	0	0.25	4	3	0	0	1	0	0	0	0	1	0	0	0	0	0	2	0	0	0	0			MPN141					OP69						mpnng10968||mpnng30096
E0362	183221	183221	E	1	253	1	1	0	1	0	0	0	1	0	2.5	4	3	0	0	1	0	0	0	0	1	0	0	0	0	0	2	0	0	0	0			MPN141					OP69						mpnng10968||mpnng30096
N0362	183222	183271	N	50	122.48	24	0.48	100	0.48	0.04	0	0	0	0	0.28	4	3	0	0	1	0	0	0	0	1	0	0	0	0	0	2	0	0	0	0			MPN141					OP69						mpnng10968||mpnng30096
E0363	183272	183301	E	30	19.567	8	0.267	100	0.267	0	0.033	0.033	0.033	0	0.283	4	3	0	0	1	0	0	0	0	1	0	0	0	0	0	2	0	0	0	0			MPN141					OP69						mpnng10968||mpnng30096
N0363	183302	183315	N	14	20.357	6	0.429	100	0.429	0.071	0	0	0	0	0.286	5	4	0	0	1	0	0	0	0	1	0	1	0	0	0	2	0	0	0	0			MPN141					OP69		POD183347_1				mpnng10968||mpnng30096
E0364	183316	183344	E	29	47.414	9	0.31	100	0.31	0.034	0.069	0	0	0	0.259	4	4	0	0	1	0	0	0	0	1	0	1	0	0	0	1	0	0	0	0			MPN141					OP69		POD183347_1				mpnng30096
N0364	183345	183427	N	83	62.916	39	0.47	97.561	0.47	0.024	0.06	0.048	0.012	0.024	0.44	4	3	0	0	1	0	0	0	0	1	0	0	0	0	0	2	0	0	0	0			MPN141					OP69						mpnng10969||mpnng30096
E0365	183428	183430	E	3	105.667	2	0.667	100	0.667	0	0.333	0	0	0	0.667	4	3	0	0	1	0	0	0	0	1	0	0	0	0	0	2	0	0	0	0			MPN141					OP69						mpnng10969||mpnng30096
N0365	183431	183431	N	1	105	1	1	0	1	0	0	0	0	0	0.5	4	3	0	0	1	0	0	0	0	1	0	0	0	0	0	2	0	0	0	0			MPN141					OP69						mpnng10969||mpnng30096
E0366	183432	183437	E	6	130.5	2	0.333	100	0.333	0	0	0	0	0.167	0.333	4	3	0	0	1	0	0	0	0	1	0	0	0	0	0	2	0	0	0	0			MPN141					OP69						mpnng10969||mpnng30096
N0366	183438	183438	N	1	210	0	0	0	0	0	0	0	0	0	0	4	3	0	0	1	0	0	0	0	1	0	0	0	0	0	2	0	0	0	0			MPN141					OP69						mpnng10969||mpnng30096
E0367	183439	183440	E	2	224	1	0.5	100	0.5	0	0	0	0	0	0.25	4	3	0	0	1	0	0	0	0	1	0	0	0	0	0	2	0	0	0	0			MPN141					OP69						mpnng10969||mpnng30096
N0367	183441	183488	N	48	309.646	27	0.562	46.809	0.562	0.125	0.083	0.021	0.042	0.021	0.625	5	3	0	0	1	0	0	0	0	1	0	0	0	0	0	3	0	0	0	0			MPN141					OP69						mpnng10969||mpnng23809||mpnng30096
E0368	183489	183561	E	73	19.055	12	0.164	100	0.164	0.014	0.014	0	0.014	0	0.137	6	4	0	0	1	0	0	0	0	1	0	1	0	0	0	3	0	0	0	0			MPN141					OP69		POD183560_1				mpnng10969||mpnng23809||mpnng30096
N0368	183562	183610	N	49	57.531	26	0.531	87.5	0.531	0.061	0.041	0.02	0.02	0.02	0.459	4	3	0	0	1	0	0	0	0	1	0	0	0	0	0	2	0	0	0	0			MPN141					OP69						mpnng10969||mpnng30096
E0369	183611	183633	E	23	53.696	4	0.174	100	0.174	0	0	0	0	0	0.087	4	3	0	0	1	0	0	0	0	1	0	0	0	0	0	2	0	0	0	0			MPN141					OP69						mpnng10969||mpnng30096
N0369	183634	183663	N	30	303.1	18	0.6	96.552	0.6	0.133	0.133	0.033	0.067	0	0.75	4	3	0	0	1	0	0	0	0	1	0	0	0	0	0	2	0	0	0	0			MPN141					OP69						mpnng10969||mpnng30096
E0370	183664	183681	E	18	141.222	6	0.333	100	0.333	0.056	0.056	0	0	0	0.278	4	3	0	0	1	0	0	0	0	1	0	0	0	0	0	2	0	0	0	0			MPN141					OP69						mpnng28912||mpnng30096
N0370	183682	183715	N	34	111.235	16	0.471	87.879	0.471	0.059	0	0.059	0.029	0	0.441	6	4	0	0	1	0	0	0	0	1	0	0	2	0	0	2	0	0	0	0			MPN141					OP69			TATA868||TATA869			mpnng28912||mpnng30096
E0371	183716	183906	E	191	6.916	19	0.099	100	0.099	0.005	0.005	0.01	0	0	0.076	8	4	0	0	1	0	0	0	0	1	0	0	2	0	0	4	0	0	0	0			MPN141					OP69			TATA868||TATA869			mpnng18673||mpnng18674||mpnng28912||mpnng30096
N0371	183907	183935	N	29	62.034	14	0.483	96.429	0.483	0.069	0	0.034	0	0.034	0.397	5	3	0	0	1	0	0	0	0	1	0	0	0	0	0	3	0	0	0	0			MPN141					OP69						mpnng18673||mpnng28911||mpnng30096
E0372	183936	184412	E	477	18.304	49	0.103	99.79	0.103	0.006	0.002	0.004	0.006	0.006	0.085	9	3	0	0	1	0	0	0	0	1	0	0	0	0	0	7	0	0	0	0			MPN141					OP69						mpnng18671||mpnng18672||mpnng23806||mpnng23807||mpnng28910||mpnng28911||mpnng30096
N0372	184413	184447	N	35	364.886	19	0.543	82.353	0.543	0.057	0	0.057	0.029	0	0.471	6	3	0	0	1	0	0	0	0	1	0	0	0	0	0	4	0	0	0	0			MPN141					OP69						mpnng18671||mpnng23806||mpnng28909||mpnng30096
E0373	184448	184448	E	1	17	0	0	0	0	0	0	0	0	0	0	5	3	0	0	1	0	0	0	0	1	0	0	0	0	0	3	0	0	0	0			MPN141					OP69						mpnng23806||mpnng28909||mpnng30096
N0373	184449	184449	N	1	18	0	0	0	0	0	0	0	0	0	0	5	3	0	0	1	0	0	0	0	1	0	0	0	0	0	3	0	0	0	0			MPN141					OP69						mpnng23806||mpnng28909||mpnng30096
E0374	184450	184500	E	51	16.412	13	0.255	100	0.255	0	0.02	0	0	0	0.147	6	3	0	0	1	0	0	0	0	1	0	0	0	0	0	4	0	0	0	0			MPN141					OP69						mpnng18670||mpnng23806||mpnng28909||mpnng30096
N0374	184501	184513	N	13	35.077	6	0.462	100	0.462	0	0	0	0.077	0	0.385	5	3	0	0	1	0	0	0	0	1	0	0	0	0	0	3	0	0	0	0			MPN141					OP69						mpnng18670||mpnng28909||mpnng30096
E0375	184514	184560	E	47	25.66	11	0.234	100	0.234	0	0.021	0.021	0.021	0.021	0.234	5	3	0	0	1	0	0	0	0	1	0	0	0	0	0	3	0	0	0	0			MPN141					OP69						mpnng18670||mpnng28909||mpnng30096
N0375	184561	184563	N	3	37	2	0.667	100	0.667	0	0	0	0	0	0.333	4	3	0	0	1	0	0	0	0	1	0	0	0	0	0	2	0	0	0	0			MPN141					OP69						mpnng28909||mpnng30096
E0376	184564	184567	E	4	37.25	3	0.75	100	0.75	0	0	0	0	0	0.375	4	3	0	0	1	0	0	0	0	1	0	0	0	0	0	2	0	0	0	0			MPN141					OP69						mpnng28909||mpnng30096
N0376	184568	184580	N	13	35.308	6	0.462	100	0.462	0	0	0	0	0	0.231	4	3	0	0	1	0	0	0	0	1	0	0	0	0	0	2	0	0	0	0			MPN141					OP69						mpnng28909||mpnng30096
E0377	184581	184625	E	45	17.222	12	0.267	100	0.267	0	0.022	0.022	0	0	0.189	5	3	0	0	1	0	0	0	0	1	0	0	0	0	0	3	0	0	0	0			MPN141					OP69						mpnng23805||mpnng28908||mpnng30096
N0377	184626	184630	N	5	28.6	2	0.4	100	0.4	0	0	0	0	0	0.2	5	3	0	0	1	0	0	0	0	1	0	0	0	0	0	3	0	0	0	0			MPN141					OP69						mpnng23805||mpnng28908||mpnng30096
E0378	184631	184631	E	1	27	0	0	0	0	0	0	0	0	0	0	5	3	0	0	1	0	0	0	0	1	0	0	0	0	0	3	0	0	0	0			MPN141					OP69						mpnng23805||mpnng28908||mpnng30096
N0378	184632	184633	N	2	23.5	0	0	100	0	0	0	0	0	0	0	5	3	0	0	1	0	0	0	0	1	0	0	0	0	0	3	0	0	0	0			MPN141					OP69						mpnng23805||mpnng28908||mpnng30096
E0379	184634	184638	E	5	23.8	2	0.4	100	0.4	0	0	0	0	0.2	0.4	5	3	0	0	1	0	0	0	0	1	0	0	0	0	0	3	0	0	0	0			MPN141					OP69						mpnng23805||mpnng28908||mpnng30096
N0379	184639	184640	N	2	22	0	0	100	0	0	0	0	0	0	0	5	3	0	0	1	0	0	0	0	1	0	0	0	0	0	3	0	0	0	0			MPN141					OP69						mpnng23805||mpnng28908||mpnng30096
E0380	184641	184645	E	5	23	3	0.6	100	0.6	0	0	0	0	0	0.3	5	3	0	0	1	0	0	0	0	1	0	0	0	0	0	3	0	0	0	0			MPN141					OP69						mpnng23805||mpnng28908||mpnng30096
N0380	184646	184646	N	1	23	0	0	0	0	0	0	0	0	0	0	5	3	0	0	1	0	0	0	0	1	0	0	0	0	0	3	0	0	0	0			MPN141					OP69						mpnng23805||mpnng28908||mpnng30096
E0381	184647	184649	E	3	25	1	0.333	100	0.333	0	0	0	0	0	0.167	5	3	0	0	1	0	0	0	0	1	0	0	0	0	0	3	0	0	0	0			MPN141					OP69						mpnng23805||mpnng28908||mpnng30096
N0381	184650	184665	N	16	23.25	7	0.438	100	0.438	0	0.062	0.062	0.062	0	0.5	5	3	0	0	1	0	0	0	0	1	0	0	0	0	0	3	0	0	0	0			MPN141					OP69						mpnng23805||mpnng28908||mpnng30096
E0382	184666	184678	E	13	23.846	4	0.308	100	0.308	0.077	0	0	0	0	0.231	5	3	0	0	1	0	0	0	0	1	0	0	0	0	0	3	0	0	0	0			MPN141					OP69						mpnng23805||mpnng28908||mpnng30096
N0382	184679	184747	N	69	87.971	39	0.565	100	0.565	0.087	0.014	0.014	0.014	0.014	0.449	7	4	0	0	1	0	0	0	0	1	0	1	0	0	0	4	0	0	0	0			MPN141					OP69		POD184785_1				mpnng23804||mpnng23805||mpnng28908||mpnng30096
E0383	184748	184795	E	48	190.417	9	0.188	100	0.188	0.042	0.021	0.021	0	0	0.188	7	4	0	0	1	0	0	0	0	1	0	2	0	0	0	3	0	0	0	0			MPN141					OP69		POD184785_1||POD607761_1				mpnng23804||mpnng28908||mpnng30096
N0383	184796	185837	N	1042	4486.81	851	0.817	15.466	0.817	0.293	0.228	0.17	0.076	0.054	1.39	30	5	0	0	2	1	0	0	0	1	0	4	0	0	0	22	0	0	0	0			MPN141||MPN142	IO77				OP69		POD185070_1||POD185362_1||POD185678_1||POD607761_1				mpnng01158||mpnng01159||mpnng10974||mpnng10975||mpnng10978||mpnng18667||mpnng18668||mpnng23794||mpnng23795||mpnng23796||mpnng23798||mpnng23799||mpnng23800||mpnng23801||mpnng23803||mpnng23804||mpnng28902||mpnng28903||mpnng28904||mpnng28906||mpnng28907||mpnng30096
E0384	185838	185890	E	53	26.679	14	0.264	100	0.264	0	0.038	0.019	0	0	0.198	6	3	0	0	1	0	0	0	0	1	0	0	0	0	0	4	0	0	0	0			MPN142					OP69						mpnng18667||mpnng23794||mpnng28901||mpnng30096
N0384	185891	185892	N	2	28	1	0.5	100	0.5	0	0	0	0	0	0.25	5	3	0	0	1	0	0	0	0	1	0	0	0	0	0	3	0	0	0	0			MPN142					OP69						mpnng23794||mpnng28901||mpnng30096
E0385	185893	185895	E	3	33.667	2	0.667	100	0.667	0	0.333	0.333	0.333	0.333	2.167	5	3	0	0	1	0	0	0	0	1	0	0	0	0	0	3	0	0	0	0			MPN142					OP69						mpnng23794||mpnng28901||mpnng30096
N0385	185896	185938	N	43	66.186	21	0.488	100	0.488	0.093	0	0.023	0	0	0.372	5	3	0	0	1	0	0	0	0	1	0	0	0	0	0	3	0	0	0	0			MPN142					OP69						mpnng23794||mpnng28901||mpnng30096
E0386	185939	185969	E	31	17.129	8	0.258	100	0.258	0	0.032	0.032	0	0	0.21	5	3	0	0	1	0	0	0	0	1	0	0	0	0	0	3	0	0	0	0			MPN142					OP69						mpnng23794||mpnng28901||mpnng30096
N0386	185970	186048	N	79	1094.35	57	0.722	79.487	0.722	0.127	0.114	0.038	0.013	0.025	0.709	6	4	0	1	1	0	0	0	0	1	0	0	0	0	0	3	0	0	0	0		TTS115	MPN142					OP69						mpnng23794||mpnng28901||mpnng30096
E0387	186049	186106	E	58	39.052	9	0.155	100	0.155	0.052	0	0.017	0.017	0.017	0.207	6	4	0	1	1	0	0	0	0	1	0	0	0	0	0	3	0	0	0	0		TTS115	MPN142					OP69						mpnng23794||mpnng28901||mpnng30096
N0387	186107	186174	N	68	326.176	38	0.559	97.015	0.559	0.074	0.029	0	0	0	0.382	4	3	0	0	1	0	0	0	0	1	0	0	0	0	0	2	0	0	0	0			MPN142					OP69						mpnng23793||mpnng30096
E0388	186175	186193	E	19	18.842	3	0.158	100	0.158	0	0	0	0	0	0.079	4	3	0	0	1	0	0	0	0	1	0	0	0	0	0	2	0	0	0	0			MPN142					OP69						mpnng23792||mpnng30096
N0388	186194	186195	N	2	45.5	2	1	100	1	0	0	0	0	0	0.5	4	3	0	0	1	0	0	0	0	1	0	0	0	0	0	2	0	0	0	0			MPN142					OP69						mpnng23792||mpnng30096
E0389	186196	186197	E	2	46	0	0	100	0	0	0	0	0	0	0	4	3	0	0	1	0	0	0	0	1	0	0	0	0	0	2	0	0	0	0			MPN142					OP69						mpnng23792||mpnng30096
N0389	186198	186230	N	33	70.879	17	0.515	96.875	0.515	0.03	0.061	0.061	0.03	0	0.5	4	3	0	0	1	0	0	0	0	1	0	0	0	0	0	2	0	0	0	0			MPN142					OP69						mpnng23792||mpnng30096
E0390	186231	186549	E	319	20.056	31	0.097	100	0.097	0.019	0.009	0.003	0.016	0.006	0.119	9	4	0	1	1	0	0	0	0	1	0	0	0	0	0	6	0	0	0	0		TTS116	MPN142					OP69						mpnng10981||mpnng10982||mpnng18665||mpnng23792||mpnng28900||mpnng30096
N0390	186550	186593	N	44	253.545	27	0.614	97.674	0.614	0.114	0.091	0.068	0.023	0.045	0.705	5	3	0	0	1	0	0	0	0	1	0	0	0	0	0	3	0	0	0	0			MPN142					OP69						mpnng10982||mpnng28900||mpnng30096
E0391	186594	187180	E	587	11.93	34	0.058	99.659	0.058	0.009	0.009	0.003	0	0	0.051	18	4	0	0	1	0	0	0	0	1	0	4	0	0	0	12	0	0	0	0			MPN142					OP69		POD187154_1||POD187220_1||POD437778_1||POD437822_1				mpnng05923||mpnng05925||mpnng05926||mpnng05927||mpnng10982||mpnng18661||mpnng18662||mpnng18663||mpnng23789||mpnng28897||mpnng28899||mpnng30096
N0391	187181	187189	N	9	60.667	3	0.333	100	0.333	0.111	0	0	0	0	0.278	5	4	0	0	1	0	0	0	0	1	0	1	0	0	0	2	0	0	0	0			MPN142					OP69		POD187220_1				mpnng23789||mpnng30096
E0392	187190	187479	E	290	9.428	23	0.079	100	0.079	0.01	0.003	0.003	0	0.003	0.062	7	4	0	0	1	0	0	0	0	1	0	1	0	0	0	4	0	0	0	0			MPN142					OP69		POD187220_1				mpnng10984||mpnng23789||mpnng28895||mpnng30096
N0392	187480	187487	N	8	99.75	4	0.5	100	0.5	0.25	0.125	0	0	0	0.625	4	3	0	0	1	0	0	0	0	1	0	0	0	0	0	2	0	0	0	0			MPN142					OP69						mpnng28895||mpnng30096
E0393	187488	187488	E	1	66	1	1	0	1	0	0	0	0	0	0.5	4	3	0	0	1	0	0	0	0	1	0	0	0	0	0	2	0	0	0	0			MPN142					OP69						mpnng28895||mpnng30096
N0393	187489	187497	N	9	65.111	4	0.444	100	0.444	0.111	0	0	0	0	0.333	5	3	0	0	1	0	0	0	0	1	0	0	0	0	0	3	0	0	0	0			MPN142					OP69						mpnng23787||mpnng28895||mpnng30096
E0394	187498	187662	E	165	21.188	25	0.152	100	0.152	0.03	0.03	0	0.018	0.012	0.185	5	3	0	0	1	0	0	0	0	1	0	0	0	0	0	3	0	0	0	0			MPN142					OP69						mpnng23787||mpnng28895||mpnng30096
N0394	187663	187724	N	62	46.387	29	0.468	100	0.468	0.048	0	0.016	0	0	0.306	4	3	0	0	1	0	0	0	0	1	0	0	0	0	0	2	0	0	0	0			MPN142					OP69						mpnng23786||mpnng30096
E0395	187725	187782	E	58	41.448	14	0.241	100	0.241	0.017	0.034	0	0.017	0	0.207	6	3	0	0	1	0	0	0	0	1	0	0	0	0	0	4	0	0	0	0			MPN142					OP69						mpnng05929||mpnng23785||mpnng23786||mpnng30096
N0395	187783	187836	N	54	133.852	36	0.667	98.113	0.667	0.037	0.056	0.037	0.019	0	0.519	6	3	0	0	1	0	0	0	0	1	0	0	0	0	0	4	0	0	0	0			MPN142					OP69						mpnng05929||mpnng23785||mpnng28893||mpnng30096
E0396	187837	187839	E	3	128	1	0.333	100	0.333	0	0	0	0	0	0.167	6	3	0	0	1	0	0	0	0	1	0	0	0	0	0	4	0	0	0	0			MPN142					OP69						mpnng05929||mpnng23785||mpnng28893||mpnng30096
N0396	187840	187843	N	4	78.5	0	0	100	0	0	0	0	0	0	0	6	3	0	0	1	0	0	0	0	1	0	0	0	0	0	4	0	0	0	0			MPN142					OP69						mpnng05929||mpnng23785||mpnng28893||mpnng30096
E0397	187844	187857	E	14	32.714	4	0.286	100	0.286	0.071	0	0.071	0	0	0.321	6	3	0	0	1	0	0	0	0	1	0	0	0	0	0	4	0	0	0	0			MPN142					OP69						mpnng05929||mpnng23785||mpnng28893||mpnng30096
N0397	187858	187961	N	104	414.99	69	0.663	96.117	0.663	0.096	0.029	0.029	0.029	0.01	0.567	10	4	0	0	1	0	0	0	0	1	0	2	0	0	0	6	0	0	0	0			MPN142					OP69		POD187980_1||POD499438_1				mpnng05929||mpnng05930||mpnng10985||mpnng23785||mpnng28893||mpnng30096
E0398	187962	187983	E	22	55.136	6	0.273	100	0.273	0.045	0	0.045	0	0	0.25	6	3	0	0	1	0	0	0	0	1	0	0	0	0	0	4	0	0	0	0			MPN142					OP69						mpnng05930||mpnng10985||mpnng23785||mpnng30096
N0398	187984	187984	N	1	27	0	0	0	0	0	0	0	0	0	0	5	3	0	0	1	0	0	0	0	1	0	0	0	0	0	3	0	0	0	0			MPN142					OP69						mpnng05930||mpnng10985||mpnng30096
E0399	187985	187989	E	5	28.2	4	0.8	100	0.8	0.2	0	0	0	0	0.6	5	3	0	0	1	0	0	0	0	1	0	0	0	0	0	3	0	0	0	0			MPN142					OP69						mpnng05930||mpnng10985||mpnng30096
N0399	187990	190507	N	2518	6596.02	2116	0.84	14.621	0.84	0.457	0.392	0.334	0.242	0.146	2.401	65	10	3	2	2	1	0	1	1	2	0	3	2	0	0	48	0	0	0	0	TSS00126||TSS00127||TSS00750	TTS117||TTS118	MPN142||MPN143	IO78		ncMPN269	NA112	OP69||OP1001		POD188726_1||POD190198_1||POD499506_1	TATA870||TATA871			mpnng01161||mpnng01163||mpnng01167||mpnng01168||mpnng05930||mpnng05933||mpnng05934||mpnng05936||mpnng05937||mpnng05938||mpnng05941||mpnng05942||mpnng10985||mpnng10986||mpnng10988||mpnng18646||mpnng18647||mpnng18648||mpnng18649||mpnng18650||mpnng18651||mpnng18653||mpnng18654||mpnng18655||mpnng18656||mpnng18657||mpnng18658||mpnng23772||mpnng23774||mpnng23775||mpnng23776||mpnng23777||mpnng23778||mpn…
E0400	190508	190548	E	41	24.463	4	0.098	100	0.098	0	0	0	0	0	0.049	6	3	1	0	0	0	0	0	0	0	0	0	0	0	0	4	0	0	0	1	TSS00127													mpnng01168||mpnng05942||mpnng18646||mpnng30096
N0400	190549	190592	N	44	109.5	26	0.591	100	0.591	0.159	0.114	0.136	0.045	0.023	0.886	5	4	0	0	1	0	0	0	0	1	0	0	0	0	0	2	0	0	0	1			MPN144					OP70						mpnng01168||mpnng30096
E0401	190593	190599	E	7	72.857	2	0.286	100	0.286	0.286	0	0	0.143	0	0.714	4	3	0	0	1	0	0	0	0	1	0	0	0	0	0	2	0	0	0	0			MPN144					OP70						mpnng01168||mpnng30096
N0401	190600	190662	N	63	299.159	36	0.571	98.387	0.571	0.27	0.159	0.175	0.127	0.079	1.31	4	3	0	0	1	0	0	0	0	1	0	0	0	0	0	2	0	0	0	0			MPN144					OP70						mpnng01168||mpnng30096
E0402	190663	190687	E	25	81.44	4	0.16	100	0.16	0.04	0.12	0.04	0.04	0.04	0.42	4	3	0	0	1	0	0	0	0	1	0	0	0	0	0	2	0	0	0	0			MPN144					OP70						mpnng23767||mpnng30096
N0402	190688	190734	N	47	297.979	31	0.66	97.826	0.66	0.277	0.362	0.234	0.149	0.043	1.66	5	3	0	0	1	0	0	0	0	1	0	0	0	0	0	3	0	0	0	0			MPN144					OP70						mpnng23767||mpnng28877||mpnng30096
E0403	190735	190795	E	61	37.656	8	0.131	100	0.131	0.049	0.033	0.033	0.016	0.016	0.246	5	3	0	0	1	0	0	0	0	1	0	0	0	0	0	3	0	0	0	0			MPN144					OP70						mpnng23767||mpnng28877||mpnng30096
N0403	190796	190799	N	4	145	4	1	100	1	0.25	0.25	0.5	0.25	0.25	2.5	5	3	0	0	1	0	0	0	0	1	0	0	0	0	0	3	0	0	0	0			MPN144					OP70						mpnng23767||mpnng28877||mpnng30096
E0404	190800	190803	E	4	155.25	1	0.25	66.667	0.25	0.25	0	0	0	0	0.375	5	3	0	0	1	0	0	0	0	1	0	0	0	0	0	3	0	0	0	0			MPN144					OP70						mpnng23767||mpnng28877||mpnng30096
N0404	190804	190822	N	19	163.053	9	0.474	5.556	0.474	0.158	0.316	0.211	0.211	0.053	1.5	5	3	0	0	1	0	0	0	0	1	0	0	0	0	0	3	0	0	0	0			MPN144					OP70						mpnng23767||mpnng28877||mpnng30096
E0405	190823	191070	E	248	10.097	31	0.125	100	0.125	0.012	0.016	0.004	0.024	0	0.145	8	3	0	0	1	0	0	0	0	1	0	0	0	0	0	6	0	0	0	0			MPN144					OP70						mpnng23766||mpnng23767||mpnng28875||mpnng28876||mpnng28877||mpnng30096
N0405	191071	191080	N	10	37.3	5	0.5	100	0.5	0	0.2	0	0	0	0.45	5	3	0	0	1	0	0	0	0	1	0	0	0	0	0	3	0	0	0	0			MPN144					OP70						mpnng23766||mpnng28875||mpnng30096
E0406	191081	191192	E	112	10.196	11	0.098	100	0.098	0.045	0.009	0.018	0.018	0	0.165	5	4	0	0	1	0	0	0	0	1	0	1	0	0	0	2	0	0	0	0			MPN144					OP70		POD191204_1				mpnng28875||mpnng30096
N0406	191193	191193	N	1	54	0	0	0	0	0	0	0	0	0	0	4	3	0	0	1	0	0	0	0	1	0	0	0	0	0	2	0	0	0	0			MPN144					OP70						mpnng28875||mpnng30096
E0407	191194	191196	E	3	55	2	0.667	100	0.667	0.333	0.333	0.333	0.333	0	2.167	4	3	0	0	1	0	0	0	0	1	0	0	0	0	0	2	0	0	0	0			MPN144					OP70						mpnng28875||mpnng30096
N0407	191197	191257	N	61	105.721	30	0.492	100	0.492	0.098	0.082	0.082	0.033	0.016	0.631	7	3	0	0	1	0	0	0	0	1	0	0	0	0	0	5	0	0	0	0			MPN144					OP70						mpnng01171||mpnng23765||mpnng28874||mpnng28875||mpnng30096
E0408	191258	191261	E	4	22.5	0	0	100	0	0	0	0	0	0	0	6	3	0	0	1	0	0	0	0	1	0	0	0	0	0	4	0	0	0	0			MPN144					OP70						mpnng01171||mpnng23765||mpnng28874||mpnng30096
N0408	191262	191264	N	3	21	1	0.333	100	0.333	0	0	0	0	0	0.167	6	3	0	0	1	0	0	0	0	1	0	0	0	0	0	4	0	0	0	0			MPN144					OP70						mpnng01171||mpnng23765||mpnng28874||mpnng30096
E0409	191265	191265	E	1	22	0	0	0	0	1	0	0	0	0	1	6	3	0	0	1	0	0	0	0	1	0	0	0	0	0	4	0	0	0	0			MPN144					OP70						mpnng01171||mpnng23765||mpnng28874||mpnng30096
N0409	191266	191268	N	3	21	2	0.667	100	0.667	0	0	0.333	0	0	0.833	6	3	0	0	1	0	0	0	0	1	0	0	0	0	0	4	0	0	0	0			MPN144					OP70						mpnng01171||mpnng23765||mpnng28874||mpnng30096
E0410	191269	191269	E	1	25	1	1	0	1	0	0	0	0	0	0.5	6	3	0	0	1	0	0	0	0	1	0	0	0	0	0	4	0	0	0	0			MPN144					OP70						mpnng01171||mpnng23765||mpnng28874||mpnng30096
N0410	191270	191289	N	20	28.15	11	0.55	100	0.55	0.05	0.05	0.1	0.1	0	0.725	6	3	0	0	1	0	0	0	0	1	0	0	0	0	0	4	0	0	0	0			MPN144					OP70						mpnng01171||mpnng23765||mpnng28874||mpnng30096
E0411	191290	191340	E	51	53.51	12	0.235	100	0.235	0.039	0.078	0.02	0.02	0.02	0.324	5	3	0	0	1	0	0	0	0	1	0	0	0	0	0	3	0	0	0	0			MPN144					OP70						mpnng01172||mpnng28874||mpnng30096
N0411	191341	191623	N	283	1193.66	189	0.668	77.305	0.668	0.311	0.276	0.208	0.152	0.074	1.611	11	3	0	0	1	0	0	0	0	1	0	0	0	0	0	9	0	0	0	0			MPN144					OP70						mpnng01172||mpnng01173||mpnng18643||mpnng18644||mpnng23763||mpnng23764||mpnng28872||mpnng28873||mpnng30096
E0412	191624	191624	E	1	34	0	0	0	0	0	0	0	0	0	0	6	3	0	0	1	0	0	0	0	1	0	0	0	0	0	4	0	0	0	0			MPN144					OP70						mpnng18643||mpnng23763||mpnng28872||mpnng30096
N0412	191625	191628	N	4	33	1	0.25	100	0.25	0	0	0	0	0	0.125	6	3	0	0	1	0	0	0	0	1	0	0	0	0	0	4	0	0	0	0			MPN144					OP70						mpnng18643||mpnng23763||mpnng28872||mpnng30096
E0413	191629	191651	E	23	45.565	7	0.304	100	0.304	0.087	0.043	0	0	0	0.283	6	3	0	0	1	0	0	0	0	1	0	0	0	0	0	4	0	0	0	0			MPN144					OP70						mpnng18643||mpnng23763||mpnng28872||mpnng30096
N0413	191652	191749	N	98	638.98	56	0.571	100	0.571	0.276	0.245	0.143	0.143	0.061	1.367	7	3	0	0	1	0	0	0	0	1	0	0	0	0	0	5	0	0	0	0			MPN144					OP70						mpnng01174||mpnng18643||mpnng23763||mpnng28872||mpnng30096
E0414	191750	191814	E	65	61.538	16	0.246	100	0.246	0.077	0.031	0.015	0.015	0	0.285	6	4	0	0	1	0	0	0	0	1	0	1	0	0	0	3	0	0	0	0			MPN144					OP70		POD191820_1				mpnng01174||mpnng23763||mpnng30096
N0414	191815	196471	N	4657	9006.53	4140	0.889	24.27	0.889	0.703	0.635	0.594	0.465	0.336	3.94	196	11	4	2	5	1	0	0	9	4	0	24	12	0	3	129	0	0	0	3	TSS00128||TSS00129||TSS00130||TSS00751	TTS119||TTS120	MPN144||MPN145||MPN146||MPN147||MPN148	IO79			NA113||NA114||NA115||NA116||NA117||NA118||NA119||NA120||NA121	OP70||OP71||OP72||OP73		POD192788_1||POD192907_1||POD192954_1||POD192966_1||POD192984_1||POD193014_1||POD193034_1||POD193260_1||POD194806_1||POD195440_1||POD195506_1||POD195508_1||POD195520_1||POD195530_1||POD195533_1||POD195533_2||POD195536_1||POD195538_1||POD195538_2||POD195538_3||POD195565_1||POD195590_1||POD195644_1||POD195834_1	TATA164||TATA165||TATA166||TATA167||TATA168||TATA169||TATA872||TATA873||TATA874||TATA875||TATA876||TATA877		RBS45||RBS46||RBS47	mpnng01174||mpnng01175||mpnng01176||mpnng01177||mpnng01179||mpnng01181||mpnng01182||mpnng01183||mpnng01184||mpnng01185||mpnng01188||mpnng01189||mpnng01191||mpnng01193||mpnng05946||mpnng05947||mpnng05948||mpnng05950||mpnng05951||mpnng05952||mpnng05955||mpnng05959||mpnng05962||mpnng05963||mpnng05964||mpnng05965||mpnng05966||mpnng10991||mpnng10992||mpnng10994||mpnng10995||mpnng10996||mpnng10997||mpn…
E0415	196472	196488	E	17	39.353	1	0.059	100	0.059	0.059	0	0	0	0	0.088	7	2	0	0	0	0	0	0	1	0	0	0	0	0	0	6	0	0	0	0							NA121							mpnng01193||mpnng05966||mpnng11024||mpnng23722||mpnng28835||mpnng30096
N0415	196489	196558	N	70	80.857	42	0.6	100	0.6	0.143	0.114	0.071	0.1	0.043	0.907	8	2	0	0	0	0	0	0	1	0	0	0	0	0	0	7	0	0	0	0							NA121							mpnng01193||mpnng05966||mpnng05967||mpnng11024||mpnng18604||mpnng28835||mpnng30096
E0416	196559	196565	E	7	22	2	0.286	100	0.286	0	0	0	0	0	0.143	3	2	0	0	0	0	0	0	1	0	0	0	0	0	0	2	0	0	0	0							NA121							mpnng05967||mpnng30096
N0416	196566	196713	N	148	906.378	94	0.635	97.959	0.635	0.284	0.243	0.257	0.203	0.128	1.764	9	3	0	0	0	0	0	0	2	0	0	0	2	0	0	5	0	0	0	0							NA121||NA122				TATA878||TATA879			mpnng05967||mpnng11026||mpnng18602||mpnng28834||mpnng30096
E0417	196714	196714	E	1	76	0	0	0	0	0	0	0	0	0	0	3	2	0	0	0	0	0	0	1	0	0	0	0	0	0	2	0	0	0	0							NA122							mpnng05967||mpnng30096
N0417	196715	196715	N	1	76	0	0	0	0	0	0	0	0	0	0	3	2	0	0	0	0	0	0	1	0	0	0	0	0	0	2	0	0	0	0							NA122							mpnng05967||mpnng30096
E0418	196716	196728	E	13	56.154	6	0.462	100	0.462	0	0	0.154	0	0	0.462	3	2	0	0	0	0	0	0	1	0	0	0	0	0	0	2	0	0	0	0							NA122							mpnng05967||mpnng30096
N0418	196729	196901	N	173	1258.65	123	0.711	92.442	0.711	0.399	0.335	0.312	0.237	0.127	2.159	16	9	1	3	1	0	0	0	1	1	0	1	1	0	0	6	0	0	0	1	TSS00131	TTS121||TTS122||TTS123	MPN149				NA122	OP74		POD196924_1	TATA170			mpnng05967||mpnng05969||mpnng11030||mpnng18601||mpnng23720||mpnng30096
E0419	196902	196916	E	15	67.2	4	0.267	100	0.267	0.133	0	0	0	0	0.267	8	4	0	0	1	0	0	0	0	1	0	1	0	0	0	5	0	0	0	0			MPN149					OP74		POD196924_1				mpnng05969||mpnng11030||mpnng18601||mpnng23720||mpnng30096
N0419	196917	197047	N	131	537.863	94	0.718	86.154	0.718	0.321	0.275	0.221	0.16	0.076	1.683	9	4	0	1	1	0	0	0	0	1	0	0	0	0	0	6	0	0	0	0		TTS124	MPN149					OP74						mpnng05969||mpnng11030||mpnng18601||mpnng23720||mpnng28832||mpnng30096
E0420	197048	197087	E	40	13.95	11	0.275	100	0.275	0.075	0	0.025	0.075	0	0.4	8	4	0	0	1	0	0	0	0	1	0	1	0	0	0	5	0	0	0	0			MPN149					OP74		POD437091_1				mpnng05969||mpnng18601||mpnng23719||mpnng23720||mpnng30096
N0420	197088	197091	N	4	28.75	1	0.25	100	0.25	0.25	0.25	0	0	0	0.625	7	4	0	0	1	0	0	0	0	1	0	1	0	0	0	4	0	0	0	0			MPN149					OP74		POD437091_1				mpnng05969||mpnng18601||mpnng23719||mpnng30096
E0421	197092	197128	E	37	82.027	10	0.27	100	0.27	0.081	0.081	0.135	0.108	0.081	0.797	7	4	0	0	1	0	0	0	0	1	0	1	0	0	0	4	0	0	0	0			MPN149					OP74		POD437091_1				mpnng05969||mpnng18601||mpnng23719||mpnng30096
N0421	197129	197224	N	96	530.708	57	0.594	96.842	0.594	0.292	0.229	0.198	0.167	0.083	1.531	8	3	0	0	1	0	0	0	0	1	0	0	0	0	0	6	0	0	0	0			MPN149					OP74						mpnng05969||mpnng05970||mpnng18600||mpnng23718||mpnng28831||mpnng30096
E0422	197225	197308	E	84	33.393	13	0.155	98.795	0.155	0.083	0.036	0.036	0.024	0.012	0.31	7	3	0	0	1	0	0	0	0	1	0	0	0	0	0	5	0	0	0	0			MPN149					OP74						mpnng05970||mpnng05971||mpnng18599||mpnng18600||mpnng30096
N0422	197309	197322	N	14	125.357	6	0.429	100	0.429	0.214	0.286	0.143	0.143	0	1.214	5	3	0	0	1	0	0	0	0	1	0	0	0	0	0	3	0	0	0	0			MPN149					OP74						mpnng05971||mpnng18599||mpnng30096
E0423	197323	197331	E	9	61.556	3	0.333	100	0.333	0	0	0.111	0	0	0.333	5	3	0	0	1	0	0	0	0	1	0	0	0	0	0	3	0	0	0	0			MPN149					OP74						mpnng05971||mpnng18599||mpnng30096
N0423	197332	197384	N	53	192.755	28	0.528	98.077	0.528	0.245	0.189	0.17	0.151	0.075	1.33	7	4	0	1	1	0	0	0	0	1	0	0	0	0	0	4	0	0	0	0		TTS125	MPN149					OP74						mpnng05971||mpnng11032||mpnng18599||mpnng30096
E0424	197385	197448	E	64	18.359	12	0.188	100	0.188	0.031	0.047	0.031	0	0	0.219	7	4	0	1	1	0	0	0	0	1	0	0	0	0	0	4	0	0	0	0		TTS125	MPN149					OP74						mpnng05971||mpnng11033||mpnng28830||mpnng30096
N0424	197449	197559	N	111	617.874	66	0.595	96.364	0.595	0.261	0.252	0.171	0.099	0.063	1.329	5	3	0	0	1	0	0	0	0	1	0	0	0	0	0	3	0	0	0	0			MPN149					OP74						mpnng11033||mpnng28830||mpnng30096
E0425	197560	197590	E	31	82.548	8	0.258	100	0.258	0.097	0.097	0.065	0	0	0.419	5	3	0	0	1	0	0	0	0	1	0	0	0	0	0	3	0	0	0	0			MPN149					OP74						mpnng11033||mpnng28830||mpnng30096
N0425	197591	197633	N	43	169.442	24	0.558	100	0.558	0.116	0.116	0.116	0.07	0	0.826	4	3	0	0	1	0	0	0	0	1	0	0	0	0	0	2	0	0	0	0			MPN149					OP74						mpnng11033||mpnng30096
E0426	197634	197661	E	28	65.821	10	0.357	100	0.357	0.143	0	0	0.036	0	0.393	4	3	0	0	1	0	0	0	0	1	0	0	0	0	0	2	0	0	0	0			MPN149					OP74						mpnng28829||mpnng30096
N0426	197662	197741	N	80	1649.38	53	0.662	72.152	0.662	0.325	0.338	0.262	0.188	0.075	1.838	4	3	0	0	1	0	0	0	0	1	0	0	0	0	0	2	0	0	0	0			MPN149					OP74						mpnng28829||mpnng30096
E0427	197742	197760	E	19	525.105	2	0.105	100	0.105	0	0.053	0.053	0.105	0	0.395	4	3	0	0	1	0	0	0	0	1	0	0	0	0	0	2	0	0	0	0			MPN149					OP74						mpnng28829||mpnng30096
N0427	197761	197763	N	3	1311.67	2	0.667	100	0.667	0.333	0.333	0.333	0.333	0	2.167	4	3	0	0	1	0	0	0	0	1	0	0	0	0	0	2	0	0	0	0			MPN149					OP74						mpnng28829||mpnng30096
E0428	197764	197765	E	2	1312	2	1	100	1	1	1	1	0.5	0	5	4	3	0	0	1	0	0	0	0	1	0	0	0	0	0	2	0	0	0	0			MPN149					OP74						mpnng28829||mpnng30096
N0428	197766	197823	N	58	726.586	36	0.621	78.947	0.621	0.345	0.241	0.138	0.121	0.052	1.397	6	3	0	0	1	0	0	0	0	1	0	0	0	0	0	4	0	0	0	0			MPN149					OP74						mpnng11034||mpnng23715||mpnng28829||mpnng30096
E0429	197824	197844	E	21	76.143	6	0.286	100	0.286	0.095	0.095	0.095	0.095	0.095	0.762	6	3	0	0	1	0	0	0	0	1	0	0	0	0	0	4	0	0	0	0			MPN149					OP74						mpnng11034||mpnng23715||mpnng28829||mpnng30096
N0429	197845	198012	N	168	1180.7	118	0.702	75.449	0.702	0.327	0.304	0.226	0.161	0.089	1.732	11	5	1	0	2	0	0	0	0	1	0	0	1	0	0	6	0	0	0	0	TSS00752		MPN149||MPN150					OP74			TATA880			mpnng11034||mpnng18597||mpnng23715||mpnng28827||mpnng28829||mpnng30096
E0430	198013	198013	E	1	78	0	0	0	0	0	0	0	0	0	0	6	3	0	0	2	0	0	0	0	1	0	0	0	0	0	3	0	0	0	0			MPN149||MPN150					OP74						mpnng18597||mpnng28827||mpnng30096
N0430	198014	198015	N	2	98.5	1	0.5	0	0.5	0	0	0	0	0	0.25	6	3	0	0	2	0	0	0	0	1	0	0	0	0	0	3	0	0	0	0			MPN149||MPN150					OP74						mpnng18597||mpnng28827||mpnng30096
E0431	198016	198017	E	2	145.5	0	0	0	0	0	0	0	0	0	0	6	3	0	0	2	0	0	0	0	1	0	0	0	0	0	3	0	0	0	0			MPN149||MPN150					OP74						mpnng18597||mpnng28827||mpnng30096
N0431	198018	198185	N	168	3506.16	120	0.714	58.084	0.714	0.452	0.405	0.31	0.226	0.149	2.28	6	3	0	0	2	0	0	0	0	1	0	0	0	0	0	3	0	0	0	0			MPN149||MPN150					OP74						mpnng18597||mpnng28827||mpnng30096
E0432	198186	198187	E	2	116.5	0	0	100	0	0	0	0	0	0	0	3	3	0	0	1	0	0	0	0	1	0	0	0	0	0	1	0	0	0	0			MPN150					OP74						mpnng30096
N0432	198188	198279	N	92	458.13	54	0.587	92.308	0.587	0.228	0.207	0.163	0.098	0.011	1.179	5	4	0	0	1	0	0	0	0	1	0	1	0	0	0	2	0	0	0	0			MPN150					OP74		POD198230_1				mpnng18595||mpnng30096
E0433	198280	198316	E	37	21.73	7	0.189	100	0.189	0.027	0	0.054	0	0	0.203	4	3	0	0	1	0	0	0	0	1	0	0	0	0	0	2	0	0	0	0			MPN150					OP74						mpnng18595||mpnng30096
N0433	198317	198319	N	3	31.333	2	0.667	100	0.667	0	0	0	0	0	0.333	4	3	0	0	1	0	0	0	0	1	0	0	0	0	0	2	0	0	0	0			MPN150					OP74						mpnng18595||mpnng30096
E0434	198320	198323	E	4	32.25	2	0.5	100	0.5	0.25	0.25	0.25	0.25	0	1.625	4	3	0	0	1	0	0	0	0	1	0	0	0	0	0	2	0	0	0	0			MPN150					OP74						mpnng18595||mpnng30096
N0434	198324	198330	N	7	37.571	3	0.429	100	0.429	0.143	0.143	0	0.143	0	0.786	4	3	0	0	1	0	0	0	0	1	0	0	0	0	0	2	0	0	0	0			MPN150					OP74						mpnng18595||mpnng30096
E0435	198331	198342	E	12	33.167	4	0.333	100	0.333	0	0	0	0	0	0.167	4	3	0	0	1	0	0	0	0	1	0	0	0	0	0	2	0	0	0	0			MPN150					OP74						mpnng18595||mpnng30096
N0435	198343	198344	N	2	29.5	0	0	100	0	0	0	0	0	0	0	4	3	0	0	1	0	0	0	0	1	0	0	0	0	0	2	0	0	0	0			MPN150					OP74						mpnng18595||mpnng30096
E0436	198345	198348	E	4	38.5	1	0.25	100	0.25	0	0	0	0	0	0.125	4	3	0	0	1	0	0	0	0	1	0	0	0	0	0	2	0	0	0	0			MPN150					OP74						mpnng18595||mpnng30096
N0436	198349	198411	N	63	111.444	37	0.587	100	0.587	0.079	0.143	0.079	0.048	0.048	0.778	5	4	0	0	1	0	0	0	0	1	0	1	0	0	0	2	0	0	0	0			MPN150					OP74		POD567738_1				mpnng18595||mpnng30096
E0437	198412	198417	E	6	39.333	1	0.167	100	0.167	0	0	0	0	0	0.083	4	4	0	0	1	0	0	0	0	1	0	1	0	0	0	1	0	0	0	0			MPN150					OP74		POD567738_1				mpnng30096
N0437	198418	198678	N	261	882.261	164	0.628	96.923	0.628	0.322	0.257	0.199	0.123	0.088	1.525	14	5	0	0	1	0	0	0	1	1	0	1	0	0	0	10	0	0	0	0			MPN150				NA123	OP74		POD567738_1				mpnng11036||mpnng11037||mpnng18593||mpnng18594||mpnng23712||mpnng23713||mpnng23714||mpnng28824||mpnng28825||mpnng30096
E0438	198679	198709	E	31	50.839	8	0.258	100	0.258	0.097	0.065	0.065	0.032	0	0.452	6	2	0	0	0	0	0	0	1	0	0	0	0	0	0	5	0	0	0	0							NA123							mpnng11037||mpnng18593||mpnng23712||mpnng28824||mpnng30096
N0438	198710	201337	N	2628	8658.42	2288	0.871	42.748	0.871	0.649	0.591	0.554	0.436	0.304	3.683	106	10	3	0	2	0	0	1	7	3	0	6	9	0	4	69	0	0	0	2	TSS00132||TSS00133||TSS00753		MPN151||MPN152			ncMPN272	NA123||NA124||NA125||NA126||NA127||NA128||NA129	OP75||OP76||OP517		POD199078_1||POD199558_1||POD199777_1||POD201340_1||POD343658_1||POD343684_1	TATA171||TATA172||TATA173||TATA881||TATA882||TATA883||TATA884||TATA885||TATA886		RBS48||RBS49||RBS50||RBS51	mpnng01196||mpnng01198||mpnng01199||mpnng05975||mpnng05977||mpnng05978||mpnng05979||mpnng05980||mpnng05981||mpnng05983||mpnng05984||mpnng05985||mpnng05986||mpnng05987||mpnng05988||mpnng05989||mpnng05992||mpnng05993||mpnng05994||mpnng05995||mpnng11037||mpnng11040||mpnng11041||mpnng11042||mpnng18577||mpnng18578||mpnng18579||mpnng18580||mpnng18581||mpnng18582||mpnng18583||mpnng18585||mpnng18586||mpn…
E0439	201338	201346	E	9	312.889	1	0.111	100	0.111	0.111	0.111	0.111	0.111	0	0.667	7	3	0	0	1	0	0	0	0	1	0	0	0	0	0	5	0	0	0	0			MPN152					OP76						mpnng05995||mpnng18577||mpnng23692||mpnng28802||mpnng30096
N0439	201347	205783	N	4437	14036.9	4153	0.936	3.314	0.936	0.768	0.718	0.669	0.537	0.371	4.403	131	10	2	3	3	1	0	0	1	2	0	12	3	0	0	103	0	0	0	1	TSS00134||TSS00136	TTS126||TTS127||TTS128	MPN152||MPN153||MPN154	IO81			NA130	OP76||OP77		POD202360_1||POD203464_1||POD204232_1||POD205172_1||POD205676_1||POD205676_2||POD205722_1||POD205732_1||POD205737_1||POD205744_1||POD205763_1||POD205784_1	TATA174||TATA175||TATA887			mpnng01202||mpnng01204||mpnng01206||mpnng01207||mpnng01209||mpnng01210||mpnng01211||mpnng01215||mpnng01217||mpnng01218||mpnng05995||mpnng05997||mpnng05998||mpnng05999||mpnng06000||mpnng06004||mpnng11044||mpnng11048||mpnng11049||mpnng11051||mpnng11052||mpnng11053||mpnng11056||mpnng11060||mpnng11061||mpnng11062||mpnng11063||mpnng11064||mpnng11065||mpnng11067||mpnng11068||mpnng11069||mpnng11070||mpn…
E0440	205784	207015	E	1232	18.153	143	0.116	0	0.116	0.028	0.022	0.036	0.034	0.017	0.247	30	4	0	0	1	0	0	0	0	1	0	1	0	0	0	27	0	0	0	0			MPN154					OP77		POD205914_1				mpnng01218||mpnng01219||mpnng01220||mpnng01222||mpnng01223||mpnng01224||mpnng01226||mpnng01227||mpnng01228||mpnng01229||mpnng01230||mpnng01231||mpnng06004||mpnng06006||mpnng18542||mpnng18543||mpnng18544||mpnng23663||mpnng23664||mpnng23665||mpnng23670||mpnng28759||mpnng28760||mpnng28763||mpnng28764||mpnng28765||mpnng30096
N0440	207016	207509	N	494	3499.85	374	0.757	0	0.757	0.368	0.271	0.184	0.095	0.053	1.537	22	8	2	0	2	1	0	0	0	1	0	2	1	0	0	12	0	0	0	1	TSS00137||TSS00138		MPN154||MPN155a	IO82				OP77		POD207520_1||POD207525_1	TATA176			mpnng01231||mpnng01233||mpnng01234||mpnng06008||mpnng18533||mpnng18534||mpnng18540||mpnng18542||mpnng23660||mpnng23661||mpnng23662||mpnng30096
E0441	207510	207527	E	18	37.611	7	0.389	0	0.389	0	0	0.111	0	0.056	0.417	5	4	0	0	1	0	0	0	0	1	0	0	0	0	0	2	0	0	0	1			MPN155a					OP77						mpnng18533||mpnng30096
N0441	207528	207546	N	19	50	8	0.421	0	0.421	0.053	0.053	0	0.053	0	0.421	5	4	0	0	1	0	0	0	0	1	0	0	0	0	0	2	0	0	0	1			MPN155a					OP77						mpnng28756||mpnng30096
E0442	207547	207547	E	1	67	1	1	0	1	0	0	0	0	0	0.5	5	4	0	0	1	0	0	0	0	1	0	0	0	0	0	2	0	0	0	1			MPN155a					OP77						mpnng28756||mpnng30096
N0442	207548	207597	N	50	248.94	21	0.42	0	0.42	0.08	0.08	0.02	0.02	0.04	0.48	5	4	0	0	1	0	0	0	0	1	0	0	0	0	0	2	0	0	0	1			MPN155a					OP77						mpnng28756||mpnng30096
E0443	207598	207635	E	38	237.684	12	0.316	0	0.316	0.053	0.079	0.079	0.026	0.053	0.513	6	5	1	0	1	0	0	0	0	1	0	0	0	0	0	2	0	0	0	1	TSS00754		MPN155a					OP77						mpnng28756||mpnng30096
N0443	207636	207690	N	55	5380.62	36	0.655	0	0.655	0.473	0.345	0.309	0.182	0.127	2.1	12	6	1	0	2	0	0	0	0	2	0	0	0	0	1	5	0	0	0	1	TSS00754		MPN155||MPN155a					OP77||OP78					RBS52	mpnng06009||mpnng18531||mpnng23655||mpnng28756||mpnng30096
E0444	207691	208152	E	462	25.74	56	0.121	0	0.121	0.019	0.022	0.022	0.045	0.028	0.253	16	3	0	0	1	0	0	0	0	1	0	0	0	0	0	14	0	0	0	0			MPN155					OP78						mpnng06009||mpnng06011||mpnng06013||mpnng11082||mpnng18527||mpnng18528||mpnng18529||mpnng18531||mpnng23655||mpnng28753||mpnng28754||mpnng28755||mpnng28756||mpnng30096
N0444	208153	208155	N	3	54.667	1	0.333	0	0.333	0	0	0	0	0	0.167	5	3	0	0	1	0	0	0	0	1	0	0	0	0	0	3	0	0	0	0			MPN155					OP78						mpnng06013||mpnng18527||mpnng30096
E0445	208156	209486	E	1331	28.086	177	0.133	0	0.133	0.018	0.025	0.033	0.028	0.024	0.239	26	4	0	0	1	0	0	0	0	1	0	1	0	0	0	23	0	0	0	0			MPN155					OP78		POD208578_1				mpnng06013||mpnng06015||mpnng06016||mpnng06017||mpnng06018||mpnng06019||mpnng06021||mpnng06022||mpnng06023||mpnng06024||mpnng11083||mpnng18520||mpnng18521||mpnng18522||mpnng18523||mpnng18524||mpnng18525||mpnng18526||mpnng18527||mpnng23650||mpnng23651||mpnng28749||mpnng30096
N0445	209487	209562	N	76	5273.07	57	0.75	0	0.75	0.368	0.368	0.289	0.211	0.079	2.046	8	4	0	0	2	1	0	0	0	1	0	0	0	0	0	4	0	0	0	0			MPN155||MPN156	IO83				OP78						mpnng06024||mpnng23650||mpnng28748||mpnng30096
E0446	209563	209571	E	9	113.556	2	0.222	0	0.222	0.111	0.222	0	0	0	0.444	4	3	0	0	1	0	0	0	0	1	0	0	0	0	0	2	0	0	0	0			MPN156					OP78						mpnng28748||mpnng30096
N0446	209572	209572	N	1	109	1	1	0	1	0	0	0	0	0	0.5	4	3	0	0	1	0	0	0	0	1	0	0	0	0	0	2	0	0	0	0			MPN156					OP78						mpnng28748||mpnng30096
E0447	209573	209584	E	12	103.167	6	0.5	0	0.5	0.083	0	0.083	0.083	0.083	0.708	5	3	0	0	1	0	0	0	0	1	0	0	0	0	0	3	0	0	0	0			MPN156					OP78						mpnng23649||mpnng28748||mpnng30096
N0447	209585	209589	N	5	78.6	0	0	0	0	0	0	0	0	0	0	5	3	0	0	1	0	0	0	0	1	0	0	0	0	0	3	0	0	0	0			MPN156					OP78						mpnng23649||mpnng28748||mpnng30096
E0448	209590	209595	E	6	38.333	2	0.333	0	0.333	0	0	0	0	0	0.167	4	3	0	0	1	0	0	0	0	1	0	0	0	0	0	2	0	0	0	0			MPN156					OP78						mpnng23649||mpnng30096
N0448	209596	209598	N	3	32.667	2	0.667	0	0.667	0	0	0.333	0	0	0.833	4	3	0	0	1	0	0	0	0	1	0	0	0	0	0	2	0	0	0	0			MPN156					OP78						mpnng23649||mpnng30096
E0449	209599	209599	E	1	36	0	0	0	0	0	0	0	0	0	0	4	3	0	0	1	0	0	0	0	1	0	0	0	0	0	2	0	0	0	0			MPN156					OP78						mpnng23649||mpnng30096
N0449	209600	209625	N	26	34.038	14	0.538	0	0.538	0.038	0	0	0	0.038	0.346	4	3	0	0	1	0	0	0	0	1	0	0	0	0	0	2	0	0	0	0			MPN156					OP78						mpnng23649||mpnng30096
E0450	209626	209663	E	38	20.526	6	0.158	0	0.158	0	0.079	0	0	0	0.158	4	3	0	0	1	0	0	0	0	1	0	0	0	0	0	2	0	0	0	0			MPN156					OP78						mpnng23649||mpnng30096
N0450	209664	209669	N	6	73.167	1	0.167	0	0.167	0.167	0.167	0.167	0	0	0.667	3	3	0	0	1	0	0	0	0	1	0	0	0	0	0	1	0	0	0	0			MPN156					OP78						mpnng30096
E0451	209670	209671	E	2	78	2	1	0	1	0	0	0	0	0	0.5	3	3	0	0	1	0	0	0	0	1	0	0	0	0	0	1	0	0	0	0			MPN156					OP78						mpnng30096
N0451	209672	209688	N	17	75.941	9	0.529	0	0.529	0	0.059	0	0	0	0.324	4	3	0	0	1	0	0	0	0	1	0	0	0	0	0	2	0	0	0	0			MPN156					OP78						mpnng28746||mpnng30096
E0452	209689	209812	E	124	29.371	28	0.226	0	0.226	0.008	0	0.04	0.032	0.008	0.254	8	4	0	0	1	0	0	0	0	1	0	1	0	0	0	5	0	0	0	0			MPN156					OP78		POD209846_1				mpnng01240||mpnng01241||mpnng18519||mpnng28746||mpnng30096
N0452	209813	209815	N	3	87.333	2	0.667	0	0.667	0	0	0	0	0	0.333	7	4	0	0	1	0	0	0	0	1	0	1	0	0	0	4	0	0	0	0			MPN156					OP78		POD209846_1				mpnng01241||mpnng18519||mpnng28746||mpnng30096
E0453	209816	209818	E	3	94.667	0	0	0	0	0	0	0	0	0	0	7	4	0	0	1	0	0	0	0	1	0	1	0	0	0	4	0	0	0	0			MPN156					OP78		POD209846_1				mpnng01241||mpnng18519||mpnng28746||mpnng30096
N0453	209819	209914	N	96	7718.11	77	0.802	0	0.802	0.51	0.448	0.417	0.333	0.26	2.911	16	7	1	0	2	0	0	0	0	2	0	4	1	0	0	5	0	0	0	1	TSS00139		MPN156||MPN157					OP78||OP79		POD209846_1||POD209932_1||POD209933_1||POD209935_1	TATA177			mpnng01241||mpnng18517||mpnng18519||mpnng28746||mpnng30096
E0454	209915	210432	E	518	37.295	82	0.158	0	0.158	0.042	0.029	0.029	0.033	0.019	0.279	11	3	0	0	1	0	0	0	0	1	0	0	0	0	0	9	0	0	0	0			MPN157					OP79						mpnng01243||mpnng01244||mpnng01245||mpnng18510||mpnng18513||mpnng18514||mpnng23641||mpnng23644||mpnng30096
N0454	210433	210450	N	18	358.611	12	0.667	0	0.667	0.278	0.111	0	0.056	0	0.833	5	3	0	0	1	0	0	0	0	1	0	0	0	0	0	3	0	0	0	0			MPN157					OP79						mpnng18510||mpnng23641||mpnng30096
E0455	210451	211078	E	628	51.841	83	0.132	0	0.132	0.024	0.025	0.029	0.027	0.025	0.238	19	4	0	0	1	0	0	0	0	1	0	1	0	0	0	16	0	0	0	0			MPN157					OP79		POD210808_1				mpnng01248||mpnng01249||mpnng01250||mpnng06025||mpnng06026||mpnng06027||mpnng18507||mpnng18509||mpnng18510||mpnng23635||mpnng23637||mpnng23638||mpnng23639||mpnng23641||mpnng28744||mpnng30096
N0455	211079	211145	N	67	4777.09	48	0.716	0	0.716	0.418	0.403	0.313	0.254	0.104	2.261	10	5	0	0	2	1	0	0	0	1	0	0	0	0	1	5	0	0	0	0			MPN157||MPN158	IO84				OP79					RBS53	mpnng01252||mpnng18506||mpnng23634||mpnng28741||mpnng30096
E0456	211146	211196	E	51	72.647	16	0.314	0	0.314	0.059	0.039	0.078	0.039	0	0.451	6	3	0	0	1	0	0	0	0	1	0	0	0	0	0	4	0	0	0	0			MPN158					OP79						mpnng01252||mpnng18506||mpnng28741||mpnng30096
N0456	211197	211208	N	12	131.083	4	0.333	0	0.333	0.083	0	0	0.083	0	0.417	4	3	0	0	1	0	0	0	0	1	0	0	0	0	0	2	0	0	0	0			MPN158					OP79						mpnng28741||mpnng30096
E0457	211209	211211	E	3	73.333	1	0.333	0	0.333	0	0	0	0	0	0.167	4	3	0	0	1	0	0	0	0	1	0	0	0	0	0	2	0	0	0	0			MPN158					OP79						mpnng28741||mpnng30096
N0457	211212	211249	N	38	72.079	18	0.474	0	0.474	0.053	0.026	0	0	0.026	0.342	5	3	0	0	1	0	0	0	0	1	0	0	0	0	0	3	0	0	0	0			MPN158					OP79						mpnng01254||mpnng28741||mpnng30096
E0458	211250	211307	E	58	44.31	14	0.241	0	0.241	0.017	0.034	0	0.052	0.017	0.293	6	3	0	0	1	0	0	0	0	1	0	0	0	0	0	4	0	0	0	0			MPN158					OP79						mpnng01254||mpnng23629||mpnng28740||mpnng30096
N0458	211308	211308	N	1	68	1	1	0	1	0	0	0	0	0	0.5	6	3	0	0	1	0	0	0	0	1	0	0	0	0	0	4	0	0	0	0			MPN158					OP79						mpnng01254||mpnng23629||mpnng28740||mpnng30096
E0459	211309	211313	E	5	94.8	1	0.2	0	0.2	0	0	0	0	0	0.1	6	3	0	0	1	0	0	0	0	1	0	0	0	0	0	4	0	0	0	0			MPN158					OP79						mpnng01254||mpnng23629||mpnng28740||mpnng30096
N0459	211314	211314	N	1	100	1	1	0	1	0	0	0	0	0	0.5	6	3	0	0	1	0	0	0	0	1	0	0	0	0	0	4	0	0	0	0			MPN158					OP79						mpnng01254||mpnng23629||mpnng28740||mpnng30096
E0460	211315	211317	E	3	102	1	0.333	0	0.333	0.333	0	0	0	0	0.5	6	3	0	0	1	0	0	0	0	1	0	0	0	0	0	4	0	0	0	0			MPN158					OP79						mpnng01254||mpnng23629||mpnng28740||mpnng30096
N0460	211318	211327	N	10	98.1	6	0.6	0	0.6	0	0.1	0	0	0	0.4	6	3	0	0	1	0	0	0	0	1	0	0	0	0	0	4	0	0	0	0			MPN158					OP79						mpnng01254||mpnng23629||mpnng28740||mpnng30096
E0461	211328	211328	E	1	112	0	0	0	0	0	0	0	0	0	0	6	3	0	0	1	0	0	0	0	1	0	0	0	0	0	4	0	0	0	0			MPN158					OP79						mpnng01254||mpnng23629||mpnng28740||mpnng30096
N0461	211329	211358	N	30	239.6	13	0.433	0	0.433	0.133	0.1	0.1	0.1	0.033	0.833	6	3	0	0	1	0	0	0	0	1	0	0	0	0	0	4	0	0	0	0			MPN158					OP79						mpnng01254||mpnng23629||mpnng28740||mpnng30096
E0462	211359	211440	E	82	69.195	20	0.244	0	0.244	0.024	0.049	0.024	0.012	0.012	0.268	7	3	0	0	1	0	0	0	0	1	0	0	0	0	0	5	0	0	0	0			MPN158					OP79						mpnng01254||mpnng01255||mpnng06028||mpnng28740||mpnng30096
N0462	211441	211471	N	31	215.742	15	0.484	0	0.484	0.129	0.097	0.065	0	0.032	0.597	5	3	0	0	1	0	0	0	0	1	0	0	0	0	0	3	0	0	0	0			MPN158					OP79						mpnng23627||mpnng28740||mpnng30096
E0463	211472	211472	E	1	96	1	1	0	1	0	0	0	0	0	0.5	5	3	0	0	1	0	0	0	0	1	0	0	0	0	0	3	0	0	0	0			MPN158					OP79						mpnng23627||mpnng28740||mpnng30096
N0463	211473	211473	N	1	96	0	0	0	0	0	0	0	0	0	0	5	3	0	0	1	0	0	0	0	1	0	0	0	0	0	3	0	0	0	0			MPN158					OP79						mpnng23627||mpnng28740||mpnng30096
E0464	211474	211475	E	2	101	0	0	0	0	0	0	0	0	0	0	5	3	0	0	1	0	0	0	0	1	0	0	0	0	0	3	0	0	0	0			MPN158					OP79						mpnng23627||mpnng28740||mpnng30096
N0464	211476	211479	N	4	88.75	1	0.25	0	0.25	0	0	0	0	0	0.125	5	3	0	0	1	0	0	0	0	1	0	0	0	0	0	3	0	0	0	0			MPN158					OP79						mpnng23627||mpnng28740||mpnng30096
E0465	211480	211481	E	2	71	1	0.5	0	0.5	0	0	0	0	0	0.25	5	3	0	0	1	0	0	0	0	1	0	0	0	0	0	3	0	0	0	0			MPN158					OP79						mpnng23627||mpnng28740||mpnng30096
N0465	211482	211482	N	1	58	0	0	0	0	0	0	0	0	0	0	5	3	0	0	1	0	0	0	0	1	0	0	0	0	0	3	0	0	0	0			MPN158					OP79						mpnng23627||mpnng28740||mpnng30096
E0466	211483	211487	E	5	62.8	2	0.4	0	0.4	0	0	0	0	0	0.2	5	3	0	0	1	0	0	0	0	1	0	0	0	0	0	3	0	0	0	0			MPN158					OP79						mpnng23627||mpnng28740||mpnng30096
N0466	211488	211489	N	2	61	1	0.5	0	0.5	0	0	0	0	0	0.25	5	3	0	0	1	0	0	0	0	1	0	0	0	0	0	3	0	0	0	0			MPN158					OP79						mpnng23627||mpnng28740||mpnng30096
E0467	211490	211491	E	2	63	1	0.5	0	0.5	0	0	0	0	0	0.25	5	3	0	0	1	0	0	0	0	1	0	0	0	0	0	3	0	0	0	0			MPN158					OP79						mpnng23627||mpnng28740||mpnng30096
N0467	211492	211495	N	4	61.25	1	0.25	0	0.25	0	0	0	0	0	0.125	5	3	0	0	1	0	0	0	0	1	0	0	0	0	0	3	0	0	0	0			MPN158					OP79						mpnng23627||mpnng28740||mpnng30096
E0468	211496	211496	E	1	56	1	1	0	1	0	0	0	1	0	2.5	5	3	0	0	1	0	0	0	0	1	0	0	0	0	0	3	0	0	0	0			MPN158					OP79						mpnng23627||mpnng28740||mpnng30096
N0468	211497	211497	N	1	56	0	0	0	0	1	0	0	0	0	1	5	3	0	0	1	0	0	0	0	1	0	0	0	0	0	3	0	0	0	0			MPN158					OP79						mpnng23627||mpnng28740||mpnng30096
E0469	211498	211499	E	2	59	1	0.5	0	0.5	0	0	0	0	0	0.25	5	3	0	0	1	0	0	0	0	1	0	0	0	0	0	3	0	0	0	0			MPN158					OP79						mpnng23627||mpnng28740||mpnng30096
N0469	211500	211505	N	6	45.667	3	0.5	0	0.5	0.167	0	0	0	0	0.417	5	3	0	0	1	0	0	0	0	1	0	0	0	0	0	3	0	0	0	0			MPN158					OP79						mpnng23627||mpnng28740||mpnng30096
E0470	211506	211506	E	1	42	0	0	0	0	0	0	0	0	0	0	5	3	0	0	1	0	0	0	0	1	0	0	0	0	0	3	0	0	0	0			MPN158					OP79						mpnng23627||mpnng28740||mpnng30096
N0470	211507	211517	N	11	43	4	0.364	0	0.364	0	0	0	0	0	0.182	6	3	0	0	1	0	0	0	0	1	0	0	0	0	0	4	0	0	0	0			MPN158					OP79						mpnng06029||mpnng23627||mpnng28740||mpnng30096
E0471	211518	211569	E	52	37.442	15	0.288	0	0.288	0.077	0.077	0.019	0.038	0.019	0.423	7	3	0	0	1	0	0	0	0	1	0	0	0	0	0	5	0	0	0	0			MPN158					OP79						mpnng06029||mpnng23625||mpnng28739||mpnng28740||mpnng30096
N0471	211570	211572	N	3	49.667	2	0.667	0	0.667	0	0	0	0	0	0.333	6	3	0	0	1	0	0	0	0	1	0	0	0	0	0	4	0	0	0	0			MPN158					OP79						mpnng06029||mpnng23625||mpnng28739||mpnng30096
E0472	211573	211614	E	42	42.976	12	0.286	0	0.286	0.048	0	0.024	0.048	0	0.321	7	3	0	0	1	0	0	0	0	1	0	0	0	0	0	5	0	0	0	0			MPN158					OP79						mpnng01256||mpnng18504||mpnng23625||mpnng28739||mpnng30096
N0472	211615	211622	N	8	72.875	3	0.375	0	0.375	0	0	0	0	0	0.188	6	3	0	0	1	0	0	0	0	1	0	0	0	0	0	4	0	0	0	0			MPN158					OP79						mpnng01256||mpnng18504||mpnng28739||mpnng30096
E0473	211623	211623	E	1	59	0	0	0	0	0	0	0	0	0	0	6	3	0	0	1	0	0	0	0	1	0	0	0	0	0	4	0	0	0	0			MPN158					OP79						mpnng01256||mpnng18504||mpnng28739||mpnng30096
N0473	211624	211635	N	12	59.083	4	0.333	0	0.333	0	0.083	0	0.167	0	0.583	5	3	0	0	1	0	0	0	0	1	0	0	0	0	0	3	0	0	0	0			MPN158					OP79						mpnng01256||mpnng28739||mpnng30096
E0474	211636	211739	E	104	39	27	0.26	0	0.26	0.038	0.01	0.029	0.019	0.01	0.269	7	3	0	0	1	0	0	0	0	1	0	0	0	0	0	5	0	0	0	0			MPN158					OP79						mpnng01256||mpnng01257||mpnng23624||mpnng28739||mpnng30096
N0474	211740	211754	N	15	72.533	6	0.4	0	0.4	0	0.2	0.133	0	0	0.6	3	3	0	0	1	0	0	0	0	1	0	0	0	0	0	1	0	0	0	0			MPN158					OP79						mpnng30096
E0475	211755	211755	E	1	52	1	1	0	1	0	0	0	0	0	0.5	3	3	0	0	1	0	0	0	0	1	0	0	0	0	0	1	0	0	0	0			MPN158					OP79						mpnng30096
N0475	211756	211759	N	4	40.75	1	0.25	0	0.25	0	0	0	0	0	0.125	3	3	0	0	1	0	0	0	0	1	0	0	0	0	0	1	0	0	0	0			MPN158					OP79						mpnng30096
E0476	211760	211791	E	32	35.812	10	0.312	0	0.312	0.031	0.031	0.031	0	0	0.266	6	3	0	0	1	0	0	0	0	1	0	0	0	0	0	4	0	0	0	0			MPN158					OP79						mpnng01259||mpnng23622||mpnng28736||mpnng30096
N0476	211792	211792	N	1	36	1	1	0	1	1	0	0	0	0	1.5	6	3	0	0	1	0	0	0	0	1	0	0	0	0	0	4	0	0	0	0			MPN158					OP79						mpnng01259||mpnng23622||mpnng28736||mpnng30096
E0477	211793	211795	E	3	39.333	1	0.333	0	0.333	0	0	0	0	0	0.167	6	3	0	0	1	0	0	0	0	1	0	0	0	0	0	4	0	0	0	0			MPN158					OP79						mpnng01259||mpnng23622||mpnng28736||mpnng30096
N0477	211796	211810	N	15	44.6	8	0.533	0	0.533	0.067	0	0	0	0.067	0.4	7	3	0	0	1	0	0	0	0	1	0	0	0	0	0	5	0	0	0	0			MPN158					OP79						mpnng01259||mpnng23621||mpnng23622||mpnng28736||mpnng30096
E0478	211811	211812	E	2	64.5	0	0	0	0	0	0	0	0	0	0	6	3	0	0	1	0	0	0	0	1	0	0	0	0	0	4	0	0	0	0			MPN158					OP79						mpnng01259||mpnng23621||mpnng28736||mpnng30096
N0478	211813	211820	N	8	65.25	3	0.375	0	0.375	0.125	0	0	0	0	0.312	6	3	0	0	1	0	0	0	0	1	0	0	0	0	0	4	0	0	0	0			MPN158					OP79						mpnng01259||mpnng23621||mpnng28736||mpnng30096
E0479	211821	211868	E	48	117.583	13	0.271	0	0.271	0.062	0.042	0.021	0	0	0.271	5	3	0	0	1	0	0	0	0	1	0	0	0	0	0	3	0	0	0	0			MPN158					OP79						mpnng01259||mpnng23621||mpnng30096
N0479	211869	211870	N	2	433	2	1	0	1	0	0	0	0	0	0.5	4	3	0	0	1	0	0	0	0	1	0	0	0	0	0	2	0	0	0	0			MPN158					OP79						mpnng01259||mpnng30096
E0480	211871	211873	E	3	605.667	1	0.333	0	0.333	0	0	0.333	0.333	0	1.333	5	3	0	0	1	0	0	0	0	1	0	0	0	0	0	3	0	0	0	0			MPN158					OP79						mpnng01259||mpnng18503||mpnng30096
N0480	211874	213242	N	1369	10863.2	1233	0.901	0	0.901	0.712	0.65	0.611	0.473	0.337	4.013	60	10	3	2	3	0	0	0	0	2	0	6	2	0	2	38	0	0	1	1	TSS00140||TSS00141||TSS00852	TTS129||TTS130	MPN158||MPN159||MPN160					OP79||OP80		POD212014_1||POD212039_1||POD213094_1||POD213113_1||POD213114_1||POD213211_1	TATA178||TATA179		RBS54||RBS55	mpnng01259||mpnng06030||mpnng06031||mpnng06032||mpnng06033||mpnng06034||mpnng06039||mpnng06041||mpnng06042||mpnng06043||mpnng11091||mpnng11092||mpnng11093||mpnng11094||mpnng11096||mpnng18493||mpnng18494||mpnng18495||mpnng18497||mpnng18498||mpnng18499||mpnng18501||mpnng18502||mpnng18503||mpnng23611||mpnng23612||mpnng23613||mpnng23615||mpnng23616||mpnng23617||mpnng23618||mpnng23619||mpnng23620||mpn…
E0481	213243	213288	E	46	274.891	9	0.196	0	0.196	0.022	0.087	0.087	0.043	0.065	0.489	5	3	0	0	1	0	0	0	0	1	0	0	0	0	0	3	0	0	0	0			MPN160					OP80						mpnng01262||mpnng23611||mpnng30096
N0481	213289	213310	N	22	55.591	10	0.455	0	0.455	0.045	0.091	0	0	0.045	0.409	4	3	0	0	1	0	0	0	0	1	0	0	0	0	0	2	0	0	0	0			MPN160					OP80						mpnng01262||mpnng30096
E0482	213311	213485	E	175	78.669	35	0.2	0	0.2	0.057	0.034	0.017	0.034	0.029	0.314	10	3	0	0	1	0	0	0	0	1	0	0	0	0	0	8	0	0	0	0			MPN160					OP80						mpnng01262||mpnng01263||mpnng11098||mpnng11101||mpnng23610||mpnng28724||mpnng28725||mpnng30096
N0482	213486	213519	N	34	2286.41	19	0.559	0	0.559	0.412	0.382	0.382	0.235	0.147	2.265	8	3	0	0	1	0	0	0	0	1	0	0	0	0	0	6	0	0	0	0			MPN160					OP80						mpnng01263||mpnng11101||mpnng23610||mpnng28723||mpnng28724||mpnng30096
E0483	213520	214145	E	626	22.244	95	0.152	0	0.152	0.03	0.038	0.034	0.026	0.03	0.276	22	6	1	0	1	0	0	0	0	1	0	1	1	0	0	17	0	0	0	0	TSS00755		MPN160					OP80		POD213746_1	TATA888			mpnng01264||mpnng01265||mpnng01266||mpnng01267||mpnng11103||mpnng11104||mpnng11105||mpnng11106||mpnng11107||mpnng18490||mpnng23608||mpnng23609||mpnng23610||mpnng28720||mpnng28722||mpnng28723||mpnng30096
N0483	214146	214159	N	14	91.071	8	0.571	0	0.571	0.071	0.143	0.214	0.214	0.143	1.393	5	3	0	0	1	0	0	0	0	1	0	0	0	0	0	3	0	0	0	0			MPN160					OP80						mpnng11107||mpnng28720||mpnng30096
E0484	214160	214333	E	174	164.368	26	0.149	0	0.149	0.069	0.046	0.029	0.029	0.034	0.325	12	4	0	0	1	0	0	0	0	1	0	2	0	0	0	8	0	0	0	0			MPN160					OP80		POD214346_1||POD214352_1				mpnng11107||mpnng11109||mpnng11110||mpnng18488||mpnng23606||mpnng28719||mpnng28720||mpnng30096
N0484	214334	217134	N	2801	11719.4	2575	0.919	0	0.919	0.75	0.699	0.644	0.496	0.315	4.183	92	10	4	1	4	1	0	0	3	3	0	1	5	0	0	68	0	0	0	2	TSS00142||TSS00143||TSS00144||TSS00145	TTS131	MPN160||MPN161||MPN162||MPN163	IO86			NA131||NA132||NA133	OP80||OP82||OP83		POD215966_1	TATA180||TATA181||TATA182||TATA183||TATA889			mpnng01268||mpnng01269||mpnng01270||mpnng01271||mpnng01272||mpnng01273||mpnng01274||mpnng01275||mpnng01277||mpnng01278||mpnng01279||mpnng01280||mpnng01281||mpnng01282||mpnng01283||mpnng06048||mpnng11110||mpnng11111||mpnng11114||mpnng11117||mpnng11118||mpnng11119||mpnng11121||mpnng11124||mpnng11127||mpnng18468||mpnng18469||mpnng18472||mpnng18474||mpnng18477||mpnng18478||mpnng18480||mpnng18482||mpn…
E0485	217135	217482	E	348	43.695	51	0.147	0	0.147	0.029	0.052	0.029	0.043	0.034	0.318	18	5	0	0	1	0	0	0	0	1	0	4	1	0	0	11	0	0	0	0			MPN163					OP83		POD217218_1||POD217426_1||POD217482_1||POD217490_1	TATA890			mpnng01283||mpnng01284||mpnng01286||mpnng01287||mpnng01288||mpnng18466||mpnng18468||mpnng28693||mpnng28696||mpnng28697||mpnng30096
N0485	217483	217530	N	48	3586.62	31	0.646	0	0.646	0.417	0.438	0.396	0.208	0.021	2.208	18	7	1	0	1	0	0	0	0	1	0	9	1	0	0	4	0	0	0	1	TSS00146		MPN163					OP83		POD217526_1||POD217532_1||POD217550_1||POD217554_1||POD217554_2||POD217558_1||POD217560_1||POD217560_2||POD217568_1	TATA184			mpnng06052||mpnng18465||mpnng28693||mpnng30096
E0486	217531	217567	E	37	132.351	9	0.243	0	0.243	0.054	0.108	0	0.054	0	0.392	13	4	1	0	0	0	0	0	0	0	0	7	0	0	0	4	0	0	0	1	TSS00146									POD217554_1||POD217554_2||POD217558_1||POD217560_1||POD217560_2||POD217568_1||POD217586_1				mpnng06052||mpnng18465||mpnng28693||mpnng30096
N0486	217568	217598	N	31	685.71	16	0.516	0	0.516	0.097	0.129	0.161	0.097	0	0.919	6	3	0	0	0	0	0	0	0	0	0	1	0	0	0	4	0	0	0	1										POD217612_1				mpnng06052||mpnng18465||mpnng28693||mpnng30096
E0487	217599	218744	E	1146	15.853	131	0.114	0	0.114	0.014	0.021	0.027	0.03	0.028	0.22	36	8	0	0	2	1	0	0	0	1	0	1	1	0	1	28	0	0	0	1			MPN164||MPN165	IO87				OP84		POD218416_1	TATA891		RBS56	mpnng01292||mpnng01293||mpnng01294||mpnng06054||mpnng06055||mpnng06056||mpnng06057||mpnng06058||mpnng06059||mpnng18456||mpnng18457||mpnng18458||mpnng18459||mpnng18461||mpnng18462||mpnng18463||mpnng23579||mpnng23580||mpnng23581||mpnng23582||mpnng23584||mpnng28687||mpnng28688||mpnng28689||mpnng28690||mpnng28692||mpnng28693||mpnng30096
N0487	218745	218813	N	69	337.725	37	0.536	0	0.536	0.116	0.116	0.014	0.043	0.058	0.667	9	6	0	0	2	1	0	0	0	1	0	0	1	0	1	3	0	0	0	0			MPN165||MPN166	IO88				OP84			TATA185		RBS57	mpnng28686||mpnng28687||mpnng30096
E0488	218814	219422	E	609	19.818	62	0.102	0	0.102	0.025	0.028	0.034	0.021	0.011	0.209	21	7	1	1	1	0	0	0	0	1	0	1	3	0	0	13	0	0	0	0	TSS00756	TTS132	MPN166					OP84		POD219183_1	TATA185||TATA186||TATA892			mpnng01297||mpnng01298||mpnng01300||mpnng06064||mpnng18455||mpnng23572||mpnng23573||mpnng23575||mpnng23576||mpnng23577||mpnng28685||mpnng28686||mpnng30096
N0488	219423	219442	N	20	493.15	10	0.5	0	0.5	0.2	0.15	0.05	0.05	0	0.775	4	4	0	0	1	1	0	0	0	1	0	0	0	0	0	1	0	0	0	0			MPN166	IO89				OP84						mpnng30096
E0489	219443	220134	E	692	22.932	84	0.121	6.946	0.121	0.03	0.029	0.03	0.03	0.029	0.255	12	5	0	1	1	1	0	0	0	1	0	0	0	0	0	8	0	0	0	0		TTS133	MPN167	IO89				OP84						mpnng11133||mpnng11135||mpnng11136||mpnng11137||mpnng23566||mpnng28681||mpnng28682||mpnng30096
N0489	220135	220137	N	3	80.333	1	0.333	0	0.333	0.333	0.333	0	0	0.333	1.167	4	4	0	0	1	0	0	0	0	1	0	0	0	0	1	1	0	0	0	0			MPN167					OP84					RBS58	mpnng30096
E0490	220138	220138	E	1	79	0	0	0	0	0	0	0	0	0	0	4	4	0	0	1	0	0	0	0	1	0	0	0	0	1	1	0	0	0	0			MPN167					OP84					RBS58	mpnng30096
N0490	220139	220139	N	1	92	1	1	0	1	0	0	0	0	0	0.5	4	4	0	0	1	0	0	0	0	1	0	0	0	0	1	1	0	0	0	0			MPN167					OP84					RBS58	mpnng30096
E0491	220140	220140	E	1	93	0	0	0	0	0	0	0	0	0	0	4	4	0	0	1	0	0	0	0	1	0	0	0	0	1	1	0	0	0	0			MPN167					OP84					RBS58	mpnng30096
N0491	220141	220149	N	9	92.333	4	0.444	0	0.444	0.111	0.222	0.111	0	0	0.722	5	4	0	0	1	0	0	0	0	1	0	0	0	0	1	2	0	0	0	0			MPN167					OP84					RBS58	mpnng23563||mpnng30096
E0492	220150	220987	E	838	13.77	77	0.092	0	0.092	0.021	0.027	0.023	0.029	0.025	0.211	26	8	0	1	2	1	0	0	0	1	0	1	1	0	1	18	0	0	0	0		TTS134	MPN167||MPN168	IO90				OP84		POD220868_1	TATA187		RBS58	mpnng06068||mpnng06069||mpnng06070||mpnng06071||mpnng06074||mpnng11138||mpnng11139||mpnng18449||mpnng18450||mpnng18451||mpnng18452||mpnng18453||mpnng23559||mpnng23562||mpnng23563||mpnng28679||mpnng28680||mpnng30096
N0492	220988	221033	N	46	285.565	22	0.478	0	0.478	0.109	0.109	0.043	0	0.043	0.565	10	5	0	0	2	1	0	0	0	1	0	0	0	0	1	5	0	0	0	0			MPN168||MPN169	IO91				OP84					RBS59	mpnng01303||mpnng18449||mpnng23557||mpnng28678||mpnng30096
E0493	221034	221265	E	232	23.823	37	0.159	0	0.159	0.017	0.056	0.013	0.056	0.043	0.328	9	3	0	0	2	0	0	0	0	1	0	0	0	0	0	6	0	0	0	0			MPN169||MPN170					OP84						mpnng01303||mpnng01304||mpnng23557||mpnng28677||mpnng28678||mpnng30096
N0493	221266	221283	N	18	89.167	8	0.444	0	0.444	0.111	0.111	0.111	0	0	0.611	7	3	0	0	2	0	0	0	0	1	0	0	0	0	0	4	0	0	0	0			MPN169||MPN170					OP84						mpnng18448||mpnng28676||mpnng28677||mpnng30096
E0494	221284	221653	E	370	14.511	54	0.146	0	0.146	0.008	0.011	0.035	0.027	0.035	0.234	13	4	0	0	1	0	0	0	0	1	0	1	0	0	0	10	0	0	0	0			MPN170					OP84		POD221502_1				mpnng06075||mpnng06076||mpnng06077||mpnng18443||mpnng18446||mpnng18447||mpnng18448||mpnng23555||mpnng28676||mpnng30096
N0494	221654	221663	N	10	41.5	3	0.3	0	0.3	0	0	0	0	0	0.15	5	3	0	0	1	0	0	0	0	1	0	0	0	0	0	3	0	0	0	0			MPN170					OP84						mpnng18443||mpnng28675||mpnng30096
E0495	221664	221664	E	1	30	0	0	0	0	0	0	0	0	0	0	5	3	0	0	1	0	0	0	0	1	0	0	0	0	0	3	0	0	0	0			MPN170					OP84						mpnng18443||mpnng28675||mpnng30096
N0495	221665	221675	N	11	65.545	6	0.545	0	0.545	0	0	0	0	0.182	0.455	5	3	0	0	1	0	0	0	0	1	0	0	0	0	0	3	0	0	0	0			MPN170					OP84						mpnng18443||mpnng28675||mpnng30096
E0496	221676	221679	E	4	63.5	2	0.5	0	0.5	0	0	0	0	0	0.25	5	3	0	0	1	0	0	0	0	1	0	0	0	0	0	3	0	0	0	0			MPN170					OP84						mpnng18443||mpnng28675||mpnng30096
N0496	221680	221682	N	3	62.667	1	0.333	0	0.333	0	0	0	0.333	0	0.833	5	3	0	0	1	0	0	0	0	1	0	0	0	0	0	3	0	0	0	0			MPN170					OP84						mpnng18443||mpnng28675||mpnng30096
E0497	221683	221685	E	3	65	0	0	0	0	0	0	0	0	0	0	5	3	0	0	1	0	0	0	0	1	0	0	0	0	0	3	0	0	0	0			MPN170					OP84						mpnng18443||mpnng28675||mpnng30096
N0497	221686	221687	N	2	63.5	1	0.5	0	0.5	0	0	0	0	0	0.25	5	3	0	0	1	0	0	0	0	1	0	0	0	0	0	3	0	0	0	0			MPN170					OP84						mpnng18443||mpnng28675||mpnng30096
E0498	221688	221732	E	45	60.467	12	0.267	0	0.267	0.044	0.022	0.067	0.022	0.022	0.367	5	3	0	0	1	0	0	0	0	1	0	0	0	0	0	3	0	0	0	0			MPN170					OP84						mpnng18443||mpnng28675||mpnng30096
N0498	221733	221772	N	40	411.675	25	0.625	0	0.625	0.3	0.2	0.125	0.05	0.025	1.125	8	5	0	0	2	1	0	0	0	1	0	0	0	0	1	3	0	0	0	0			MPN170||MPN171	IO93				OP84					RBS60	mpnng18443||mpnng28675||mpnng30096
E0499	221773	222028	E	256	29.602	33	0.129	0	0.129	0.035	0.02	0.023	0.039	0.031	0.264	10	3	0	0	1	0	0	0	0	1	0	0	0	0	0	8	0	0	0	0			MPN171					OP84						mpnng01307||mpnng11144||mpnng11145||mpnng18443||mpnng23554||mpnng28674||mpnng28675||mpnng30096
N0499	222029	222029	N	1	176	1	1	0	1	0	0	0	0	0	0.5	5	3	0	0	1	0	0	0	0	1	0	0	0	0	0	3	0	0	0	0			MPN171					OP84						mpnng11145||mpnng28674||mpnng30096
E0500	222030	222501	E	472	59.856	58	0.123	0	0.123	0.03	0.038	0.021	0.028	0.025	0.242	16	4	0	0	1	0	0	0	0	1	0	1	0	0	0	13	0	0	0	0			MPN171					OP84		POD222164_1				mpnng11145||mpnng11146||mpnng11147||mpnng11148||mpnng18440||mpnng18441||mpnng23551||mpnng23552||mpnng23553||mpnng28671||mpnng28672||mpnng28674||mpnng30096
N0500	222502	222597	N	96	871.792	66	0.688	0	0.688	0.229	0.188	0.146	0.083	0.021	1.167	12	5	0	0	2	1	0	0	0	1	0	0	0	0	1	7	0	0	0	0			MPN171||MPN172	IO94				OP84					RBS61	mpnng11150||mpnng18439||mpnng18440||mpnng23549||mpnng23550||mpnng28670||mpnng30096
E0501	222598	222969	E	372	23.976	44	0.118	0	0.118	0.027	0.008	0.032	0.046	0.03	0.263	13	3	0	0	1	0	0	0	0	1	0	0	0	0	0	11	0	0	0	0			MPN172					OP84						mpnng06082||mpnng06084||mpnng11150||mpnng11152||mpnng18435||mpnng18437||mpnng18438||mpnng18439||mpnng23549||mpnng28670||mpnng30096
N0501	222970	222994	N	25	70.24	12	0.48	0	0.48	0.12	0	0	0.04	0.04	0.48	6	4	0	0	1	0	0	0	0	1	0	0	0	0	1	3	0	0	0	0			MPN172					OP84					RBS62	mpnng06084||mpnng18435||mpnng30096
E0502	222995	222996	E	2	104.5	0	0	0	0	0	0	0	0	0	0	6	4	0	0	1	0	0	0	0	1	0	0	0	0	1	3	0	0	0	0			MPN172					OP84					RBS62	mpnng06084||mpnng18435||mpnng30096
N0502	222997	222997	N	1	98	0	0	0	0	0	0	0	0	0	0	6	4	0	0	1	0	0	0	0	1	0	0	0	0	1	3	0	0	0	0			MPN172					OP84					RBS62	mpnng06084||mpnng18435||mpnng30096
E0503	222998	223198	E	201	50.851	29	0.144	0	0.144	0.015	0.04	0.035	0.025	0.015	0.244	12	7	1	0	2	1	0	0	0	1	0	0	1	0	1	5	0	0	0	0	TSS00757		MPN172||MPN173	IO95				OP84			TATA893		RBS62	mpnng01310||mpnng06085||mpnng18435||mpnng23542||mpnng30096
N0503	223199	223204	N	6	394.333	2	0.333	0	0.333	0.333	0.167	0	0	0.167	0.833	4	3	0	0	1	0	0	0	0	1	0	0	0	0	0	2	0	0	0	0			MPN173					OP84						mpnng23542||mpnng30096
E0504	223205	223206	E	2	374	1	0.5	0	0.5	0.5	0	0	0	0	0.75	4	3	0	0	1	0	0	0	0	1	0	0	0	0	0	2	0	0	0	0			MPN173					OP84						mpnng23542||mpnng30096
N0504	223207	223211	N	5	291.8	1	0.2	0	0.2	0.2	0	0	0	0	0.3	4	3	0	0	1	0	0	0	0	1	0	0	0	0	0	2	0	0	0	0			MPN173					OP84						mpnng23542||mpnng30096
E0505	223212	223223	E	12	155.083	4	0.333	0	0.333	0.167	0.167	0	0	0	0.5	4	3	0	0	1	0	0	0	0	1	0	0	0	0	0	2	0	0	0	0			MPN173					OP84						mpnng23542||mpnng30096
N0505	223224	223346	N	123	513.154	67	0.545	0	0.545	0.211	0.154	0.13	0.106	0.049	1.093	7	4	0	0	2	1	0	0	0	1	0	0	0	0	0	3	0	0	0	0			MPN173||MPN174	IO96				OP84						mpnng01312||mpnng23542||mpnng30096
E0506	223347	223570	E	224	60.009	21	0.094	0	0.094	0.027	0.018	0.036	0.04	0.031	0.257	9	4	0	0	1	0	0	0	0	1	0	1	0	0	0	6	0	0	0	0			MPN174					OP84		POD223458_1				mpnng01312||mpnng11154||mpnng11155||mpnng23540||mpnng28668||mpnng30096
N0506	223571	223616	N	46	2711.7	34	0.739	0	0.739	0.435	0.37	0.261	0.174	0.087	2	7	5	0	0	2	1	0	0	0	1	0	0	0	0	1	2	0	0	0	0			MPN174||MPN175	IO97				OP84					RBS63	mpnng11155||mpnng30096
E0507	223617	224291	E	675	24.73	80	0.119	0	0.119	0.025	0.012	0.037	0.036	0.028	0.251	22	6	0	0	2	1	0	0	0	1	0	1	0	0	2	15	0	0	0	0			MPN175||MPN176	IO98				OP84		POD224038_1			RBS64||RBS65	mpnng06090||mpnng06091||mpnng11156||mpnng11158||mpnng11159||mpnng11161||mpnng18430||mpnng18431||mpnng28662||mpnng28663||mpnng28664||mpnng28665||mpnng28666||mpnng28667||mpnng30096
N0507	224292	224323	N	32	1410.25	17	0.531	0	0.531	0.188	0.156	0.094	0.094	0.094	1.031	9	4	0	0	2	1	0	0	0	1	0	0	0	0	0	5	0	0	0	0			MPN176||MPN177	IO99				OP84						mpnng06091||mpnng18428||mpnng23537||mpnng28662||mpnng30096
E0508	224324	224828	E	505	7.844	37	0.073	0	0.073	0.02	0.012	0.012	0.026	0.032	0.169	17	4	1	0	1	0	0	0	0	1	0	0	0	0	0	14	0	0	0	0	TSS00758		MPN177					OP84						mpnng01315||mpnng01316||mpnng01317||mpnng01318||mpnng06093||mpnng18427||mpnng18428||mpnng23534||mpnng23535||mpnng23536||mpnng23537||mpnng28659||mpnng28661||mpnng30096
N0508	224829	224862	N	34	968.353	17	0.5	0	0.5	0.206	0.147	0.235	0.029	0.029	1.044	10	7	1	0	2	1	0	0	0	1	0	0	1	0	1	3	0	0	0	0	TSS00758		MPN177||MPN178	IO100				OP84			TATA894		RBS66	mpnng23534||mpnng28659||mpnng30096
E0509	224863	225023	E	161	27.553	20	0.124	0	0.124	0.037	0.037	0.012	0.031	0.006	0.224	14	5	0	0	1	0	0	0	0	1	0	1	0	0	1	10	0	0	0	0			MPN178					OP84		POD224972_1			RBS67	mpnng06094||mpnng06095||mpnng11163||mpnng18423||mpnng23533||mpnng23534||mpnng28657||mpnng28658||mpnng28659||mpnng30096
N0509	225024	225031	N	8	55	7	0.875	0	0.875	0.375	0.25	0	0.125	0.25	1.562	8	4	0	0	2	0	0	0	0	1	0	0	0	0	1	4	0	0	0	0			MPN178||MPN179					OP84					RBS67	mpnng18423||mpnng23533||mpnng28657||mpnng30096
E0510	225032	225444	E	413	25.77	46	0.111	0	0.111	0.029	0.024	0.029	0.022	0.031	0.228	15	4	0	0	2	0	0	0	0	1	0	0	0	0	1	11	0	0	0	0			MPN178||MPN179					OP84					RBS68	mpnng01323||mpnng01326||mpnng01327||mpnng18421||mpnng18423||mpnng23532||mpnng23533||mpnng28655||mpnng28656||mpnng28657||mpnng30096
N0510	225445	225477	N	33	1564.91	22	0.667	0	0.667	0.394	0.364	0.333	0.212	0.212	2.227	9	5	0	0	2	1	0	0	0	1	0	0	0	0	1	4	0	0	0	0			MPN179||MPN180	IO102				OP84					RBS68	mpnng01327||mpnng06096||mpnng28654||mpnng30096
E0511	225478	225959	E	482	18.021	54	0.112	0	0.112	0.017	0.015	0.025	0.025	0.006	0.18	17	4	0	0	1	0	0	0	0	1	0	1	0	0	0	14	0	0	0	0			MPN180					OP84		POD225918_1				mpnng01328||mpnng01330||mpnng01331||mpnng01332||mpnng06096||mpnng18418||mpnng23526||mpnng23527||mpnng23528||mpnng23530||mpnng23531||mpnng28652||mpnng28654||mpnng30096
N0511	225960	225961	N	2	91	1	0.5	0	0.5	0	0	0	0	0	0.25	6	3	0	0	1	0	0	0	0	1	0	0	0	0	0	4	0	0	0	0			MPN180					OP84						mpnng01332||mpnng18418||mpnng23526||mpnng30096
E0512	225962	225964	E	3	122	1	0.333	0	0.333	0	0	0	0	0	0.167	6	3	0	0	1	0	0	0	0	1	0	0	0	0	0	4	0	0	0	0			MPN180					OP84						mpnng01332||mpnng18418||mpnng23526||mpnng30096
N0512	225965	226029	N	65	1539.28	37	0.569	0	0.569	0.308	0.231	0.246	0.231	0.108	1.762	11	6	0	0	2	1	0	0	0	1	0	2	0	0	1	4	0	0	0	0			MPN180||MPN181	IO103				OP84		POD226033_1||POD226036_1			RBS69	mpnng01332||mpnng18418||mpnng23526||mpnng30096
E0513	226030	226357	E	328	42.966	33	0.101	0	0.101	0.018	0.024	0.018	0.037	0.03	0.224	16	6	1	0	1	0	0	0	0	1	0	3	1	0	0	9	0	0	0	0	TSS00147		MPN181					OP84		POD226226_1||POD226229_1||POD226234_1	TATA188			mpnng01332||mpnng01333||mpnng01337||mpnng06098||mpnng18417||mpnng23522||mpnng23525||mpnng23526||mpnng30096
N0513	226358	226390	N	33	2084.27	22	0.667	0	0.667	0.333	0.273	0.273	0.152	0.091	1.742	7	4	0	0	2	1	0	0	0	1	0	0	0	0	0	3	0	0	0	0			MPN181||MPN182	IO104				OP84						mpnng01337||mpnng23521||mpnng30096
E0514	226391	226985	E	595	14.669	66	0.111	0	0.111	0.013	0.022	0.027	0.035	0.03	0.232	14	3	0	0	1	0	0	0	0	1	0	0	0	0	0	12	0	0	0	0			MPN182					OP84						mpnng01338||mpnng01339||mpnng01340||mpnng01341||mpnng18412||mpnng18413||mpnng18414||mpnng23521||mpnng28646||mpnng28648||mpnng28649||mpnng30096
N0514	226986	227053	N	68	6128.82	51	0.75	0	0.75	0.5	0.471	0.426	0.265	0.235	2.75	8	4	0	0	2	1	0	0	0	1	0	0	0	0	0	4	0	0	0	0			MPN182||MPN183	IO105				OP84						mpnng18412||mpnng23519||mpnng28646||mpnng30096
E0515	227054	227243	E	190	28.347	27	0.142	0	0.142	0.021	0	0.011	0.011	0.026	0.155	9	3	0	0	1	0	0	0	0	1	0	0	0	0	0	7	0	0	0	0			MPN183					OP84						mpnng01342||mpnng01344||mpnng18412||mpnng23516||mpnng23517||mpnng23519||mpnng30096
N0515	227244	227249	N	6	73.5	2	0.333	0	0.333	0	0.167	0	0	0	0.333	4	3	0	0	1	0	0	0	0	1	0	0	0	0	0	2	0	0	0	0			MPN183					OP84						mpnng01344||mpnng30096
E0516	227250	227251	E	2	70	2	1	0	1	0	0	0	0	0	0.5	4	3	0	0	1	0	0	0	0	1	0	0	0	0	0	2	0	0	0	0			MPN183					OP84						mpnng01344||mpnng30096
N0516	227252	227267	N	16	73.25	7	0.438	0	0.438	0.062	0	0.125	0	0.062	0.531	4	3	0	0	1	0	0	0	0	1	0	0	0	0	0	2	0	0	0	0			MPN183					OP84						mpnng01344||mpnng30096
E0517	227268	227294	E	27	83.481	9	0.333	0	0.333	0.074	0.037	0.037	0	0	0.333	3	3	0	0	1	0	0	0	0	1	0	0	0	0	0	1	0	0	0	0			MPN183					OP84						mpnng30096
N0517	227295	227303	N	9	85.778	3	0.333	0	0.333	0.111	0	0	0	0	0.278	3	3	0	0	1	0	0	0	0	1	0	0	0	0	0	1	0	0	0	0			MPN183					OP84						mpnng30096
E0518	227304	227357	E	54	56.778	15	0.278	0	0.278	0.074	0.019	0.037	0	0.019	0.306	4	3	0	0	1	0	0	0	0	1	0	0	0	0	0	2	0	0	0	0			MPN183					OP84						mpnng23515||mpnng30096
N0518	227358	227387	N	30	92.6	15	0.5	0	0.5	0.167	0.067	0.033	0.033	0	0.6	10	6	1	0	1	0	0	0	0	1	0	1	2	0	0	4	0	0	0	0	TSS00148		MPN183					OP84		POD227406_1	TATA189||TATA190			mpnng01347||mpnng23514||mpnng23515||mpnng30096
E0519	227388	227473	E	86	281.012	21	0.244	0	0.244	0.105	0.035	0.047	0.012	0.012	0.366	6	4	1	0	1	0	0	0	0	1	0	0	0	0	0	3	0	0	0	0	TSS00148		MPN183					OP84						mpnng01347||mpnng23514||mpnng30096
N0519	227474	227534	N	61	4910.77	35	0.574	0	0.574	0.311	0.295	0.279	0.279	0.23	2.098	8	5	0	0	2	1	0	0	0	1	0	0	0	0	1	3	0	0	0	0			MPN183||MPN184	IO106				OP84					RBS70	mpnng01347||mpnng23513||mpnng30096
E0520	227535	227535	E	1	2097	0	0	0	0	0	0	0	0	0	0	4	3	0	0	1	0	0	0	0	1	0	0	0	0	0	2	0	0	0	0			MPN184					OP84						mpnng11169||mpnng30096
N0520	227536	227556	N	21	1648.57	11	0.524	0	0.524	0.286	0.19	0.238	0.19	0.048	1.524	4	3	0	0	1	0	0	0	0	1	0	0	0	0	0	2	0	0	0	0			MPN184					OP84						mpnng11169||mpnng30096
E0521	227557	228915	E	1359	38.852	155	0.114	0	0.114	0.025	0.028	0.023	0.029	0.026	0.23	34	4	0	0	1	0	0	0	0	1	0	3	0	0	0	29	0	0	0	0			MPN184					OP84		POD227618_1||POD227793_1||POD227810_1				mpnng11169||mpnng11171||mpnng11172||mpnng11173||mpnng11174||mpnng11176||mpnng11177||mpnng11178||mpnng11180||mpnng18401||mpnng18402||mpnng18403||mpnng18404||mpnng18406||mpnng18407||mpnng18408||mpnng23504||mpnng23506||mpnng23507||mpnng23508||mpnng23512||mpnng28635||mpnng28637||mpnng28638||mpnng28639||mpnng28640||mpnng28641||mpnng28644||mpnng30096
N0521	228916	228945	N	30	2746.7	18	0.6	0	0.6	0.4	0.267	0.3	0.167	0.067	1.817	7	3	0	0	2	0	0	0	0	1	0	0	0	0	0	4	0	0	0	0			MPN184||MPN185					OP84						mpnng11180||mpnng23504||mpnng28634||mpnng30096
E0522	228946	229540	E	595	51.82	71	0.119	0	0.119	0.025	0.034	0.039	0.017	0.015	0.225	20	4	0	0	1	0	0	0	0	1	0	1	0	0	0	17	0	0	0	0			MPN185					OP84		POD229574_1				mpnng06102||mpnng06103||mpnng06106||mpnng06107||mpnng11181||mpnng11184||mpnng18392||mpnng18393||mpnng18395||mpnng18398||mpnng18399||mpnng18400||mpnng23502||mpnng23504||mpnng28633||mpnng28634||mpnng30096
N0522	229541	229578	N	38	2510.05	25	0.658	0	0.658	0.421	0.316	0.289	0.237	0.211	2.184	12	5	0	0	2	1	0	0	0	1	0	1	0	0	0	7	0	0	0	0			MPN185||MPN186	IO108				OP84		POD229574_1				mpnng06107||mpnng18391||mpnng18392||mpnng23501||mpnng23502||mpnng28632||mpnng30096
E0523	229579	230292	E	714	28.078	99	0.139	0	0.139	0.02	0.025	0.036	0.021	0.024	0.235	54	7	1	0	1	0	0	0	0	1	0	23	2	0	1	25	0	0	0	0	TSS00149		MPN186					OP84		POD229633_1||POD229658_1||POD229666_1||POD229678_1||POD229696_1||POD229696_2||POD229696_3||POD229700_1||POD229702_1||POD229738_1||POD229740_1||POD229756_1||POD229797_1||POD229826_1||POD229834_1||POD229834_2||POD229837_1||POD229880_1||POD229922_1||POD229972_1||POD230038_1||POD230166_1||POD230204_1	TATA191||TATA895		RBS71	mpnng01349||mpnng01351||mpnng01353||mpnng01354||mpnng01355||mpnng01360||mpnng06110||mpnng06112||mpnng06113||mpnng18387||mpnng18388||mpnng18390||mpnng18391||mpnng23494||mpnng23495||mpnng23496||mpnng23497||mpnng23498||mpnng23499||mpnng23501||mpnng28629||mpnng28630||mpnng28631||mpnng28632||mpnng30096
N0523	230293	230345	N	53	3928.26	34	0.642	0	0.642	0.377	0.302	0.34	0.264	0.208	2.245	10	5	0	0	2	0	0	0	0	2	0	0	1	0	1	4	0	0	0	0			MPN186||MPN187					OP84||OP85			TATA896		RBS71	mpnng01360||mpnng06113||mpnng18386||mpnng30096
E0524	230346	230529	E	184	81.772	26	0.141	0	0.141	0.033	0.011	0.043	0.022	0.011	0.234	8	4	0	0	1	0	0	0	0	1	0	1	0	0	0	5	0	0	0	0			MPN187					OP85		POD230546_1				mpnng11186||mpnng11188||mpnng18386||mpnng28627||mpnng30096
N0524	230530	230569	N	40	3861.93	30	0.75	0	0.75	0.6	0.55	0.5	0.3	0.075	2.95	9	7	1	0	2	1	0	0	0	1	0	1	1	0	0	2	0	0	0	0	TSS00150		MPN187||MPN188	IO109				OP85		POD230592_1	TATA192			mpnng28626||mpnng30096
E0525	230570	231018	E	449	30.976	53	0.118	0	0.118	0.009	0.022	0.02	0.018	0.02	0.176	21	6	1	0	2	1	0	0	0	1	0	5	0	0	0	11	0	0	0	0	TSS00150		MPN188||MPN189	IO110				OP85		POD230592_1||POD230612_1||POD230613_1||POD230615_1||POD230616_1				mpnng01361||mpnng01362||mpnng11194||mpnng18383||mpnng18384||mpnng23490||mpnng23491||mpnng28623||mpnng28625||mpnng28626||mpnng30096
N0525	231019	231056	N	38	1550.76	22	0.579	0	0.579	0.316	0.316	0.237	0.105	0.026	1.513	6	4	0	0	2	1	0	0	0	1	0	0	0	0	0	2	0	0	0	0			MPN189||MPN190	IO111				OP85						mpnng11194||mpnng30096
E0526	231057	231402	E	346	26.176	27	0.078	0	0.078	0.026	0.009	0.029	0.026	0.014	0.184	7	3	0	0	1	0	0	0	0	1	0	0	0	0	0	5	0	0	0	0			MPN190					OP85						mpnng06118||mpnng06119||mpnng28620||mpnng28621||mpnng30096
N0526	231403	231420	N	18	66	9	0.5	0	0.5	0.056	0	0.056	0.167	0.056	0.778	8	4	0	0	2	1	0	0	0	1	0	0	0	0	0	4	0	0	0	0			MPN190||MPN191	IO112				OP85						mpnng06119||mpnng18381||mpnng28620||mpnng30096
E0527	231421	231425	E	5	64.8	1	0.2	0	0.2	0	0.2	0	0	0.2	0.5	6	3	0	0	1	0	0	0	0	1	0	0	0	0	0	4	0	0	0	0			MPN191					OP85						mpnng06119||mpnng18381||mpnng28620||mpnng30096
N0527	231426	231428	N	3	60.333	1	0.333	0	0.333	0	0	0	0.333	0	0.833	7	4	0	0	1	0	0	0	0	1	0	0	1	0	0	4	0	0	0	0			MPN191					OP85			TATA193			mpnng06119||mpnng18381||mpnng28620||mpnng30096
E0528	231429	232382	E	954	13.817	95	0.1	0	0.1	0.02	0.02	0.027	0.041	0.03	0.243	26	5	0	0	1	0	0	0	0	1	0	2	1	0	0	21	0	0	0	0			MPN191					OP85		POD232020_1||POD232221_1	TATA193			mpnng01364||mpnng01365||mpnng01366||mpnng01367||mpnng01368||mpnng01369||mpnng06119||mpnng06120||mpnng18376||mpnng18377||mpnng18378||mpnng18379||mpnng18380||mpnng18381||mpnng23482||mpnng23484||mpnng23485||mpnng23486||mpnng23488||mpnng28620||mpnng30096
N0528	232383	232419	N	37	1575.78	28	0.757	0	0.757	0.324	0.297	0.27	0.243	0.108	2	8	5	1	0	2	1	0	0	0	1	0	0	0	0	0	3	0	0	0	0	TSS00151		MPN191||MPN192	IO113				OP85						mpnng18376||mpnng28617||mpnng30096
E0529	232420	232746	E	327	41.651	36	0.11	0	0.11	0.009	0.021	0.028	0.028	0.028	0.209	27	7	2	0	1	0	0	0	0	1	0	5	1	0	1	16	0	0	0	0	TSS00152||TSS00871		MPN192					OP85		POD232744_1||POD232752_1||POD232764_1||POD232777_1||POD232782_1	TATA194		RBS72	mpnng01370||mpnng01371||mpnng11197||mpnng11199||mpnng11201||mpnng11202||mpnng18374||mpnng18375||mpnng18376||mpnng23479||mpnng23480||mpnng28612||mpnng28614||mpnng28615||mpnng28617||mpnng30096
N0529	232747	232785	N	39	1514.95	27	0.692	0	0.692	0.359	0.256	0.256	0.128	0.077	1.679	11	4	0	0	2	0	0	0	0	1	0	3	0	0	0	5	0	0	0	0			MPN192||MPN193					OP85		POD232777_1||POD232782_1||POD232814_1				mpnng11202||mpnng18374||mpnng23478||mpnng28612||mpnng30096
E0530	232786	234458	E	1673	16.46	188	0.112	0	0.112	0.016	0.027	0.023	0.029	0.018	0.21	52	7	2	2	2	0	0	0	0	1	0	5	0	0	1	39	0	0	0	0	TSS00153||TSS00154	TTS135||TTS136	MPN193||MPN194					OP85		POD232814_1||POD233109_1||POD233719_1||POD233754_1||POD233812_1			RBS73	mpnng01372||mpnng01373||mpnng01374||mpnng01375||mpnng01376||mpnng01377||mpnng01378||mpnng01380||mpnng01382||mpnng06123||mpnng11205||mpnng11206||mpnng11208||mpnng11209||mpnng11213||mpnng11214||mpnng18368||mpnng18369||mpnng18370||mpnng18372||mpnng18373||mpnng18374||mpnng23468||mpnng23470||mpnng23471||mpnng23472||mpnng23473||mpnng23474||mpnng23475||mpnng23477||mpnng23478||mpnng28602||mpnng28603||mpn…
N0530	234459	234487	N	29	628.172	18	0.621	0	0.621	0.31	0.241	0.138	0.034	0	1.138	7	3	0	0	2	0	0	0	0	1	0	0	0	0	0	4	0	0	0	0			MPN194||MPN195					OP85						mpnng18368||mpnng23466||mpnng28602||mpnng30096
E0531	234488	235741	E	1254	22.793	134	0.107	0	0.107	0.026	0.014	0.026	0.028	0.024	0.213	31	4	0	1	1	0	0	0	0	1	0	0	0	0	0	28	0	0	0	0		TTS137	MPN195					OP85						mpnng01384||mpnng01385||mpnng01386||mpnng01387||mpnng01389||mpnng01390||mpnng01392||mpnng01393||mpnng01394||mpnng01395||mpnng06126||mpnng06127||mpnng18358||mpnng18359||mpnng18360||mpnng18362||mpnng18363||mpnng23464||mpnng23465||mpnng23466||mpnng28593||mpnng28594||mpnng28597||mpnng28598||mpnng28599||mpnng28600||mpnng28601||mpnng30096
N0531	235742	238390	N	2649	3104.76	2149	0.811	0	0.811	0.544	0.428	0.343	0.173	0.078	2.316	81	8	1	0	5	2	0	1	0	2	0	4	3	0	0	63	0	0	0	0	TSS00155		MPN195||MPN196||MPN196.1||MPN197||MPN198	IO118||IO119		ncMPN420		OP85||OP86		POD236296_1||POD236472_1||POD237656_1||POD237696_1	TATA195||TATA196||TATA897			mpnng01400||mpnng01402||mpnng01406||mpnng06129||mpnng06130||mpnng06134||mpnng06137||mpnng06139||mpnng11217||mpnng11218||mpnng11220||mpnng11222||mpnng11223||mpnng11227||mpnng11229||mpnng11230||mpnng11233||mpnng11236||mpnng11237||mpnng11238||mpnng18331||mpnng18332||mpnng18335||mpnng18336||mpnng18341||mpnng18343||mpnng18344||mpnng18348||mpnng18349||mpnng18350||mpnng18351||mpnng18353||mpnng18355||mpn…
E0532	238391	238403	E	13	107.308	4	0.308	0	0.308	0	0	0	0	0	0.154	6	3	0	0	1	0	0	0	0	1	0	0	0	0	0	4	0	0	0	0			MPN198					OP86						mpnng06139||mpnng18331||mpnng28564||mpnng30096
N0532	238404	238407	N	4	56.5	0	0	0	0	0	0	0	0.25	0	0.5	6	3	0	0	1	0	0	0	0	1	0	0	0	0	0	4	0	0	0	0			MPN198					OP86						mpnng06139||mpnng18331||mpnng28564||mpnng30096
E0533	238408	238411	E	4	80	3	0.75	0	0.75	0	0	0	0	0	0.375	6	3	0	0	1	0	0	0	0	1	0	0	0	0	0	4	0	0	0	0			MPN198					OP86						mpnng06139||mpnng18331||mpnng28564||mpnng30096
N0533	238412	238443	N	32	247.594	16	0.5	0	0.5	0.094	0.031	0.094	0	0.094	0.609	6	3	0	0	1	0	0	0	0	1	0	0	0	0	0	4	0	0	0	0			MPN198					OP86						mpnng06139||mpnng18331||mpnng28564||mpnng30096
E0534	238444	238472	E	29	99.69	6	0.207	0	0.207	0.069	0.034	0	0.034	0.034	0.31	8	4	0	0	1	0	0	0	0	1	0	0	1	0	0	5	0	0	0	0			MPN198					OP86			TATA898			mpnng06139||mpnng06140||mpnng18331||mpnng23441||mpnng30096
N0534	238473	238504	N	32	278	17	0.531	0	0.531	0.125	0.062	0.062	0.031	0	0.609	6	3	0	0	1	0	0	0	0	1	0	0	0	0	0	4	0	0	0	0			MPN198					OP86						mpnng06140||mpnng18331||mpnng23441||mpnng30096
E0535	238505	238507	E	3	235	0	0	0	0	0.333	0	0	0	0	0.333	6	3	0	0	1	0	0	0	0	1	0	0	0	0	0	4	0	0	0	0			MPN198					OP86						mpnng06140||mpnng18331||mpnng23441||mpnng30096
N0535	238508	238561	N	54	201.463	30	0.556	0	0.556	0.111	0.093	0.074	0.037	0.037	0.704	8	3	0	0	1	0	0	0	0	1	0	0	0	0	0	6	0	0	0	0			MPN198					OP86						mpnng06140||mpnng06141||mpnng18330||mpnng18331||mpnng23441||mpnng30096
E0536	238562	238583	E	22	114.682	5	0.227	0	0.227	0.136	0	0.045	0.136	0.045	0.636	6	3	0	0	1	0	0	0	0	1	0	0	0	0	0	4	0	0	0	0			MPN198					OP86						mpnng06141||mpnng18330||mpnng23440||mpnng30096
N0536	238584	238606	N	23	177.435	13	0.565	0	0.565	0.174	0.043	0	0	0.043	0.543	5	3	0	0	1	0	0	0	0	1	0	0	0	0	0	3	0	0	0	0			MPN198					OP86						mpnng06141||mpnng23440||mpnng30096
E0537	238607	238633	E	27	176.407	7	0.259	0	0.259	0	0	0	0.037	0	0.204	5	3	0	0	1	0	0	0	0	1	0	0	0	0	0	3	0	0	0	0			MPN198					OP86						mpnng06142||mpnng23440||mpnng30096
N0537	238634	238698	N	65	209.8	32	0.492	0	0.492	0.108	0.108	0.015	0.015	0	0.515	5	3	0	0	1	0	0	0	0	1	0	0	0	0	0	3	0	0	0	0			MPN198					OP86						mpnng06142||mpnng23440||mpnng30096
E0538	238699	238730	E	32	70.281	11	0.344	0	0.344	0.125	0.094	0.062	0.031	0.031	0.578	5	3	0	0	1	0	0	0	0	1	0	0	0	0	0	3	0	0	0	0			MPN198					OP86						mpnng11242||mpnng23440||mpnng30096
N0538	238731	238731	N	1	119	1	1	0	1	0	0	1	0	0	2	5	3	0	0	1	0	0	0	0	1	0	0	0	0	0	3	0	0	0	0			MPN198					OP86						mpnng11242||mpnng23440||mpnng30096
E0539	238732	238765	E	34	108.647	9	0.265	0	0.265	0.059	0	0	0.029	0	0.25	9	4	0	0	1	0	0	0	0	1	0	2	0	0	0	5	0	0	0	0			MPN198					OP86		POD238800_1||POD238800_2				mpnng06146||mpnng11242||mpnng18327||mpnng23440||mpnng30096
N0539	238766	238766	N	1	73	1	1	0	1	0	0	0	0	0	0.5	8	4	0	0	1	0	0	0	0	1	0	2	0	0	0	4	0	0	0	0			MPN198					OP86		POD238800_1||POD238800_2				mpnng06146||mpnng11242||mpnng18327||mpnng30096
E0540	238767	238772	E	6	63.833	2	0.333	0	0.333	0	0	0.167	0	0	0.417	11	5	0	0	1	0	0	0	0	1	0	3	1	0	0	5	0	0	0	0			MPN198					OP86		POD238800_1||POD238800_2||POD238811_1	TATA197			mpnng06146||mpnng11242||mpnng18327||mpnng23439||mpnng30096
N0540	238773	238846	N	74	114.162	40	0.541	0	0.541	0.095	0.068	0.081	0.054	0.054	0.716	13	6	0	0	1	0	0	1	0	1	0	4	1	0	0	5	0	0	0	0			MPN198			ncMPN024		OP86		POD238800_1||POD238800_2||POD238811_1||POD238828_1	TATA197			mpnng06146||mpnng11242||mpnng18327||mpnng23439||mpnng30096
E0541	238847	238848	E	2	120	2	1	0	1	1	0	0	0	0	1.5	7	4	0	0	1	0	0	1	0	1	0	0	0	0	0	4	0	0	0	0			MPN198			ncMPN024		OP86						mpnng06146||mpnng18327||mpnng23439||mpnng30096
N0541	238849	238895	N	47	217.362	23	0.489	0	0.489	0.106	0.021	0	0.043	0.043	0.5	7	4	0	0	1	0	0	1	0	1	0	0	0	0	0	4	0	0	0	0			MPN198			ncMPN024		OP86						mpnng06146||mpnng18327||mpnng23439||mpnng30096
E0542	238896	238908	E	13	91.769	5	0.385	0	0.385	0.077	0.077	0	0	0	0.346	7	4	0	0	1	0	0	1	0	1	0	0	0	0	0	4	0	0	0	0			MPN198			ncMPN024		OP86						mpnng06146||mpnng18327||mpnng23439||mpnng30096
N0542	238909	238909	N	1	104	0	0	0	0	0	0	0	0	0	0	7	4	0	0	1	0	0	1	0	1	0	0	0	0	0	4	0	0	0	0			MPN198			ncMPN024		OP86						mpnng06146||mpnng18327||mpnng23439||mpnng30096
E0543	238910	238926	E	17	80.588	4	0.235	0	0.235	0	0	0	0.059	0.059	0.294	7	4	0	0	1	0	0	1	0	1	0	0	0	0	0	4	0	0	0	0			MPN198			ncMPN024		OP86						mpnng06146||mpnng18327||mpnng23439||mpnng30096
N0543	238927	238958	N	32	87.906	16	0.5	0	0.5	0.156	0.031	0	0.031	0.031	0.531	9	5	1	0	1	0	0	1	0	1	0	0	0	0	0	5	0	0	0	0	TSS00609		MPN198			ncMPN024		OP86						mpnng06146||mpnng18327||mpnng23439||mpnng28561||mpnng30096
E0544	238959	238959	E	1	88	1	1	0	1	0	0	0	0	0	0.5	7	4	0	0	1	0	0	1	0	1	0	0	0	0	0	4	0	0	0	0			MPN198			ncMPN024		OP86						mpnng06146||mpnng18327||mpnng28561||mpnng30096
N0544	238960	238960	N	1	87	0	0	0	0	0	0	0	0	0	0	7	4	0	0	1	0	0	1	0	1	0	0	0	0	0	4	0	0	0	0			MPN198			ncMPN024		OP86						mpnng06146||mpnng18327||mpnng28561||mpnng30096
E0545	238961	238964	E	4	96.25	3	0.75	0	0.75	0	0	0.25	0	0	0.75	7	4	0	0	1	0	0	1	0	1	0	0	0	0	0	4	0	0	0	0			MPN198			ncMPN024		OP86						mpnng06146||mpnng18327||mpnng28561||mpnng30096
N0545	238965	238973	N	9	106.778	1	0.111	0	0.111	0	0	0	0	0.111	0.167	7	4	0	0	1	0	0	1	0	1	0	0	0	0	0	4	0	0	0	0			MPN198			ncMPN024		OP86						mpnng06146||mpnng18327||mpnng28561||mpnng30096
E0546	238974	239016	E	43	89.535	13	0.302	0	0.302	0.093	0.07	0	0.023	0.047	0.407	9	4	0	0	1	0	0	1	0	1	0	0	0	0	0	6	0	0	0	0			MPN198			ncMPN024		OP86						mpnng06146||mpnng11244||mpnng18326||mpnng23438||mpnng28561||mpnng30096
N0546	239017	239019	N	3	164.333	1	0.333	0	0.333	0	0	0	0.333	0	0.833	6	4	0	0	1	0	0	1	0	1	0	0	0	0	0	3	0	0	0	0			MPN198			ncMPN024		OP86						mpnng11244||mpnng23438||mpnng30096
E0547	239020	239029	E	10	163.5	6	0.6	0	0.6	0.2	0	0	0.1	0	0.7	7	4	0	0	1	0	0	1	0	1	0	0	0	0	0	4	0	0	0	0			MPN198			ncMPN024		OP86						mpnng06147||mpnng11244||mpnng23438||mpnng30096
N0547	239030	239087	N	58	159.086	30	0.517	0	0.517	0.138	0.086	0.034	0	0.034	0.569	8	4	0	0	1	0	0	1	0	1	0	0	0	0	0	5	0	0	0	0			MPN198			ncMPN024		OP86						mpnng06147||mpnng11244||mpnng23438||mpnng28560||mpnng30096
E0548	239088	239113	E	26	79.731	4	0.154	0	0.154	0.038	0.038	0.077	0	0	0.269	6	4	0	0	1	0	0	1	0	1	0	0	0	0	0	3	0	0	0	0			MPN198			ncMPN024		OP86						mpnng23437||mpnng28560||mpnng30096
N0548	239114	239164	N	51	146.392	25	0.49	0	0.49	0.02	0.02	0	0.059	0.02	0.422	6	4	0	0	1	0	0	1	0	1	0	0	0	0	0	3	0	0	0	0			MPN198			ncMPN024		OP86						mpnng11246||mpnng23437||mpnng30096
E0549	239165	239167	E	3	181	1	0.333	0	0.333	0	0	0	0	0	0.167	5	4	0	0	1	0	0	1	0	1	0	0	0	0	0	2	0	0	0	0			MPN198			ncMPN024		OP86						mpnng11246||mpnng30096
N0549	239168	239168	N	1	158	1	1	0	1	0	0	0	0	0	0.5	5	4	0	0	1	0	0	1	0	1	0	0	0	0	0	2	0	0	0	0			MPN198			ncMPN024		OP86						mpnng11246||mpnng30096
E0550	239169	239183	E	15	107.6	4	0.267	0	0.267	0.133	0.067	0	0	0	0.333	5	4	0	0	1	0	0	1	0	1	0	0	0	0	0	2	0	0	0	0			MPN198			ncMPN024		OP86						mpnng11246||mpnng30096
N0550	239184	239184	N	1	65	0	0	0	0	0	0	0	0	0	0	4	3	0	0	1	0	0	0	0	1	0	0	0	0	0	2	0	0	0	0			MPN198					OP86						mpnng11246||mpnng30096
E0551	239185	239191	E	7	76.429	3	0.429	0	0.429	0.143	0	0	0.143	0	0.643	5	3	0	0	1	0	0	0	0	1	0	0	0	0	0	3	0	0	0	0			MPN198					OP86						mpnng11246||mpnng18325||mpnng30096
N0551	239192	239225	N	34	95.353	17	0.5	0	0.5	0.029	0	0	0	0.029	0.309	6	3	0	0	1	0	0	0	0	1	0	0	0	0	0	4	0	0	0	0			MPN198					OP86						mpnng06151||mpnng11246||mpnng18325||mpnng30096
E0552	239226	239246	E	21	104.571	5	0.238	0	0.238	0.095	0.048	0.048	0	0	0.333	5	3	0	0	1	0	0	0	0	1	0	0	0	0	0	3	0	0	0	0			MPN198					OP86						mpnng06151||mpnng18325||mpnng30096
N0552	239247	239430	N	184	9619.55	146	0.793	0	0.793	0.549	0.435	0.402	0.332	0.185	2.832	23	9	1	0	2	0	0	0	1	2	0	6	2	0	1	7	0	0	0	1	TSS00157		MPN198||MPN199				NA134	OP86||OP88		POD239398_1||POD239400_1||POD239402_1||POD239416_1||POD239420_1||POD239444_1	TATA198||TATA899		RBS74	mpnng06151||mpnng06153||mpnng11248||mpnng18325||mpnng23434||mpnng23435||mpnng30096
E0553	239431	239668	E	238	31.5	43	0.181	8.439	0.181	0.013	0.025	0.025	0.004	0.004	0.179	9	3	0	0	1	0	0	0	0	1	0	0	0	0	0	7	0	0	0	0			MPN199					OP88						mpnng06153||mpnng11248||mpnng18321||mpnng18323||mpnng23434||mpnng28554||mpnng30096
N0553	239669	239671	N	3	66.333	1	0.333	0	0.333	0	0	0	0	0	0.167	3	3	0	0	1	0	0	0	0	1	0	0	0	0	0	1	0	0	0	0			MPN199					OP88						mpnng30096
E0554	239672	239673	E	2	66	1	0.5	0	0.5	0	0	0.5	0	0	1	3	3	0	0	1	0	0	0	0	1	0	0	0	0	0	1	0	0	0	0			MPN199					OP88						mpnng30096
N0554	239674	239675	N	2	65.5	0	0	0	0	0	0.5	0	0	0	0.5	3	3	0	0	1	0	0	0	0	1	0	0	0	0	0	1	0	0	0	0			MPN199					OP88						mpnng30096
E0555	239676	240696	E	1021	31.076	186	0.182	2.157	0.182	0.042	0.027	0.045	0.024	0.02	0.295	30	6	0	1	1	0	0	0	0	1	0	1	2	0	0	24	0	0	0	0		TTS138	MPN199					OP88		POD239852_1	TATA199||TATA900			mpnng06155||mpnng06156||mpnng06157||mpnng06158||mpnng06159||mpnng06160||mpnng06162||mpnng06163||mpnng11250||mpnng11252||mpnng18317||mpnng18318||mpnng18319||mpnng18320||mpnng23428||mpnng23430||mpnng23433||mpnng28546||mpnng28547||mpnng28548||mpnng28551||mpnng28552||mpnng28553||mpnng30096
N0555	240697	240699	N	3	223	1	0.333	0	0.333	0	0	0	0	0.667	0.833	4	3	0	0	1	0	0	0	0	1	0	0	0	0	0	2	0	0	0	0			MPN199					OP88						mpnng23428||mpnng30096
E0556	240700	240822	E	123	57.203	28	0.228	0	0.228	0.033	0.016	0.057	0.049	0.041	0.386	8	3	0	0	1	0	0	0	0	1	0	0	0	0	0	6	0	0	0	0			MPN199					OP88						mpnng06165||mpnng18315||mpnng23427||mpnng23428||mpnng28544||mpnng30096
N0556	240823	240824	N	2	55	0	0	0	0	0	0	0	0	0	0	4	3	0	0	1	0	0	0	0	1	0	0	0	0	0	2	0	0	0	0			MPN199					OP88						mpnng23427||mpnng30096
E0557	240825	240827	E	3	51.333	2	0.667	0	0.667	0	0	0	0	0	0.333	4	3	0	0	1	0	0	0	0	1	0	0	0	0	0	2	0	0	0	0			MPN199					OP88						mpnng23427||mpnng30096
N0557	240828	240833	N	6	39.167	2	0.333	0	0.333	0.167	0	0	0	0	0.333	4	3	0	0	1	0	0	0	0	1	0	0	0	0	0	2	0	0	0	0			MPN199					OP88						mpnng23427||mpnng30096
E0558	240834	240838	E	5	48	2	0.4	0	0.4	0	0	0	0	0	0.2	4	3	0	0	1	0	0	0	0	1	0	0	0	0	0	2	0	0	0	0			MPN199					OP88						mpnng23427||mpnng30096
N0558	240839	240844	N	6	70.167	4	0.667	0	0.667	0	0	0	0	0	0.333	4	3	0	0	1	0	0	0	0	1	0	0	0	0	0	2	0	0	0	0			MPN199					OP88						mpnng23427||mpnng30096
E0559	240845	241466	E	622	49.209	128	0.206	0	0.206	0.037	0.032	0.032	0.037	0.035	0.33	26	6	2	0	1	1	0	1	0	1	0	0	0	0	0	20	0	0	0	0	TSS00158||TSS00610		MPN199	IO122		ncMPN026		OP88						mpnng06167||mpnng06169||mpnng06170||mpnng06171||mpnng06172||mpnng11253||mpnng11254||mpnng18311||mpnng18312||mpnng18313||mpnng23425||mpnng23426||mpnng23427||mpnng28535||mpnng28537||mpnng28538||mpnng28539||mpnng28541||mpnng28542||mpnng30096
N0559	241467	241499	N	33	220.788	17	0.515	0	0.515	0	0.061	0.061	0	0.061	0.47	6	4	0	0	1	1	0	0	0	1	0	0	0	0	0	3	0	0	0	0			MPN199	IO122				OP88						mpnng11254||mpnng18309||mpnng30096
E0560	241500	241500	E	1	145	1	1	0	1	1	0	0	0	0	1.5	5	4	0	0	1	1	0	0	0	1	0	0	0	0	0	2	0	0	0	0			MPN199	IO122				OP88						mpnng18309||mpnng30096
N0560	241501	241506	N	6	99.667	0	0	0	0	0	0	0	0	0	0	5	4	0	0	1	1	0	0	0	1	0	0	0	0	0	2	0	0	0	0			MPN199	IO122				OP88						mpnng18309||mpnng30096
E0561	241507	241507	E	1	81	0	0	0	0	0	0	0	0	0	0	5	4	0	0	1	1	0	0	0	1	0	0	0	0	0	2	0	0	0	0			MPN199	IO122				OP88						mpnng18309||mpnng30096
N0561	241508	241509	N	2	46	1	0.5	0	0.5	0	0	0	0	0	0.25	5	4	0	0	1	1	0	0	0	1	0	0	0	0	0	2	0	0	0	0			MPN199	IO122				OP88						mpnng18309||mpnng30096
E0562	241510	241513	E	4	24.75	3	0.75	0	0.75	0	0.25	0	0	0	0.625	6	4	0	0	1	1	0	0	0	1	0	0	0	0	0	3	0	0	0	0			MPN199	IO122				OP88						mpnng18309||mpnng28534||mpnng30096
N0562	241514	241516	N	3	20.667	2	0.667	0	0.667	0	0	0	0	0.333	0.667	6	4	0	0	1	1	0	0	0	1	0	0	0	0	0	3	0	0	0	0			MPN199	IO122				OP88						mpnng18309||mpnng28534||mpnng30096
E0563	241517	241519	E	3	24.333	0	0	0	0	0	0	0	0	0	0	6	4	0	0	1	1	0	0	0	1	0	0	0	0	0	3	0	0	0	0			MPN199	IO122				OP88						mpnng18309||mpnng28534||mpnng30096
N0563	241520	241537	N	18	29.056	9	0.5	0	0.5	0.056	0.056	0.111	0.111	0.111	0.861	8	5	0	0	1	1	0	0	0	1	0	0	0	0	2	3	0	0	0	0			MPN199	IO122				OP88					RBS75||RBS76	mpnng18309||mpnng28534||mpnng30096
E0564	241538	241538	E	1	26	0	0	0	0	1	0	0	0	0	1	8	5	0	0	1	1	0	0	0	1	0	0	0	0	2	3	0	0	0	0			MPN199	IO122				OP88					RBS75||RBS76	mpnng18309||mpnng28534||mpnng30096
N0564	241539	241542	N	4	24	2	0.5	0	0.5	0	0	0	0	0.25	0.5	8	5	0	0	1	1	0	0	0	1	0	0	0	0	2	3	0	0	0	0			MPN199	IO122				OP88					RBS75||RBS76	mpnng18309||mpnng28534||mpnng30096
E0565	241543	241782	E	240	35.879	47	0.196	0	0.196	0.042	0.029	0.038	0.029	0.021	0.304	10	5	0	0	2	1	0	0	0	1	0	0	0	0	2	4	0	0	0	0			MPN199||MPN200a	IO122				OP88					RBS75||RBS76	mpnng06175||mpnng18309||mpnng28534||mpnng30096
N0565	241783	244526	N	2744	6385.82	2408	0.878	11.229	0.878	0.651	0.574	0.515	0.375	0.185	3.371	91	8	4	0	3	0	0	0	3	3	0	5	6	0	0	65	0	0	0	2	TSS00159||TSS00160||TSS00760||TSS00850		MPN199||MPN200||MPN201				NA135||NA136||NA137	OP88||OP89||OP90		POD241926_1||POD241982_1||POD241996_1||POD242696_1||POD244258_1	TATA200||TATA201||TATA202||TATA901||TATA902||TATA903			mpnng01412||mpnng06175||mpnng06177||mpnng06178||mpnng06179||mpnng06180||mpnng06181||mpnng06182||mpnng06184||mpnng06185||mpnng06189||mpnng06191||mpnng06194||mpnng06195||mpnng06197||mpnng06199||mpnng06200||mpnng06201||mpnng06202||mpnng06203||mpnng06204||mpnng11256||mpnng11257||mpnng18286||mpnng18287||mpnng18288||mpnng18289||mpnng18291||mpnng18294||mpnng18295||mpnng18296||mpnng18297||mpnng18298||mpn…
E0566	244527	244536	E	10	35.1	5	0.5	100	0.5	0.2	0.1	0	0	0.1	0.65	4	3	0	0	1	0	0	0	0	1	0	0	0	0	0	2	0	0	0	0			MPN201					OP90						mpnng01412||mpnng30096
N0566	244537	244583	N	47	31.851	20	0.426	100	0.426	0.021	0.021	0.021	0.021	0.021	0.351	4	3	0	0	1	0	0	0	0	1	0	0	0	0	0	2	0	0	0	0			MPN201					OP90						mpnng01412||mpnng30096
E0567	244584	244585	E	2	35	0	0	100	0	0	0	0	0	0	0	4	3	0	0	1	0	0	0	0	1	0	0	0	0	0	2	0	0	0	0			MPN201					OP90						mpnng01412||mpnng30096
N0567	244586	244639	N	54	43.833	28	0.519	100	0.519	0.019	0.019	0.019	0.019	0.019	0.38	6	3	0	0	1	0	0	0	0	1	0	0	0	0	0	4	0	0	0	0			MPN201					OP90						mpnng01412||mpnng01413||mpnng06206||mpnng30096
E0568	244640	244677	E	38	17.579	9	0.237	100	0.237	0	0.026	0.026	0	0	0.184	7	4	0	0	1	0	0	0	0	1	0	0	1	0	0	4	0	0	0	0			MPN201					OP90			TATA904			mpnng01413||mpnng06206||mpnng28504||mpnng30096
N0568	244678	244678	N	1	36	0	0	0	0	0	0	0	0	0	0	5	3	0	0	1	0	0	0	0	1	0	0	0	0	0	3	0	0	0	0			MPN201					OP90						mpnng01413||mpnng28504||mpnng30096
E0569	244679	244685	E	7	39.429	2	0.286	100	0.286	0	0	0.143	0	0.143	0.5	5	3	0	0	1	0	0	0	0	1	0	0	0	0	0	3	0	0	0	0			MPN201					OP90						mpnng01413||mpnng28504||mpnng30096
N0569	244686	244688	N	3	39	3	1	100	1	0	0.333	0	0	0	0.833	5	3	0	0	1	0	0	0	0	1	0	0	0	0	0	3	0	0	0	0			MPN201					OP90						mpnng01413||mpnng28504||mpnng30096
E0570	244689	244695	E	7	30.857	3	0.429	100	0.429	0	0	0.143	0	0	0.429	5	3	0	0	1	0	0	0	0	1	0	0	0	0	0	3	0	0	0	0			MPN201					OP90						mpnng01413||mpnng28504||mpnng30096
N0570	244696	244707	N	12	31.333	3	0.25	100	0.25	0.167	0	0	0	0	0.292	5	3	0	0	1	0	0	0	0	1	0	0	0	0	0	3	0	0	0	0			MPN201					OP90						mpnng01413||mpnng28504||mpnng30096
E0571	244708	244709	E	2	28.5	1	0.5	100	0.5	0	0	0	0	0	0.25	5	3	0	0	1	0	0	0	0	1	0	0	0	0	0	3	0	0	0	0			MPN201					OP90						mpnng01413||mpnng28504||mpnng30096
N0571	244710	244750	N	41	44.195	22	0.537	100	0.537	0.098	0.024	0.024	0.073	0	0.573	6	3	0	0	1	0	0	0	0	1	0	0	0	0	0	4	0	0	0	0			MPN201					OP90						mpnng01413||mpnng18283||mpnng28504||mpnng30096
E0572	244751	244756	E	6	73.5	1	0.167	100	0.167	0.167	0	0	0	0	0.25	6	4	0	0	1	0	0	0	0	1	0	0	1	0	0	3	0	0	0	0			MPN201					OP90			TATA203			mpnng18283||mpnng28504||mpnng30096
N0572	244757	244758	N	2	145	0	0	100	0	0	0	0	0	0	0	6	4	0	0	1	0	0	0	0	1	0	0	1	0	0	3	0	0	0	0			MPN201					OP90			TATA203			mpnng18283||mpnng28504||mpnng30096
E0573	244759	244776	E	18	143	8	0.444	100	0.444	0.056	0.111	0.056	0	0	0.472	6	4	0	0	1	0	0	0	0	1	0	0	1	0	0	3	0	0	0	0			MPN201					OP90			TATA203			mpnng18283||mpnng28504||mpnng30096
N0573	244777	244833	N	57	85.649	26	0.456	100	0.456	0.088	0.053	0.053	0.018	0.018	0.5	7	3	0	0	1	0	0	0	0	1	0	0	0	0	0	5	0	0	0	0			MPN201					OP90						mpnng18282||mpnng18283||mpnng23404||mpnng28504||mpnng30096
E0574	244834	244886	E	53	131.208	14	0.264	100	0.264	0.075	0.057	0.057	0.057	0.057	0.519	11	6	1	0	1	0	0	0	0	1	0	2	1	0	0	5	0	0	0	0	TSS00161		MPN201					OP90		POD244913_1||POD244915_1	TATA204			mpnng01416||mpnng18282||mpnng23404||mpnng28504||mpnng30096
N0574	244887	245002	N	116	633.603	71	0.612	89.565	0.612	0.397	0.328	0.241	0.147	0.086	1.772	11	5	1	0	1	0	0	0	0	1	0	2	0	0	0	6	0	0	0	0	TSS00161		MPN201					OP90		POD244913_1||POD244915_1				mpnng01417||mpnng18281||mpnng23403||mpnng28503||mpnng28504||mpnng30096
E0575	245003	245006	E	4	58.75	0	0	100	0	0	0	0	0.25	0	0.5	6	3	0	0	1	0	0	0	0	1	0	0	0	0	0	4	0	0	0	0			MPN201					OP90						mpnng01417||mpnng23403||mpnng28503||mpnng30096
N0575	245007	245008	N	2	57	1	0.5	100	0.5	0	0.5	0	0	0	0.75	5	3	0	0	1	0	0	0	0	1	0	0	0	0	0	3	0	0	0	0			MPN201					OP90						mpnng01417||mpnng28503||mpnng30096
E0576	245009	245010	E	2	57	1	0.5	100	0.5	0	0	0	0	0	0.25	4	3	0	0	1	0	0	0	0	1	0	0	0	0	0	2	0	0	0	0			MPN201					OP90						mpnng28503||mpnng30096
N0576	245011	245011	N	1	67	1	1	0	1	0	0	0	0	0	0.5	4	3	0	0	1	0	0	0	0	1	0	0	0	0	0	2	0	0	0	0			MPN201					OP90						mpnng28503||mpnng30096
E0577	245012	245012	E	1	73	0	0	0	0	0	0	0	0	0	0	4	3	0	0	1	0	0	0	0	1	0	0	0	0	0	2	0	0	0	0			MPN201					OP90						mpnng28503||mpnng30096
N0577	245013	245019	N	7	75	3	0.429	100	0.429	0.286	0.143	0.143	0.143	0	1.143	5	3	0	0	1	0	0	0	0	1	0	0	0	0	0	3	0	0	0	0			MPN201					OP90						mpnng01418||mpnng28503||mpnng30096
E0578	245020	245020	E	1	77	0	0	0	0	0	0	0	0	0	0	5	3	0	0	1	0	0	0	0	1	0	0	0	0	0	3	0	0	0	0			MPN201					OP90						mpnng01418||mpnng28503||mpnng30096
N0578	245021	245027	N	7	76	4	0.571	100	0.571	0.143	0.143	0.143	0	0.143	0.929	5	3	0	0	1	0	0	0	0	1	0	0	0	0	0	3	0	0	0	0			MPN201					OP90						mpnng01418||mpnng28503||mpnng30096
E0579	245028	245030	E	3	77.333	1	0.333	100	0.333	0	0	0	0	0	0.167	5	3	0	0	1	0	0	0	0	1	0	0	0	0	0	3	0	0	0	0			MPN201					OP90						mpnng01418||mpnng28503||mpnng30096
N0579	245031	245035	N	5	58.6	2	0.4	100	0.4	0	0	0	0	0	0.2	5	3	0	0	1	0	0	0	0	1	0	0	0	0	0	3	0	0	0	0			MPN201					OP90						mpnng01418||mpnng28503||mpnng30096
E0580	245036	245037	E	2	39.5	0	0	100	0	0	0	0	0	0	0	5	3	0	0	1	0	0	0	0	1	0	0	0	0	0	3	0	0	0	0			MPN201					OP90						mpnng01418||mpnng28503||mpnng30096
N0580	245038	245044	N	7	33	3	0.429	100	0.429	0	0	0	0	0	0.214	5	3	0	0	1	0	0	0	0	1	0	0	0	0	0	3	0	0	0	0			MPN201					OP90						mpnng01418||mpnng28503||mpnng30096
E0581	245045	245046	E	2	23.5	0	0	100	0	0	0	0	0	0	0	4	3	0	0	1	0	0	0	0	1	0	0	0	0	0	2	0	0	0	0			MPN201					OP90						mpnng01418||mpnng30096
N0581	245047	245047	N	1	23	0	0	0	0	0	0	0	0	0	0	4	3	0	0	1	0	0	0	0	1	0	0	0	0	0	2	0	0	0	0			MPN201					OP90						mpnng01418||mpnng30096
E0582	245048	245055	E	8	24.125	5	0.625	100	0.625	0.125	0.125	0.125	0	0	0.75	4	3	0	0	1	0	0	0	0	1	0	0	0	0	0	2	0	0	0	0			MPN201					OP90						mpnng01418||mpnng30096
N0582	245056	245060	N	5	26	1	0.2	100	0.2	0	0	0	0	0	0.1	4	3	0	0	1	0	0	0	0	1	0	0	0	0	0	2	0	0	0	0			MPN201					OP90						mpnng01418||mpnng30096
E0583	245061	245121	E	61	23.361	15	0.246	100	0.246	0.098	0.049	0.049	0	0.016	0.361	6	3	0	0	1	0	0	0	0	1	0	0	0	0	0	4	0	0	0	0			MPN201					OP90						mpnng01418||mpnng23402||mpnng28502||mpnng30096
N0583	245122	245158	N	37	148.676	20	0.541	97.222	0.541	0.189	0.135	0.135	0.027	0.027	0.878	7	3	0	0	1	0	0	0	0	1	0	0	0	0	0	5	0	0	0	0			MPN201					OP90						mpnng01419||mpnng06209||mpnng23402||mpnng28502||mpnng30096
E0584	245159	245193	E	35	14.086	8	0.229	100	0.229	0.029	0.029	0	0	0	0.171	7	3	0	0	1	0	0	0	0	1	0	0	0	0	0	5	0	0	0	0			MPN201					OP90						mpnng01419||mpnng06209||mpnng23402||mpnng28501||mpnng30096
N0584	245194	245210	N	17	20.412	8	0.471	100	0.471	0.118	0	0	0	0.059	0.412	7	3	0	0	1	0	0	0	0	1	0	0	0	0	0	5	0	0	0	0			MPN201					OP90						mpnng01420||mpnng06209||mpnng23402||mpnng28501||mpnng30096
E0585	245211	245250	E	40	310.325	10	0.25	100	0.25	0.025	0.025	0	0	0.025	0.2	7	3	0	0	1	0	0	0	0	1	0	0	0	0	0	5	0	0	0	0			MPN201					OP90						mpnng01420||mpnng18277||mpnng23402||mpnng28501||mpnng30096
N0585	245251	245451	N	201	994.239	154	0.766	72.5	0.766	0.527	0.413	0.388	0.249	0.154	2.557	9	3	0	0	1	0	0	0	0	1	0	0	0	0	0	7	0	0	0	0			MPN201					OP90						mpnng01421||mpnng06211||mpnng18277||mpnng23398||mpnng23401||mpnng28501||mpnng30096
E0586	245452	245495	E	44	92.614	13	0.295	100	0.295	0.023	0	0.068	0.045	0	0.364	6	3	0	0	1	0	0	0	0	1	0	0	0	0	0	4	0	0	0	0			MPN201					OP90						mpnng01422||mpnng06211||mpnng23398||mpnng30096
N0586	245496	245599	N	104	2127.84	80	0.769	100	0.769	0.394	0.26	0.26	0.212	0.144	1.995	9	4	0	0	1	0	0	0	1	1	0	0	0	0	0	6	0	0	0	0			MPN201				NA138	OP90						mpnng01422||mpnng06212||mpnng18275||mpnng18276||mpnng23397||mpnng30096
E0587	245600	245653	E	54	16.593	11	0.204	100	0.204	0.019	0	0	0	0	0.12	3	2	0	0	0	0	0	0	1	0	0	0	0	0	0	2	0	0	0	0							NA138							mpnng18275||mpnng30096
N0587	245654	245790	N	137	57.124	73	0.533	100	0.533	0.058	0.073	0.051	0.051	0.015	0.591	6	3	0	0	0	0	0	0	2	0	0	0	1	0	0	3	0	0	0	0							NA138||NA139				TATA905			mpnng11260||mpnng11261||mpnng30096
E0588	245791	245791	E	1	29	1	1	0	1	0	0	0	0	0	0.5	3	2	0	0	0	0	0	0	1	0	0	0	0	0	0	2	0	0	0	0							NA139							mpnng11261||mpnng30096
N0588	245792	245793	N	2	26.5	0	0	100	0	0	0.5	0	0.5	0	1.5	3	2	0	0	0	0	0	0	1	0	0	0	0	0	0	2	0	0	0	0							NA139							mpnng11261||mpnng30096
E0589	245794	245819	E	26	26.538	9	0.346	100	0.346	0.038	0	0	0.038	0	0.288	3	2	0	0	0	0	0	0	1	0	0	0	0	0	0	2	0	0	0	0							NA139							mpnng11261||mpnng30096
N0589	245820	245851	N	32	64.281	15	0.469	100	0.469	0.031	0.062	0.062	0.094	0	0.609	3	2	0	0	0	0	0	0	1	0	0	0	0	0	0	2	0	0	0	0							NA139							mpnng11261||mpnng30096
E0590	245852	245853	E	2	51.5	1	0.5	100	0.5	0	0	0	0	0	0.25	3	2	0	0	0	0	0	0	1	0	0	0	0	0	0	2	0	0	0	0							NA139							mpnng11261||mpnng30096
N0590	245854	246352	N	499	4940.03	366	0.733	61.245	0.733	0.413	0.369	0.345	0.228	0.148	2.271	19	6	0	0	1	0	0	0	2	1	0	2	1	0	0	12	0	0	0	0			MPN202				NA139||NA140	OP91		POD245930_1||POD246094_1	TATA205			mpnng01423||mpnng01424||mpnng11261||mpnng11262||mpnng11263||mpnng18272||mpnng18273||mpnng23394||mpnng28497||mpnng28498||mpnng28499||mpnng30096
E0591	246353	246362	E	10	287.3	1	0.1	100	0.1	0	0	0	0	0	0.05	6	3	0	0	1	0	0	0	0	1	0	0	0	0	0	4	0	0	0	0			MPN202					OP91						mpnng01424||mpnng18272||mpnng28497||mpnng30096
N0591	246363	246365	N	3	20	1	0.333	100	0.333	0	0	0	0	0	0.167	6	3	0	0	1	0	0	0	0	1	0	0	0	0	0	4	0	0	0	0			MPN202					OP91						mpnng01424||mpnng18272||mpnng28497||mpnng30096
E0592	246366	246368	E	3	20.333	1	0.333	100	0.333	0	0	0	0	0	0.167	5	3	0	0	1	0	0	0	0	1	0	0	0	0	0	3	0	0	0	0			MPN202					OP91						mpnng01424||mpnng28497||mpnng30096
N0592	246369	246422	N	54	75.352	31	0.574	100	0.574	0.111	0.074	0.148	0.074	0.037	0.88	7	3	0	0	1	0	0	0	0	1	0	0	0	0	0	5	0	0	0	0			MPN202					OP91						mpnng01424||mpnng11264||mpnng18271||mpnng28497||mpnng30096
E0593	246423	246441	E	19	44	4	0.211	100	0.211	0	0	0.053	0	0	0.184	7	3	0	0	1	0	0	0	0	1	0	0	0	0	0	5	0	0	0	0			MPN202					OP91						mpnng01424||mpnng11264||mpnng18271||mpnng28497||mpnng30096
N0593	246442	246443	N	2	29	1	0.5	100	0.5	0	0	0	0	0	0.25	7	3	0	0	1	0	0	0	0	1	0	0	0	0	0	5	0	0	0	0			MPN202					OP91						mpnng01424||mpnng11264||mpnng18271||mpnng28497||mpnng30096
E0594	246444	246450	E	7	43.857	3	0.429	100	0.429	0	0	0	0	0	0.214	7	3	0	0	1	0	0	0	0	1	0	0	0	0	0	5	0	0	0	0			MPN202					OP91						mpnng01424||mpnng11264||mpnng18271||mpnng28497||mpnng30096
N0594	246451	246471	N	21	71.19	10	0.476	100	0.476	0.048	0.048	0.048	0.143	0.048	0.738	6	3	0	0	1	0	0	0	0	1	0	0	0	0	0	4	0	0	0	0			MPN202					OP91						mpnng11264||mpnng18271||mpnng28497||mpnng30096
E0595	246472	246476	E	5	62.8	3	0.6	100	0.6	0	0	0	0	0	0.3	6	3	0	0	1	0	0	0	0	1	0	0	0	0	0	4	0	0	0	0			MPN202					OP91						mpnng11264||mpnng18271||mpnng28497||mpnng30096
N0595	246477	246522	N	46	94.217	24	0.522	100	0.522	0.109	0.152	0.109	0.152	0.087	1.076	6	3	0	0	1	0	0	0	0	1	0	0	0	0	0	4	0	0	0	0			MPN202					OP91						mpnng11264||mpnng18271||mpnng28497||mpnng30096
E0596	246523	246671	E	149	43.101	32	0.215	99.324	0.215	0.067	0.054	0.027	0.027	0.027	0.349	7	3	0	0	1	0	0	0	0	1	0	0	0	0	0	5	0	0	0	0			MPN202					OP91						mpnng11264||mpnng18270||mpnng18271||mpnng28496||mpnng30096
N0596	246672	246673	N	2	68	2	1	100	1	0.5	0	0	0	0	1	5	3	0	0	1	0	0	0	0	1	0	0	0	0	0	3	0	0	0	0			MPN202					OP91						mpnng18270||mpnng28496||mpnng30096
E0597	246674	246833	E	160	32.475	28	0.175	100	0.175	0.006	0.019	0.012	0.006	0.006	0.15	5	3	0	0	1	0	0	0	0	1	0	0	0	0	0	3	0	0	0	0			MPN202					OP91						mpnng18270||mpnng28496||mpnng30096
N0597	246834	246835	N	2	24	0	0	100	0	0	0	0	0	0	0	4	3	0	0	1	0	0	0	0	1	0	0	0	0	0	2	0	0	0	0			MPN202					OP91						mpnng28496||mpnng30096
E0598	246836	246967	E	132	18.644	26	0.197	100	0.197	0.038	0.038	0.023	0.015	0.015	0.254	8	4	0	0	2	0	0	0	0	1	0	0	0	0	1	4	0	0	0	0			MPN202||MPN203					OP91					RBS77	mpnng18268||mpnng28495||mpnng28496||mpnng30096
N0598	246968	247037	N	70	298.2	46	0.657	100	0.657	0.257	0.229	0.243	0.157	0.086	1.579	6	3	0	0	1	0	0	0	0	1	0	0	0	0	0	4	0	0	0	0			MPN203					OP91						mpnng18267||mpnng28493||mpnng28494||mpnng30096
E0599	247038	247039	E	2	100.5	0	0	100	0	0	0	0	0	0	0	5	3	0	0	1	0	0	0	0	1	0	0	0	0	0	3	0	0	0	0			MPN203					OP91						mpnng18267||mpnng28493||mpnng30096
N0599	247040	247041	N	2	90.5	0	0	100	0	0	0	0	0	0	0	5	3	0	0	1	0	0	0	0	1	0	0	0	0	0	3	0	0	0	0			MPN203					OP91						mpnng18267||mpnng28493||mpnng30096
E0600	247042	247059	E	18	79.833	5	0.278	100	0.278	0.111	0.222	0.222	0.056	0.056	0.972	5	3	0	0	1	0	0	0	0	1	0	0	0	0	0	3	0	0	0	0			MPN203					OP91						mpnng18267||mpnng28493||mpnng30096
N0600	247060	247148	N	89	790.315	59	0.663	94.318	0.663	0.382	0.36	0.303	0.236	0.146	2.146	6	3	0	0	1	0	0	0	0	1	0	0	0	0	0	4	0	0	0	0			MPN203					OP91						mpnng06214||mpnng18267||mpnng28493||mpnng30096
E0601	247149	247171	E	23	286.913	5	0.217	100	0.217	0	0.217	0.043	0.043	0	0.478	6	4	0	0	1	0	0	0	0	1	0	1	0	0	0	3	0	0	0	0			MPN203					OP91		POD247207_1				mpnng06214||mpnng18267||mpnng30096
N0601	247172	247513	N	342	1694.43	261	0.763	90.909	0.763	0.503	0.45	0.401	0.316	0.167	2.734	17	5	0	0	1	0	0	0	1	1	0	2	0	0	0	12	0	0	0	0			MPN203				NA141	OP91		POD247207_1||POD247249_1				mpnng01428||mpnng06214||mpnng06215||mpnng06216||mpnng06217||mpnng11266||mpnng18265||mpnng18267||mpnng23390||mpnng28490||mpnng28492||mpnng30096
E0602	247514	247515	E	2	83	0	0	100	0	0	0	0	0	0	0	4	2	0	0	0	0	0	0	1	0	0	0	0	0	0	3	0	0	0	0							NA141							mpnng01428||mpnng06217||mpnng30096
N0602	247516	247517	N	2	40	0	0	100	0	0	0	0	0	0	0	4	2	0	0	0	0	0	0	1	0	0	0	0	0	0	3	0	0	0	0							NA141							mpnng01428||mpnng06217||mpnng30096
E0603	247518	247524	E	7	28	2	0.286	100	0.286	0.143	0	0.143	0	0	0.5	5	3	0	1	0	0	0	0	1	0	0	0	0	0	0	3	0	0	0	0		TTS139					NA141							mpnng01428||mpnng06217||mpnng30096
N0603	247525	247526	N	2	30	0	0	100	0	0	0	0	0	0	0	4	2	0	1	0	0	0	0	0	0	0	0	0	0	0	3	0	0	0	0		TTS139												mpnng01428||mpnng06217||mpnng30096
E0604	247527	247533	E	7	29.857	4	0.571	100	0.571	0.286	0	0.286	0	0	1	4	2	0	1	0	0	0	0	0	0	0	0	0	0	0	3	0	0	0	0		TTS139												mpnng01428||mpnng06217||mpnng30096
N0604	247534	247553	N	20	24.65	10	0.5	100	0.5	0.05	0	0	0	0	0.3	4	2	0	1	0	0	0	0	0	0	0	0	0	0	0	3	0	0	0	0		TTS139												mpnng01428||mpnng06217||mpnng30096
E0605	247554	247573	E	20	18.8	5	0.25	100	0.25	0	0	0.05	0.05	0	0.3	5	3	0	1	0	0	0	0	1	0	0	0	0	0	0	3	0	0	0	0		TTS139					NA142							mpnng01428||mpnng06217||mpnng30096
N0605	247574	247700	N	127	580.48	99	0.78	98.413	0.78	0.409	0.402	0.323	0.283	0.134	2.386	9	5	0	0	1	0	0	0	2	1	0	0	0	0	1	4	0	0	0	0			MPN204				NA142||NA143	OP93					RBS78	mpnng01428||mpnng01429||mpnng23389||mpnng30096
E0606	247701	247702	E	2	42.5	0	0	100	0	0	0	0	0	0	0	5	3	0	0	1	0	0	0	0	1	0	0	0	0	0	3	0	0	0	0			MPN204					OP93						mpnng01429||mpnng23389||mpnng30096
N0606	247703	247705	N	3	40.333	1	0.333	100	0.333	0	0	0	0	0	0.167	5	3	0	0	1	0	0	0	0	1	0	0	0	0	0	3	0	0	0	0			MPN204					OP93						mpnng01429||mpnng23389||mpnng30096
E0607	247706	247730	E	25	20	8	0.32	100	0.32	0.04	0.04	0.04	0.04	0	0.38	5	3	0	0	1	0	0	0	0	1	0	0	0	0	0	3	0	0	0	0			MPN204					OP93						mpnng01429||mpnng23389||mpnng30096
N0607	247731	247731	N	1	23	0	0	0	0	0	0	1	0	0	1.5	5	3	0	0	1	0	0	0	0	1	0	0	0	0	0	3	0	0	0	0			MPN204					OP93						mpnng01429||mpnng23389||mpnng30096
E0608	247732	247737	E	6	22.833	3	0.5	100	0.5	0	0	0	0	0	0.25	5	3	0	0	1	0	0	0	0	1	0	0	0	0	0	3	0	0	0	0			MPN204					OP93						mpnng01429||mpnng23389||mpnng30096
N0608	247738	247742	N	5	23.2	1	0.2	100	0.2	0	0	0	0	0	0.1	5	3	0	0	1	0	0	0	0	1	0	0	0	0	0	3	0	0	0	0			MPN204					OP93						mpnng01429||mpnng23389||mpnng30096
E0609	247743	247751	E	9	21.333	5	0.556	100	0.556	0	0	0	0	0	0.278	5	3	0	0	1	0	0	0	0	1	0	0	0	0	0	3	0	0	0	0			MPN204					OP93						mpnng01429||mpnng23389||mpnng30096
N0609	247752	247752	N	1	22	1	1	0	1	0	0	0	0	0	0.5	5	3	0	0	1	0	0	0	0	1	0	0	0	0	0	3	0	0	0	0			MPN204					OP93						mpnng01429||mpnng23389||mpnng30096
E0610	247753	247757	E	5	17.4	0	0	100	0	0	0	0	0	0	0	6	4	0	0	1	0	0	0	0	1	0	0	1	0	0	3	0	0	0	0			MPN204					OP93			TATA206			mpnng01429||mpnng23389||mpnng30096
N0610	247758	247853	N	96	322.135	64	0.667	97.895	0.667	0.302	0.292	0.24	0.156	0.062	1.661	13	6	2	0	1	0	0	1	0	2	0	0	2	0	0	5	0	0	0	0	TSS00863||TSS00864		MPN204			ncMPN408		OP93||OP819			TATA206||TATA207			mpnng01429||mpnng18263||mpnng23388||mpnng23389||mpnng30096
E0611	247854	247865	E	12	84.5	5	0.417	100	0.417	0	0	0	0	0.083	0.292	7	4	0	0	1	0	0	1	0	2	0	0	0	0	0	3	0	0	0	0			MPN204			ncMPN408		OP93||OP819						mpnng01430||mpnng23388||mpnng30096
N0611	247866	247957	N	92	91.663	46	0.5	100	0.5	0.109	0.12	0.087	0.076	0.011	0.772	9	4	0	0	1	0	0	1	0	2	0	0	0	0	0	5	0	0	0	0			MPN204			ncMPN408		OP93||OP819						mpnng01430||mpnng01431||mpnng23387||mpnng23388||mpnng30096
E0612	247958	247958	E	1	25	1	1	0	1	0	0	0	0	0	0.5	7	4	0	0	1	0	0	1	0	2	0	0	0	0	0	3	0	0	0	0			MPN204			ncMPN408		OP93||OP819						mpnng01431||mpnng23387||mpnng30096
N0612	247959	247959	N	1	21	1	1	0	1	0	0	0	0	0	0.5	7	4	0	0	1	0	0	1	0	2	0	0	0	0	0	3	0	0	0	0			MPN204			ncMPN408		OP93||OP819						mpnng01431||mpnng23387||mpnng30096
E0613	247960	247965	E	6	53.333	0	0	100	0	0	0	0	0	0	0	7	4	0	0	1	0	0	1	0	2	0	0	0	0	0	3	0	0	0	0			MPN204			ncMPN408		OP93||OP819						mpnng01431||mpnng23387||mpnng30096
N0613	247966	247976	N	11	95.818	5	0.455	100	0.455	0.091	0	0	0.091	0.091	0.591	7	4	0	0	1	0	0	1	0	2	0	0	0	0	0	3	0	0	0	0			MPN204			ncMPN408		OP93||OP819						mpnng01431||mpnng23387||mpnng30096
E0614	247977	247977	E	1	103	1	1	0	1	0	1	1	0	0	3	7	4	0	0	1	0	0	1	0	2	0	0	0	0	0	3	0	0	0	0			MPN204			ncMPN408		OP93||OP819						mpnng01431||mpnng23387||mpnng30096
N0614	247978	248421	N	444	1447.13	318	0.716	95.034	0.716	0.365	0.291	0.259	0.198	0.158	1.956	35	10	1	2	1	0	0	1	3	2	0	0	3	0	0	20	0	0	1	1	TSS00162	TTS140||TTS141	MPN204			ncMPN408	NA144||NA145||NA146	OP93||OP819			TATA208||TATA906||TATA907			mpnng01431||mpnng01432||mpnng01433||mpnng01437||mpnng06220||mpnng06222||mpnng06225||mpnng11268||mpnng11269||mpnng18259||mpnng18260||mpnng18261||mpnng23382||mpnng23383||mpnng23384||mpnng23387||mpnng28483||mpnng28484||mpnng28485||mpnng30096
E0615	248422	248424	E	3	96.333	3	1	100	1	0.333	0.333	0	0	0	1.167	5	2	0	0	0	0	0	0	0	0	0	0	0	0	0	4	0	0	0	1														mpnng01437||mpnng06225||mpnng28483||mpnng30096
N0615	248425	248526	N	102	1346.09	73	0.716	83.168	0.716	0.363	0.373	0.324	0.275	0.157	2.284	9	3	0	0	0	0	0	0	0	0	0	0	0	0	1	7	0	0	0	1													RBS79	mpnng06225||mpnng06226||mpnng06227||mpnng11270||mpnng28482||mpnng28483||mpnng30096
E0616	248527	248530	E	4	129.75	1	0.25	100	0.25	0	0	0	0.25	0	0.625	7	4	0	0	1	0	0	0	0	1	0	0	0	0	0	4	0	0	0	1			MPN205					OP94						mpnng06227||mpnng18258||mpnng28482||mpnng30096
N0616	248531	248532	N	2	91	0	0	100	0	0	0	0	0	0	0	5	3	0	0	1	0	0	0	0	1	0	0	0	0	0	3	0	0	0	0			MPN205					OP94						mpnng18258||mpnng28482||mpnng30096
E0617	248533	248550	E	18	83.278	6	0.333	94.118	0.333	0.111	0.167	0.111	0.056	0.056	0.778	5	3	0	0	1	0	0	0	0	1	0	0	0	0	0	3	0	0	0	0			MPN205					OP94						mpnng18258||mpnng28482||mpnng30096
N0617	248551	248554	N	4	72.5	2	0.5	100	0.5	0	0	0.25	0	0	0.625	5	3	0	0	1	0	0	0	0	1	0	0	0	0	0	3	0	0	0	0			MPN205					OP94						mpnng18258||mpnng28482||mpnng30096
E0618	248555	248556	E	2	60	0	0	100	0	0	0	0	0	0	0	5	3	0	0	1	0	0	0	0	1	0	0	0	0	0	3	0	0	0	0			MPN205					OP94						mpnng18258||mpnng28482||mpnng30096
N0618	248557	248560	N	4	44.5	1	0.25	100	0.25	0.25	0	0	0	0	0.375	5	3	0	0	1	0	0	0	0	1	0	0	0	0	0	3	0	0	0	0			MPN205					OP94						mpnng18258||mpnng28482||mpnng30096
E0619	248561	248562	E	2	46.5	2	1	100	1	0	0	0	0	0	0.5	5	3	0	0	1	0	0	0	0	1	0	0	0	0	0	3	0	0	0	0			MPN205					OP94						mpnng18258||mpnng28482||mpnng30096
N0619	248563	248655	N	93	542.065	54	0.581	79.348	0.581	0.301	0.258	0.183	0.054	0.032	1.263	7	4	0	0	1	0	0	0	0	1	0	1	0	0	0	4	0	0	0	0			MPN205					OP94		POD248633_1				mpnng06228||mpnng18258||mpnng28482||mpnng30096
E0620	248656	248666	E	11	90.091	5	0.455	100	0.455	0.091	0.091	0.182	0.182	0	1.045	5	3	0	0	1	0	0	0	0	1	0	0	0	0	0	3	0	0	0	0			MPN205					OP94						mpnng06228||mpnng28482||mpnng30096
N0620	248667	248667	N	1	89	0	0	0	0	0	0	0	0	0	0	5	3	0	0	1	0	0	0	0	1	0	0	0	0	0	3	0	0	0	0			MPN205					OP94						mpnng06228||mpnng28482||mpnng30096
E0621	248668	248671	E	4	96.25	0	0	100	0	0	0	0	0	0	0	5	3	0	0	1	0	0	0	0	1	0	0	0	0	0	3	0	0	0	0			MPN205					OP94						mpnng06228||mpnng28482||mpnng30096
N0621	248672	248806	N	135	1807.8	89	0.659	83.582	0.659	0.341	0.296	0.237	0.148	0.126	1.744	10	4	0	0	1	0	0	0	0	1	0	1	0	0	0	7	0	0	0	0			MPN205					OP94		POD248748_1				mpnng06228||mpnng06229||mpnng11272||mpnng18257||mpnng28481||mpnng28482||mpnng30096
E0622	248807	248821	E	15	41.333	5	0.333	100	0.333	0	0.067	0.067	0	0.067	0.4	6	3	0	0	1	0	0	0	0	1	0	0	0	0	0	4	0	0	0	0			MPN205					OP94						mpnng06229||mpnng11272||mpnng18257||mpnng30096
N0622	248822	248946	N	125	106.016	65	0.52	99.194	0.52	0.128	0.088	0.112	0.072	0.048	0.836	9	3	0	0	1	0	0	0	0	1	0	0	0	0	0	7	0	0	0	0			MPN205					OP94						mpnng06229||mpnng11272||mpnng18255||mpnng18256||mpnng18257||mpnng28480||mpnng30096
E0623	248947	248955	E	9	25.222	4	0.444	100	0.444	0.111	0	0	0	0	0.333	5	3	0	0	1	0	0	0	0	1	0	0	0	0	0	3	0	0	0	0			MPN205					OP94						mpnng18255||mpnng28480||mpnng30096
N0623	248956	248971	N	16	28.125	6	0.375	100	0.375	0	0.188	0.062	0	0	0.469	6	3	0	0	1	0	0	0	0	1	0	0	0	0	0	4	0	0	0	0			MPN205					OP94						mpnng06230||mpnng18255||mpnng28480||mpnng30096
E0624	248972	248972	E	1	29	1	1	0	1	0	1	1	0	0	3	6	3	0	0	1	0	0	0	0	1	0	0	0	0	0	4	0	0	0	0			MPN205					OP94						mpnng06230||mpnng18255||mpnng28480||mpnng30096
N0624	248973	248978	N	6	43.167	4	0.667	100	0.667	0	0	0.167	0	0	0.583	6	3	0	0	1	0	0	0	0	1	0	0	0	0	0	4	0	0	0	0			MPN205					OP94						mpnng06230||mpnng18255||mpnng28480||mpnng30096
E0625	248979	248979	E	1	191	0	0	0	0	0	0	0	0	0	0	6	3	0	0	1	0	0	0	0	1	0	0	0	0	0	4	0	0	0	0			MPN205					OP94						mpnng06230||mpnng18255||mpnng28480||mpnng30096
N0625	248980	249154	N	175	1319.04	100	0.571	91.954	0.571	0.251	0.2	0.154	0.131	0.097	1.329	6	3	0	0	1	0	0	0	0	1	0	0	0	0	0	4	0	0	0	0			MPN205					OP94						mpnng06230||mpnng18255||mpnng28480||mpnng30096
E0626	249155	249170	E	16	34.125	4	0.25	100	0.25	0.062	0.062	0.062	0	0	0.344	3	3	0	0	1	0	0	0	0	1	0	0	0	0	0	1	0	0	0	0			MPN205					OP94						mpnng30096
N0626	249171	249171	N	1	63	0	0	0	0	1	0	0	0	0	1	3	3	0	0	1	0	0	0	0	1	0	0	0	0	0	1	0	0	0	0			MPN205					OP94						mpnng30096
E0627	249172	249180	E	9	68.889	4	0.444	100	0.444	0.222	0.111	0.222	0.333	0.222	1.778	3	3	0	0	1	0	0	0	0	1	0	0	0	0	0	1	0	0	0	0			MPN205					OP94						mpnng30096
N0627	249181	249200	N	20	81.2	9	0.45	100	0.45	0.15	0.05	0.05	0.1	0	0.7	3	3	0	0	1	0	0	0	0	1	0	0	0	0	0	1	0	0	0	0			MPN205					OP94						mpnng30096
E0628	249201	249203	E	3	42.667	1	0.333	100	0.333	0	0	0	0	0	0.167	3	3	0	0	1	0	0	0	0	1	0	0	0	0	0	1	0	0	0	0			MPN205					OP94						mpnng30096
N0628	249204	249207	N	4	40.5	3	0.75	100	0.75	0.25	0	0	0	0	0.625	3	3	0	0	1	0	0	0	0	1	0	0	0	0	0	1	0	0	0	0			MPN205					OP94						mpnng30096
E0629	249208	249343	E	136	21.096	30	0.221	100	0.221	0.015	0.029	0.037	0.029	0.015	0.283	5	4	0	1	1	0	0	0	0	1	0	0	0	0	0	2	0	0	0	0		TTS142	MPN205					OP94						mpnng11273||mpnng30096
N0629	249344	249347	N	4	60.75	2	0.5	100	0.5	0.25	0.25	0.25	0.25	0.25	1.875	4	3	0	0	1	0	0	0	0	1	0	0	0	0	0	2	0	0	0	0			MPN205					OP94						mpnng11273||mpnng30096
E0630	249348	249349	E	2	59	1	0.5	100	0.5	0	0	0	0	0	0.25	4	3	0	0	1	0	0	0	0	1	0	0	0	0	0	2	0	0	0	0			MPN205					OP94						mpnng11273||mpnng30096
N0630	249350	249353	N	4	50	2	0.5	100	0.5	0	0	0	0	0	0.25	4	3	0	0	1	0	0	0	0	1	0	0	0	0	0	2	0	0	0	0			MPN205					OP94						mpnng11273||mpnng30096
E0631	249354	249390	E	37	18.595	12	0.324	100	0.324	0.081	0.054	0.054	0.081	0.054	0.595	4	3	0	0	1	0	0	0	0	1	0	0	0	0	0	2	0	0	0	0			MPN205					OP94						mpnng11273||mpnng30096
N0631	249391	249392	N	2	22.5	1	0.5	100	0.5	0	0	0	0	0	0.25	4	3	0	0	1	0	0	0	0	1	0	0	0	0	0	2	0	0	0	0			MPN205					OP94						mpnng11273||mpnng30096
E0632	249393	249429	E	37	18.486	10	0.27	100	0.27	0.027	0	0	0	0.027	0.189	5	3	0	0	1	0	0	0	0	1	0	0	0	0	0	3	0	0	0	0			MPN205					OP94						mpnng11273||mpnng23379||mpnng30096
N0632	249430	249432	N	3	27	0	0	100	0	0	0	0	0	0	0	5	3	0	0	1	0	0	0	0	1	0	0	0	0	0	3	0	0	0	0			MPN205					OP94						mpnng11273||mpnng23379||mpnng30096
E0633	249433	249466	E	34	39.294	10	0.294	100	0.294	0.029	0.118	0	0.059	0	0.412	6	3	0	0	1	0	0	0	0	1	0	0	0	0	0	4	0	0	0	0			MPN205					OP94						mpnng11273||mpnng23378||mpnng23379||mpnng30096
N0633	249467	249505	N	39	179.872	26	0.667	97.368	0.667	0.333	0.282	0.231	0.154	0.051	1.654	5	3	0	0	1	0	0	0	0	1	0	0	0	0	0	3	0	0	0	0			MPN205					OP94						mpnng11273||mpnng23378||mpnng30096
E0634	249506	249526	E	21	364.476	2	0.095	100	0.095	0.048	0.048	0.095	0	0	0.286	5	3	0	0	1	0	0	0	0	1	0	0	0	0	0	3	0	0	0	0			MPN205					OP94						mpnng11273||mpnng23378||mpnng30096
N0634	249527	249614	N	88	5111.3	67	0.761	58.621	0.761	0.455	0.42	0.352	0.205	0.136	2.33	5	3	0	0	1	0	0	0	0	1	0	0	0	0	0	3	0	0	0	0			MPN205					OP94						mpnng11273||mpnng23378||mpnng30096
E0635	249615	249616	E	2	46.5	0	0	100	0	0	0	0	0	0	0	4	3	0	0	1	0	0	0	0	1	0	0	0	0	0	2	0	0	0	0			MPN205					OP94						mpnng23378||mpnng30096
N0635	249617	249618	N	2	46.5	1	0.5	100	0.5	0	0	0	0	0	0.25	4	3	0	0	1	0	0	0	0	1	0	0	0	0	0	2	0	0	0	0			MPN205					OP94						mpnng23378||mpnng30096
E0636	249619	249619	E	1	49	0	0	0	0	0	0	0	0	0	0	4	3	0	0	1	0	0	0	0	1	0	0	0	0	0	2	0	0	0	0			MPN205					OP94						mpnng23378||mpnng30096
N0636	249620	249624	N	5	47.6	2	0.4	100	0.4	0	0	0	0	0	0.2	4	3	0	0	1	0	0	0	0	1	0	0	0	0	0	2	0	0	0	0			MPN205					OP94						mpnng23378||mpnng30096
E0637	249625	249628	E	4	46	0	0	100	0	0	0	0	0	0	0	4	3	0	0	1	0	0	0	0	1	0	0	0	0	0	2	0	0	0	0			MPN205					OP94						mpnng23378||mpnng30096
N0637	249629	249639	N	11	45.455	6	0.545	100	0.545	0.182	0.273	0	0.091	0.091	1	4	3	0	0	1	0	0	0	0	1	0	0	0	0	0	2	0	0	0	0			MPN205					OP94						mpnng23378||mpnng30096
E0638	249640	249640	E	1	49	1	1	0	1	0	0	0	0	0	0.5	4	3	0	0	1	0	0	0	0	1	0	0	0	0	0	2	0	0	0	0			MPN205					OP94						mpnng23378||mpnng30096
N0638	249641	250079	N	439	4444.4	292	0.665	24.201	0.665	0.326	0.289	0.246	0.212	0.132	1.872	27	7	1	0	3	0	0	0	1	3	0	10	1	0	0	8	0	0	0	0	TSS00164		MPN205||MPN206||MPN207a				NA147	OP94||OP508||OP95		POD249779_1||POD249822_1||POD249919_1||POD249922_1||POD249952_1||POD249964_1||POD250004_1||POD250004_2||POD250004_3||POD250015_1	TATA908			mpnng01439||mpnng11274||mpnng11278||mpnng23376||mpnng23377||mpnng23378||mpnng28477||mpnng30096
E0639	250080	250081	E	2	396	1	0.5	0	0.5	0	0	0	0	0	0.25	6	3	0	0	2	0	0	0	0	2	0	0	0	0	0	2	0	0	0	0			MPN206||MPN207a					OP508||OP95						mpnng01439||mpnng30096
N0639	250082	250088	N	7	334.571	3	0.429	0	0.429	0.143	0	0	0	0	0.357	6	3	0	0	2	0	0	0	0	2	0	0	0	0	0	2	0	0	0	0			MPN206||MPN207a					OP508||OP95						mpnng01439||mpnng30096
E0640	250089	250090	E	2	256	1	0.5	0	0.5	0	0	0	0.5	0	1.25	5	3	0	0	2	0	0	0	0	2	0	0	0	0	0	1	0	0	0	0			MPN206||MPN207a					OP508||OP95						mpnng30096
N0640	250091	250094	N	4	203.75	2	0.5	0	0.5	0	0	0	0	0	0.25	5	3	0	0	2	0	0	0	0	2	0	0	0	0	0	1	0	0	0	0			MPN206||MPN207a					OP508||OP95						mpnng30096
E0641	250095	250100	E	6	107	2	0.333	0	0.333	0	0	0	0	0.167	0.333	5	3	0	0	2	0	0	0	0	2	0	0	0	0	0	1	0	0	0	0			MPN206||MPN207a					OP508||OP95						mpnng30096
N0641	250101	250101	N	1	109	0	0	0	0	0	0	0	0	0	0	5	3	0	0	2	0	0	0	0	2	0	0	0	0	0	1	0	0	0	0			MPN206||MPN207a					OP508||OP95						mpnng30096
E0642	250102	250181	E	80	75.65	22	0.275	0	0.275	0.05	0.012	0.038	0.025	0.038	0.344	8	3	0	0	2	0	0	0	0	2	0	0	0	0	0	4	0	0	0	0			MPN206||MPN207a					OP508||OP95						mpnng11279||mpnng23375||mpnng28475||mpnng30096
N0642	250182	250188	N	7	128.714	3	0.429	0	0.429	0.143	0.143	0	0	0	0.5	7	3	0	0	2	0	0	0	0	2	0	0	0	0	0	3	0	0	0	0			MPN206||MPN207a					OP508||OP95						mpnng11279||mpnng23375||mpnng30096
E0643	250189	250191	E	3	132	1	0.333	0	0.333	0	0	0	0	0.333	0.5	7	3	0	0	2	0	0	0	0	2	0	0	0	0	0	3	0	0	0	0			MPN206||MPN207a					OP508||OP95						mpnng11279||mpnng23375||mpnng30096
N0643	250192	250196	N	5	126	3	0.6	0	0.6	0.2	0	0	0	0	0.5	8	3	0	0	2	0	0	0	0	2	0	0	0	0	0	4	0	0	0	0			MPN206||MPN207a					OP508||OP95						mpnng11279||mpnng23375||mpnng28474||mpnng30096
E0644	250197	250199	E	3	110.667	1	0.333	0	0.333	0	0.333	0.333	0	0	1	8	3	0	0	2	0	0	0	0	2	0	0	0	0	0	4	0	0	0	0			MPN206||MPN207a					OP508||OP95						mpnng11279||mpnng23375||mpnng28474||mpnng30096
N0644	250200	250200	N	1	92	0	0	0	0	0	0	0	0	0	0	7	3	0	0	2	0	0	0	0	2	0	0	0	0	0	3	0	0	0	0			MPN206||MPN207a					OP508||OP95						mpnng23375||mpnng28474||mpnng30096
E0645	250201	250216	E	16	107	4	0.25	0	0.25	0	0.062	0	0.125	0	0.438	7	3	0	0	2	0	0	0	0	2	0	0	0	0	0	3	0	0	0	0			MPN206||MPN207a					OP508||OP95						mpnng23375||mpnng28474||mpnng30096
N0645	250217	250368	N	152	2874.55	102	0.671	0	0.671	0.329	0.25	0.211	0.178	0.151	1.737	16	8	1	1	3	1	0	0	0	2	0	0	0	0	1	6	0	0	0	1	TSS00163	TTS143	MPN206||MPN207||MPN207a	IO124				OP508||OP95					RBS80	mpnng11280||mpnng18252||mpnng23374||mpnng23375||mpnng28474||mpnng30096
E0646	250369	250376	E	8	286.125	3	0.375	0	0.375	0.125	0.125	0	0	0	0.438	6	3	0	0	1	0	0	0	0	1	0	0	0	0	0	4	0	0	0	0			MPN207					OP95						mpnng11280||mpnng18252||mpnng23374||mpnng30096
N0646	250377	250378	N	2	281	0	0	0	0	0	0	0	0	0	0	6	3	0	0	1	0	0	0	0	1	0	0	0	0	0	4	0	0	0	0			MPN207					OP95						mpnng11280||mpnng18252||mpnng23374||mpnng30096
E0647	250379	250423	E	45	149.333	15	0.333	0	0.333	0.022	0.044	0	0.044	0	0.322	7	3	0	0	1	0	0	0	0	1	0	0	0	0	0	5	0	0	0	0			MPN207					OP95						mpnng06235||mpnng11280||mpnng18252||mpnng23374||mpnng30096
N0647	250424	250426	N	3	227	1	0.333	0	0.333	0	0	0	0	0	0.167	5	3	0	0	1	0	0	0	0	1	0	0	0	0	0	3	0	0	0	0			MPN207					OP95						mpnng06235||mpnng11280||mpnng30096
E0648	250427	250451	E	25	190.4	5	0.2	0	0.2	0.04	0	0.04	0.08	0	0.36	6	3	0	0	1	0	0	0	0	1	0	0	0	0	0	4	0	0	0	0			MPN207					OP95						mpnng06235||mpnng11280||mpnng28471||mpnng30096
N0648	250452	250455	N	4	157.75	2	0.5	0	0.5	0	0	0	0	0	0.25	6	3	0	0	1	0	0	0	0	1	0	0	0	0	0	4	0	0	0	0			MPN207					OP95						mpnng06235||mpnng11280||mpnng28471||mpnng30096
E0649	250456	250456	E	1	157	1	1	0	1	0	0	0	0	0	0.5	6	3	0	0	1	0	0	0	0	1	0	0	0	0	0	4	0	0	0	0			MPN207					OP95						mpnng06235||mpnng11280||mpnng28471||mpnng30096
N0649	250457	250457	N	1	162	0	0	0	0	0	0	0	0	1	1	6	3	0	0	1	0	0	0	0	1	0	0	0	0	0	4	0	0	0	0			MPN207					OP95						mpnng06235||mpnng11280||mpnng28471||mpnng30096
E0650	250458	250458	E	1	162	0	0	0	0	0	0	0	0	0	0	6	3	0	0	1	0	0	0	0	1	0	0	0	0	0	4	0	0	0	0			MPN207					OP95						mpnng06235||mpnng11280||mpnng28471||mpnng30096
N0650	250459	250488	N	30	126.1	16	0.533	0	0.533	0.067	0.033	0.067	0	0.067	0.533	6	3	0	0	1	0	0	0	0	1	0	0	0	0	0	4	0	0	0	0			MPN207					OP95						mpnng06235||mpnng11280||mpnng28471||mpnng30096
E0651	250489	250508	E	20	95.95	6	0.3	0	0.3	0.1	0	0.05	0.05	0.1	0.525	5	3	0	0	1	0	0	0	0	1	0	0	0	0	0	3	0	0	0	0			MPN207					OP95						mpnng06235||mpnng11280||mpnng30096
N0651	250509	250540	N	32	221.531	14	0.438	0	0.438	0.188	0	0.031	0	0.094	0.547	6	3	0	0	1	0	0	0	0	1	0	0	0	0	0	4	0	0	0	0			MPN207					OP95						mpnng06236||mpnng11280||mpnng23373||mpnng30096
E0652	250541	250543	E	3	169.667	3	1	0	1	0	0	0	0	0	0.5	5	3	0	0	1	0	0	0	0	1	0	0	0	0	0	3	0	0	0	0			MPN207					OP95						mpnng06236||mpnng23373||mpnng30096
N0652	250544	250578	N	35	160.429	16	0.457	0	0.457	0.029	0.086	0.029	0.057	0.057	0.557	6	3	0	0	1	0	0	0	0	1	0	0	0	0	0	4	0	0	0	0			MPN207					OP95						mpnng06236||mpnng18251||mpnng23373||mpnng30096
E0653	250579	250635	E	57	62.667	12	0.211	0	0.211	0.035	0.035	0.018	0.035	0.035	0.307	7	4	0	1	1	0	0	0	0	1	0	0	0	0	0	4	0	0	0	0		TTS144	MPN207					OP95						mpnng06236||mpnng18251||mpnng23373||mpnng30096
N0653	250636	250665	N	30	157.6	13	0.433	0	0.433	0.1	0	0	0	0.033	0.35	7	4	0	1	1	0	0	0	0	1	0	0	0	0	0	4	0	0	0	0		TTS144	MPN207					OP95						mpnng06237||mpnng11281||mpnng23373||mpnng30096
E0654	250666	250666	E	1	147	1	1	0	1	0	1	1	0	0	3	6	3	0	0	1	0	0	0	0	1	0	0	0	0	0	4	0	0	0	0			MPN207					OP95						mpnng06237||mpnng11281||mpnng23373||mpnng30096
N0654	250667	250668	N	2	143.5	2	1	0	1	0	0	0	0	0	0.5	6	3	0	0	1	0	0	0	0	1	0	0	0	0	0	4	0	0	0	0			MPN207					OP95						mpnng06237||mpnng11281||mpnng23373||mpnng30096
E0655	250669	250669	E	1	159	0	0	0	0	0	0	0	0	0	0	6	3	0	0	1	0	0	0	0	1	0	0	0	0	0	4	0	0	0	0			MPN207					OP95						mpnng06237||mpnng11281||mpnng23373||mpnng30096
N0655	250670	250804	N	135	153.807	71	0.526	0	0.526	0.059	0.015	0.022	0.022	0.052	0.467	9	3	0	0	1	0	0	0	0	1	0	0	0	0	0	7	0	0	0	0			MPN207					OP95						mpnng06237||mpnng06238||mpnng11281||mpnng18250||mpnng23373||mpnng28468||mpnng30096
E0656	250805	250842	E	38	232.053	10	0.263	0	0.263	0.053	0.026	0.026	0.079	0.053	0.461	5	3	0	0	1	0	0	0	0	1	0	0	0	0	0	3	0	0	0	0			MPN207					OP95						mpnng06238||mpnng28468||mpnng30096
N0656	250843	250882	N	40	338.125	21	0.525	0	0.525	0.1	0.075	0.075	0.05	0.075	0.725	4	3	0	0	1	0	0	0	0	1	0	0	0	0	0	2	0	0	0	0			MPN207					OP95						mpnng23370||mpnng30096
E0657	250883	250885	E	3	105	0	0	0	0	0	0	0	0	0	0	4	3	0	0	1	0	0	0	0	1	0	0	0	0	0	2	0	0	0	0			MPN207					OP95						mpnng23370||mpnng30096
N0657	250886	250907	N	22	129.091	10	0.455	0	0.455	0.091	0.045	0.091	0	0.045	0.545	5	3	0	0	1	0	0	0	0	1	0	0	0	0	0	3	0	0	0	0			MPN207					OP95						mpnng06241||mpnng23370||mpnng30096
E0658	250908	250909	E	2	143	2	1	0	1	0	0	0	0	0	0.5	5	3	0	0	1	0	0	0	0	1	0	0	0	0	0	3	0	0	0	0			MPN207					OP95						mpnng06241||mpnng23370||mpnng30096
N0658	250910	250915	N	6	120.333	1	0.167	0	0.167	0	0	0	0.167	0.167	0.583	5	3	0	0	1	0	0	0	0	1	0	0	0	0	0	3	0	0	0	0			MPN207					OP95						mpnng06241||mpnng23370||mpnng30096
E0659	250916	250934	E	19	99.211	7	0.368	0	0.368	0.053	0	0	0	0	0.237	6	3	0	0	1	0	0	0	0	1	0	0	0	0	0	4	0	0	0	0			MPN207					OP95						mpnng06241||mpnng11282||mpnng23370||mpnng30096
N0659	250935	250939	N	5	92.8	1	0.2	0	0.2	0	0	0	0	0	0.1	6	3	0	0	1	0	0	0	0	1	0	0	0	0	0	4	0	0	0	0			MPN207					OP95						mpnng06241||mpnng11282||mpnng23370||mpnng30096
E0660	250940	250941	E	2	113.5	1	0.5	0	0.5	0	0	0	0	0	0.25	6	3	0	0	1	0	0	0	0	1	0	0	0	0	0	4	0	0	0	0			MPN207					OP95						mpnng06241||mpnng11282||mpnng23370||mpnng30096
N0660	250942	250983	N	42	116.69	21	0.5	0	0.5	0.048	0.048	0.048	0	0.024	0.44	6	3	0	0	1	0	0	0	0	1	0	0	0	0	0	4	0	0	0	0			MPN207					OP95						mpnng06241||mpnng11282||mpnng23370||mpnng30096
E0661	250984	250984	E	1	96	0	0	0	0	0	1	0	0	0	1	5	3	0	0	1	0	0	0	0	1	0	0	0	0	0	3	0	0	0	0			MPN207					OP95						mpnng11282||mpnng23370||mpnng30096
N0661	250985	250996	N	12	72.917	3	0.25	0	0.25	0	0	0.083	0.083	0.083	0.5	6	3	0	0	1	0	0	0	0	1	0	0	0	0	0	4	0	0	0	0			MPN207					OP95						mpnng06243||mpnng11282||mpnng23370||mpnng30096
E0662	250997	251002	E	6	59.333	3	0.5	0	0.5	0.167	0	0	0	0	0.417	5	3	0	0	1	0	0	0	0	1	0	0	0	0	0	3	0	0	0	0			MPN207					OP95						mpnng06243||mpnng11282||mpnng30096
N0662	251003	251005	N	3	83.667	2	0.667	0	0.667	0	0	0	0	0	0.333	5	3	0	0	1	0	0	0	0	1	0	0	0	0	0	3	0	0	0	0			MPN207					OP95						mpnng06243||mpnng11282||mpnng30096
E0663	251006	251007	E	2	96	1	0.5	0	0.5	0	0	0	0	0	0.25	5	3	0	0	1	0	0	0	0	1	0	0	0	0	0	3	0	0	0	0			MPN207					OP95						mpnng06243||mpnng28467||mpnng30096
N0663	251008	251063	N	56	213.429	27	0.482	0	0.482	0.071	0.036	0.071	0.018	0.089	0.58	7	4	0	0	1	0	0	0	0	1	0	1	0	0	0	4	0	0	0	0			MPN207					OP95		POD251106_1				mpnng06243||mpnng06244||mpnng28467||mpnng30096
E0664	251064	251073	E	10	169.5	3	0.3	0	0.3	0	0	0.1	0	0	0.3	6	4	0	0	1	0	0	0	0	1	0	1	0	0	0	3	0	0	0	0			MPN207					OP95		POD251106_1				mpnng06244||mpnng28467||mpnng30096
N0664	251074	251078	N	5	158	1	0.2	0	0.2	0.2	0	0	0	0	0.3	6	4	0	0	1	0	0	0	0	1	0	1	0	0	0	3	0	0	0	0			MPN207					OP95		POD251106_1				mpnng06244||mpnng28467||mpnng30096
E0665	251079	251079	E	1	188	1	1	0	1	0	0	0	0	0	0.5	6	4	0	0	1	0	0	0	0	1	0	1	0	0	0	3	0	0	0	0			MPN207					OP95		POD251106_1				mpnng06244||mpnng28467||mpnng30096
N0665	251080	251092	N	13	146.923	6	0.462	0	0.462	0.077	0	0	0.077	0	0.462	6	4	0	0	1	0	0	0	0	1	0	1	0	0	0	3	0	0	0	0			MPN207					OP95		POD251106_1				mpnng06244||mpnng28467||mpnng30096
E0666	251093	251094	E	2	106	2	1	0	1	0	0	0.5	0	0	1.25	4	3	0	0	1	0	0	0	0	1	0	0	0	0	0	2	0	0	0	0			MPN207					OP95						mpnng28467||mpnng30096
N0666	251095	251096	N	2	102	1	0.5	0	0.5	0.5	0	0	0	0	0.75	5	3	0	0	1	0	0	0	0	1	0	0	0	0	0	3	0	0	0	0			MPN207					OP95						mpnng06245||mpnng28467||mpnng30096
E0667	251097	251130	E	34	79	11	0.324	0	0.324	0.088	0	0.059	0	0	0.338	5	3	0	0	1	0	0	0	0	1	0	0	0	0	0	3	0	0	0	0			MPN207					OP95						mpnng06245||mpnng28467||mpnng30096
N0667	251131	251135	N	5	54	0	0	0	0	0.2	0	0.4	0	0	0.8	4	3	0	0	1	0	0	0	0	1	0	0	0	0	0	2	0	0	0	0			MPN207					OP95						mpnng06245||mpnng30096
E0668	251136	251136	E	1	33	1	1	0	1	0	0	0	0	0	0.5	4	3	0	0	1	0	0	0	0	1	0	0	0	0	0	2	0	0	0	0			MPN207					OP95						mpnng06245||mpnng30096
N0668	251137	251137	N	1	32	0	0	0	0	0	0	0	0	0	0	4	3	0	0	1	0	0	0	0	1	0	0	0	0	0	2	0	0	0	0			MPN207					OP95						mpnng06245||mpnng30096
E0669	251138	251149	E	12	79.917	5	0.417	0	0.417	0.083	0	0	0	0	0.292	4	3	0	0	1	0	0	0	0	1	0	0	0	0	0	2	0	0	0	0			MPN207					OP95						mpnng06245||mpnng30096
N0669	251150	251161	N	12	173.25	5	0.417	0	0.417	0	0.083	0	0	0	0.292	5	3	0	0	1	0	0	0	0	1	0	0	0	0	0	3	0	0	0	0			MPN207					OP95						mpnng06245||mpnng18248||mpnng30096
E0670	251162	251165	E	4	187.5	4	1	0	1	0	0	0.25	0	0	0.875	6	3	0	0	1	0	0	0	0	1	0	0	0	0	0	4	0	0	0	0			MPN207					OP95						mpnng06245||mpnng18248||mpnng28466||mpnng30096
N0670	251166	251166	N	1	186	0	0	0	0	0	0	0	0	0	0	6	3	0	0	1	0	0	0	0	1	0	0	0	0	0	4	0	0	0	0			MPN207					OP95						mpnng06245||mpnng18248||mpnng28466||mpnng30096
E0671	251167	251169	E	3	190	1	0.333	0	0.333	0	0	0	0	0	0.167	6	3	0	0	1	0	0	0	0	1	0	0	0	0	0	4	0	0	0	0			MPN207					OP95						mpnng06245||mpnng18248||mpnng28466||mpnng30096
N0671	251170	251172	N	3	164	0	0	0	0	0	0	0	0.333	0	0.667	6	3	0	0	1	0	0	0	0	1	0	0	0	0	0	4	0	0	0	0			MPN207					OP95						mpnng06245||mpnng18248||mpnng28466||mpnng30096
E0672	251173	251194	E	22	66.273	3	0.136	0	0.136	0	0.045	0	0	0	0.114	7	3	0	0	1	0	0	0	0	1	0	0	0	0	0	5	0	0	0	0			MPN207					OP95						mpnng06245||mpnng11284||mpnng18248||mpnng28466||mpnng30096
N0672	251195	251195	N	1	57	0	0	0	0	0	0	0	0	0	0	7	3	0	0	1	0	0	0	0	1	0	0	0	0	0	5	0	0	0	0			MPN207					OP95						mpnng06245||mpnng11284||mpnng18248||mpnng28466||mpnng30096
E0673	251196	251198	E	3	57.667	2	0.667	0	0.667	0.333	0	0	0	0	0.667	7	3	0	0	1	0	0	0	0	1	0	0	0	0	0	5	0	0	0	0			MPN207					OP95						mpnng06245||mpnng11284||mpnng18248||mpnng28466||mpnng30096
N0673	251199	251240	N	42	90.786	23	0.548	0	0.548	0.024	0.071	0.024	0.024	0.024	0.476	9	3	0	0	1	0	0	0	0	1	0	0	0	0	0	7	0	0	0	0			MPN207					OP95						mpnng06245||mpnng06247||mpnng11284||mpnng18248||mpnng23366||mpnng28466||mpnng30096
E0674	251241	251270	E	30	109.733	10	0.333	0	0.333	0.2	0.067	0.033	0.067	0	0.617	6	3	0	0	1	0	0	0	0	1	0	0	0	0	0	4	0	0	0	0			MPN207					OP95						mpnng06247||mpnng23366||mpnng28465||mpnng30096
N0674	251271	251305	N	35	138.143	17	0.486	0	0.486	0.086	0.029	0.057	0.086	0	0.614	6	3	0	0	1	0	0	0	0	1	0	0	0	0	0	4	0	0	0	0			MPN207					OP95						mpnng06247||mpnng06248||mpnng28465||mpnng30096
E0675	251306	251306	E	1	91	0	0	0	0	0	0	0	0	0	0	5	3	0	0	1	0	0	0	0	1	0	0	0	0	0	3	0	0	0	0			MPN207					OP95						mpnng06248||mpnng28465||mpnng30096
N0675	251307	251319	N	13	89.923	5	0.385	0	0.385	0	0.077	0	0	0.077	0.346	5	3	0	0	1	0	0	0	0	1	0	0	0	0	0	3	0	0	0	0			MPN207					OP95						mpnng06248||mpnng28465||mpnng30096
E0676	251320	251351	E	32	61.562	10	0.312	0	0.312	0.094	0	0.031	0	0	0.297	6	3	0	0	1	0	0	0	0	1	0	0	0	0	0	4	0	0	0	0			MPN207					OP95						mpnng06248||mpnng23365||mpnng28465||mpnng30096
N0676	251352	251363	N	12	155.667	5	0.417	0	0.417	0	0	0.083	0	0	0.333	5	3	0	0	1	0	0	0	0	1	0	0	0	0	0	3	0	0	0	0			MPN207					OP95						mpnng06248||mpnng23365||mpnng30096
E0677	251364	251374	E	11	154.455	4	0.364	0	0.364	0.091	0	0	0	0	0.273	5	3	0	0	1	0	0	0	0	1	0	0	0	0	0	3	0	0	0	0			MPN207					OP95						mpnng06248||mpnng23365||mpnng30096
N0677	251375	251375	N	1	85	0	0	0	0	0	0	0	0	0	0	5	3	0	0	1	0	0	0	0	1	0	0	0	0	0	3	0	0	0	0			MPN207					OP95						mpnng06248||mpnng23365||mpnng30096
E0678	251376	251392	E	17	156.882	6	0.353	0	0.353	0.059	0.059	0	0	0.059	0.353	6	3	0	0	1	0	0	0	0	1	0	0	0	0	0	4	0	0	0	0			MPN207					OP95						mpnng06248||mpnng11286||mpnng23365||mpnng30096
N0678	251393	251431	N	39	292.718	18	0.462	0	0.462	0.154	0.026	0.026	0.077	0.026	0.628	6	3	0	0	1	0	0	0	0	1	0	0	0	0	0	4	0	0	0	0			MPN207					OP95						mpnng06250||mpnng11286||mpnng23365||mpnng30096
E0679	251432	251434	E	3	111.667	3	1	0	1	0.333	0	0	0	0	0.833	5	3	0	0	1	0	0	0	0	1	0	0	0	0	0	3	0	0	0	0			MPN207					OP95						mpnng06250||mpnng23365||mpnng30096
N0679	251435	251438	N	4	100.75	0	0	0	0	0	0	0	0	0	0	5	3	0	0	1	0	0	0	0	1	0	0	0	0	0	3	0	0	0	0			MPN207					OP95						mpnng06250||mpnng23365||mpnng30096
E0680	251439	251448	E	10	49.3	5	0.5	0	0.5	0.1	0	0.1	0	0	0.5	5	3	0	0	1	0	0	0	0	1	0	0	0	0	0	3	0	0	0	0			MPN207					OP95						mpnng06250||mpnng23365||mpnng30096
N0680	251449	251449	N	1	28	0	0	0	0	0	0	0	0	0	0	5	3	0	0	1	0	0	0	0	1	0	0	0	0	0	3	0	0	0	0			MPN207					OP95						mpnng06250||mpnng23365||mpnng30096
E0681	251450	251455	E	6	29.5	1	0.167	0	0.167	0	0.167	0	0	0	0.25	4	3	0	0	1	0	0	0	0	1	0	0	0	0	0	2	0	0	0	0			MPN207					OP95						mpnng23365||mpnng30096
N0681	251456	251457	N	2	27.5	1	0.5	0	0.5	0	0	0	0	0	0.25	4	3	0	0	1	0	0	0	0	1	0	0	0	0	0	2	0	0	0	0			MPN207					OP95						mpnng23365||mpnng30096
E0682	251458	251461	E	4	34.5	2	0.5	0	0.5	0.5	0.25	0.25	0.25	0.25	2.125	4	3	0	0	1	0	0	0	0	1	0	0	0	0	0	2	0	0	0	0			MPN207					OP95						mpnng23365||mpnng30096
N0682	251462	251464	N	3	41.333	0	0	0	0	0	0	0	0	0	0	4	3	0	0	1	0	0	0	0	1	0	0	0	0	0	2	0	0	0	0			MPN207					OP95						mpnng23365||mpnng30096
E0683	251465	251468	E	4	43.5	3	0.75	0	0.75	0	0	0	0	0	0.375	4	3	0	0	1	0	0	0	0	1	0	0	0	0	0	2	0	0	0	0			MPN207					OP95						mpnng11287||mpnng30096
N0683	251469	251474	N	6	48	3	0.5	0	0.5	0.167	0	0.167	0	0	0.667	4	3	0	0	1	0	0	0	0	1	0	0	0	0	0	2	0	0	0	0			MPN207					OP95						mpnng11287||mpnng30096
E0684	251475	251475	E	1	58	1	1	0	1	0	0	0	0	0	0.5	4	3	0	0	1	0	0	0	0	1	0	0	0	0	0	2	0	0	0	0			MPN207					OP95						mpnng11287||mpnng30096
N0684	251476	251478	N	3	52.333	0	0	0	0	0	0	0	0	0	0	6	4	0	0	1	0	0	1	0	2	0	0	0	0	0	2	0	0	0	0			MPN207			ncMPN282		OP95||OP990						mpnng11287||mpnng30096
E0685	251479	251481	E	3	66.333	1	0.333	0	0.333	0	0	0	0	0	0.167	6	4	0	0	1	0	0	1	0	2	0	0	0	0	0	2	0	0	0	0			MPN207			ncMPN282		OP95||OP990						mpnng11287||mpnng30096
N0685	251482	251492	N	11	97.455	3	0.273	0	0.273	0.273	0	0.091	0.091	0.091	0.818	6	4	0	0	1	0	0	1	0	2	0	0	0	0	0	2	0	0	0	0			MPN207			ncMPN282		OP95||OP990						mpnng11287||mpnng30096
E0686	251493	251493	E	1	114	0	0	0	0	0	0	0	0	0	0	6	4	0	0	1	0	0	1	0	2	0	0	0	0	0	2	0	0	0	0			MPN207			ncMPN282		OP95||OP990						mpnng11287||mpnng30096
N0686	251494	251558	N	65	95.538	36	0.554	0	0.554	0.092	0.046	0.031	0.015	0.046	0.538	9	5	0	0	1	0	0	1	0	2	0	0	1	0	0	4	0	0	0	0			MPN207			ncMPN282		OP95||OP990			TATA209			mpnng06251||mpnng11287||mpnng23364||mpnng30096
E0687	251559	251605	E	47	64	11	0.234	0	0.234	0.043	0.021	0.021	0	0	0.213	8	4	0	0	1	0	0	1	0	2	0	0	0	0	0	4	0	0	0	0			MPN207			ncMPN282		OP95||OP990						mpnng06251||mpnng23364||mpnng28463||mpnng30096
N0687	251606	251627	N	22	197.864	12	0.545	0	0.545	0.045	0.091	0.091	0.091	0.045	0.773	9	5	0	0	1	0	0	1	0	2	0	1	0	0	0	4	0	0	0	0			MPN207			ncMPN282		OP95||OP990		POD251650_1				mpnng06251||mpnng06252||mpnng23364||mpnng30096
E0688	251628	251630	E	3	110	1	0.333	0	0.333	0	0	0	0	0.333	0.5	8	5	0	0	1	0	0	1	0	2	0	1	0	0	0	3	0	0	0	0			MPN207			ncMPN282		OP95||OP990		POD251650_1				mpnng06252||mpnng23364||mpnng30096
N0688	251631	251631	N	1	81	0	0	0	0	0	0	0	0	0	0	7	4	0	0	1	0	0	1	0	2	0	0	0	0	0	3	0	0	0	0			MPN207			ncMPN282		OP95||OP990						mpnng06252||mpnng23364||mpnng30096
E0689	251632	251652	E	21	74.429	6	0.286	0	0.286	0.048	0	0.048	0	0	0.262	8	5	1	0	1	0	0	1	0	2	0	0	0	0	0	3	0	0	0	0	TSS00761		MPN207			ncMPN282		OP95||OP990						mpnng06252||mpnng23364||mpnng30096
N0689	251653	251654	N	2	126	1	0.5	0	0.5	0	0.5	0	0	0	0.75	7	5	1	0	1	0	0	1	0	2	0	0	0	0	0	2	0	0	0	0	TSS00761		MPN207			ncMPN282		OP95||OP990						mpnng23364||mpnng30096
E0690	251655	251657	E	3	151.333	1	0.333	0	0.333	0	0.333	0	0	0	0.5	7	5	1	0	1	0	0	1	0	2	0	0	0	0	0	2	0	0	0	0	TSS00761		MPN207			ncMPN282		OP95||OP990						mpnng23364||mpnng30096
N0690	251658	251700	N	43	149.442	22	0.512	0	0.512	0.14	0.07	0.07	0.047	0	0.663	9	6	1	0	1	0	0	1	0	2	0	0	1	0	0	3	0	0	0	0	TSS00761		MPN207			ncMPN282		OP95||OP990			TATA909			mpnng23363||mpnng23364||mpnng30096
E0691	251701	251739	E	39	57.154	8	0.205	0	0.205	0.026	0.077	0.051	0.051	0	0.385	6	4	0	0	1	0	0	0	0	1	0	0	1	0	0	3	0	0	0	0			MPN207					OP95			TATA910			mpnng23363||mpnng28459||mpnng30096
N0691	251740	251768	N	29	161	14	0.483	0	0.483	0.034	0.103	0.034	0.103	0	0.638	5	3	0	0	1	0	0	0	0	1	0	0	0	0	0	3	0	0	0	0			MPN207					OP95						mpnng23363||mpnng28459||mpnng30096
E0692	251769	251813	E	45	75.667	10	0.222	0	0.222	0.044	0	0.044	0.022	0	0.267	5	3	0	0	1	0	0	0	0	1	0	0	0	0	0	3	0	0	0	0			MPN207					OP95						mpnng23363||mpnng28459||mpnng30096
N0692	251814	251818	N	5	145.2	2	0.4	0	0.4	0.2	0	0	0	0	0.4	5	3	0	0	1	0	0	0	0	1	0	0	0	0	0	3	0	0	0	0			MPN207					OP95						mpnng28458||mpnng28459||mpnng30096
E0693	251819	251819	E	1	166	0	0	0	0	0	0	0	0	0	0	4	3	0	0	1	0	0	0	0	1	0	0	0	0	0	2	0	0	0	0			MPN207					OP95						mpnng28458||mpnng30096
N0693	251820	251826	N	7	165.143	5	0.714	0	0.714	0.143	0	0	0	0.143	0.643	4	3	0	0	1	0	0	0	0	1	0	0	0	0	0	2	0	0	0	0			MPN207					OP95						mpnng28458||mpnng30096
E0694	251827	251831	E	5	171.2	2	0.4	0	0.4	0	0.2	0	0.2	0	0.8	4	3	0	0	1	0	0	0	0	1	0	0	0	0	0	2	0	0	0	0			MPN207					OP95						mpnng28458||mpnng30096
N0694	251832	251833	N	2	163.5	2	1	0	1	0	0	0	0	0	0.5	4	3	0	0	1	0	0	0	0	1	0	0	0	0	0	2	0	0	0	0			MPN207					OP95						mpnng28458||mpnng30096
E0695	251834	251870	E	37	189.595	7	0.189	0	0.189	0.054	0.027	0	0.054	0.054	0.338	5	3	0	0	1	0	0	0	0	1	0	0	0	0	0	3	0	0	0	0			MPN207					OP95						mpnng06255||mpnng28458||mpnng30096
N0695	251871	251913	N	43	410.651	21	0.488	0	0.488	0.093	0	0.023	0.07	0.023	0.535	4	3	0	0	1	0	0	0	0	1	0	0	0	0	0	2	0	0	0	0			MPN207					OP95						mpnng06255||mpnng30096
E0696	251914	251921	E	8	77.5	3	0.375	0	0.375	0	0	0	0	0	0.188	3	3	0	0	1	0	0	0	0	1	0	0	0	0	0	1	0	0	0	0			MPN207					OP95						mpnng30096
N0696	251922	251922	N	1	79	1	1	0	1	0	0	0	0	0	0.5	3	3	0	0	1	0	0	0	0	1	0	0	0	0	0	1	0	0	0	0			MPN207					OP95						mpnng30096
E0697	251923	251975	E	53	45.491	15	0.283	0	0.283	0.019	0.057	0.038	0	0	0.274	7	3	0	0	1	0	0	0	0	1	0	0	0	0	0	5	0	0	0	0			MPN207					OP95						mpnng06257||mpnng11289||mpnng18243||mpnng23362||mpnng30096
N0697	251976	251985	N	10	101.4	4	0.4	0	0.4	0	0	0.1	0	0	0.35	6	3	0	0	1	0	0	0	0	1	0	0	0	0	0	4	0	0	0	0			MPN207					OP95						mpnng11289||mpnng18243||mpnng23362||mpnng30096
E0698	251986	251987	E	2	95.5	1	0.5	0	0.5	0.5	0	0	0	0	0.75	5	3	0	0	1	0	0	0	0	1	0	0	0	0	0	3	0	0	0	0			MPN207					OP95						mpnng11289||mpnng18243||mpnng30096
N0698	251988	251988	N	1	93	1	1	0	1	0	0	0	0	1	1.5	5	3	0	0	1	0	0	0	0	1	0	0	0	0	0	3	0	0	0	0			MPN207					OP95						mpnng11289||mpnng18243||mpnng30096
E0699	251989	252016	E	28	118.036	8	0.286	0	0.286	0.071	0.107	0	0.036	0	0.393	6	3	0	0	1	0	0	0	0	1	0	0	0	0	0	4	0	0	0	0			MPN207					OP95						mpnng06258||mpnng11289||mpnng18243||mpnng30096
N0699	252017	252017	N	1	249	0	0	0	0	0	0	0	0	0	0	4	3	0	0	1	0	0	0	0	1	0	0	0	0	0	2	0	0	0	0			MPN207					OP95						mpnng06258||mpnng30096
E0700	252018	252019	E	2	250	0	0	0	0	0	0	0	0	0	0	4	3	0	0	1	0	0	0	0	1	0	0	0	0	0	2	0	0	0	0			MPN207					OP95						mpnng06258||mpnng30096
N0700	252020	252028	N	9	249.778	5	0.556	0	0.556	0.111	0	0	0	0.222	0.611	4	3	0	0	1	0	0	0	0	1	0	0	0	0	0	2	0	0	0	0			MPN207					OP95						mpnng06258||mpnng30096
E0701	252029	252075	E	47	81.915	13	0.277	0	0.277	0.064	0	0.043	0.106	0.043	0.521	6	3	0	0	1	0	0	0	0	1	0	0	0	0	0	4	0	0	0	0			MPN207					OP95						mpnng06258||mpnng11290||mpnng28456||mpnng30096
N0701	252076	252077	N	2	67	0	0	0	0	0	0	0	0	0	0	5	3	0	0	1	0	0	0	0	1	0	0	0	0	0	3	0	0	0	0			MPN207					OP95						mpnng11290||mpnng28456||mpnng30096
E0702	252078	252083	E	6	83.833	4	0.667	0	0.667	0	0	0	0	0	0.333	5	3	0	0	1	0	0	0	0	1	0	0	0	0	0	3	0	0	0	0			MPN207					OP95						mpnng11290||mpnng23361||mpnng30096
N0702	252084	252084	N	1	84	0	0	0	0	0	0	0	0	0	0	5	3	0	0	1	0	0	0	0	1	0	0	0	0	0	3	0	0	0	0			MPN207					OP95						mpnng11290||mpnng23361||mpnng30096
E0703	252085	252088	E	4	87.5	2	0.5	0	0.5	0.25	0	0	0	0	0.5	5	3	0	0	1	0	0	0	0	1	0	0	0	0	0	3	0	0	0	0			MPN207					OP95						mpnng11290||mpnng23361||mpnng30096
N0703	252089	252089	N	1	86	0	0	0	0	0	0	0	0	0	0	5	3	0	0	1	0	0	0	0	1	0	0	0	0	0	3	0	0	0	0			MPN207					OP95						mpnng11290||mpnng23361||mpnng30096
E0704	252090	252092	E	3	87.333	0	0	0	0	0	0	0	0	0	0	5	3	0	0	1	0	0	0	0	1	0	0	0	0	0	3	0	0	0	0			MPN207					OP95						mpnng11290||mpnng23361||mpnng30096
N0704	252093	252099	N	7	81	3	0.429	0	0.429	0	0	0.143	0	0	0.429	6	3	0	0	1	0	0	0	0	1	0	0	0	0	0	4	0	0	0	0			MPN207					OP95						mpnng11290||mpnng23361||mpnng28455||mpnng30096
E0705	252100	252121	E	22	46.364	7	0.318	0	0.318	0.045	0.045	0	0	0.045	0.295	6	3	0	0	1	0	0	0	0	1	0	0	0	0	0	4	0	0	0	0			MPN207					OP95						mpnng11290||mpnng23361||mpnng28455||mpnng30096
N0705	252122	252122	N	1	47	0	0	0	0	0	0	0	0	0	0	5	3	0	0	1	0	0	0	0	1	0	0	0	0	0	3	0	0	0	0			MPN207					OP95						mpnng11290||mpnng28455||mpnng30096
E0706	252123	252123	E	1	47	1	1	0	1	0	0	0	0	0	0.5	5	3	0	0	1	0	0	0	0	1	0	0	0	0	0	3	0	0	0	0			MPN207					OP95						mpnng11290||mpnng28455||mpnng30096
N0706	252124	252125	N	2	44	2	1	0	1	0	0	0	0	0	0.5	5	3	0	0	1	0	0	0	0	1	0	0	0	0	0	3	0	0	0	0			MPN207					OP95						mpnng11290||mpnng28455||mpnng30096
E0707	252126	252126	E	1	45	0	0	0	0	0	0	0	1	0	2	5	3	0	0	1	0	0	0	0	1	0	0	0	0	0	3	0	0	0	0			MPN207					OP95						mpnng11290||mpnng28455||mpnng30096
N0707	252127	252127	N	1	45	0	0	0	0	0	0	0	0	0	0	5	3	0	0	1	0	0	0	0	1	0	0	0	0	0	3	0	0	0	0			MPN207					OP95						mpnng11290||mpnng28455||mpnng30096
E0708	252128	252130	E	3	46.333	1	0.333	0	0.333	0	0.333	0.667	0	0	1.5	5	3	0	0	1	0	0	0	0	1	0	0	0	0	0	3	0	0	0	0			MPN207					OP95						mpnng11290||mpnng28455||mpnng30096
N0708	252131	252133	N	3	45	2	0.667	0	0.667	0	0	0	0.333	0	1	4	3	0	0	1	0	0	0	0	1	0	0	0	0	0	2	0	0	0	0			MPN207					OP95						mpnng11290||mpnng30096
E0709	252134	252136	E	3	53.667	2	0.667	0	0.667	0	0	0	0	0	0.333	5	3	0	0	1	0	0	0	0	1	0	0	0	0	0	3	0	0	0	0			MPN207					OP95						mpnng11290||mpnng23360||mpnng30096
N0709	252137	252137	N	1	75	0	0	0	0	0	0	0	0	0	0	5	3	0	0	1	0	0	0	0	1	0	0	0	0	0	3	0	0	0	0			MPN207					OP95						mpnng11290||mpnng23360||mpnng30096
E0710	252138	252138	E	1	75	0	0	0	0	0	0	0	0	0	0	5	3	0	0	1	0	0	0	0	1	0	0	0	0	0	3	0	0	0	0			MPN207					OP95						mpnng11290||mpnng23360||mpnng30096
N0710	252139	252142	N	4	88	1	0.25	0	0.25	0	0.25	0	0	0	0.375	5	3	0	0	1	0	0	0	0	1	0	0	0	0	0	3	0	0	0	0			MPN207					OP95						mpnng11290||mpnng23360||mpnng30096
E0711	252143	252144	E	2	110	1	0.5	0	0.5	0	0	0	0	0	0.25	5	3	0	0	1	0	0	0	0	1	0	0	0	0	0	3	0	0	0	0			MPN207					OP95						mpnng11290||mpnng23360||mpnng30096
N0711	252145	252156	N	12	130.083	4	0.333	0	0.333	0	0.083	0	0.083	0	0.417	5	3	0	0	1	0	0	0	0	1	0	0	0	0	0	3	0	0	0	0			MPN207					OP95						mpnng11290||mpnng23360||mpnng30096
E0712	252157	252163	E	7	144.571	5	0.714	0	0.714	0.143	0	0	0	0	0.5	4	3	0	0	1	0	0	0	0	1	0	0	0	0	0	2	0	0	0	0			MPN207					OP95						mpnng23360||mpnng30096
N0712	252164	252166	N	3	137	1	0.333	0	0.333	0	0	0	0.333	0	0.833	4	3	0	0	1	0	0	0	0	1	0	0	0	0	0	2	0	0	0	0			MPN207					OP95						mpnng23360||mpnng30096
E0713	252167	252198	E	32	61.562	7	0.219	0	0.219	0.031	0.031	0	0	0.031	0.203	4	3	0	0	1	0	0	0	0	1	0	0	0	0	0	2	0	0	0	0			MPN207					OP95						mpnng23360||mpnng30096
N0713	252199	252201	N	3	51	0	0	0	0	0	0	0	0	0	0	4	3	0	0	1	0	0	0	0	1	0	0	0	0	0	2	0	0	0	0			MPN207					OP95						mpnng23360||mpnng30096
E0714	252202	252249	E	48	49.354	14	0.292	0	0.292	0.062	0.042	0	0.104	0	0.458	5	3	0	0	1	0	0	0	0	1	0	0	0	0	0	3	0	0	0	0			MPN207					OP95						mpnng18241||mpnng23360||mpnng30096
N0714	252250	252342	N	93	117.462	44	0.473	0	0.473	0.043	0.011	0.022	0.086	0.022	0.516	10	3	0	0	1	0	0	0	0	1	0	0	0	0	0	8	0	0	0	0			MPN207					OP95						mpnng06263||mpnng06264||mpnng11291||mpnng18241||mpnng23359||mpnng23360||mpnng28452||mpnng30096
E0715	252343	252343	E	1	114	1	1	0	1	0	0	0	0	0	0.5	6	3	0	0	1	0	0	0	0	1	0	0	0	0	0	4	0	0	0	0			MPN207					OP95						mpnng06264||mpnng11291||mpnng23359||mpnng30096
N0715	252344	252366	N	23	127.522	11	0.478	0	0.478	0.087	0.087	0.043	0.043	0	0.565	6	3	0	0	1	0	0	0	0	1	0	0	0	0	0	4	0	0	0	0			MPN207					OP95						mpnng06264||mpnng11291||mpnng23359||mpnng30096
E0716	252367	252367	E	1	149	1	1	0	1	0	0	0	0	0	0.5	6	3	0	0	1	0	0	0	0	1	0	0	0	0	0	4	0	0	0	0			MPN207					OP95						mpnng06264||mpnng11291||mpnng23359||mpnng30096
N0716	252368	252403	N	36	140.139	18	0.5	0	0.5	0.028	0.056	0	0.028	0	0.389	8	3	0	0	1	0	0	0	0	1	0	0	0	0	0	6	0	0	0	0			MPN207					OP95						mpnng06264||mpnng11291||mpnng18239||mpnng23359||mpnng28451||mpnng30096
E0717	252404	252447	E	44	93.409	9	0.205	0	0.205	0.023	0.023	0.023	0.023	0.023	0.25	7	3	0	0	1	0	0	0	0	1	0	0	0	0	0	5	0	0	0	0			MPN207					OP95						mpnng06266||mpnng18239||mpnng23359||mpnng28451||mpnng30096
N0717	252448	252451	N	4	294	3	0.75	0	0.75	0	0	0.25	0	0	0.75	5	3	0	0	1	0	0	0	0	1	0	0	0	0	0	3	0	0	0	0			MPN207					OP95						mpnng06266||mpnng18239||mpnng30096
E0718	252452	252526	E	75	147.213	19	0.253	0	0.253	0.04	0.027	0	0.027	0.04	0.287	6	3	0	0	1	0	0	0	0	1	0	0	0	0	0	4	0	0	0	0			MPN207					OP95						mpnng06266||mpnng18239||mpnng23358||mpnng30096
N0718	252527	252605	N	79	146.127	41	0.519	0	0.519	0.051	0.025	0.063	0.013	0.013	0.468	8	3	0	0	1	0	0	0	0	1	0	0	0	0	0	6	0	0	0	0			MPN207					OP95						mpnng06266||mpnng06267||mpnng18238||mpnng18239||mpnng23358||mpnng30096
E0719	252606	252606	E	1	34	0	0	0	0	0	0	0	0	0	0	5	3	0	0	1	0	0	0	0	1	0	0	0	0	0	3	0	0	0	0			MPN207					OP95						mpnng18238||mpnng23358||mpnng30096
N0719	252607	252608	N	2	30	1	0.5	0	0.5	0	0	0	0	0	0.25	5	3	0	0	1	0	0	0	0	1	0	0	0	0	0	3	0	0	0	0			MPN207					OP95						mpnng18238||mpnng23358||mpnng30096
E0720	252609	252610	E	2	28	0	0	0	0	0	0	0	0	0	0	5	3	0	0	1	0	0	0	0	1	0	0	0	0	0	3	0	0	0	0			MPN207					OP95						mpnng18238||mpnng23358||mpnng30096
N0720	252611	252613	N	3	26	1	0.333	0	0.333	0	0	0	0	0	0.167	5	3	0	0	1	0	0	0	0	1	0	0	0	0	0	3	0	0	0	0			MPN207					OP95						mpnng18238||mpnng23358||mpnng30096
E0721	252614	252637	E	24	33.75	8	0.333	0	0.333	0.042	0	0	0	0.042	0.25	5	3	0	0	1	0	0	0	0	1	0	0	0	0	0	3	0	0	0	0			MPN207					OP95						mpnng06268||mpnng23358||mpnng30096
N0721	252638	252639	N	2	54.5	0	0	0	0	0	0	0	0	0	0	5	3	0	0	1	0	0	0	0	1	0	0	0	0	0	3	0	0	0	0			MPN207					OP95						mpnng06268||mpnng23358||mpnng30096
E0722	252640	252671	E	32	73.031	10	0.312	0	0.312	0.031	0.062	0	0.125	0.062	0.562	6	3	0	0	1	0	0	0	0	1	0	0	0	0	0	4	0	0	0	0			MPN207					OP95						mpnng06268||mpnng18237||mpnng23358||mpnng30096
N0722	252672	252690	N	19	81.947	11	0.579	0	0.579	0.053	0	0.105	0.053	0.053	0.658	5	3	0	0	1	0	0	0	0	1	0	0	0	0	0	3	0	0	0	0			MPN207					OP95						mpnng18237||mpnng23358||mpnng30096
E0723	252691	252694	E	4	52	1	0.25	0	0.25	0.25	0	0	0	0	0.375	5	3	0	0	1	0	0	0	0	1	0	0	0	0	0	3	0	0	0	0			MPN207					OP95						mpnng18236||mpnng23358||mpnng30096
N0723	252695	252698	N	4	47.25	0	0	0	0	0	0	0	0	0	0	5	3	0	0	1	0	0	0	0	1	0	0	0	0	0	3	0	0	0	0			MPN207					OP95						mpnng18236||mpnng23358||mpnng30096
E0724	252699	252805	E	107	55.327	28	0.262	0	0.262	0.037	0.009	0.037	0.009	0.019	0.271	9	3	0	0	1	0	0	0	0	1	0	0	0	0	0	7	0	0	0	0			MPN207					OP95						mpnng06270||mpnng06271||mpnng18235||mpnng18236||mpnng23357||mpnng23358||mpnng30096
N0724	252806	252856	N	51	198.294	25	0.49	0	0.49	0.059	0.02	0.059	0	0	0.412	7	3	0	0	1	0	0	0	0	1	0	0	0	0	0	5	0	0	0	0			MPN207					OP95						mpnng06271||mpnng06272||mpnng18235||mpnng23357||mpnng30096
E0725	252857	252857	E	1	176	0	0	0	0	0	0	0	0	0	0	7	3	0	0	1	0	0	0	0	1	0	0	0	0	0	5	0	0	0	0			MPN207					OP95						mpnng06272||mpnng18235||mpnng23357||mpnng28448||mpnng30096
N0725	252858	252863	N	6	175	4	0.667	0	0.667	0.333	0	0	0	0	0.667	7	3	0	0	1	0	0	0	0	1	0	0	0	0	0	5	0	0	0	0			MPN207					OP95						mpnng06272||mpnng18235||mpnng23357||mpnng28448||mpnng30096
E0726	252864	252894	E	31	274.097	8	0.258	0	0.258	0	0.097	0.032	0.032	0.065	0.403	7	3	0	0	1	0	0	0	0	1	0	0	0	0	0	5	0	0	0	0			MPN207					OP95						mpnng06272||mpnng18235||mpnng23357||mpnng28448||mpnng30096
N0726	252895	252904	N	10	274	4	0.4	0	0.4	0	0.1	0	0	0.1	0.4	5	3	0	0	1	0	0	0	0	1	0	0	0	0	0	3	0	0	0	0			MPN207					OP95						mpnng06273||mpnng23357||mpnng30096
E0727	252905	252910	E	6	60.833	4	0.667	0	0.667	0.167	0	0.167	0.167	0	1.083	5	3	0	0	1	0	0	0	0	1	0	0	0	0	0	3	0	0	0	0			MPN207					OP95						mpnng06273||mpnng23357||mpnng30096
N0727	252911	252911	N	1	40	0	0	0	0	0	0	0	0	0	0	5	3	0	0	1	0	0	0	0	1	0	0	0	0	0	3	0	0	0	0			MPN207					OP95						mpnng06273||mpnng23357||mpnng30096
E0728	252912	252916	E	5	45.4	1	0.2	0	0.2	0	0	0	0	0	0.1	5	3	0	0	1	0	0	0	0	1	0	0	0	0	0	3	0	0	0	0			MPN207					OP95						mpnng06273||mpnng23357||mpnng30096
N0728	252917	252922	N	6	92.667	1	0.167	0	0.167	0	0.167	0	0	0	0.25	5	3	0	0	1	0	0	0	0	1	0	0	0	0	0	3	0	0	0	0			MPN207					OP95						mpnng06273||mpnng23357||mpnng30096
E0729	252923	252930	E	8	371.5	4	0.5	0	0.5	0	0	0	0.125	0.125	0.625	6	3	0	0	1	0	0	0	0	1	0	0	0	0	0	4	0	0	0	0			MPN207					OP95						mpnng06273||mpnng23357||mpnng28447||mpnng30096
N0729	252931	252932	N	2	483	1	0.5	0	0.5	0	0	0	0	0	0.25	6	3	0	0	1	0	0	0	0	1	0	0	0	0	0	4	0	0	0	0			MPN207					OP95						mpnng06273||mpnng23357||mpnng28447||mpnng30096
E0730	252933	252934	E	2	513	1	0.5	0	0.5	0.5	0	0	0	0	0.75	6	3	0	0	1	0	0	0	0	1	0	0	0	0	0	4	0	0	0	0			MPN207					OP95						mpnng06273||mpnng23357||mpnng28447||mpnng30096
N0730	252935	252982	N	48	301.229	23	0.479	0	0.479	0.042	0.021	0.062	0.062	0.021	0.542	6	3	0	0	1	0	0	0	0	1	0	0	0	0	0	4	0	0	0	0			MPN207					OP95						mpnng06273||mpnng23357||mpnng28447||mpnng30096
E0731	252983	252985	E	3	142	2	0.667	0	0.667	0	0.333	0	0	0.333	1	5	3	0	0	1	0	0	0	0	1	0	0	0	0	0	3	0	0	0	0			MPN207					OP95						mpnng23357||mpnng28447||mpnng30096
N0731	252986	252989	N	4	126.75	1	0.25	0	0.25	0	0	0	0	0	0.125	5	3	0	0	1	0	0	0	0	1	0	0	0	0	0	3	0	0	0	0			MPN207					OP95						mpnng23357||mpnng28447||mpnng30096
E0732	252990	252990	E	1	96	0	0	0	0	0	0	0	0	0	0	4	3	0	0	1	0	0	0	0	1	0	0	0	0	0	2	0	0	0	0			MPN207					OP95						mpnng28447||mpnng30096
N0732	252991	252993	N	3	63	1	0.333	0	0.333	0	0	0	0	0	0.167	5	3	0	0	1	0	0	0	0	1	0	0	0	0	0	3	0	0	0	0			MPN207					OP95						mpnng28446||mpnng28447||mpnng30096
E0733	252994	253004	E	11	79.091	5	0.455	0	0.455	0	0.091	0.091	0	0	0.455	4	3	0	0	1	0	0	0	0	1	0	0	0	0	0	2	0	0	0	0			MPN207					OP95						mpnng28446||mpnng30096
N0733	253005	253015	N	11	102.818	3	0.273	0	0.273	0.091	0	0.091	0	0	0.364	4	3	0	0	1	0	0	0	0	1	0	0	0	0	0	2	0	0	0	0			MPN207					OP95						mpnng28446||mpnng30096
E0734	253016	253018	E	3	113.667	3	1	0	1	0	0	0	0	0	0.5	4	3	0	0	1	0	0	0	0	1	0	0	0	0	0	2	0	0	0	0			MPN207					OP95						mpnng28446||mpnng30096
N0734	253019	253029	N	11	120.909	3	0.273	0	0.273	0.091	0	0	0	0	0.227	4	3	0	0	1	0	0	0	0	1	0	0	0	0	0	2	0	0	0	0			MPN207					OP95						mpnng28446||mpnng30096
E0735	253030	253030	E	1	80	0	0	0	0	0	1	0	0	0	1	3	3	0	0	1	0	0	0	0	1	0	0	0	0	0	1	0	0	0	0			MPN207					OP95						mpnng30096
N0735	253031	253031	N	1	80	1	1	0	1	1	0	0	0	0	1.5	3	3	0	0	1	0	0	0	0	1	0	0	0	0	0	1	0	0	0	0			MPN207					OP95						mpnng30096
E0736	253032	253076	E	45	148.178	10	0.222	0	0.222	0.022	0.022	0	0.067	0	0.289	5	3	0	0	1	0	0	0	0	1	0	0	0	0	0	3	0	0	0	0			MPN207					OP95						mpnng06276||mpnng18234||mpnng30096
N0736	253077	253733	N	657	13370.7	609	0.927	0	0.927	0.796	0.744	0.717	0.556	0.384	4.574	60	11	3	3	2	0	0	1	2	3	0	16	2	0	0	26	0	0	1	1	TSS00165||TSS00166||TSS00611	TTS145||TTS146||TTS147	MPN207||MPN208			ncMPN027	NA148||NA149	OP95||OP97||OP96		POD253162_1||POD253240_1||POD253300_1||POD253440_1||POD253452_1||POD253506_1||POD253543_1||POD253622_1||POD253691_1||POD253691_2||POD253724_1||POD253742_1||POD253764_1||POD253764_2||POD253768_1||POD253769_1	TATA210||TATA911			mpnng01445||mpnng06276||mpnng06277||mpnng06278||mpnng06279||mpnng06280||mpnng06282||mpnng11293||mpnng11295||mpnng18226||mpnng18227||mpnng18229||mpnng18230||mpnng18231||mpnng18232||mpnng18233||mpnng18234||mpnng23353||mpnng23354||mpnng23355||mpnng23356||mpnng28438||mpnng28440||mpnng28442||mpnng28443||mpnng30096
E0737	253734	254574	E	841	17.183	81	0.096	0	0.096	0.02	0.023	0.024	0.03	0.024	0.21	29	7	2	1	1	0	0	0	0	1	0	4	2	0	0	18	0	0	0	0	TSS00166||TSS00167	TTS148	MPN208					OP97		POD253764_1||POD253764_2||POD253768_1||POD253769_1	TATA912||TATA913			mpnng06284||mpnng06285||mpnng06286||mpnng06287||mpnng06288||mpnng06289||mpnng06290||mpnng18220||mpnng18221||mpnng18223||mpnng18224||mpnng23348||mpnng23352||mpnng23353||mpnng28432||mpnng28434||mpnng28436||mpnng30096
N0737	254575	254619	N	45	1024.09	25	0.556	0	0.556	0.267	0.244	0.2	0.2	0.067	1.556	6	3	0	0	2	0	0	0	0	1	0	0	0	0	0	3	0	0	0	0			MPN208||MPN209					OP97						mpnng01447||mpnng23348||mpnng30096
E0738	254620	257189	E	2570	15.947	294	0.114	0	0.114	0.02	0.024	0.027	0.032	0.024	0.23	65	6	2	0	1	0	0	0	0	1	0	4	3	0	0	54	0	0	0	0	TSS00168||TSS00169		MPN209					OP97		POD255676_1||POD255800_1||POD255820_1||POD256544_1	TATA211||TATA212||TATA914			mpnng01447||mpnng01448||mpnng01449||mpnng01451||mpnng01452||mpnng01453||mpnng01454||mpnng01455||mpnng01456||mpnng11301||mpnng11302||mpnng11303||mpnng11304||mpnng11305||mpnng11306||mpnng11309||mpnng11310||mpnng11311||mpnng11312||mpnng11313||mpnng11314||mpnng11316||mpnng11317||mpnng11318||mpnng11319||mpnng11320||mpnng11321||mpnng11329||mpnng18213||mpnng18214||mpnng18218||mpnng23330||mpnng23333||mpn…
N0738	257190	257233	N	44	2240.41	30	0.682	0	0.682	0.364	0.273	0.205	0.136	0.023	1.58	16	8	2	0	2	0	0	0	0	2	0	3	1	0	1	4	0	0	0	1	TSS00168||TSS00169		MPN209||MPN210					OP97||OP98		POD257240_1||POD257241_1||POD257242_1	TATA212		RBS81	mpnng11329||mpnng18212||mpnng23329||mpnng30096
E0739	257234	259512	E	2279	25.473	277	0.122	0	0.122	0.02	0.019	0.026	0.029	0.021	0.219	53	6	1	1	1	0	0	0	0	1	0	0	1	0	0	48	0	0	0	0	TSS00170	TTS149	MPN210					OP98			TATA213			mpnng01457||mpnng01459||mpnng01461||mpnng01463||mpnng01465||mpnng01467||mpnng01468||mpnng01469||mpnng01470||mpnng01471||mpnng01472||mpnng01473||mpnng01474||mpnng01475||mpnng01477||mpnng01478||mpnng01479||mpnng01480||mpnng01481||mpnng01482||mpnng06294||mpnng18205||mpnng18207||mpnng18208||mpnng18209||mpnng18210||mpnng18212||mpnng23312||mpnng23313||mpnng23314||mpnng23315||mpnng23316||mpnng23318||mpn…
N0739	259513	259655	N	143	4773.01	106	0.741	0	0.741	0.441	0.378	0.287	0.224	0.133	2.199	10	4	0	0	2	0	0	0	0	1	0	0	0	0	1	6	0	0	0	0			MPN210||MPN211					OP98					RBS82	mpnng01482||mpnng18203||mpnng23311||mpnng23312||mpnng28393||mpnng30096
E0740	259656	259672	E	17	80.471	4	0.235	0	0.235	0	0	0.118	0	0	0.294	6	3	0	0	1	0	0	0	0	1	0	0	0	0	0	4	0	0	0	0			MPN211					OP98						mpnng06295||mpnng18203||mpnng23311||mpnng30096
N0740	259673	260512	N	840	398.338	534	0.636	0	0.636	0.185	0.077	0.051	0.031	0.025	0.743	25	5	1	0	1	0	0	1	0	2	0	0	0	0	0	20	0	0	0	0	TSS00762		MPN211			ncMPN283		OP98||OP989						mpnng06295||mpnng06296||mpnng06298||mpnng06302||mpnng06307||mpnng18192||mpnng18194||mpnng18196||mpnng18200||mpnng18201||mpnng18203||mpnng23308||mpnng23309||mpnng23310||mpnng23311||mpnng28389||mpnng28390||mpnng28391||mpnng28392||mpnng30096
E0741	260513	260524	E	12	87.833	5	0.417	0	0.417	0.083	0	0.083	0	0	0.417	7	4	0	0	1	0	0	1	0	2	0	0	0	0	0	3	0	0	0	0			MPN211			ncMPN283		OP98||OP989						mpnng18192||mpnng28389||mpnng30096
N0741	260525	260525	N	1	101	0	0	0	0	0	0	0	0	0	0	7	4	0	0	1	0	0	1	0	2	0	0	0	0	0	3	0	0	0	0			MPN211			ncMPN283		OP98||OP989						mpnng18192||mpnng28389||mpnng30096
E0742	260526	260528	E	3	119.333	0	0	0	0	0	0	0	0	0	0	8	4	0	0	1	0	0	1	0	2	0	0	0	0	0	4	0	0	0	0			MPN211			ncMPN283		OP98||OP989						mpnng06308||mpnng18192||mpnng28389||mpnng30096
N0742	260529	260532	N	4	143.25	0	0	0	0	0	0	0	0	0	0	8	4	0	0	1	0	0	1	0	2	0	0	0	0	0	4	0	0	0	0			MPN211			ncMPN283		OP98||OP989						mpnng06308||mpnng18192||mpnng28389||mpnng30096
E0743	260533	260537	E	5	150.4	5	1	0	1	0.2	0	0	0	0	0.7	8	4	0	0	1	0	0	1	0	2	0	0	0	0	0	4	0	0	0	0			MPN211			ncMPN283		OP98||OP989						mpnng06308||mpnng18192||mpnng28389||mpnng30096
N0743	260538	260539	N	2	142	0	0	0	0	0.5	0	0	0	0	0.5	8	4	0	0	1	0	0	1	0	2	0	0	0	0	0	4	0	0	0	0			MPN211			ncMPN283		OP98||OP989						mpnng06308||mpnng18192||mpnng28389||mpnng30096
E0744	260540	260542	E	3	152.333	2	0.667	0	0.667	0.667	0	0	0	0	1	9	4	0	0	1	0	0	1	0	2	0	0	0	0	0	5	0	0	0	0			MPN211			ncMPN283		OP98||OP989						mpnng06308||mpnng18192||mpnng23307||mpnng28389||mpnng30096
N0744	260543	260552	N	10	155	4	0.4	0	0.4	0.3	0	0.1	0	0.1	0.75	9	4	0	0	1	0	0	1	0	2	0	0	0	0	0	5	0	0	0	0			MPN211			ncMPN283		OP98||OP989						mpnng06308||mpnng18192||mpnng23307||mpnng28389||mpnng30096
E0745	260553	260562	E	10	147.6	3	0.3	0	0.3	0	0	0	0	0	0.15	9	4	0	0	1	0	0	1	0	2	0	0	0	0	0	5	0	0	0	0			MPN211			ncMPN283		OP98||OP989						mpnng06308||mpnng18192||mpnng23307||mpnng28389||mpnng30096
N0745	260563	261683	N	1121	1671.54	765	0.682	0	0.682	0.271	0.186	0.121	0.09	0.045	1.206	57	10	1	3	2	0	0	1	0	3	0	14	1	0	1	30	0	0	0	1	TSS00171	TTS150||TTS151||TTS152	MPN211||MPN212			ncMPN283		OP98||OP99||OP989		POD261569_1||POD261602_1||POD261603_1||POD261616_1||POD261642_1||POD261642_2||POD261650_1||POD261652_1||POD261654_1||POD261666_1||POD261674_1||POD261677_1||POD261714_1||POD261718_1	TATA214		RBS83	mpnng01485||mpnng06309||mpnng06310||mpnng06311||mpnng06312||mpnng06313||mpnng06314||mpnng06317||mpnng06318||mpnng06320||mpnng06321||mpnng11332||mpnng18181||mpnng18182||mpnng18183||mpnng18185||mpnng18186||mpnng18187||mpnng18189||mpnng23302||mpnng23304||mpnng23305||mpnng23306||mpnng23307||mpnng28385||mpnng28386||mpnng28387||mpnng28388||mpnng28389||mpnng30096
E0746	261684	261696	E	13	80.923	4	0.308	0	0.308	0	0	0	0	0	0.154	10	5	0	0	1	0	0	1	0	2	0	2	0	0	0	4	0	0	0	0			MPN212			ncMPN283		OP99||OP989		POD261714_1||POD261718_1				mpnng06321||mpnng18181||mpnng28385||mpnng30096
N0746	261697	261720	N	24	489.542	12	0.5	0	0.5	0.083	0.042	0	0.042	0.042	0.5	10	5	0	0	1	0	0	1	0	2	0	1	0	0	0	5	0	0	0	0			MPN212			ncMPN283		OP99||OP989		POD261753_1				mpnng01486||mpnng06321||mpnng23301||mpnng28384||mpnng30096
E0747	261721	261723	E	3	687.333	2	0.667	0	0.667	0.333	0.333	0.333	0	0	1.5	10	5	0	0	1	0	0	1	0	2	0	1	0	0	0	5	0	0	0	0			MPN212			ncMPN283		OP99||OP989		POD261753_1				mpnng01486||mpnng06321||mpnng23301||mpnng28384||mpnng30096
N0747	261724	261724	N	1	667	0	0	0	0	0	0	0	1	0	2	10	5	0	0	1	0	0	1	0	2	0	1	0	0	0	5	0	0	0	0			MPN212			ncMPN283		OP99||OP989		POD261753_1				mpnng01486||mpnng06321||mpnng23301||mpnng28384||mpnng30096
E0748	261725	261754	E	30	261.9	8	0.267	0	0.267	0	0	0.033	0	0.033	0.217	10	5	0	0	1	0	0	1	0	2	0	1	0	0	0	5	0	0	0	0			MPN212			ncMPN283		OP99||OP989		POD261753_1				mpnng01486||mpnng06321||mpnng23301||mpnng28384||mpnng30096
N0748	261755	261757	N	3	108	1	0.333	0	0.333	0	0	0	0	0	0.167	8	4	0	0	1	0	0	1	0	2	0	0	0	0	0	4	0	0	0	0			MPN212			ncMPN283		OP99||OP989						mpnng01486||mpnng06321||mpnng23301||mpnng30096
E0749	261758	261760	E	3	141	0	0	0	0	0	0	0	0	0	0	7	4	0	0	1	0	0	1	0	2	0	0	0	0	0	3	0	0	0	0			MPN212			ncMPN283		OP99||OP989						mpnng01486||mpnng23301||mpnng30096
N0749	261761	261783	N	23	130.522	12	0.522	0	0.522	0.043	0	0	0.043	0.043	0.435	7	4	0	0	1	0	0	1	0	2	0	0	0	0	0	3	0	0	0	0			MPN212			ncMPN283		OP99||OP989						mpnng01486||mpnng23301||mpnng30096
E0750	261784	261785	E	2	82	1	0.5	0	0.5	0	0	0	0	0	0.25	6	4	0	0	1	0	0	1	0	2	0	0	0	0	0	2	0	0	0	0			MPN212			ncMPN283		OP99||OP989						mpnng01487||mpnng30096
N0750	261786	261791	N	6	57.667	1	0.167	0	0.167	0	0	0	0.167	0	0.417	6	4	0	0	1	0	0	1	0	2	0	0	0	0	0	2	0	0	0	0			MPN212			ncMPN283		OP99||OP989						mpnng01487||mpnng30096
E0751	261792	261822	E	31	221.452	10	0.323	0	0.323	0.065	0.032	0.032	0.065	0	0.435	8	5	0	0	1	0	0	1	0	2	0	1	0	0	0	3	0	0	0	0			MPN212			ncMPN283		OP99||OP989		POD261843_1				mpnng01487||mpnng23300||mpnng30096
N0751	261823	261824	N	2	346	1	0.5	0	0.5	0	0	0	0	0	0.25	6	4	0	0	1	0	0	1	0	2	0	0	0	0	0	2	0	0	0	0			MPN212			ncMPN283		OP99||OP989						mpnng23300||mpnng30096
E0752	261825	261825	E	1	371	1	1	0	1	0	0	0	0	0	0.5	6	4	0	0	1	0	0	1	0	2	0	0	0	0	0	2	0	0	0	0			MPN212			ncMPN283		OP99||OP989						mpnng23300||mpnng30096
N0752	261826	261828	N	3	298.333	0	0	0	0	0	0	0	0	0	0	7	4	0	0	1	0	0	1	0	2	0	0	0	0	0	3	0	0	0	0			MPN212			ncMPN283		OP99||OP989						mpnng18180||mpnng23300||mpnng30096
E0753	261829	261830	E	2	272	2	1	0	1	0	0	0.5	0	0	1.25	7	4	0	0	1	0	0	1	0	2	0	0	0	0	0	3	0	0	0	0			MPN212			ncMPN283		OP99||OP989						mpnng18180||mpnng23300||mpnng30096
N0753	261831	261835	N	5	219.4	3	0.6	0	0.6	0	0	0	0	0	0.3	7	4	0	0	1	0	0	1	0	2	0	0	0	0	0	3	0	0	0	0			MPN212			ncMPN283		OP99||OP989						mpnng18180||mpnng23300||mpnng30096
E0754	261836	261836	E	1	134	0	0	0	0	0	0	0	0	1	1	7	4	0	0	1	0	0	1	0	2	0	0	0	0	0	3	0	0	0	0			MPN212			ncMPN283		OP99||OP989						mpnng18180||mpnng23300||mpnng30096
N0754	261837	261840	N	4	133.5	2	0.5	0	0.5	0.25	0	0	0	0	0.5	7	4	0	0	1	0	0	1	0	2	0	0	0	0	0	3	0	0	0	0			MPN212			ncMPN283		OP99||OP989						mpnng18180||mpnng23300||mpnng30096
E0755	261841	261845	E	5	145.8	1	0.2	0	0.2	0	0	0.2	0	0	0.4	7	4	0	0	1	0	0	1	0	2	0	0	0	0	0	3	0	0	0	0			MPN212			ncMPN283		OP99||OP989						mpnng18180||mpnng23300||mpnng30096
N0755	261846	261848	N	3	113.333	1	0.333	0	0.333	0	0	0	0	0	0.167	8	4	0	0	1	0	0	1	0	2	0	0	0	0	0	4	0	0	0	0			MPN212			ncMPN283		OP99||OP989						mpnng01488||mpnng18180||mpnng23300||mpnng30096
E0756	261849	261908	E	60	59.433	17	0.283	0	0.283	0.017	0.033	0	0.017	0.033	0.258	10	5	0	0	1	0	0	1	0	2	0	2	0	0	0	4	0	0	0	0			MPN212			ncMPN283		OP99||OP989		POD261903_1||POD261922_1				mpnng01488||mpnng18180||mpnng23300||mpnng30096
N0756	261909	261909	N	1	134	0	0	0	0	0	0	0	0	0	0	7	4	0	0	1	0	0	1	0	2	0	0	0	0	0	3	0	0	0	0			MPN212			ncMPN283		OP99||OP989						mpnng01488||mpnng23300||mpnng30096
E0757	261910	261917	E	8	132.375	3	0.375	0	0.375	0.125	0	0	0	0	0.312	7	4	0	0	1	0	0	1	0	2	0	0	0	0	0	3	0	0	0	0			MPN212			ncMPN283		OP99||OP989						mpnng01488||mpnng23300||mpnng30096
N0757	261918	261919	N	2	107	1	0.5	0	0.5	0.5	0	0	0	0	0.75	7	4	0	0	1	0	0	1	0	2	0	0	0	0	0	3	0	0	0	0			MPN212			ncMPN283		OP99||OP989						mpnng01488||mpnng23300||mpnng30096
E0758	261920	261950	E	31	146.935	11	0.355	0	0.355	0.097	0	0	0.065	0	0.403	7	4	0	0	1	0	0	1	0	2	0	0	0	0	0	3	0	0	0	0			MPN212			ncMPN283		OP99||OP989						mpnng01488||mpnng23300||mpnng30096
N0758	261951	262111	N	161	4859.32	125	0.776	0	0.776	0.553	0.373	0.348	0.224	0.13	2.413	17	6	0	0	2	1	0	1	0	2	0	4	0	0	0	7	0	0	0	0			MPN212||MPN213	IO127		ncMPN283		OP99||OP989		POD262056_1||POD262106_1||POD262140_1||POD262143_1				mpnng01488||mpnng06322||mpnng11335||mpnng11336||mpnng18178||mpnng23299||mpnng30096
E0759	262112	265124	E	3013	13.233	252	0.084	0	0.084	0.02	0.018	0.026	0.031	0.021	0.202	73	6	0	0	1	0	0	1	0	2	0	3	1	0	0	65	0	0	0	0			MPN213			ncMPN283		OP99||OP989		POD262140_1||POD262143_1||POD264246_1	TATA915			mpnng01491||mpnng11336||mpnng11338||mpnng11341||mpnng11342||mpnng11344||mpnng11346||mpnng11347||mpnng11348||mpnng11349||mpnng11353||mpnng11357||mpnng11358||mpnng11361||mpnng11364||mpnng11366||mpnng11367||mpnng11371||mpnng11372||mpnng11373||mpnng11374||mpnng11376||mpnng11377||mpnng18161||mpnng18162||mpnng18163||mpnng18166||mpnng18167||mpnng18168||mpnng18169||mpnng18170||mpnng18172||mpnng18174||mpn…
N0759	265125	265219	N	95	4523.56	69	0.726	0	0.726	0.547	0.537	0.505	0.379	0.274	3.237	11	4	0	0	2	0	0	1	0	3	0	0	0	0	0	5	0	0	0	0			MPN213||MPN214			ncMPN283		OP99||OP505||OP989						mpnng11377||mpnng18161||mpnng23271||mpnng28361||mpnng30096
E0760	265220	265364	E	145	48.641	23	0.159	0	0.159	0.007	0.021	0.09	0.034	0.007	0.317	17	6	1	0	1	0	0	2	0	3	0	0	1	0	0	9	0	0	0	0	TSS00612		MPN214			ncMPN028||ncMPN283		OP505||OP100||OP989			TATA215			mpnng01495||mpnng01496||mpnng06324||mpnng11378||mpnng23269||mpnng23270||mpnng28360||mpnng28361||mpnng30096
N0760	265365	265368	N	4	121.5	3	0.75	0	0.75	0	0	0.25	0	0	0.75	11	4	0	0	1	0	0	2	0	3	0	0	0	0	0	5	0	0	0	0			MPN214			ncMPN028||ncMPN283		OP505||OP100||OP989						mpnng01496||mpnng06324||mpnng23269||mpnng28360||mpnng30096
E0761	265369	265549	E	181	72.867	46	0.254	0	0.254	0.061	0.044	0.044	0.039	0.017	0.392	19	6	0	0	1	0	0	2	0	3	0	1	0	0	0	11	0	0	1	0			MPN214			ncMPN028||ncMPN283		OP505||OP100||OP989		POD265572_1				mpnng01496||mpnng01497||mpnng06324||mpnng06325||mpnng11379||mpnng11380||mpnng23267||mpnng23268||mpnng23269||mpnng28360||mpnng30096
N0761	265550	265643	N	94	9577.85	72	0.766	0	0.766	0.426	0.436	0.383	0.255	0.17	2.5	16	9	3	0	1	0	0	1	0	2	0	1	1	0	0	4	0	0	1	2	TSS00172||TSS00174||TSS00613		MPN214			ncMPN283		OP505||OP989		POD265572_1	TATA216			mpnng06325||mpnng11380||mpnng28358||mpnng30096
E0762	265644	265645	E	2	158.5	1	0.5	0	0.5	0	0	0	0	0	0.25	9	6	2	0	0	0	0	1	0	1	0	0	0	0	0	3	0	0	1	1	TSS00174||TSS00613					ncMPN283		OP989						mpnng06325||mpnng28358||mpnng30096
N0762	265646	265646	N	1	131	0	0	0	0	0	0	0	0	0	0	9	6	2	0	0	0	0	1	0	1	0	0	0	0	0	3	0	0	1	1	TSS00174||TSS00613					ncMPN283		OP989						mpnng06325||mpnng28358||mpnng30096
E0763	265647	265648	E	2	132	1	0.5	0	0.5	0	0	0.5	0	0	1	9	6	2	0	0	0	0	1	0	1	0	0	0	0	0	3	0	0	1	1	TSS00174||TSS00613					ncMPN283		OP989						mpnng06325||mpnng28358||mpnng30096
N0763	265649	265649	N	1	129	0	0	0	0	0	0	0	0	0	0	7	5	0	0	0	0	0	1	0	1	0	0	0	0	0	3	0	0	1	1						ncMPN283		OP989						mpnng06325||mpnng28358||mpnng30096
E0764	265650	265652	E	3	155.333	1	0.333	0	0.333	0	0	0	0	0	0.167	8	5	0	0	0	0	0	1	0	1	0	0	0	0	0	4	0	0	1	1						ncMPN283		OP989						mpnng06325||mpnng11381||mpnng28358||mpnng30096
N0764	265653	265655	N	3	110.333	1	0.333	0	0.333	0	0	0	0	0	0.167	10	6	0	0	0	0	0	1	0	1	0	2	0	0	0	4	0	0	1	1						ncMPN283		OP989		POD265696_1||POD265698_1				mpnng06325||mpnng11381||mpnng28358||mpnng30096
E0765	265656	265659	E	4	131	2	0.5	0	0.5	0	0	0	0.25	0.25	1	10	6	0	0	0	0	0	1	0	1	0	2	0	0	0	4	0	0	1	1						ncMPN283		OP989		POD265696_1||POD265698_1				mpnng06325||mpnng11381||mpnng28358||mpnng30096
N0765	265660	265723	N	64	619.375	39	0.609	0	0.609	0.188	0.141	0.156	0.062	0.016	1.008	20	7	1	0	0	0	0	1	0	1	0	9	0	0	0	6	0	0	1	1	TSS00173					ncMPN283		OP989		POD265696_1||POD265698_1||POD265726_1||POD265734_1||POD265734_2||POD265742_1||POD265747_1||POD265762_1||POD265762_2				mpnng06325||mpnng06326||mpnng11381||mpnng18159||mpnng28358||mpnng30096
E0766	265724	265731	E	8	489.75	3	0.375	0	0.375	0	0	0	0	0	0.188	13	6	0	0	0	0	0	1	0	1	0	5	0	0	0	4	0	0	1	1						ncMPN283		OP989		POD265747_1||POD265762_1||POD265762_2||POD265768_1||POD265768_2				mpnng06326||mpnng18159||mpnng28358||mpnng30096
N0766	265732	265849	N	118	7345.64	83	0.703	0	0.703	0.449	0.458	0.415	0.305	0.229	2.72	19	8	0	1	1	0	0	1	0	2	0	6	0	0	0	6	0	0	1	1		TTS153	MPN215			ncMPN283		OP101||OP989		POD265762_1||POD265762_2||POD265768_1||POD265768_2||POD265778_1||POD265796_1				mpnng01502||mpnng06326||mpnng11382||mpnng28357||mpnng28358||mpnng30096
E0767	265850	266840	E	991	15.839	110	0.111	0	0.111	0.032	0.025	0.022	0.04	0.036	0.263	31	5	0	0	1	0	0	1	0	2	0	0	1	0	0	26	0	0	0	0			MPN215			ncMPN283		OP101||OP989			TATA217			mpnng01502||mpnng01503||mpnng01505||mpnng01508||mpnng01509||mpnng01512||mpnng01513||mpnng01514||mpnng01515||mpnng18151||mpnng18152||mpnng18153||mpnng18154||mpnng18155||mpnng18157||mpnng23260||mpnng23262||mpnng23263||mpnng23264||mpnng23265||mpnng28351||mpnng28352||mpnng28355||mpnng28356||mpnng28357||mpnng30096
N0767	266841	266868	N	28	288.857	14	0.5	0	0.5	0.107	0.143	0	0	0	0.5	9	4	0	0	1	0	0	1	0	2	0	0	0	0	0	5	0	0	0	0			MPN215			ncMPN283		OP101||OP989						mpnng01515||mpnng18150||mpnng23260||mpnng28351||mpnng30096
E0768	266869	267020	E	152	110.092	13	0.086	0	0.086	0.013	0.007	0.013	0.026	0.02	0.155	14	4	0	0	1	0	0	1	0	2	0	0	0	0	0	10	0	0	0	0			MPN215			ncMPN283		OP101||OP989						mpnng01515||mpnng01516||mpnng01517||mpnng06330||mpnng18150||mpnng23259||mpnng23260||mpnng28350||mpnng28351||mpnng30096
N0768	267021	267053	N	33	2313.82	22	0.667	0	0.667	0.485	0.424	0.424	0.364	0.242	2.848	9	4	0	0	2	0	0	1	0	2	0	0	0	0	0	4	0	0	0	0			MPN215||MPN216			ncMPN283		OP101||OP989						mpnng06330||mpnng18148||mpnng23257||mpnng30096
E0769	267054	268152	E	1099	20.385	119	0.108	0	0.108	0.02	0.024	0.034	0.022	0.025	0.217	42	6	0	0	2	1	0	1	0	2	0	1	0	0	0	35	0	0	0	0			MPN216||MPN218a	IO130		ncMPN283		OP101||OP989		POD268096_1				mpnng06330||mpnng06332||mpnng06335||mpnng06337||mpnng06338||mpnng06339||mpnng06340||mpnng06342||mpnng06345||mpnng11384||mpnng18142||mpnng18143||mpnng18144||mpnng18145||mpnng18146||mpnng18147||mpnng18148||mpnng23252||mpnng23253||mpnng23255||mpnng23256||mpnng23257||mpnng28337||mpnng28339||mpnng28340||mpnng28341||mpnng28342||mpnng28343||mpnng28344||mpnng28345||mpnng28346||mpnng28347||mpnng28348||mpn…
N0769	268153	268187	N	35	2241.23	23	0.657	0	0.657	0.486	0.486	0.371	0.2	0.114	2.371	10	6	0	0	2	1	0	1	0	2	0	0	0	0	1	3	0	0	0	0			MPN216||MPN217	IO130		ncMPN283		OP101||OP989					RBS84	mpnng23252||mpnng28337||mpnng30096
E0770	268188	269332	E	1145	15.755	130	0.114	0	0.114	0.024	0.027	0.026	0.026	0.028	0.228	38	6	0	1	1	0	0	1	0	2	0	1	0	0	0	32	0	0	0	0		TTS154	MPN217			ncMPN283		OP101||OP989		POD269073_1				mpnng01519||mpnng01521||mpnng11387||mpnng11388||mpnng11389||mpnng11391||mpnng11392||mpnng11393||mpnng11394||mpnng11395||mpnng11396||mpnng11397||mpnng11398||mpnng18138||mpnng18139||mpnng23244||mpnng23245||mpnng23246||mpnng23247||mpnng23249||mpnng23250||mpnng28327||mpnng28328||mpnng28329||mpnng28330||mpnng28331||mpnng28332||mpnng28333||mpnng28334||mpnng28335||mpnng28336||mpnng30096
N0770	269333	269432	N	100	3183.51	85	0.85	0	0.85	0.51	0.5	0.46	0.31	0.16	2.905	8	4	0	0	2	0	0	1	0	2	0	0	0	0	0	3	0	0	0	0			MPN217||MPN218			ncMPN283		OP101||OP989						mpnng11398||mpnng23241||mpnng30096
E0771	269433	271929	E	2497	15.443	262	0.105	0	0.105	0.025	0.02	0.024	0.025	0.022	0.206	78	7	0	1	2	0	0	1	0	2	0	3	1	0	0	68	0	0	0	0		TTS155	MPN217||MPN218			ncMPN283		OP101||OP989		POD271694_1||POD271943_1||POD271944_1	TATA218			mpnng01522||mpnng01523||mpnng01524||mpnng01527||mpnng01528||mpnng01530||mpnng01532||mpnng01533||mpnng01534||mpnng01535||mpnng01536||mpnng01537||mpnng01538||mpnng01539||mpnng01541||mpnng01542||mpnng01545||mpnng01546||mpnng01547||mpnng01548||mpnng01549||mpnng01550||mpnng01551||mpnng01552||mpnng06348||mpnng06350||mpnng06351||mpnng06352||mpnng06353||mpnng06354||mpnng06355||mpnng18123||mpnng18125||mpn…
N0771	271930	272021	N	92	5842.55	74	0.804	0	0.804	0.522	0.457	0.478	0.293	0.196	2.88	22	8	2	0	2	0	0	1	0	3	0	4	2	0	0	7	0	0	0	1	TSS00175||TSS00763		MPN218||MPN219			ncMPN283		OP101||OP102||OP989		POD272024_1||POD272036_1||POD272038_1||POD272051_1	TATA219||TATA916			mpnng01552||mpnng06356||mpnng06357||mpnng18123||mpnng23215||mpnng28311||mpnng30096
E0772	272022	272411	E	390	131.208	41	0.105	0	0.105	0.023	0.028	0.031	0.044	0.028	0.265	21	6	0	0	1	0	0	1	0	2	0	6	0	0	2	9	0	0	0	0			MPN219			ncMPN283		OP102||OP989		POD272051_1||POD272067_1||POD272086_1||POD272116_1||POD272150_1||POD272156_1			RBS85||RBS86	mpnng06357||mpnng06358||mpnng06359||mpnng18122||mpnng23214||mpnng23215||mpnng28305||mpnng28306||mpnng30096
N0772	272412	272416	N	5	580	2	0.4	0	0.4	0.2	0	0.2	0	0	0.7	7	5	0	0	1	0	0	1	0	2	0	0	0	0	2	1	0	0	0	0			MPN219			ncMPN283		OP102||OP989					RBS85||RBS86	mpnng30096
E0773	272417	272418	E	2	730	1	0.5	0	0.5	0.5	0.5	0	0	0	1.25	7	5	0	0	1	0	0	1	0	2	0	0	0	0	2	1	0	0	0	0			MPN219			ncMPN283		OP102||OP989					RBS85||RBS86	mpnng30096
N0773	272419	272472	N	54	533.093	31	0.574	0	0.574	0.241	0.148	0.167	0.037	0.074	1.074	12	6	0	0	2	1	0	1	0	2	0	0	0	0	2	4	0	0	0	0			MPN219||MPN220	IO132		ncMPN283		OP102||OP989					RBS85||RBS86	mpnng01554||mpnng18120||mpnng23213||mpnng30096
E0774	272473	272517	E	45	102.911	12	0.267	0	0.267	0.044	0	0.044	0	0.022	0.267	8	4	0	0	1	0	0	1	0	2	0	0	0	0	0	4	0	0	0	0			MPN220			ncMPN283		OP102||OP989						mpnng01554||mpnng18120||mpnng23213||mpnng30096
N0774	272518	272552	N	35	173.457	17	0.486	0	0.486	0.257	0.086	0.057	0.029	0.029	0.757	7	4	0	0	1	0	0	1	0	2	0	0	0	0	0	3	0	0	0	0			MPN220			ncMPN283		OP102||OP989						mpnng01555||mpnng18120||mpnng30096
E0775	272553	272554	E	2	112	0	0	0	0	0	0	0	0	0	0	6	4	0	0	1	0	0	1	0	2	0	0	0	0	0	2	0	0	0	0			MPN220			ncMPN283		OP102||OP989						mpnng01555||mpnng30096
N0775	272555	272556	N	2	101	2	1	0	1	0.5	0	0.5	0	0	1.75	6	4	0	0	1	0	0	1	0	2	0	0	0	0	0	2	0	0	0	0			MPN220			ncMPN283		OP102||OP989						mpnng01555||mpnng30096
E0776	272557	272558	E	2	131.5	1	0.5	0	0.5	0	0	0	0	0.5	0.75	6	4	0	0	1	0	0	1	0	2	0	0	0	0	0	2	0	0	0	0			MPN220			ncMPN283		OP102||OP989						mpnng01555||mpnng30096
N0776	272559	272562	N	4	122.5	0	0	0	0	0	0	0	0.25	0	0.5	6	4	0	0	1	0	0	1	0	2	0	0	0	0	0	2	0	0	0	0			MPN220			ncMPN283		OP102||OP989						mpnng01555||mpnng30096
E0777	272563	272583	E	21	151.81	8	0.381	0	0.381	0.286	0.048	0.095	0.048	0	0.762	8	4	0	0	1	0	0	1	0	2	0	0	0	0	0	4	0	0	0	0			MPN220			ncMPN283		OP102||OP989						mpnng01555||mpnng18119||mpnng23212||mpnng30096
N0777	272584	272584	N	1	153	0	0	0	0	0	0	0	0	0	0	7	4	0	0	1	0	0	1	0	2	0	0	0	0	0	3	0	0	0	0			MPN220			ncMPN283		OP102||OP989						mpnng18119||mpnng23212||mpnng30096
E0778	272585	272735	E	151	50.629	38	0.252	0	0.252	0.033	0.046	0.02	0.04	0.02	0.334	10	4	0	0	1	0	0	1	0	2	0	0	0	0	0	6	0	0	0	0			MPN220			ncMPN283		OP102||OP989						mpnng01556||mpnng01557||mpnng18118||mpnng18119||mpnng23212||mpnng30096
N0778	272736	272738	N	3	140.333	1	0.333	0	0.333	0	0	0	0	0	0.167	7	4	0	0	1	0	0	1	0	2	0	0	0	0	0	3	0	0	0	0			MPN220			ncMPN283		OP102||OP989						mpnng01557||mpnng18118||mpnng30096
E0779	272739	272748	E	10	149	4	0.4	0	0.4	0.1	0.2	0.2	0	0	0.8	8	4	0	0	1	0	0	1	0	2	0	0	0	0	0	4	0	0	0	0			MPN220			ncMPN283		OP102||OP989						mpnng01557||mpnng06360||mpnng18118||mpnng30096
N0779	272749	272750	N	2	121	1	0.5	0	0.5	0	0	0	0	0	0.25	8	4	0	0	1	0	0	1	0	2	0	0	0	0	0	4	0	0	0	0			MPN220			ncMPN283		OP102||OP989						mpnng01557||mpnng06360||mpnng18118||mpnng30096
E0780	272751	272777	E	27	79.037	8	0.296	0	0.296	0	0	0	0	0	0.148	9	4	0	0	1	0	0	1	0	2	0	0	0	0	0	5	0	0	0	0			MPN220			ncMPN283		OP102||OP989						mpnng01557||mpnng01558||mpnng06360||mpnng18118||mpnng30096
N0780	272778	272778	N	1	110	1	1	0	1	0	0	0	0	0	0.5	8	4	0	0	1	0	0	1	0	2	0	0	0	0	0	4	0	0	0	0			MPN220			ncMPN283		OP102||OP989						mpnng01558||mpnng06360||mpnng18118||mpnng30096
E0781	272779	272784	E	6	114.833	1	0.167	0	0.167	0	0	0.167	0	0	0.333	7	4	0	0	1	0	0	1	0	2	0	0	0	0	0	3	0	0	0	0			MPN220			ncMPN283		OP102||OP989						mpnng01558||mpnng06360||mpnng30096
N0781	272785	272786	N	2	107	2	1	0	1	0.5	0	0	0	0	1	7	4	0	0	1	0	0	1	0	2	0	0	0	0	0	3	0	0	0	0			MPN220			ncMPN283		OP102||OP989						mpnng01558||mpnng06360||mpnng30096
E0782	272787	272849	E	63	160.111	17	0.27	0	0.27	0.048	0.032	0.079	0.032	0	0.397	8	4	0	0	1	0	0	1	0	2	0	0	0	0	0	4	0	0	0	0			MPN220			ncMPN283		OP102||OP989						mpnng01558||mpnng06360||mpnng23211||mpnng30096
N0782	272850	272867	N	18	283.111	9	0.5	0	0.5	0.111	0.056	0	0.167	0	0.75	8	4	0	0	1	0	0	1	0	2	0	0	0	0	0	4	0	0	0	0			MPN220			ncMPN283		OP102||OP989						mpnng01559||mpnng18115||mpnng23211||mpnng30096
E0783	272868	272990	E	123	31.244	31	0.252	0	0.252	0.033	0	0.041	0.008	0.033	0.268	11	4	0	0	1	0	0	1	0	2	0	0	0	0	0	7	0	0	0	0			MPN220			ncMPN283		OP102||OP989						mpnng01559||mpnng01560||mpnng18115||mpnng23210||mpnng23211||mpnng28303||mpnng30096
N0783	272991	272994	N	4	32.75	1	0.25	0	0.25	0.25	0	0	0	0	0.375	8	4	0	0	1	0	0	1	0	2	0	0	0	0	0	4	0	0	0	0			MPN220			ncMPN283		OP102||OP989						mpnng01560||mpnng18115||mpnng28303||mpnng30096
E0784	272995	272995	E	1	45	0	0	0	0	0	0	0	0	0	0	8	4	0	0	1	0	0	1	0	2	0	0	0	0	0	4	0	0	0	0			MPN220			ncMPN283		OP102||OP989						mpnng01560||mpnng18115||mpnng28303||mpnng30096
N0784	272996	273003	N	8	61.75	5	0.625	0	0.625	0	0	0.125	0.125	0	0.75	8	4	0	0	1	0	0	1	0	2	0	0	0	0	0	4	0	0	0	0			MPN220			ncMPN283		OP102||OP989						mpnng01560||mpnng18115||mpnng28303||mpnng30096
E0785	273004	273007	E	4	61.5	0	0	0	0	0	0	0	0.25	0	0.5	7	4	0	0	1	0	0	1	0	2	0	0	0	0	0	3	0	0	0	0			MPN220			ncMPN283		OP102||OP989						mpnng01560||mpnng28303||mpnng30096
N0785	273008	273009	N	2	63	2	1	0	1	0	0.5	0	0	0	1	7	4	0	0	1	0	0	1	0	2	0	0	0	0	0	3	0	0	0	0			MPN220			ncMPN283		OP102||OP989						mpnng01560||mpnng28303||mpnng30096
E0786	273010	273010	E	1	72	1	1	0	1	0	0	0	0	0	0.5	7	4	0	0	1	0	0	1	0	2	0	0	0	0	0	3	0	0	0	0			MPN220			ncMPN283		OP102||OP989						mpnng01560||mpnng28303||mpnng30096
N0786	273011	273063	N	53	92.717	25	0.472	0	0.472	0.019	0	0.019	0.038	0.057	0.415	7	4	0	0	1	0	0	1	0	2	0	0	0	0	0	3	0	0	0	0			MPN220			ncMPN283		OP102||OP989						mpnng01560||mpnng28302||mpnng30096
E0787	273064	273078	E	15	425.733	3	0.2	0	0.2	0.067	0	0	0.067	0	0.3	7	4	0	0	1	0	0	1	0	2	0	0	0	0	0	3	0	0	0	0			MPN220			ncMPN283		OP102||OP989						mpnng01560||mpnng28302||mpnng30096
N0787	273079	273142	N	64	2782.39	49	0.766	0	0.766	0.406	0.406	0.391	0.281	0.172	2.516	8	5	0	0	2	1	0	1	0	2	0	0	0	0	0	2	0	0	0	0			MPN220||MPN221	IO133		ncMPN283		OP102||OP989						mpnng01560||mpnng30096
E0788	273143	273641	E	499	55.23	80	0.16	0	0.16	0.034	0.044	0.062	0.038	0.014	0.342	18	6	1	0	1	0	0	1	0	2	0	1	0	0	0	12	0	0	0	0	TSS00176		MPN221			ncMPN283		OP102||OP989		POD273495_1				mpnng11406||mpnng11411||mpnng18109||mpnng18110||mpnng18111||mpnng18112||mpnng23208||mpnng28296||mpnng28297||mpnng28298||mpnng28301||mpnng30096
N0788	273642	273701	N	60	9330.13	46	0.767	0	0.767	0.567	0.55	0.567	0.4	0.3	3.45	13	5	0	0	2	0	0	1	0	2	0	0	0	0	1	7	0	0	0	0			MPN221||MPN222			ncMPN283		OP102||OP989					RBS87	mpnng11411||mpnng18108||mpnng18109||mpnng23207||mpnng23208||mpnng28295||mpnng30096
E0789	273702	274499	E	798	27.989	105	0.132	0	0.132	0.033	0.028	0.035	0.029	0.028	0.264	27	4	0	0	1	0	0	1	0	2	0	0	0	0	0	23	0	0	0	0			MPN222			ncMPN283		OP102||OP989						mpnng01563||mpnng01564||mpnng01565||mpnng01570||mpnng06362||mpnng06363||mpnng06364||mpnng18103||mpnng18104||mpnng18106||mpnng18107||mpnng18108||mpnng23200||mpnng23204||mpnng23206||mpnng28286||mpnng28287||mpnng28288||mpnng28291||mpnng28293||mpnng28294||mpnng28295||mpnng30096
N0789	274500	275510	N	1011	1477.36	749	0.741	0	0.741	0.29	0.155	0.112	0.058	0.04	1.139	49	11	1	2	3	1	0	1	0	3	0	7	2	0	0	27	0	0	1	1	TSS00177	TTS156||TTS157	MPN222||MPN223||MPN224	IO135		ncMPN283		OP102||OP103||OP989		POD274616_1||POD275384_1||POD275390_1||POD275426_1||POD275430_1||POD275444_1||POD275455_1	TATA220||TATA917			mpnng01570||mpnng01571||mpnng01572||mpnng01573||mpnng01574||mpnng01576||mpnng01577||mpnng01578||mpnng01580||mpnng01581||mpnng06364||mpnng06367||mpnng11414||mpnng18102||mpnng23193||mpnng23196||mpnng23197||mpnng23198||mpnng23199||mpnng28280||mpnng28281||mpnng28282||mpnng28283||mpnng28284||mpnng28285||mpnng28286||mpnng30096
E0790	275511	276552	E	1042	25.416	128	0.123	0	0.123	0.024	0.033	0.032	0.036	0.031	0.267	32	6	0	2	1	0	0	1	0	2	0	1	0	0	0	25	0	0	0	0		TTS157||TTS158	MPN224			ncMPN283		OP103||OP989		POD275924_1				mpnng06367||mpnng06372||mpnng06374||mpnng06375||mpnng06376||mpnng06377||mpnng06379||mpnng06380||mpnng06381||mpnng06382||mpnng11414||mpnng11415||mpnng11418||mpnng18095||mpnng18096||mpnng23185||mpnng23187||mpnng23188||mpnng23189||mpnng23190||mpnng23192||mpnng28272||mpnng28277||mpnng28278||mpnng30096
N0790	276553	276662	N	110	4494.56	78	0.709	0	0.709	0.464	0.373	0.3	0.2	0.073	2.114	21	7	1	0	1	0	0	2	0	3	0	7	1	0	0	6	0	0	0	0	TSS00178		MPN224			ncMPN030||ncMPN283		OP103||OP104||OP989		POD276638_1||POD276650_1||POD276654_1||POD276660_1||POD276680_1||POD276690_1||POD276700_1	TATA221			mpnng01584||mpnng06382||mpnng18094||mpnng23182||mpnng28272||mpnng30096
E0791	276663	277055	E	393	22.458	35	0.089	0	0.089	0.02	0.013	0.028	0.036	0.023	0.214	34	6	1	0	1	0	0	2	0	2	0	13	0	0	0	15	0	0	0	0	TSS00178		MPN225			ncMPN030||ncMPN283		OP104||OP989		POD276690_1||POD276700_1||POD276721_1||POD276736_1||POD276755_1||POD276824_1||POD276847_1||POD276911_1||POD276961_1||POD276982_1||POD276995_1||POD277052_1||POD277088_1				mpnng01584||mpnng01585||mpnng11420||mpnng11421||mpnng11422||mpnng11423||mpnng18090||mpnng18092||mpnng23179||mpnng23180||mpnng28268||mpnng28269||mpnng28270||mpnng28272||mpnng30096
N0791	277056	277154	N	99	4244.05	76	0.768	0	0.768	0.475	0.394	0.323	0.192	0.111	2.232	15	8	1	0	2	1	0	1	0	2	0	1	2	0	0	5	0	0	0	0	TSS00179		MPN225||MPN226	IO137		ncMPN283		OP104||OP989		POD277088_1	TATA918||TATA919			mpnng06384||mpnng11423||mpnng23176||mpnng23177||mpnng30096
E0792	277155	277577	E	423	12.778	48	0.113	0	0.113	0.014	0.024	0.028	0.038	0.012	0.225	18	4	0	0	1	0	0	1	0	2	0	0	0	0	0	14	0	0	0	0			MPN226			ncMPN283		OP104||OP989						mpnng06384||mpnng06386||mpnng06387||mpnng06388||mpnng06389||mpnng18084||mpnng18085||mpnng18086||mpnng18087||mpnng23175||mpnng23176||mpnng28265||mpnng28266||mpnng30096
N0792	277578	277643	N	66	2754.95	52	0.788	0	0.788	0.424	0.318	0.273	0.152	0.106	1.955	12	6	0	0	2	1	0	1	0	2	0	0	0	0	1	5	0	0	0	0			MPN226||MPN227	IO138		ncMPN283		OP104||OP989					RBS88	mpnng06389||mpnng11425||mpnng18084||mpnng23175||mpnng30096
E0793	277644	279667	E	2024	23.086	203	0.1	0	0.1	0.017	0.025	0.029	0.03	0.022	0.217	50	5	0	0	1	0	0	1	0	2	0	5	0	0	0	41	0	0	0	0			MPN227			ncMPN283		OP104||OP989		POD278622_1||POD279258_1||POD279566_1||POD279592_1||POD279684_1				mpnng01587||mpnng01588||mpnng11426||mpnng11427||mpnng11428||mpnng11430||mpnng11431||mpnng11433||mpnng11434||mpnng11435||mpnng11438||mpnng11439||mpnng11443||mpnng11444||mpnng11445||mpnng11446||mpnng11447||mpnng18076||mpnng18078||mpnng18080||mpnng18081||mpnng18082||mpnng23161||mpnng23163||mpnng23164||mpnng23166||mpnng23168||mpnng23169||mpnng23172||mpnng23174||mpnng28249||mpnng28250||mpnng28251||mpn…
N0793	279668	279765	N	98	5228.69	79	0.806	0	0.806	0.602	0.541	0.5	0.265	0.204	3.031	19	8	2	0	2	0	0	1	0	3	0	2	1	0	0	7	0	0	0	1	TSS00180||TSS00181		MPN227||MPN228			ncMPN283		OP104||OP105||OP989		POD279734_1||POD279778_1	TATA222			mpnng11447||mpnng11448||mpnng18076||mpnng23160||mpnng23161||mpnng28249||mpnng30096
E0794	279766	280392	E	627	22.829	63	0.1	0	0.1	0.032	0.021	0.029	0.045	0.022	0.258	21	5	0	0	1	0	0	1	0	2	0	0	0	0	1	16	0	0	0	0			MPN228			ncMPN283		OP105||OP989					RBS89	mpnng06393||mpnng06394||mpnng06396||mpnng06397||mpnng11449||mpnng18070||mpnng18072||mpnng18073||mpnng18075||mpnng23159||mpnng23160||mpnng28245||mpnng28246||mpnng28247||mpnng28248||mpnng30096
N0794	280393	280396	N	4	432	1	0.25	0	0.25	0	0	0	0	0	0.125	9	5	0	0	1	0	0	1	0	2	0	0	0	0	1	4	0	0	0	0			MPN228			ncMPN283		OP105||OP989					RBS89	mpnng06397||mpnng18070||mpnng28245||mpnng30096
E0795	280397	280400	E	4	427.25	3	0.75	0	0.75	0.5	0.25	0.5	0	0	1.875	9	5	0	0	2	1	0	1	0	2	0	0	0	0	0	3	0	0	0	0			MPN228||MPN229	IO139		ncMPN283		OP105||OP989						mpnng06397||mpnng28245||mpnng30096
N0795	280401	280405	N	5	421	2	0.4	0	0.4	0	0	0	0	0	0.2	7	4	0	0	1	0	0	1	0	2	0	0	0	0	0	3	0	0	0	0			MPN229			ncMPN283		OP105||OP989						mpnng06397||mpnng28245||mpnng30096
E0796	280406	280406	E	1	442	0	0	0	0	0	0	0	0	0	0	7	4	0	0	1	0	0	1	0	2	0	0	0	0	0	3	0	0	0	0			MPN229			ncMPN283		OP105||OP989						mpnng06397||mpnng28245||mpnng30096
N0796	280407	280415	N	9	288.667	3	0.333	0	0.333	0	0	0	0	0	0.167	10	4	0	0	1	0	0	2	0	3	0	0	0	0	0	4	0	0	0	0			MPN229			ncMPN283||ncMPN421		OP105||OP989||OP1058						mpnng06397||mpnng23157||mpnng28245||mpnng30096
E0797	280416	280428	E	13	50.769	4	0.308	0	0.308	0.077	0	0.154	0.077	0	0.615	11	4	0	0	1	0	0	2	0	3	0	0	0	0	0	5	0	0	0	0			MPN229			ncMPN283||ncMPN421		OP105||OP989||OP1058						mpnng01591||mpnng06397||mpnng23157||mpnng28245||mpnng30096
N0797	280429	280430	N	2	49	1	0.5	0	0.5	0	0	0	0	0	0.25	10	4	0	0	1	0	0	2	0	3	0	0	0	0	0	4	0	0	0	0			MPN229			ncMPN283||ncMPN421		OP105||OP989||OP1058						mpnng01591||mpnng23157||mpnng28245||mpnng30096
E0798	280431	280545	E	115	52.783	27	0.235	0	0.235	0.017	0.026	0.035	0.035	0.052	0.335	12	4	0	0	1	0	0	2	0	3	0	0	0	0	0	6	0	0	0	0			MPN229			ncMPN283||ncMPN421		OP105||OP989||OP1058						mpnng01591||mpnng01592||mpnng23157||mpnng28244||mpnng28245||mpnng30096
N0798	280546	280551	N	6	55	3	0.5	0	0.5	0.167	0.167	0	0	0	0.583	10	5	1	0	1	0	0	2	0	3	0	0	0	0	0	3	0	0	0	0	TSS00872		MPN229			ncMPN283||ncMPN421		OP105||OP989||OP1058						mpnng01592||mpnng28244||mpnng30096
E0799	280552	280553	E	2	53	1	0.5	0	0.5	0.5	0	0	0	0	0.75	10	5	1	0	1	0	0	2	0	3	0	0	0	0	0	3	0	0	0	0	TSS00872		MPN229			ncMPN283||ncMPN421		OP105||OP989||OP1058						mpnng01592||mpnng28244||mpnng30096
N0799	280554	280555	N	2	51	0	0	0	0	0	0	0	0	0	0	10	5	1	0	1	0	0	2	0	3	0	0	0	0	0	3	0	0	0	0	TSS00872		MPN229			ncMPN283||ncMPN421		OP105||OP989||OP1058						mpnng01592||mpnng28244||mpnng30096
E0800	280556	280557	E	2	67.5	0	0	0	0	0	0	0.5	0	0	0.75	10	5	1	0	1	0	0	2	0	3	0	0	0	0	0	3	0	0	0	0	TSS00872		MPN229			ncMPN283||ncMPN421		OP105||OP989||OP1058						mpnng01592||mpnng28244||mpnng30096
N0800	280558	280558	N	1	64	1	1	0	1	0	0	0	0	0	0.5	10	5	1	0	1	0	0	2	0	3	0	0	0	0	0	3	0	0	0	0	TSS00872		MPN229			ncMPN283||ncMPN421		OP105||OP989||OP1058						mpnng01592||mpnng28244||mpnng30096
E0801	280559	280561	E	3	78.667	2	0.667	0	0.667	0	0.333	0	0.333	0	1.333	10	5	1	0	1	0	0	2	0	3	0	0	0	0	0	3	0	0	0	0	TSS00872		MPN229			ncMPN283||ncMPN421		OP105||OP989||OP1058						mpnng01592||mpnng28244||mpnng30096
N0801	280562	280666	N	105	128.362	48	0.457	0	0.457	0.029	0.01	0.029	0.019	0.038	0.386	11	5	1	0	1	0	0	1	0	2	0	0	0	0	0	6	0	0	0	0	TSS00872		MPN229			ncMPN283		OP105||OP989						mpnng01592||mpnng01593||mpnng23156||mpnng28243||mpnng28244||mpnng30096
E0802	280667	280703	E	37	202.622	11	0.297	0	0.297	0.108	0.027	0.081	0	0	0.405	8	4	0	0	1	0	0	1	0	2	0	0	0	0	0	4	0	0	0	0			MPN229			ncMPN283		OP105||OP989						mpnng01593||mpnng23156||mpnng28242||mpnng30096
N0802	280704	280884	N	181	748.293	113	0.624	0	0.624	0.282	0.122	0.116	0.083	0.028	1.083	11	5	0	0	1	0	0	1	0	2	0	0	0	0	1	6	0	0	0	0			MPN229			ncMPN283		OP105||OP989					RBS90	mpnng01593||mpnng01597||mpnng18067||mpnng23152||mpnng28242||mpnng30096
E0803	280885	281167	E	283	61.258	31	0.11	0	0.11	0.018	0.032	0.018	0.032	0.018	0.212	15	6	0	0	2	0	0	1	0	2	0	1	0	0	1	8	0	0	0	0			MPN229||MPN230			ncMPN283		OP105||OP989		POD281066_1			RBS90	mpnng06400||mpnng18065||mpnng18066||mpnng18067||mpnng23151||mpnng23152||mpnng28239||mpnng30096
N0803	281168	281228	N	61	3361.7	45	0.738	0	0.738	0.574	0.525	0.508	0.295	0.197	3.016	8	5	0	0	2	1	0	1	0	2	0	0	0	0	0	2	0	0	0	0			MPN230||MPN231	IO141		ncMPN283		OP105||OP989						mpnng28239||mpnng30096
E0804	281229	281478	E	250	42.084	47	0.188	0	0.188	0.036	0.028	0.044	0.044	0.028	0.34	13	4	0	0	1	0	0	1	0	2	0	0	0	0	0	9	0	0	0	0			MPN231			ncMPN283		OP105||OP989						mpnng01600||mpnng01603||mpnng01604||mpnng23144||mpnng23145||mpnng23149||mpnng28238||mpnng28239||mpnng30096
N0804	281479	281556	N	78	561.731	46	0.59	0	0.59	0.218	0.205	0.09	0.051	0.013	0.968	8	4	0	0	1	0	0	1	0	2	0	0	0	0	0	4	0	0	0	0			MPN231			ncMPN283		OP105||OP989						mpnng01604||mpnng23144||mpnng28238||mpnng30096
E0805	281557	281598	E	42	68.5	10	0.238	0	0.238	0	0.048	0.095	0.071	0	0.452	8	4	0	0	1	0	0	1	0	2	0	0	0	0	0	4	0	0	0	0			MPN231			ncMPN283		OP105||OP989						mpnng01604||mpnng01605||mpnng28238||mpnng30096
N0805	281599	281619	N	21	152.095	11	0.524	0	0.524	0.095	0.048	0.095	0.048	0	0.643	8	4	0	0	1	0	0	1	0	2	0	0	0	0	0	4	0	0	0	0			MPN231			ncMPN283		OP105||OP989						mpnng01605||mpnng23141||mpnng28238||mpnng30096
E0806	281620	281620	E	1	84	1	1	0	1	0	0	0	0	0	0.5	8	5	0	0	1	0	0	1	0	2	0	0	0	0	1	3	0	0	0	0			MPN231			ncMPN283		OP105||OP989					RBS91	mpnng23141||mpnng28238||mpnng30096
N0806	281621	281652	N	32	331.281	14	0.438	0	0.438	0.219	0.156	0.062	0.125	0.156	1.094	10	5	0	0	2	0	0	1	0	2	0	0	0	0	2	3	0	0	0	0			MPN231||MPN232			ncMPN283		OP105||OP989					RBS91||RBS92	mpnng23141||mpnng28238||mpnng30096
E0807	281653	283033	E	1381	32.367	159	0.115	0	0.115	0.022	0.032	0.033	0.029	0.022	0.242	44	9	1	2	2	0	0	1	0	2	0	2	2	0	1	31	0	0	0	0	TSS00867	TTS159||TTS160	MPN231||MPN232			ncMPN283		OP105||OP989		POD282510_1||POD282536_1	TATA223||TATA920		RBS93	mpnng06405||mpnng06407||mpnng06408||mpnng06413||mpnng06416||mpnng06418||mpnng06419||mpnng06420||mpnng11453||mpnng18049||mpnng18050||mpnng18051||mpnng18052||mpnng18053||mpnng18054||mpnng18056||mpnng18057||mpnng18058||mpnng18059||mpnng23135||mpnng23137||mpnng23138||mpnng23139||mpnng23140||mpnng23141||mpnng28228||mpnng28230||mpnng28232||mpnng28234||mpnng28235||mpnng30096
N0807	283034	283098	N	65	3564.94	48	0.738	0	0.738	0.585	0.431	0.446	0.246	0.2	2.746	11	6	0	0	2	1	0	1	0	2	0	0	0	0	1	4	0	0	0	0			MPN232||MPN233	IO143		ncMPN283		OP105||OP989					RBS93	mpnng06420||mpnng23133||mpnng28227||mpnng30096
E0808	283099	284380	E	1282	24.586	125	0.098	0	0.098	0.02	0.022	0.032	0.031	0.021	0.222	37	4	0	0	1	0	0	1	0	2	0	0	0	0	0	33	0	0	0	0			MPN233			ncMPN283		OP105||OP989						mpnng06420||mpnng06421||mpnng06422||mpnng06424||mpnng06425||mpnng06426||mpnng06427||mpnng06428||mpnng06429||mpnng06430||mpnng06431||mpnng11454||mpnng11455||mpnng11457||mpnng18040||mpnng18041||mpnng18042||mpnng18043||mpnng18047||mpnng18048||mpnng23126||mpnng23127||mpnng23130||mpnng23133||mpnng28216||mpnng28217||mpnng28218||mpnng28219||mpnng28221||mpnng28222||mpnng28223||mpnng28227||mpnng30096
N0808	284381	287392	N	3012	10166.9	2739	0.909	1.561	0.909	0.715	0.662	0.617	0.462	0.295	3.978	121	12	3	2	4	2	0	2	0	4	0	12	7	0	2	81	0	0	1	1	TSS00182||TSS00183||TSS00184	TTS161||TTS162	MPN233||MPN234||MPN235||MPN236	IO144||IO145		ncMPN031||ncMPN283		OP105||OP106||OP107||OP989		POD284468_1||POD284479_1||POD284555_1||POD284597_1||POD284597_2||POD285305_1||POD287274_1||POD287308_1||POD287310_1||POD287316_1||POD287328_1||POD287334_1	TATA224||TATA225||TATA226||TATA227||TATA228||TATA921||TATA922		RBS94||RBS95	mpnng01609||mpnng01612||mpnng01613||mpnng01615||mpnng01617||mpnng06431||mpnng06435||mpnng06436||mpnng11459||mpnng11460||mpnng11461||mpnng11462||mpnng11463||mpnng11464||mpnng11465||mpnng11466||mpnng11469||mpnng11470||mpnng11472||mpnng11473||mpnng11474||mpnng11475||mpnng11476||mpnng11477||mpnng11479||mpnng11483||mpnng11484||mpnng11485||mpnng11486||mpnng11487||mpnng18026||mpnng18028||mpnng18029||mpn…
E0809	287393	288397	E	1005	11.948	109	0.108	0	0.108	0.019	0.023	0.029	0.044	0.029	0.256	31	7	0	1	1	0	0	1	0	2	0	1	0	0	0	24	0	0	1	0		TTS163	MPN236			ncMPN283		OP107||OP989		POD288300_1				mpnng06439||mpnng06440||mpnng06442||mpnng06443||mpnng06449||mpnng06451||mpnng06452||mpnng06454||mpnng06455||mpnng11488||mpnng11489||mpnng18021||mpnng18022||mpnng23088||mpnng23090||mpnng23091||mpnng23092||mpnng23093||mpnng23094||mpnng23097||mpnng28172||mpnng28174||mpnng28175||mpnng30096
N0809	288398	288404	N	7	47	3	0.429	0	0.429	0.143	0	0	0	0	0.357	7	4	0	0	1	0	0	1	0	2	0	0	0	0	0	3	0	0	0	0			MPN236			ncMPN283		OP107||OP989						mpnng06455||mpnng11489||mpnng30096
E0810	288405	288768	E	364	19.066	49	0.135	0	0.135	0.027	0.03	0.044	0.022	0.025	0.26	12	4	0	0	1	0	0	1	0	2	0	0	0	0	0	8	0	0	0	0			MPN236			ncMPN283		OP107||OP989						mpnng06457||mpnng11489||mpnng18017||mpnng18018||mpnng18019||mpnng18020||mpnng28169||mpnng30096
N0810	288769	288783	N	15	231.067	7	0.467	0	0.467	0.2	0.133	0.067	0.133	0	0.933	7	4	0	0	1	0	0	1	0	2	0	0	0	0	0	3	0	0	0	0			MPN236			ncMPN283		OP107||OP989						mpnng06458||mpnng18017||mpnng30096
E0811	288784	288786	E	3	206	1	0.333	0	0.333	0	0	0	0	0	0.167	7	4	0	0	1	0	0	1	0	2	0	0	0	0	0	3	0	0	0	0			MPN236			ncMPN283		OP107||OP989						mpnng06458||mpnng18017||mpnng30096
N0811	288787	288788	N	2	212	1	0.5	0	0.5	0	0	0.5	0	0	1	7	4	0	0	1	0	0	1	0	2	0	0	0	0	0	3	0	0	0	0			MPN236			ncMPN283		OP107||OP989						mpnng06458||mpnng18017||mpnng30096
E0812	288789	290195	E	1407	18.577	149	0.106	0	0.106	0.018	0.023	0.034	0.029	0.023	0.227	46	5	0	0	2	1	0	1	0	2	0	0	0	0	0	40	0	0	0	0			MPN236||MPN237	IO146		ncMPN283		OP107||OP989						mpnng01624||mpnng01625||mpnng01627||mpnng01628||mpnng01629||mpnng01630||mpnng01631||mpnng01632||mpnng01635||mpnng01636||mpnng01638||mpnng01639||mpnng01640||mpnng06458||mpnng06459||mpnng06460||mpnng06462||mpnng06463||mpnng06464||mpnng18006||mpnng18012||mpnng18013||mpnng18014||mpnng18015||mpnng18016||mpnng18017||mpnng23076||mpnng23078||mpnng23079||mpnng23080||mpnng23083||mpnng23084||mpnng23085||mpn…
N0812	290196	290250	N	55	4296.24	44	0.8	0	0.8	0.582	0.436	0.491	0.255	0.109	2.773	10	5	0	0	2	0	0	1	0	2	0	0	0	0	1	4	0	0	0	0			MPN237||MPN238			ncMPN283		OP107||OP989					RBS96	mpnng06464||mpnng18006||mpnng23074||mpnng30096
E0813	290251	292280	E	2030	33.713	216	0.106	0	0.106	0.018	0.027	0.029	0.026	0.025	0.218	60	8	2	0	2	0	0	1	0	3	0	4	2	0	0	45	0	0	0	1	TSS00185||TSS00764		MPN238||MPN239			ncMPN283		OP107||OP108||OP989		POD291613_1||POD291619_1||POD291620_1||POD291681_1	TATA229||TATA230			mpnng01642||mpnng06464||mpnng06465||mpnng06466||mpnng06467||mpnng06468||mpnng06470||mpnng06471||mpnng06472||mpnng06474||mpnng06477||mpnng11491||mpnng11492||mpnng11493||mpnng11494||mpnng11495||mpnng11496||mpnng17981||mpnng17983||mpnng17984||mpnng17985||mpnng17991||mpnng17992||mpnng17994||mpnng17998||mpnng18000||mpnng18001||mpnng18002||mpnng18003||mpnng18004||mpnng18005||mpnng18006||mpnng23067||mpn…
N0813	292281	292351	N	71	2196.25	47	0.662	0	0.662	0.493	0.394	0.296	0.239	0.169	2.31	9	5	0	0	2	0	0	1	0	2	0	0	1	0	0	3	0	0	0	0			MPN239||MPN240			ncMPN283		OP108||OP989			TATA231			mpnng17981||mpnng28150||mpnng30096
E0814	292352	293212	E	861	27.185	78	0.091	0	0.091	0.016	0.024	0.03	0.031	0.021	0.215	35	8	1	1	1	0	0	1	0	2	0	3	0	0	1	25	0	0	0	0	TSS00765	TTS164	MPN240			ncMPN283		OP108||OP989		POD292398_1||POD292840_1||POD292878_1			RBS97	mpnng01647||mpnng01650||mpnng01651||mpnng01652||mpnng01653||mpnng01654||mpnng01656||mpnng06482||mpnng06483||mpnng17977||mpnng17979||mpnng17980||mpnng23060||mpnng23061||mpnng23065||mpnng23066||mpnng28143||mpnng28144||mpnng28145||mpnng28146||mpnng28147||mpnng28148||mpnng28149||mpnng28150||mpnng30096
N0814	293213	294122	N	910	2985.01	754	0.829	0	0.829	0.497	0.421	0.365	0.2	0.084	2.363	46	10	2	1	3	0	0	2	0	3	0	6	1	0	1	26	0	0	0	1	TSS00186||TSS00898	TTS165	MPN240||MPN241||MPN242			ncMPN283||ncMPN447		OP108||OP109||OP989		POD293382_1||POD293560_1||POD294026_1||POD294132_1||POD294148_1||POD294150_1	TATA232		RBS97	mpnng01656||mpnng06485||mpnng06486||mpnng06487||mpnng06489||mpnng06491||mpnng06492||mpnng11498||mpnng11500||mpnng17966||mpnng17968||mpnng17969||mpnng17972||mpnng17973||mpnng17974||mpnng17977||mpnng23054||mpnng23055||mpnng23057||mpnng23058||mpnng23059||mpnng28137||mpnng28139||mpnng28140||mpnng28141||mpnng30096
E0815	294123	294308	E	186	117.065	18	0.097	0	0.097	0.022	0	0.016	0.038	0.011	0.18	17	6	0	0	1	0	0	1	0	2	0	6	1	0	0	6	0	0	0	0			MPN242			ncMPN283		OP109||OP989		POD294148_1||POD294150_1||POD294172_1||POD294173_1||POD294217_1||POD294220_1	TATA923			mpnng01659||mpnng06493||mpnng17966||mpnng23053||mpnng28137||mpnng30096
N0815	294309	294407	N	99	4223.85	71	0.717	0	0.717	0.404	0.364	0.333	0.232	0.081	2.172	13	7	1	0	2	1	0	1	0	2	0	0	1	0	0	5	0	0	0	0	TSS00187		MPN242||MPN243	IO151		ncMPN283		OP109||OP989			TATA233			mpnng06493||mpnng06494||mpnng17965||mpnng23051||mpnng30096
E0816	294408	294414	E	7	63.857	1	0.143	0	0.143	0	0	0	0	0.143	0.214	9	4	0	0	1	0	0	1	0	2	0	0	0	0	0	5	0	0	0	0			MPN243			ncMPN283		OP109||OP989						mpnng06494||mpnng17965||mpnng23051||mpnng28136||mpnng30096
N0816	294415	294419	N	5	46.2	1	0.2	0	0.2	0	0	0	0	0	0.1	9	4	0	0	1	0	0	1	0	2	0	0	0	0	0	5	0	0	0	0			MPN243			ncMPN283		OP109||OP989						mpnng06494||mpnng17965||mpnng23051||mpnng28136||mpnng30096
E0817	294420	294457	E	38	66.474	13	0.342	0	0.342	0.026	0.026	0	0	0	0.224	10	4	0	0	1	0	0	1	0	2	0	0	0	0	0	6	0	0	0	0			MPN243			ncMPN283		OP109||OP989						mpnng06494||mpnng06495||mpnng17965||mpnng23051||mpnng28136||mpnng30096
N0817	294458	294473	N	16	105	7	0.438	0	0.438	0.062	0	0.062	0	0	0.375	9	4	0	0	1	0	0	1	0	2	0	0	0	0	0	5	0	0	0	0			MPN243			ncMPN283		OP109||OP989						mpnng06495||mpnng17965||mpnng23051||mpnng28136||mpnng30096
E0818	294474	294477	E	4	71.5	2	0.5	0	0.5	0	0	0	0	0	0.25	9	4	0	0	1	0	0	1	0	2	0	0	0	0	0	5	0	0	0	0			MPN243			ncMPN283		OP109||OP989						mpnng06495||mpnng17965||mpnng23051||mpnng28136||mpnng30096
N0818	294478	294485	N	8	94.5	2	0.25	0	0.25	0	0.125	0	0	0	0.25	8	4	0	0	1	0	0	1	0	2	0	0	0	0	0	4	0	0	0	0			MPN243			ncMPN283		OP109||OP989						mpnng06495||mpnng23051||mpnng28136||mpnng30096
E0819	294486	294489	E	4	99	0	0	0	0	0	0	0	0	0	0	8	4	0	0	1	0	0	1	0	2	0	0	0	0	0	4	0	0	0	0			MPN243			ncMPN283		OP109||OP989						mpnng06495||mpnng23051||mpnng28136||mpnng30096
N0819	294490	294490	N	1	84	1	1	0	1	0	0	0	0	0	0.5	8	4	0	0	1	0	0	1	0	2	0	0	0	0	0	4	0	0	0	0			MPN243			ncMPN283		OP109||OP989						mpnng06495||mpnng23051||mpnng28136||mpnng30096
E0820	294491	294500	E	10	110.2	4	0.4	0	0.4	0	0.1	0	0.1	0	0.5	7	4	0	0	1	0	0	1	0	2	0	0	0	0	0	3	0	0	0	0			MPN243			ncMPN283		OP109||OP989						mpnng06495||mpnng23051||mpnng30096
N0820	294501	294517	N	17	299.647	7	0.412	0	0.412	0.059	0	0	0	0.059	0.324	8	4	0	0	1	0	0	1	0	2	0	0	0	0	0	4	0	0	0	0			MPN243			ncMPN283		OP109||OP989						mpnng06495||mpnng11502||mpnng23051||mpnng30096
E0821	294518	294534	E	17	272.059	4	0.235	0	0.235	0.176	0.059	0.059	0	0	0.441	7	4	0	0	1	0	0	1	0	2	0	0	0	0	0	3	0	0	0	0			MPN243			ncMPN283		OP109||OP989						mpnng11502||mpnng23051||mpnng30096
N0821	294535	294538	N	4	122.25	2	0.5	0	0.5	0	0	0.25	0	0	0.625	6	4	0	0	1	0	0	1	0	2	0	0	0	0	0	2	0	0	0	0			MPN243			ncMPN283		OP109||OP989						mpnng11502||mpnng30096
E0822	294539	294549	E	11	78.818	8	0.727	0	0.727	0	0.091	0	0	0	0.455	6	4	0	0	1	0	0	1	0	2	0	0	0	0	0	2	0	0	0	0			MPN243			ncMPN283		OP109||OP989						mpnng11502||mpnng30096
N0822	294550	294552	N	3	74.667	0	0	0	0	0	0	0	0	0	0	6	4	0	0	1	0	0	1	0	2	0	0	0	0	0	2	0	0	0	0			MPN243			ncMPN283		OP109||OP989						mpnng11502||mpnng30096
E0823	294553	294557	E	5	85.4	0	0	0	0	0	0	0	0.2	0	0.4	7	4	0	0	1	0	0	1	0	2	0	0	0	0	0	3	0	0	0	0			MPN243			ncMPN283		OP109||OP989						mpnng11502||mpnng28134||mpnng30096
N0823	294558	294559	N	2	95	0	0	0	0	0	0	0	0	0	0	7	4	0	0	1	0	0	1	0	2	0	0	0	0	0	3	0	0	0	0			MPN243			ncMPN283		OP109||OP989						mpnng23050||mpnng28134||mpnng30096
E0824	294560	294569	E	10	91.7	3	0.3	0	0.3	0.3	0	0.1	0.1	0	0.8	7	4	0	0	1	0	0	1	0	2	0	0	0	0	0	3	0	0	0	0			MPN243			ncMPN283		OP109||OP989						mpnng23050||mpnng28134||mpnng30096
N0824	294570	294610	N	41	178.122	20	0.488	0	0.488	0.073	0.024	0	0.024	0.024	0.415	7	4	0	0	1	0	0	1	0	2	0	0	0	0	0	3	0	0	0	0			MPN243			ncMPN283		OP109||OP989						mpnng23050||mpnng28134||mpnng30096
E0825	294611	294663	E	53	111.623	15	0.283	0	0.283	0.019	0.038	0.019	0.019	0.019	0.283	9	4	0	0	1	0	0	1	0	2	0	0	0	0	0	5	0	0	0	0			MPN243			ncMPN283		OP109||OP989						mpnng06499||mpnng17962||mpnng23050||mpnng28134||mpnng30096
N0825	294664	294664	N	1	110	0	0	0	0	0	0	0	0	0	0	8	4	0	0	1	0	0	1	0	2	0	0	0	0	0	4	0	0	0	0			MPN243			ncMPN283		OP109||OP989						mpnng06499||mpnng17962||mpnng28134||mpnng30096
E0826	294665	294665	E	1	110	0	0	0	0	0	0	0	0	0	0	8	4	0	0	1	0	0	1	0	2	0	0	0	0	0	4	0	0	0	0			MPN243			ncMPN283		OP109||OP989						mpnng06499||mpnng17962||mpnng28134||mpnng30096
N0826	294666	294678	N	13	110.385	8	0.615	0	0.615	0.154	0	0.077	0	0.077	0.654	9	4	0	0	1	0	0	1	0	2	0	0	0	0	0	5	0	0	0	0			MPN243			ncMPN283		OP109||OP989						mpnng06499||mpnng17962||mpnng23049||mpnng28134||mpnng30096
E0827	294679	294679	E	1	104	0	0	0	0	0	0	0	0	0	0	8	4	0	0	1	0	0	1	0	2	0	0	0	0	0	4	0	0	0	0			MPN243			ncMPN283		OP109||OP989						mpnng06499||mpnng23049||mpnng28134||mpnng30096
N0827	294680	294686	N	7	98.857	3	0.429	0	0.429	0	0	0	0	0	0.214	8	4	0	0	1	0	0	1	0	2	0	0	0	0	0	4	0	0	0	0			MPN243			ncMPN283		OP109||OP989						mpnng06499||mpnng23049||mpnng28134||mpnng30096
E0828	294687	294721	E	35	52.743	9	0.257	0	0.257	0	0.029	0.029	0	0	0.2	10	4	0	0	1	0	0	1	0	2	0	0	0	0	0	6	0	0	0	0			MPN243			ncMPN283		OP109||OP989						mpnng06499||mpnng06501||mpnng17961||mpnng23049||mpnng28134||mpnng30096
N0828	294722	294735	N	14	58.143	7	0.5	0	0.5	0	0	0	0	0	0.25	9	4	0	0	1	0	0	1	0	2	0	0	0	0	0	5	0	0	0	0			MPN243			ncMPN283		OP109||OP989						mpnng06501||mpnng17961||mpnng23049||mpnng28134||mpnng30096
E0829	294736	294815	E	80	52.212	22	0.275	0	0.275	0	0.025	0.038	0.038	0.038	0.331	10	4	0	0	1	0	0	1	0	2	0	0	0	0	0	6	0	0	0	0			MPN243			ncMPN283		OP109||OP989						mpnng06501||mpnng06502||mpnng17961||mpnng23049||mpnng28134||mpnng30096
N0829	294816	294845	N	30	144.9	13	0.433	0	0.433	0.067	0.033	0.033	0.033	0.033	0.467	8	4	0	0	1	0	0	1	0	2	0	0	0	0	0	4	0	0	0	0			MPN243			ncMPN283		OP109||OP989						mpnng06502||mpnng17961||mpnng23049||mpnng30096
E0830	294846	294849	E	4	123.5	2	0.5	0	0.5	0	0	0	0	0	0.25	8	4	0	0	1	0	0	1	0	2	0	0	0	0	0	4	0	0	0	0			MPN243			ncMPN283		OP109||OP989						mpnng06502||mpnng17961||mpnng23049||mpnng30096
N0830	294850	294851	N	2	85.5	0	0	0	0	0	0	0	0	0	0	8	4	0	0	1	0	0	1	0	2	0	0	0	0	0	4	0	0	0	0			MPN243			ncMPN283		OP109||OP989						mpnng06502||mpnng17961||mpnng23049||mpnng30096
E0831	294852	294855	E	4	76.25	1	0.25	0	0.25	0	0	0	0	0	0.125	8	4	0	0	1	0	0	1	0	2	0	0	0	0	0	4	0	0	0	0			MPN243			ncMPN283		OP109||OP989						mpnng06502||mpnng17961||mpnng23049||mpnng30096
N0831	294856	294857	N	2	65	1	0.5	0	0.5	0	0	0	0	0	0.25	8	4	0	0	1	0	0	1	0	2	0	0	0	0	0	4	0	0	0	0			MPN243			ncMPN283		OP109||OP989						mpnng06502||mpnng17961||mpnng23049||mpnng30096
E0832	294858	294862	E	5	68.6	3	0.6	0	0.6	0	0	0	0	0	0.3	8	4	0	0	1	0	0	1	0	2	0	0	0	0	0	4	0	0	0	0			MPN243			ncMPN283		OP109||OP989						mpnng06502||mpnng17961||mpnng23049||mpnng30096
N0832	294863	294876	N	14	67.429	5	0.357	0	0.357	0.071	0	0.071	0	0	0.357	9	4	0	0	1	0	0	1	0	2	0	0	0	0	0	5	0	0	0	0			MPN243			ncMPN283		OP109||OP989						mpnng06502||mpnng17961||mpnng23048||mpnng23049||mpnng30096
E0833	294877	294959	E	83	33.253	24	0.289	0	0.289	0.012	0.06	0.06	0.048	0.012	0.416	9	4	0	0	1	0	0	1	0	2	0	0	0	0	0	5	0	0	0	0			MPN243			ncMPN283		OP109||OP989						mpnng06502||mpnng17961||mpnng23048||mpnng28133||mpnng30096
N0833	294960	294960	N	1	52	0	0	0	0	0	0	0	0	0	0	9	4	0	0	1	0	0	1	0	2	0	0	0	0	0	5	0	0	0	0			MPN243			ncMPN283		OP109||OP989						mpnng06502||mpnng17961||mpnng23048||mpnng28133||mpnng30096
E0834	294961	294963	E	3	61.667	1	0.333	0	0.333	0	0	0	0	0	0.167	9	4	0	0	1	0	0	1	0	2	0	0	0	0	0	5	0	0	0	0			MPN243			ncMPN283		OP109||OP989						mpnng06502||mpnng17961||mpnng23048||mpnng28133||mpnng30096
N0834	294964	294996	N	33	78.303	16	0.485	0	0.485	0.091	0.061	0.061	0	0	0.485	9	4	0	0	1	0	0	1	0	2	0	0	0	0	0	5	0	0	0	0			MPN243			ncMPN283		OP109||OP989						mpnng06502||mpnng17961||mpnng23048||mpnng28133||mpnng30096
E0835	294997	294999	E	3	71.333	1	0.333	0	0.333	0	0	0	0	0	0.167	7	4	0	0	1	0	0	1	0	2	0	0	0	0	0	3	0	0	0	0			MPN243			ncMPN283		OP109||OP989						mpnng06502||mpnng23048||mpnng30096
N0835	295000	295001	N	2	68	1	0.5	0	0.5	0	0	0.5	0	0	1	7	4	0	0	1	0	0	1	0	2	0	0	0	0	0	3	0	0	0	0			MPN243			ncMPN283		OP109||OP989						mpnng06502||mpnng23048||mpnng30096
E0836	295002	295006	E	5	47.6	2	0.4	0	0.4	0	0	0	0	0	0.2	7	4	0	0	1	0	0	1	0	2	0	0	0	0	0	3	0	0	0	0			MPN243			ncMPN283		OP109||OP989						mpnng06502||mpnng23048||mpnng30096
N0836	295007	295011	N	5	54	1	0.2	0	0.2	0.2	0	0	0	0	0.3	7	4	0	0	1	0	0	1	0	2	0	0	0	0	0	3	0	0	0	0			MPN243			ncMPN283		OP109||OP989						mpnng06502||mpnng23048||mpnng30096
E0837	295012	295012	E	1	50	1	1	0	1	0	0	0	0	0	0.5	7	4	0	0	1	0	0	1	0	2	0	0	0	0	0	3	0	0	0	0			MPN243			ncMPN283		OP109||OP989						mpnng06502||mpnng23048||mpnng30096
N0837	295013	295029	N	17	59.294	8	0.471	0	0.471	0	0.059	0	0.059	0	0.412	7	4	0	0	1	0	0	1	0	2	0	0	0	0	0	3	0	0	0	0			MPN243			ncMPN283		OP109||OP989						mpnng06502||mpnng23048||mpnng30096
E0838	295030	295031	E	2	56	1	0.5	0	0.5	0	0	0	0.5	0	1.25	6	4	0	0	1	0	0	1	0	2	0	0	0	0	0	2	0	0	0	0			MPN243			ncMPN283		OP109||OP989						mpnng23048||mpnng30096
N0838	295032	295035	N	4	54.25	1	0.25	0	0.25	0	0	0	0	0	0.125	6	4	0	0	1	0	0	1	0	2	0	0	0	0	0	2	0	0	0	0			MPN243			ncMPN283		OP109||OP989						mpnng23048||mpnng30096
E0839	295036	295067	E	32	49.562	7	0.219	0	0.219	0.062	0.062	0	0.031	0	0.297	7	4	0	0	1	0	0	1	0	2	0	0	0	0	0	3	0	0	0	0			MPN243			ncMPN283		OP109||OP989						mpnng06503||mpnng17960||mpnng30096
N0839	295068	295097	N	30	100.133	12	0.4	0	0.4	0.033	0.033	0	0	0	0.267	7	4	0	0	1	0	0	1	0	2	0	0	0	0	0	3	0	0	0	0			MPN243			ncMPN283		OP109||OP989						mpnng06503||mpnng17960||mpnng30096
E0840	295098	295253	E	156	46.359	34	0.218	0	0.218	0.013	0.019	0.038	0.045	0.006	0.295	11	5	0	1	1	0	0	1	0	2	0	0	0	0	0	6	0	0	0	0		TTS166	MPN243			ncMPN283		OP109||OP989						mpnng06503||mpnng06504||mpnng17959||mpnng23046||mpnng23047||mpnng30096
N0840	295254	295254	N	1	37	0	0	0	0	0	0	0	0	0	0	7	4	0	0	1	0	0	1	0	2	0	0	0	0	0	3	0	0	0	0			MPN243			ncMPN283		OP109||OP989						mpnng06504||mpnng17959||mpnng30096
E0841	295255	295260	E	6	36.333	3	0.5	0	0.5	0	0	0	0	0	0.25	7	4	0	0	1	0	0	1	0	2	0	0	0	0	0	3	0	0	0	0			MPN243			ncMPN283		OP109||OP989						mpnng06504||mpnng17959||mpnng30096
N0841	295261	295261	N	1	34	0	0	0	0	0	0	0	0	0	0	7	4	0	0	1	0	0	1	0	2	0	0	0	0	0	3	0	0	0	0			MPN243			ncMPN283		OP109||OP989						mpnng06504||mpnng17959||mpnng30096
E0842	295262	295271	E	10	31.2	5	0.5	0	0.5	0	0	0	0.1	0	0.45	8	4	0	0	1	0	0	1	0	2	0	0	0	0	0	4	0	0	0	0			MPN243			ncMPN283		OP109||OP989						mpnng06504||mpnng17959||mpnng23045||mpnng30096
N0842	295272	295273	N	2	32	1	0.5	0	0.5	0	0	0	0	0	0.25	8	4	0	0	1	0	0	1	0	2	0	0	0	0	0	4	0	0	0	0			MPN243			ncMPN283		OP109||OP989						mpnng06504||mpnng17959||mpnng23045||mpnng30096
E0843	295274	295309	E	36	24.861	8	0.222	0	0.222	0	0.028	0	0	0	0.139	8	4	0	0	1	0	0	1	0	2	0	0	0	0	0	4	0	0	0	0			MPN243			ncMPN283		OP109||OP989						mpnng06504||mpnng17959||mpnng23045||mpnng30096
N0843	295310	295310	N	1	60	1	1	0	1	0	0	0	0	0	0.5	7	4	0	0	1	0	0	1	0	2	0	0	0	0	0	3	0	0	0	0			MPN243			ncMPN283		OP109||OP989						mpnng06504||mpnng17959||mpnng30096
E0844	295311	295315	E	5	67.2	3	0.6	0	0.6	0	0	0	0	0	0.3	7	4	0	0	1	0	0	1	0	2	0	0	0	0	0	3	0	0	0	0			MPN243			ncMPN283		OP109||OP989						mpnng06504||mpnng17959||mpnng30096
N0844	295316	295322	N	7	80.571	4	0.571	0	0.571	0	0	0	0	0	0.286	6	4	0	0	1	0	0	1	0	2	0	0	0	0	0	2	0	0	0	0			MPN243			ncMPN283		OP109||OP989						mpnng06504||mpnng30096
E0845	295323	295351	E	29	49	8	0.276	0	0.276	0	0.069	0.034	0.034	0.034	0.362	7	4	0	0	1	0	0	1	0	2	0	0	0	0	0	3	0	0	0	0			MPN243			ncMPN283		OP109||OP989						mpnng06504||mpnng23044||mpnng30096
N0845	295352	295366	N	15	38.533	7	0.467	0	0.467	0	0	0	0	0	0.233	7	4	0	0	1	0	0	1	0	2	0	0	0	0	0	3	0	0	0	0			MPN243			ncMPN283		OP109||OP989						mpnng06504||mpnng23044||mpnng30096
E0846	295367	295368	E	2	51	0	0	0	0	0	0	0	0	0	0	7	4	0	0	1	0	0	1	0	2	0	0	0	0	0	3	0	0	0	0			MPN243			ncMPN283		OP109||OP989						mpnng06504||mpnng23044||mpnng30096
N0846	295369	295418	N	50	120.1	21	0.42	0	0.42	0.04	0.02	0.04	0.06	0	0.45	8	3	0	0	1	0	0	0	0	1	0	0	0	0	0	6	0	0	0	0			MPN243					OP109						mpnng06504||mpnng06505||mpnng11504||mpnng17958||mpnng23044||mpnng30096
E0847	295419	295424	E	6	33.333	3	0.5	0	0.5	0	0	0	0	0	0.25	7	3	0	0	1	0	0	0	0	1	0	0	0	0	0	5	0	0	0	0			MPN243					OP109						mpnng06505||mpnng11504||mpnng17958||mpnng23044||mpnng30096
N0847	295425	295428	N	4	37.5	2	0.5	0	0.5	0	0	0	0	0	0.25	7	3	0	0	1	0	0	0	0	1	0	0	0	0	0	5	0	0	0	0			MPN243					OP109						mpnng06505||mpnng11504||mpnng17958||mpnng23044||mpnng30096
E0848	295429	295430	E	2	49	1	0.5	0	0.5	0	0	0	0	0	0.25	7	3	0	0	1	0	0	0	0	1	0	0	0	0	0	5	0	0	0	0			MPN243					OP109						mpnng06505||mpnng11504||mpnng17958||mpnng23044||mpnng30096
N0848	295431	295431	N	1	46	0	0	0	0	0	0	0	0	0	0	7	3	0	0	1	0	0	0	0	1	0	0	0	0	0	5	0	0	0	0			MPN243					OP109						mpnng06505||mpnng11504||mpnng17958||mpnng23044||mpnng30096
E0849	295432	295435	E	4	51.25	1	0.25	0	0.25	0	0.25	0	0	0	0.375	7	3	0	0	1	0	0	0	0	1	0	0	0	0	0	5	0	0	0	0			MPN243					OP109						mpnng06505||mpnng11504||mpnng17958||mpnng23044||mpnng30096
N0849	295436	295436	N	1	46	0	0	0	0	0	0	0	0	0	0	7	3	0	0	1	0	0	0	0	1	0	0	0	0	0	5	0	0	0	0			MPN243					OP109						mpnng06505||mpnng11504||mpnng17958||mpnng23044||mpnng30096
E0850	295437	295457	E	21	63.524	7	0.333	0	0.333	0.048	0	0.048	0.095	0.048	0.524	8	3	0	0	1	0	0	0	0	1	0	0	0	0	0	6	0	0	0	0			MPN243					OP109						mpnng06505||mpnng11504||mpnng17957||mpnng17958||mpnng23044||mpnng30096
N0850	295458	295459	N	2	80.5	0	0	0	0	0	0	0	0	0	0	6	3	0	0	1	0	0	0	0	1	0	0	0	0	0	4	0	0	0	0			MPN243					OP109						mpnng11504||mpnng17957||mpnng23044||mpnng30096
E0851	295460	295462	E	3	90	2	0.667	0	0.667	0	0.333	0.333	0	0	1.167	6	3	0	0	1	0	0	0	0	1	0	0	0	0	0	4	0	0	0	0			MPN243					OP109						mpnng11504||mpnng17957||mpnng23044||mpnng30096
N0851	295463	295494	N	32	177.75	14	0.438	0	0.438	0.062	0.062	0.062	0.062	0.031	0.594	7	3	0	0	1	0	0	0	0	1	0	0	0	0	0	5	0	0	0	0			MPN243					OP109						mpnng06506||mpnng11504||mpnng17957||mpnng23044||mpnng30096
E0852	295495	295512	E	18	172.278	5	0.278	0	0.278	0.056	0.056	0	0.056	0	0.361	5	3	0	0	1	0	0	0	0	1	0	0	0	0	0	3	0	0	0	0			MPN243					OP109						mpnng06506||mpnng23043||mpnng30096
N0852	295513	295516	N	4	78.25	1	0.25	0	0.25	0	0	0	0	0	0.125	5	3	0	0	1	0	0	0	0	1	0	0	0	0	0	3	0	0	0	0			MPN243					OP109						mpnng06506||mpnng23043||mpnng30096
E0853	295517	295517	E	1	103	0	0	0	0	0	0	0	0	0	0	6	3	0	0	1	0	0	0	0	1	0	0	0	0	0	4	0	0	0	0			MPN243					OP109						mpnng06506||mpnng23043||mpnng28131||mpnng30096
N0853	295518	295520	N	3	95.333	2	0.667	0	0.667	0	0	0	0	0	0.333	6	3	0	0	1	0	0	0	0	1	0	0	0	0	0	4	0	0	0	0			MPN243					OP109						mpnng06506||mpnng23043||mpnng28131||mpnng30096
E0854	295521	295615	E	95	57.211	29	0.305	0	0.305	0.032	0.011	0.011	0.032	0.011	0.284	7	3	0	0	1	0	0	0	0	1	0	0	0	0	0	5	0	0	0	0			MPN243					OP109						mpnng06506||mpnng06508||mpnng23043||mpnng28131||mpnng30096
N0854	295616	295617	N	2	56.5	0	0	0	0	0	0	0	0	0	0	5	3	0	0	1	0	0	0	0	1	0	0	0	0	0	3	0	0	0	0			MPN243					OP109						mpnng06508||mpnng23043||mpnng30096
E0855	295618	295778	E	161	57.224	44	0.273	0	0.273	0.05	0.031	0.006	0.019	0.012	0.276	11	3	0	0	1	0	0	0	0	1	0	0	0	0	0	9	0	0	0	0			MPN243					OP109						mpnng06508||mpnng06509||mpnng06510||mpnng17955||mpnng17956||mpnng23042||mpnng23043||mpnng28130||mpnng30096
N0855	295779	295783	N	5	50	3	0.6	0	0.6	0	0	0	0.2	0	0.7	8	3	0	0	1	0	0	0	0	1	0	0	0	0	0	6	0	0	0	0			MPN243					OP109						mpnng06510||mpnng17955||mpnng23042||mpnng28129||mpnng28130||mpnng30096
E0856	295784	295829	E	46	39.478	10	0.217	0	0.217	0.022	0.043	0.13	0.022	0.043	0.457	8	3	0	0	1	0	0	0	0	1	0	0	0	0	0	6	0	0	0	0			MPN243					OP109						mpnng06510||mpnng17955||mpnng23041||mpnng23042||mpnng28129||mpnng30096
N0856	295830	295840	N	11	80.909	6	0.545	0	0.545	0.182	0	0	0	0.091	0.545	6	3	0	0	1	0	0	0	0	1	0	0	0	0	0	4	0	0	0	0			MPN243					OP109						mpnng06510||mpnng17953||mpnng23041||mpnng30096
E0857	295841	295867	E	27	61.704	7	0.259	0	0.259	0	0	0	0.074	0.037	0.315	6	3	0	0	1	0	0	0	0	1	0	0	0	0	0	4	0	0	0	0			MPN243					OP109						mpnng06510||mpnng17953||mpnng23041||mpnng30096
N0857	295868	295896	N	29	105.931	16	0.552	0	0.552	0.103	0	0.034	0	0.103	0.534	6	3	0	0	1	0	0	0	0	1	0	0	0	0	0	4	0	0	0	0			MPN243					OP109						mpnng06510||mpnng17953||mpnng23041||mpnng30096
E0858	295897	295955	E	59	47.932	19	0.322	0	0.322	0	0.068	0.017	0.051	0.017	0.373	8	4	0	0	1	0	0	1	0	2	0	0	0	0	0	4	0	0	0	0			MPN243			ncMPN288		OP109||OP984						mpnng06510||mpnng17953||mpnng23041||mpnng30096
N0858	295956	295956	N	1	51	1	1	0	1	0	0	0	0	0	0.5	5	4	0	0	1	0	0	1	0	2	0	0	0	0	0	1	0	0	0	0			MPN243			ncMPN288		OP109||OP984						mpnng30096
E0859	295957	295961	E	5	55.4	0	0	0	0	0	0	0.2	0	0	0.3	5	4	0	0	1	0	0	1	0	2	0	0	0	0	0	1	0	0	0	0			MPN243			ncMPN288		OP109||OP984						mpnng30096
N0859	295962	295969	N	8	38.5	4	0.5	0	0.5	0	0	0	0	0	0.25	5	4	0	0	1	0	0	1	0	2	0	0	0	0	0	1	0	0	0	0			MPN243			ncMPN288		OP109||OP984						mpnng30096
E0860	295970	295970	E	1	43	0	0	0	0	0	0	0	0	0	0	5	4	0	0	1	0	0	1	0	2	0	0	0	0	0	1	0	0	0	0			MPN243			ncMPN288		OP109||OP984						mpnng30096
N0860	295971	295985	N	15	48.4	9	0.6	0	0.6	0	0	0	0.067	0	0.433	5	4	0	0	1	0	0	1	0	2	0	0	0	0	0	1	0	0	0	0			MPN243			ncMPN288		OP109||OP984						mpnng30096
E0861	295986	296192	E	207	34.957	53	0.256	0	0.256	0.039	0.048	0.043	0.014	0.019	0.329	12	5	1	0	1	0	0	1	0	2	0	0	0	0	0	7	0	0	0	0	TSS00766		MPN243			ncMPN288		OP109||OP984						mpnng06512||mpnng06514||mpnng11506||mpnng17952||mpnng23037||mpnng23039||mpnng30096
N0861	296193	296195	N	3	62.667	0	0	0	0	0	0	0	0	0	0	6	3	0	0	1	0	0	0	0	1	0	0	0	0	0	4	0	0	0	0			MPN243					OP109						mpnng06514||mpnng11506||mpnng23037||mpnng30096
E0862	296196	296197	E	2	88	0	0	0	0	0	0	0	0	0	0	6	3	0	0	1	0	0	0	0	1	0	0	0	0	0	4	0	0	0	0			MPN243					OP109						mpnng06514||mpnng11506||mpnng23037||mpnng30096
N0862	296198	296199	N	2	82	0	0	0	0	0	0	0	0	0	0	6	3	0	0	1	0	0	0	0	1	0	0	0	0	0	4	0	0	0	0			MPN243					OP109						mpnng06514||mpnng11506||mpnng23037||mpnng30096
E0863	296200	296203	E	4	93	2	0.5	0	0.5	0	0	0	0	0	0.25	6	3	0	0	1	0	0	0	0	1	0	0	0	0	0	4	0	0	0	0			MPN243					OP109						mpnng06514||mpnng11506||mpnng23037||mpnng30096
N0863	296204	296207	N	4	85.5	2	0.5	0	0.5	0	0	0	0	0	0.25	5	3	0	0	1	0	0	0	0	1	0	0	0	0	0	3	0	0	0	0			MPN243					OP109						mpnng06514||mpnng23037||mpnng30096
E0864	296208	296211	E	4	83	2	0.5	0	0.5	0	0	0	0	0	0.25	5	3	0	0	1	0	0	0	0	1	0	0	0	0	0	3	0	0	0	0			MPN243					OP109						mpnng06514||mpnng23037||mpnng30096
N0864	296212	296253	N	42	89.905	20	0.476	0	0.476	0.048	0	0.024	0.024	0.024	0.393	8	3	0	0	1	0	0	0	0	1	0	0	0	0	0	6	0	0	0	0			MPN243					OP109						mpnng06514||mpnng11507||mpnng17949||mpnng23036||mpnng23037||mpnng30096
E0865	296254	296254	E	1	86	1	1	0	1	0	0	0	0	0	0.5	7	3	0	0	1	0	0	0	0	1	0	0	0	0	0	5	0	0	0	0			MPN243					OP109						mpnng06514||mpnng11507||mpnng17949||mpnng23036||mpnng30096
N0865	296255	296277	N	23	68.783	9	0.391	0	0.391	0.174	0.043	0.087	0.087	0	0.717	6	3	0	0	1	0	0	0	0	1	0	0	0	0	0	4	0	0	0	0			MPN243					OP109						mpnng11507||mpnng17949||mpnng23036||mpnng30096
E0866	296278	296278	E	1	45	1	1	0	1	0	0	0	0	0	0.5	5	3	0	0	1	0	0	0	0	1	0	0	0	0	0	3	0	0	0	0			MPN243					OP109						mpnng17949||mpnng23036||mpnng30096
N0866	296279	296285	N	7	52.429	3	0.429	0	0.429	0	0.143	0	0	0.143	0.5	5	3	0	0	1	0	0	0	0	1	0	0	0	0	0	3	0	0	0	0			MPN243					OP109						mpnng17949||mpnng23036||mpnng30096
E0867	296286	296326	E	41	93.049	10	0.244	0	0.244	0.049	0.073	0.024	0.122	0	0.524	6	3	0	0	1	0	0	0	0	1	0	0	0	0	0	4	0	0	0	0			MPN243					OP109						mpnng06515||mpnng17949||mpnng23036||mpnng30096
N0867	296327	296336	N	10	223.8	4	0.4	0	0.4	0.1	0.2	0	0.1	0	0.7	5	3	0	0	1	0	0	0	0	1	0	0	0	0	0	3	0	0	0	0			MPN243					OP109						mpnng06515||mpnng23036||mpnng30096
E0868	296337	296337	E	1	211	1	1	0	1	1	0	0	0	0	1.5	5	3	0	0	1	0	0	0	0	1	0	0	0	0	0	3	0	0	0	0			MPN243					OP109						mpnng06515||mpnng23036||mpnng30096
N0868	296338	296340	N	3	182.667	2	0.667	0	0.667	0	0	0	0	0	0.333	5	3	0	0	1	0	0	0	0	1	0	0	0	0	0	3	0	0	0	0			MPN243					OP109						mpnng06515||mpnng23036||mpnng30096
E0869	296341	296393	E	53	70.755	12	0.226	0	0.226	0	0.075	0	0.075	0	0.34	5	3	0	0	1	0	0	0	0	1	0	0	0	0	0	3	0	0	0	0			MPN243					OP109						mpnng06515||mpnng23036||mpnng30096
N0869	296394	296394	N	1	73	1	1	0	1	0	0	0	0	0	0.5	5	3	0	0	1	0	0	0	0	1	0	0	0	0	0	3	0	0	0	0			MPN243					OP109						mpnng06515||mpnng23036||mpnng30096
E0870	296395	296397	E	3	73.667	1	0.333	0	0.333	0	0	0	0	0.333	0.5	5	3	0	0	1	0	0	0	0	1	0	0	0	0	0	3	0	0	0	0			MPN243					OP109						mpnng06515||mpnng23036||mpnng30096
N0870	296398	296405	N	8	58	5	0.625	0	0.625	0	0	0	0	0	0.312	5	3	0	0	1	0	0	0	0	1	0	0	0	0	0	3	0	0	0	0			MPN243					OP109						mpnng06515||mpnng23036||mpnng30096
E0871	296406	296409	E	4	50.5	1	0.25	0	0.25	0	0.25	0	0	0	0.375	5	3	0	0	1	0	0	0	0	1	0	0	0	0	0	3	0	0	0	0			MPN243					OP109						mpnng06515||mpnng23036||mpnng30096
N0871	296410	296411	N	2	47.5	1	0.5	0	0.5	0	0	0	0	0	0.25	5	3	0	0	1	0	0	0	0	1	0	0	0	0	0	3	0	0	0	0			MPN243					OP109						mpnng06515||mpnng23036||mpnng30096
E0872	296412	296414	E	3	53	2	0.667	0	0.667	0.333	0.333	0	0	0	1	5	3	0	0	1	0	0	0	0	1	0	0	0	0	0	3	0	0	0	0			MPN243					OP109						mpnng06515||mpnng23036||mpnng30096
N0872	296415	296423	N	9	41.444	1	0.111	0	0.111	0	0	0	0	0	0.056	5	3	0	0	1	0	0	0	0	1	0	0	0	0	0	3	0	0	0	0			MPN243					OP109						mpnng06515||mpnng23036||mpnng30096
E0873	296424	296425	E	2	25	0	0	0	0	0	0	0	0	0	0	5	3	0	0	1	0	0	0	0	1	0	0	0	0	0	3	0	0	0	0			MPN243					OP109						mpnng06515||mpnng23036||mpnng30096
N0873	296426	296427	N	2	24.5	2	1	0	1	0	0	0	0	0	0.5	5	3	0	0	1	0	0	0	0	1	0	0	0	0	0	3	0	0	0	0			MPN243					OP109						mpnng06515||mpnng23036||mpnng30096
E0874	296428	296428	E	1	25	1	1	0	1	0	0	0	0	0	0.5	5	3	0	0	1	0	0	0	0	1	0	0	0	0	0	3	0	0	0	0			MPN243					OP109						mpnng06515||mpnng23036||mpnng30096
N0874	296429	296446	N	18	33.889	9	0.5	0	0.5	0.056	0	0.056	0	0	0.389	5	3	0	0	1	0	0	0	0	1	0	0	0	0	0	3	0	0	0	0			MPN243					OP109						mpnng06515||mpnng23036||mpnng30096
E0875	296447	296514	E	68	136.368	18	0.265	0	0.265	0.059	0.044	0.044	0.059	0	0.419	7	3	0	0	1	0	0	0	0	1	0	0	0	0	0	5	0	0	0	0			MPN243					OP109						mpnng06515||mpnng06516||mpnng23036||mpnng28125||mpnng30096
N0875	296515	296570	N	56	1205.39	33	0.589	0	0.589	0.357	0.357	0.25	0.161	0.161	1.866	7	4	0	0	2	1	0	0	0	1	0	0	0	0	0	3	0	0	0	0			MPN243||MPN244	IO152				OP109						mpnng06516||mpnng28125||mpnng30096
E0876	296571	296575	E	5	228.8	1	0.2	0	0.2	0.2	0	0	0	0	0.3	4	3	0	0	1	0	0	0	0	1	0	0	0	0	0	2	0	0	0	0			MPN244					OP109						mpnng28125||mpnng30096
N0876	296576	296576	N	1	144	1	1	0	1	1	0	0	0	0	1.5	4	3	0	0	1	0	0	0	0	1	0	0	0	0	0	2	0	0	0	0			MPN244					OP109						mpnng28125||mpnng30096
E0877	296577	297109	E	533	34.415	80	0.15	0	0.15	0.021	0.021	0.032	0.024	0.023	0.235	18	4	0	0	2	0	0	0	0	2	0	1	0	0	0	13	0	0	0	0			MPN244||MPN245					OP109||OP499		POD297070_1				mpnng01663||mpnng01665||mpnng01666||mpnng01668||mpnng17946||mpnng17947||mpnng23033||mpnng23034||mpnng23035||mpnng28121||mpnng28124||mpnng28125||mpnng30096
N0877	297110	297151	N	42	2035	26	0.619	0	0.619	0.31	0.286	0.31	0.214	0.119	1.917	6	3	0	0	2	0	0	0	0	2	0	0	0	0	0	2	0	0	0	0			MPN244||MPN245					OP109||OP499						mpnng01668||mpnng30096
E0878	297152	297668	E	517	34.311	64	0.124	0	0.124	0.015	0.025	0.039	0.025	0.014	0.224	18	4	0	1	1	0	0	0	0	1	0	0	0	0	0	15	0	0	0	0		TTS167	MPN245					OP499						mpnng01669||mpnng01670||mpnng01672||mpnng06519||mpnng06520||mpnng06521||mpnng11510||mpnng23027||mpnng23028||mpnng23029||mpnng23031||mpnng28117||mpnng28118||mpnng28119||mpnng30096
N0878	297669	297732	N	64	7108.52	52	0.812	0	0.812	0.578	0.5	0.484	0.391	0.312	3.305	14	7	2	0	2	0	0	0	0	2	0	1	3	0	0	2	0	0	0	2	TSS00188||TSS00189		MPN245||MPN246					OP499||OP110		POD297770_1	TATA234||TATA235||TATA924			mpnng11513||mpnng30096
E0879	297733	298281	E	549	103.823	40	0.073	0	0.073	0.024	0.036	0.035	0.026	0.024	0.223	28	6	1	0	1	0	0	0	0	1	0	13	1	0	0	11	0	0	0	0	TSS00190		MPN246					OP110		POD297770_1||POD297776_1||POD297806_1||POD297806_2||POD297814_1||POD297821_1||POD297866_1||POD297873_1||POD297944_1||POD297968_1||POD298014_1||POD298180_1||POD298227_1	TATA925			mpnng11513||mpnng11514||mpnng11515||mpnng11517||mpnng17941||mpnng23025||mpnng23026||mpnng28110||mpnng28112||mpnng28115||mpnng30096
N0879	298282	298454	N	173	2007.08	125	0.723	0	0.723	0.364	0.295	0.214	0.11	0.092	1.653	10	4	0	0	2	1	0	0	0	1	0	0	0	0	0	6	0	0	0	0			MPN246||MPN247	IO153				OP110						mpnng06523||mpnng17939||mpnng23023||mpnng23024||mpnng28110||mpnng30096
E0880	298455	298456	E	2	103.5	2	1	0	1	0.5	0	0	0.5	0	2	5	3	0	0	1	0	0	0	0	1	0	0	0	0	0	3	0	0	0	0			MPN247					OP110						mpnng17939||mpnng23023||mpnng30096
N0880	298457	298775	N	319	747.288	212	0.665	0	0.665	0.329	0.172	0.085	0.031	0.019	1.042	18	7	1	0	1	0	0	1	0	2	0	1	1	0	0	11	0	0	0	0	TSS00767		MPN247			ncMPN289		OP110||OP983		POD298744_1	TATA926			mpnng06525||mpnng11519||mpnng11520||mpnng17936||mpnng17938||mpnng17939||mpnng23022||mpnng23023||mpnng28108||mpnng28109||mpnng30096
E0881	298776	298781	E	6	189	3	0.5	0	0.5	0.167	0	0.167	0	0	0.667	3	3	0	0	1	0	0	0	0	1	0	0	0	0	0	1	0	0	0	0			MPN247					OP110						mpnng30096
N0881	298782	300252	N	1471	7805.65	1275	0.867	0	0.867	0.606	0.557	0.493	0.367	0.22	3.29	42	6	2	1	3	0	0	0	0	1	0	0	2	0	0	33	0	0	0	0	TSS00191||TSS00192	TTS168	MPN247||MPN248||MPN249					OP110			TATA236||TATA237			mpnng01678||mpnng01679||mpnng01680||mpnng01681||mpnng01684||mpnng01685||mpnng01686||mpnng01687||mpnng01689||mpnng01690||mpnng01692||mpnng06529||mpnng06531||mpnng06532||mpnng06536||mpnng11521||mpnng17927||mpnng17928||mpnng17933||mpnng17934||mpnng23014||mpnng23015||mpnng23016||mpnng23017||mpnng23018||mpnng23020||mpnng23021||mpnng28100||mpnng28101||mpnng28102||mpnng28104||mpnng28105||mpnng30096
E0882	300253	300301	E	49	245.306	14	0.286	0	0.286	0.041	0	0	0	0	0.184	5	3	0	0	1	0	0	0	0	1	0	0	0	0	0	3	0	0	0	0			MPN249					OP110						mpnng17927||mpnng28099||mpnng30096
N0882	300302	300326	N	25	138.04	11	0.44	0	0.44	0	0.04	0	0.04	0.04	0.38	5	3	0	0	1	0	0	0	0	1	0	0	0	0	0	3	0	0	0	0			MPN249					OP110						mpnng06538||mpnng28099||mpnng30096
E0883	300327	300444	E	118	47.686	29	0.246	0	0.246	0.025	0.059	0.008	0.051	0.017	0.339	8	3	0	0	1	0	0	0	0	1	0	0	0	0	0	6	0	0	0	0			MPN249					OP110						mpnng06538||mpnng06539||mpnng17926||mpnng28097||mpnng28098||mpnng30096
N0883	300445	300448	N	4	58.25	2	0.5	0	0.5	0	0	0	0	0	0.25	5	3	0	0	1	0	0	0	0	1	0	0	0	0	0	3	0	0	0	0			MPN249					OP110						mpnng17926||mpnng28097||mpnng30096
E0884	300449	300460	E	12	54.167	7	0.583	0	0.583	0	0.083	0.083	0	0.083	0.583	5	3	0	0	1	0	0	0	0	1	0	0	0	0	0	3	0	0	0	0			MPN249					OP110						mpnng17926||mpnng28097||mpnng30096
N0884	300461	300466	N	6	59.167	0	0	0	0	0	0	0	0	0	0	5	3	0	0	1	0	0	0	0	1	0	0	0	0	0	3	0	0	0	0			MPN249					OP110						mpnng17926||mpnng28097||mpnng30096
E0885	300467	300467	E	1	57	0	0	0	0	0	0	0	1	0	2	3	3	0	0	1	0	0	0	0	1	0	0	0	0	0	1	0	0	0	0			MPN249					OP110						mpnng30096
N0885	300468	300472	N	5	43.8	2	0.4	0	0.4	0.2	0	0	0	0	0.4	4	3	0	0	1	0	0	0	0	1	0	0	0	0	0	2	0	0	0	0			MPN249					OP110						mpnng06541||mpnng30096
E0886	300473	300527	E	55	61.545	16	0.291	0	0.291	0	0.036	0.055	0.018	0.036	0.336	5	3	0	0	1	0	0	0	0	1	0	0	0	0	0	3	0	0	0	0			MPN249					OP110						mpnng06541||mpnng28096||mpnng30096
N0886	300528	300528	N	1	83	0	0	0	0	0	0	1	0	0	1.5	4	3	0	0	1	0	0	0	0	1	0	0	0	0	0	2	0	0	0	0			MPN249					OP110						mpnng28096||mpnng30096
E0887	300529	300530	E	2	67	0	0	0	0	0	0.5	0	0	0	0.5	4	3	0	0	1	0	0	0	0	1	0	0	0	0	0	2	0	0	0	0			MPN249					OP110						mpnng28096||mpnng30096
N0887	300531	300531	N	1	46	1	1	0	1	0	0	0	0	0	0.5	4	3	0	0	1	0	0	0	0	1	0	0	0	0	0	2	0	0	0	0			MPN249					OP110						mpnng28096||mpnng30096
E0888	300532	300663	E	132	58.326	33	0.25	0	0.25	0.023	0.038	0.023	0.038	0.023	0.318	6	3	0	0	1	0	0	0	0	1	0	0	0	0	0	4	0	0	0	0			MPN249					OP110						mpnng06542||mpnng06544||mpnng28096||mpnng30096
N0888	300664	300666	N	3	76	0	0	0	0	0	0	0	0	0.333	0.333	4	3	0	0	1	0	0	0	0	1	0	0	0	0	0	2	0	0	0	0			MPN249					OP110						mpnng06544||mpnng30096
E0889	300667	300704	E	38	85.684	11	0.289	0	0.289	0.053	0.053	0.053	0.053	0.053	0.487	5	3	0	0	1	0	0	0	0	1	0	0	0	0	0	3	0	0	0	0			MPN249					OP110						mpnng06544||mpnng17922||mpnng30096
N0889	300705	300705	N	1	59	1	1	0	1	0	0	0	0	0	0.5	5	3	0	0	1	0	0	0	0	1	0	0	0	0	0	3	0	0	0	0			MPN249					OP110						mpnng06544||mpnng17922||mpnng30096
E0890	300706	300799	E	94	61.67	23	0.245	0	0.245	0.011	0.021	0.021	0.021	0	0.229	7	4	0	1	1	0	0	0	0	1	0	0	0	0	0	4	0	0	0	0		TTS169	MPN249					OP110						mpnng06544||mpnng17922||mpnng28095||mpnng30096
N0890	300800	300800	N	1	46	0	0	0	0	0	0	0	0	0	0	6	4	0	1	1	0	0	0	0	1	0	0	0	0	0	3	0	0	0	0		TTS169	MPN249					OP110						mpnng06544||mpnng17922||mpnng30096
E0891	300801	300878	E	78	35.564	21	0.269	0	0.269	0	0	0.013	0.026	0.013	0.218	6	4	0	1	1	0	0	0	0	1	0	0	0	0	0	3	0	0	0	0		TTS169	MPN249					OP110						mpnng06544||mpnng17922||mpnng30096
N0891	300879	300918	N	40	55.4	21	0.525	0	0.525	0.025	0	0.025	0.025	0	0.375	4	3	0	0	1	0	0	0	0	1	0	0	0	0	0	2	0	0	0	0			MPN249					OP110						mpnng17922||mpnng30096
E0892	300919	300934	E	16	33.25	4	0.25	0	0.25	0	0	0.125	0.062	0	0.438	4	3	0	0	1	0	0	0	0	1	0	0	0	0	0	2	0	0	0	0			MPN249					OP110						mpnng17920||mpnng30096
N0892	300935	300935	N	1	51	0	0	0	0	0	0	0	0	0	0	5	3	0	0	1	0	0	0	0	1	0	0	0	0	0	3	0	0	0	0			MPN249					OP110						mpnng06547||mpnng17920||mpnng30096
E0893	300936	300939	E	4	61	3	0.75	0	0.75	0	0	0.25	0	0	0.75	5	3	0	0	1	0	0	0	0	1	0	0	0	0	0	3	0	0	0	0			MPN249					OP110						mpnng06547||mpnng17920||mpnng30096
N0893	300940	300942	N	3	76.333	0	0	0	0	0	0	0	0	0	0	6	3	0	0	1	0	0	0	0	1	0	0	0	0	0	4	0	0	0	0			MPN249					OP110						mpnng06547||mpnng11525||mpnng17920||mpnng30096
E0894	300943	300944	E	2	74.5	1	0.5	0	0.5	0	0	0	0	0	0.25	6	3	0	0	1	0	0	0	0	1	0	0	0	0	0	4	0	0	0	0			MPN249					OP110						mpnng06547||mpnng11525||mpnng17920||mpnng30096
N0894	300945	300945	N	1	73	1	1	0	1	0	0	0	0	0	0.5	6	3	0	0	1	0	0	0	0	1	0	0	0	0	0	4	0	0	0	0			MPN249					OP110						mpnng06547||mpnng11525||mpnng17920||mpnng30096
E0895	300946	300946	E	1	94	1	1	0	1	0	0	0	0	0	0.5	6	3	0	0	1	0	0	0	0	1	0	0	0	0	0	4	0	0	0	0			MPN249					OP110						mpnng06547||mpnng11525||mpnng17920||mpnng30096
N0895	300947	300954	N	8	92.25	4	0.5	0	0.5	0.125	0	0	0.125	0	0.625	6	3	0	0	1	0	0	0	0	1	0	0	0	0	0	4	0	0	0	0			MPN249					OP110						mpnng06547||mpnng11525||mpnng17920||mpnng30096
E0896	300955	300959	E	5	100	2	0.4	0	0.4	0	0	0	0	0	0.2	6	3	0	0	1	0	0	0	0	1	0	0	0	0	0	4	0	0	0	0			MPN249					OP110						mpnng06547||mpnng11525||mpnng17920||mpnng30096
N0896	300960	300962	N	3	109.333	1	0.333	0	0.333	0	0	0	0	0	0.167	6	3	0	0	1	0	0	0	0	1	0	0	0	0	0	4	0	0	0	0			MPN249					OP110						mpnng06547||mpnng11525||mpnng17920||mpnng30096
E0897	300963	301036	E	74	208.068	16	0.216	0	0.216	0.027	0.027	0.027	0.041	0.027	0.311	9	6	1	0	1	0	0	0	0	1	0	1	1	0	0	4	0	0	0	0	TSS00768		MPN249					OP110		POD301046_1	TATA927			mpnng06547||mpnng11525||mpnng17920||mpnng30096
N0897	301037	301103	N	67	10777.1	54	0.806	0	0.806	0.701	0.567	0.567	0.373	0.254	3.522	13	7	1	0	2	0	0	0	0	2	0	0	1	0	1	5	0	0	0	1	TSS00194		MPN249||MPN250					OP110||OP111			TATA238		RBS98	mpnng06550||mpnng11525||mpnng17918||mpnng23009||mpnng30096
E0898	301104	301136	E	33	42.485	8	0.242	0	0.242	0.03	0	0	0.061	0	0.273	7	3	0	0	1	0	0	0	0	1	0	0	0	0	0	5	0	0	0	0			MPN250					OP111						mpnng06550||mpnng17918||mpnng23008||mpnng23009||mpnng30096
N0898	301137	301139	N	3	70.333	1	0.333	0	0.333	0.333	0	0	0	0	0.5	6	3	0	0	1	0	0	0	0	1	0	0	0	0	0	4	0	0	0	0			MPN250					OP111						mpnng06550||mpnng17918||mpnng23008||mpnng30096
E0899	301140	301142	E	3	74	1	0.333	0	0.333	0.333	0.333	0	0	0	0.833	6	3	0	0	1	0	0	0	0	1	0	0	0	0	0	4	0	0	0	0			MPN250					OP111						mpnng06550||mpnng17918||mpnng23008||mpnng30096
N0899	301143	301174	N	32	164	17	0.531	0	0.531	0.125	0.062	0.031	0	0.031	0.531	6	3	0	0	1	0	0	0	0	1	0	0	0	0	0	4	0	0	0	0			MPN250					OP111						mpnng06550||mpnng17918||mpnng23008||mpnng30096
E0900	301175	301271	E	97	37.423	20	0.206	0	0.206	0.041	0.021	0.01	0.062	0.021	0.325	8	3	0	0	1	0	0	0	0	1	0	0	0	0	0	6	0	0	0	0			MPN250					OP111						mpnng06550||mpnng06551||mpnng17916||mpnng17918||mpnng23008||mpnng30096
N0900	301272	301294	N	23	110.435	12	0.522	0	0.522	0	0	0	0	0.043	0.304	4	3	0	0	1	0	0	0	0	1	0	0	0	0	0	2	0	0	0	0			MPN250					OP111						mpnng23008||mpnng30096
E0901	301295	301297	E	3	69	0	0	0	0	0	0.333	0	0	0	0.333	4	3	0	0	1	0	0	0	0	1	0	0	0	0	0	2	0	0	0	0			MPN250					OP111						mpnng23008||mpnng30096
N0901	301298	301300	N	3	58.333	1	0.333	0	0.333	0	0	0	0	0	0.167	4	3	0	0	1	0	0	0	0	1	0	0	0	0	0	2	0	0	0	0			MPN250					OP111						mpnng23008||mpnng30096
E0902	301301	301355	E	55	39.855	14	0.255	0	0.255	0.055	0	0.036	0.018	0	0.273	6	3	0	0	1	0	0	0	0	1	0	0	0	0	0	4	0	0	0	0			MPN250					OP111						mpnng06553||mpnng23007||mpnng23008||mpnng30096
N0902	301356	301391	N	36	110.417	20	0.556	0	0.556	0.056	0.028	0.056	0.083	0.056	0.667	6	3	0	0	1	0	0	0	0	1	0	0	0	0	0	4	0	0	0	0			MPN250					OP111						mpnng06553||mpnng17914||mpnng23007||mpnng30096
E0903	301392	301458	E	67	59.791	16	0.239	0	0.239	0.015	0	0.03	0.045	0	0.269	6	3	0	0	1	0	0	0	0	1	0	0	0	0	0	4	0	0	0	0			MPN250					OP111						mpnng06554||mpnng17914||mpnng23007||mpnng30096
N0903	301459	301463	N	5	75	3	0.6	0	0.6	0	0	0.2	0	0	0.6	5	3	0	0	1	0	0	0	0	1	0	0	0	0	0	3	0	0	0	0			MPN250					OP111						mpnng06554||mpnng23007||mpnng30096
E0904	301464	301465	E	2	69	0	0	0	0	0	0	0	0	0	0	5	3	0	0	1	0	0	0	0	1	0	0	0	0	0	3	0	0	0	0			MPN250					OP111						mpnng06554||mpnng23007||mpnng30096
N0904	301466	301466	N	1	66	0	0	0	0	0	0	0	0	0	0	5	3	0	0	1	0	0	0	0	1	0	0	0	0	0	3	0	0	0	0			MPN250					OP111						mpnng06554||mpnng23007||mpnng30096
E0905	301467	301534	E	68	37.706	20	0.294	0	0.294	0.044	0.029	0.015	0	0.015	0.257	5	3	0	0	1	0	0	0	0	1	0	0	0	0	0	3	0	0	0	0			MPN250					OP111						mpnng06554||mpnng23007||mpnng30096
N0905	301535	301547	N	13	77.154	7	0.538	0	0.538	0.154	0.077	0.077	0.077	0	0.769	5	3	0	0	1	0	0	0	0	1	0	0	0	0	0	3	0	0	0	0			MPN250					OP111						mpnng17913||mpnng23007||mpnng30096
E0906	301548	301549	E	2	79	1	0.5	0	0.5	0	0	0	0	0	0.25	5	3	0	0	1	0	0	0	0	1	0	0	0	0	0	3	0	0	0	0			MPN250					OP111						mpnng17913||mpnng23007||mpnng30096
N0906	301550	301565	N	16	174.312	7	0.438	0	0.438	0.062	0.062	0	0	0	0.344	5	3	0	0	1	0	0	0	0	1	0	0	0	0	0	3	0	0	0	0			MPN250					OP111						mpnng17913||mpnng23007||mpnng30096
E0907	301566	301619	E	54	93.333	17	0.315	0	0.315	0.056	0.037	0.056	0.019	0.037	0.407	9	3	0	0	1	0	0	0	0	1	0	0	0	0	0	7	0	0	0	0			MPN250					OP111						mpnng06555||mpnng06556||mpnng17912||mpnng17913||mpnng23007||mpnng28090||mpnng30096
N0907	301620	301624	N	5	55.6	1	0.2	0	0.2	0	0	0.2	0.2	0	0.8	7	3	0	0	1	0	0	0	0	1	0	0	0	0	0	5	0	0	0	0			MPN250					OP111						mpnng06556||mpnng17912||mpnng23007||mpnng28090||mpnng30096
E0908	301625	301627	E	3	71	1	0.333	0	0.333	0	0	0	0	0	0.167	7	3	0	0	1	0	0	0	0	1	0	0	0	0	0	5	0	0	0	0			MPN250					OP111						mpnng06556||mpnng17912||mpnng23007||mpnng28090||mpnng30096
N0908	301628	301633	N	6	69	4	0.667	0	0.667	0.167	0	0	0	0.167	0.667	6	3	0	0	1	0	0	0	0	1	0	0	0	0	0	4	0	0	0	0			MPN250					OP111						mpnng06556||mpnng17912||mpnng28090||mpnng30096
E0909	301634	301671	E	38	43.974	12	0.316	0	0.316	0.053	0.026	0.026	0.053	0	0.382	9	3	0	0	1	0	0	0	0	1	0	0	0	0	0	7	0	0	0	0			MPN250					OP111						mpnng06556||mpnng06557||mpnng17912||mpnng23006||mpnng28089||mpnng28090||mpnng30096
N0909	301672	301687	N	16	60.312	8	0.5	0	0.5	0.062	0.062	0	0.062	0.062	0.562	6	3	0	0	1	0	0	0	0	1	0	0	0	0	0	4	0	0	0	0			MPN250					OP111						mpnng06557||mpnng23006||mpnng28089||mpnng30096
E0910	301688	301688	E	1	52	0	0	0	0	0	0	0	0	0	0	6	3	0	0	1	0	0	0	0	1	0	0	0	0	0	4	0	0	0	0			MPN250					OP111						mpnng06557||mpnng23006||mpnng28089||mpnng30096
N0910	301689	301690	N	2	49	1	0.5	0	0.5	0	0	0	0	0	0.25	6	3	0	0	1	0	0	0	0	1	0	0	0	0	0	4	0	0	0	0			MPN250					OP111						mpnng06557||mpnng23006||mpnng28089||mpnng30096
E0911	301691	301697	E	7	50.143	2	0.286	0	0.286	0	0	0	0	0	0.143	6	3	0	0	1	0	0	0	0	1	0	0	0	0	0	4	0	0	0	0			MPN250					OP111						mpnng06557||mpnng23006||mpnng28089||mpnng30096
N0911	301698	301700	N	3	45	0	0	0	0	0	0	0	0	0	0	5	3	0	0	1	0	0	0	0	1	0	0	0	0	0	3	0	0	0	0			MPN250					OP111						mpnng06557||mpnng23006||mpnng30096
E0912	301701	301755	E	55	24.509	17	0.309	0	0.309	0.036	0.036	0.018	0	0.018	0.273	8	3	0	0	1	0	0	0	0	1	0	0	0	0	0	6	0	0	0	0			MPN250					OP111						mpnng06557||mpnng06558||mpnng11528||mpnng23006||mpnng28088||mpnng30096
N0912	301756	301758	N	3	32.667	0	0	0	0	0	0	0	0	0	0	7	3	0	0	1	0	0	0	0	1	0	0	0	0	0	5	0	0	0	0			MPN250					OP111						mpnng06558||mpnng11528||mpnng23006||mpnng28088||mpnng30096
E0913	301759	301765	E	7	33.857	2	0.286	0	0.286	0	0	0	0	0	0.143	7	3	0	0	1	0	0	0	0	1	0	0	0	0	0	5	0	0	0	0			MPN250					OP111						mpnng06558||mpnng11528||mpnng23006||mpnng28088||mpnng30096
N0913	301766	301770	N	5	36.8	3	0.6	0	0.6	0	0	0	0	0	0.3	7	3	0	0	1	0	0	0	0	1	0	0	0	0	0	5	0	0	0	0			MPN250					OP111						mpnng06558||mpnng11528||mpnng23006||mpnng28088||mpnng30096
E0914	301771	301775	E	5	32	1	0.2	0	0.2	0	0.2	0	0	0.2	0.5	7	3	0	0	1	0	0	0	0	1	0	0	0	0	0	5	0	0	0	0			MPN250					OP111						mpnng06558||mpnng11528||mpnng23006||mpnng28088||mpnng30096
N0914	301776	301852	N	77	84.597	37	0.481	0	0.481	0.052	0.026	0.013	0.026	0.013	0.403	11	4	0	0	1	0	0	0	0	1	0	1	0	0	0	8	0	0	0	0			MPN250					OP111		POD301861_1				mpnng06558||mpnng06560||mpnng11528||mpnng17909||mpnng23006||mpnng28087||mpnng28088||mpnng30096
E0915	301853	301858	E	6	78.667	4	0.667	0	0.667	0	0	0	0	0	0.333	6	3	0	0	1	0	0	0	0	1	0	0	0	0	0	4	0	0	0	0			MPN250					OP111						mpnng06560||mpnng17909||mpnng28087||mpnng30096
N0915	301859	301859	N	1	67	0	0	0	0	0	0	0	0	0	0	6	3	0	0	1	0	0	0	0	1	0	0	0	0	0	4	0	0	0	0			MPN250					OP111						mpnng06560||mpnng17909||mpnng28087||mpnng30096
E0916	301860	301960	E	101	29.832	19	0.188	0	0.188	0.01	0.01	0.03	0.02	0	0.198	8	3	0	0	1	0	0	0	0	1	0	0	0	0	0	6	0	0	0	0			MPN250					OP111						mpnng06560||mpnng06561||mpnng17909||mpnng23004||mpnng28087||mpnng30096
N0916	301961	301975	N	15	80.333	8	0.533	0	0.533	0.067	0	0.067	0.067	0.067	0.633	5	3	0	0	1	0	0	0	0	1	0	0	0	0	0	3	0	0	0	0			MPN250					OP111						mpnng06561||mpnng23004||mpnng30096
E0917	301976	301985	E	10	62.9	2	0.2	0	0.2	0	0	0	0	0	0.1	6	3	0	0	1	0	0	0	0	1	0	0	0	0	0	4	0	0	0	0			MPN250					OP111						mpnng06561||mpnng23004||mpnng28086||mpnng30096
N0917	301986	301989	N	4	57.5	0	0	0	0	0	0	0	0	0	0	6	3	0	0	1	0	0	0	0	1	0	0	0	0	0	4	0	0	0	0			MPN250					OP111						mpnng06561||mpnng23004||mpnng28086||mpnng30096
E0918	301990	302007	E	18	42.833	7	0.389	0	0.389	0.167	0	0	0	0	0.361	7	3	0	0	1	0	0	0	0	1	0	0	0	0	0	5	0	0	0	0			MPN250					OP111						mpnng06561||mpnng17908||mpnng23004||mpnng28086||mpnng30096
N0918	302008	302013	N	6	63	1	0.167	0	0.167	0	0	0	0	0	0.083	7	3	0	0	1	0	0	0	0	1	0	0	0	0	0	5	0	0	0	0			MPN250					OP111						mpnng06561||mpnng17908||mpnng23004||mpnng28086||mpnng30096
E0919	302014	302020	E	7	64.286	4	0.571	0	0.571	0.143	0	0.143	0	0.286	0.929	7	3	0	0	1	0	0	0	0	1	0	0	0	0	0	5	0	0	0	0			MPN250					OP111						mpnng06561||mpnng17908||mpnng23004||mpnng28086||mpnng30096
N0919	302021	302038	N	18	82.167	8	0.444	0	0.444	0	0	0.056	0	0	0.306	7	3	0	0	1	0	0	0	0	1	0	0	0	0	0	5	0	0	0	0			MPN250					OP111						mpnng06561||mpnng17908||mpnng23004||mpnng28086||mpnng30096
E0920	302039	302073	E	35	68.914	12	0.343	0	0.343	0.057	0	0	0	0.057	0.286	7	3	0	0	1	0	0	0	0	1	0	0	0	0	0	5	0	0	0	0			MPN250					OP111						mpnng06561||mpnng17908||mpnng23004||mpnng28086||mpnng30096
N0920	302074	302080	N	7	62.714	1	0.143	0	0.143	0	0	0	0	0.286	0.357	6	3	0	0	1	0	0	0	0	1	0	0	0	0	0	4	0	0	0	0			MPN250					OP111						mpnng06561||mpnng23004||mpnng28086||mpnng30096
E0921	302081	302118	E	38	59.395	12	0.316	0	0.316	0.026	0.026	0.026	0.105	0	0.461	7	3	0	0	1	0	0	0	0	1	0	0	0	0	0	5	0	0	0	0			MPN250					OP111						mpnng06561||mpnng23003||mpnng23004||mpnng28086||mpnng30096
N0921	302119	302120	N	2	231	1	0.5	0	0.5	0	0	0	0	0	0.25	4	3	0	0	1	0	0	0	0	1	0	0	0	0	0	2	0	0	0	0			MPN250					OP111						mpnng23003||mpnng30096
E0922	302121	302121	E	1	244	0	0	0	0	1	0	0	0	0	1	4	3	0	0	1	0	0	0	0	1	0	0	0	0	0	2	0	0	0	0			MPN250					OP111						mpnng23003||mpnng30096
N0922	302122	302173	N	52	185.5	26	0.5	0	0.5	0.019	0.038	0.019	0.038	0.019	0.433	7	3	0	0	1	0	0	0	0	1	0	0	0	0	0	5	0	0	0	0			MPN250					OP111						mpnng06563||mpnng17907||mpnng23003||mpnng28085||mpnng30096
E0923	302174	302216	E	43	102.698	13	0.302	0	0.302	0.07	0.047	0.047	0.023	0.023	0.407	7	3	0	0	1	0	0	0	0	1	0	0	0	0	0	5	0	0	0	0			MPN250					OP111						mpnng06563||mpnng17907||mpnng23003||mpnng28085||mpnng30096
N0923	302217	302217	N	1	109	0	0	0	0	0	0	0	0	0	0	4	3	0	0	1	0	0	0	0	1	0	0	0	0	0	2	0	0	0	0			MPN250					OP111						mpnng23003||mpnng30096
E0924	302218	302223	E	6	93.5	4	0.667	0	0.667	0	0	0.333	0	0.167	1	4	3	0	0	1	0	0	0	0	1	0	0	0	0	0	2	0	0	0	0			MPN250					OP111						mpnng23003||mpnng30096
N0924	302224	302264	N	41	179.805	21	0.512	0	0.512	0.049	0.049	0.049	0	0.049	0.476	6	3	0	0	1	0	0	0	0	1	0	0	0	0	0	4	0	0	0	0			MPN250					OP111						mpnng06564||mpnng17906||mpnng28083||mpnng30096
E0925	302265	302341	E	77	36.753	12	0.156	0	0.156	0	0.026	0.013	0.052	0.013	0.24	7	4	0	0	1	0	0	0	0	1	0	0	0	0	1	4	0	0	0	0			MPN250					OP111					RBS99	mpnng06564||mpnng17906||mpnng28083||mpnng30096
N0925	302342	303027	N	686	3037.92	548	0.799	0	0.799	0.445	0.345	0.267	0.124	0.041	1.878	32	7	2	0	3	1	0	0	0	1	0	2	2	0	0	21	0	0	0	0	TSS00195||TSS00769		MPN250||MPN251||MPN252	IO157				OP111		POD302802_1||POD302979_1	TATA239||TATA928			mpnng01696||mpnng06564||mpnng11529||mpnng11531||mpnng11532||mpnng11533||mpnng11536||mpnng11538||mpnng17902||mpnng17903||mpnng17904||mpnng17905||mpnng23000||mpnng23001||mpnng28073||mpnng28076||mpnng28077||mpnng28078||mpnng28079||mpnng28080||mpnng30096
E0926	303028	304358	E	1331	25.503	129	0.097	0	0.097	0.021	0.024	0.026	0.028	0.02	0.208	41	6	0	2	2	0	0	0	0	1	0	0	1	0	1	34	0	0	0	0		TTS170||TTS171	MPN252||MPN253					OP111			TATA929		RBS100	mpnng01699||mpnng01700||mpnng01701||mpnng01702||mpnng11539||mpnng11544||mpnng11545||mpnng11546||mpnng11547||mpnng11550||mpnng11551||mpnng11552||mpnng11553||mpnng17895||mpnng17899||mpnng17900||mpnng17901||mpnng17902||mpnng22992||mpnng22994||mpnng22995||mpnng22996||mpnng22997||mpnng22998||mpnng28061||mpnng28062||mpnng28064||mpnng28065||mpnng28066||mpnng28067||mpnng28068||mpnng28070||mpnng28073||mpn…
N0926	304359	304402	N	44	1897.95	34	0.773	0	0.773	0.432	0.318	0.25	0.091	0.068	1.761	8	3	0	0	2	0	0	0	0	1	0	0	0	0	0	5	0	0	0	0			MPN252||MPN253					OP111						mpnng01702||mpnng06568||mpnng17895||mpnng28061||mpnng30096
E0927	304403	304962	E	560	25.886	60	0.107	0	0.107	0.036	0.032	0.012	0.034	0.023	0.231	22	3	0	0	1	0	0	0	0	1	0	0	0	0	0	20	0	0	0	0			MPN253					OP111						mpnng01703||mpnng01704||mpnng01705||mpnng01706||mpnng01711||mpnng01712||mpnng06568||mpnng06569||mpnng06570||mpnng06572||mpnng17893||mpnng17894||mpnng22986||mpnng22987||mpnng22988||mpnng28058||mpnng28059||mpnng28060||mpnng28061||mpnng30096
N0927	304963	305150	N	188	3850.81	150	0.798	0	0.798	0.543	0.457	0.378	0.245	0.138	2.593	24	8	2	0	2	0	0	0	0	2	0	7	2	0	1	7	0	0	0	1	TSS00196||TSS00197		MPN253||MPN254					OP111||OP112		POD305025_1||POD305070_1||POD305072_1||POD305076_1||POD305079_1||POD305084_1||POD305092_1	TATA240||TATA930		RBS101	mpnng01712||mpnng01715||mpnng01716||mpnng06573||mpnng22986||mpnng28056||mpnng30096
E0928	305151	305152	E	2	558.5	1	0.5	0	0.5	0.5	0	0	0	0	0.75	5	3	0	0	1	0	0	0	0	1	0	0	0	0	0	3	0	0	0	0			MPN254					OP112						mpnng01716||mpnng28056||mpnng30096
[truncated: 2,400 more rows]
[truncated: 4 more columns]
