# Supplementary material for: Quantitative essentiality in a reduced genome: a functional, regulatory and structural fitness map
Source: Mol Syst Biol. 2025 Aug 13;21(10):1388–416. doi: 10.1038/s44320-025-00133-1 (PMC12494982; doi:10.1038/s44320-025-00133-1)
Supplement: Supplementary file 15 — Dataset EV7 [file 44320_2025_133_MOESM15_ESM.xlsx]

## Sheet: README
Dataset EV7 - Predicted E-NE domains by a sliding windows approach in Mycoplasma pneumoniae with PT01. Column A includes the locus tag for the gene analyzed, followed by the coordinates, strand and annotation size (columns B to F). Columns G and H include the description of the gene and its COG category. Column I includes the percentage of the gene that could be considered repeated. Columns J and…

## Sheet: Sheet1
	locus_tag	start	end	strand	len	description	COG	perc_rep	class	AUC	nr_E_segments	Relative E %	nr_N_segments	Relative N %	N_P%	C_P%	N_T%	C_T%	N_PT%	C_PT%	N_P_aa	C_P_aa	N_T_aa	C_T_aa	N_PT_aa	C_PT_aa	N_P_AUC	C_P_AUC	N_T_AUC	C_T_AUC	N_PT_AUC	C_PT_AUC	blast_N	blast_C
MPN360	MPN360	430297	430590	+	294	rRNA binding	J	0	E	0.287	1	100	0	0	2.041	0	0	0	0	0	2	0	0	0	0	0	1.214	0	0	0	7	0	-0.818182	14.5455
MPN002	MPN002	1838	2767	+	930	DnaJ molecular chaperone homology domain	O	0	F2	4.313	0	0	1	100	100	100	100	100	100	100	310	310	310	310	310	310	1.894	1.894	1.667	1.667	2.711	2.711	-4.88889	-134.333
MPN659	MPN659	783406	784101	-	696	Belongs to the RNA methyltransferase TrmD family	J	0	E	0.424	2	93.966	1	6.034	1.868	0	0	0	0	0	4.333	0	0	0	0	0	1.429	0	1	0	7	0	2.15385	1.30769
MPNt18	MPNt18	482248	482321	-	74			0	E	0.356	1	86.486	1	13.514	0	10.811	6.757	14.865	0	13.514	0	2.667	1.667	3.667	0	3.333	7	0.222	1.75	0.833	7	0.955	NA	NA
MPN239	MPN239	291635	292303	+	669	Transcriptional regulator	K	0	E	0.337	1	96.562	1	3.438	0	3.737	0	1.943	0	3.438	0	8.333	0	4.333	0	7.667	6	1.712	0	0.857	6	1.896	1.5	-20
MPNt20	MPNt20	482414	482488	-	75			0	E	0.378	1	100	0	0	4	0	2.667	0	0	0	1	0	0.667	0	0	0	0.375	1.5	2.167	0	6	1.5	NA	NA
MPN007	MPN007	9184	9945	+	762	DNA polymerase III, delta subunit	L	0	F2	0.965	2	0.525	3	99.475	38.32	60.367	6.693	4.199	38.32	60.63	97.333	153.333	17	10.667	97.333	154	0.838	0.643	1.298	1.894	1.046	0.89	-16	-62
MPN422	MPN422	508714	509826	-	1113	Catalyzes the 2-thiolation of uridine at the wobble position (U34) of tRNA, leading to the formation of s(2)U34	J	0	E	0.399	1	94.789	2	5.211	2.156	3.235	1.438	3.414	1.797	3.414	8	12	5.333	12.667	6.667	12.667	3.6	2.162	1.588	2.115	4.286	2.859	-23.0769	-4.46154
MPN009	MPN009	11275	12060	+	786	hmm tigr00010	L	0	N	5.735	0	0	1	100	100	100	100	100	100	100	262	262	262	262	262	262	2.776	2.778	2.322	2.32	3.594	3.593	-22.9412	-3.05882
MPN010	MPN010	12392	12652	+	261	DNA recombination	L	23.077	N	6.061	0	0	1	100	100	100	100	100	100	100	87	87	87	87	87	87	2.899	2.906	2.307	2.294	3.58	3.588
MPN011	MPN011	12838	13533	-	696			3.453	N	7.413	0	0	1	100	100	100	100	100	100	100	232	232	232	232	232	232	3.751	3.757	3.101	3.1	4.438	4.443
MPN012	MPN012	13558	14265	-	708			3.536	N	7.677	0	0	1	100	100	100	100	100	100	100	236	236	236	236	236	236	4.063	4.063	3.201	3.206	4.676	4.681
MPN013	MPN013	14992	15765	+	774	DNA recombination	L	24.58	N	6.253	0	0	1	100	100	100	100	100	100	100	258	258	258	258	258	258	2.895	2.888	2.501	2.495	3.754	3.748
MPN014	MPN014	15867	16505	+	639	Toprim-like	L	0	N	7.839	0	0	1	100	100	100	100	100	100	100	213	213	213	213	213	213	3.89	3.889	3.19	3.19	4.665	4.665	-110	-170.667
MPN015	MPN015	16482	17339	-	858	ATP-grasp domain	HJ	0	N	3.847	0	0	1	100	100	100	100	100	100	100	286	286	286	286	286	286	2.086	2.085	1.739	1.737	2.743	2.742	0	0
MPN016	MPN016	17339	18205	-	867	Prokaryotic glutathione synthetase, ATP-grasp domain	HJ	0	N	2.151	0	0	1	100	100	100	100	100	100	100	289	289	289	289	289	289	1.085	1.085	1.017	1.014	1.562	1.559	0	1
MPN080	MPN080	96405	100565	+	4161	ABC transporter permease	V	0	E	0.448	3	97.501	4	2.499	1.322	1.634	0.841	1.298	0.913	1.514	18.333	22.667	11.667	18	12.667	21	2.884	2.196	1.972	2.382	3.987	3.102	-686.15	-61.05
MPN018	MPN018	19325	21196	+	1872	abc transporter atp-binding protein	V	0	F2	0.962	0	0	1	100	17.254	17.788	6.838	5.823	100	100	107.667	111	42.667	36.333	624	624	0.677	0.734	0.822	1.586	0.847	0.847	221.321	-37.292
MPN019	MPN019	21108	23012	+	1905	COG1132 ABC-type multidrug transport system, ATPase and permease components	V	0	F2	1.008	2	1.47	3	98.53	10.919	5.984	11.601	11.234	29.291	11.286	69.333	38	73.667	71.333	186	71.667	1.268	1.687	1.088	1.623	1.107	2.032	239.921	-75.4803
MPN020	MPN020	23022	26114	+	3093	SNF2 family N-terminal domain	L	0	N	1.182	0	0	1	100	100	100	100	100	100	100	1031	1031	1031	1031	1031	1031	0.84	0.838	0.671	0.67	1.057	1.055	4.33333	0.333333
MPN556	MPN556	675655	677268	-	1614	arginyl-trna synthetase	J	0	E	0.413	3	91.45	4	8.55	1.425	2.664	0.867	3.284	1.239	2.912	7.667	14.333	4.667	17.667	6.667	15.667	2.917	2.568	1.5	1.306	3.595	2.594	-4.92857	0.142857
MPN022	MPN022	27316	28245	+	930	Belongs to the peptidase S33 family	E	0	F2	3.875	0	0	1	100	100	100	0	53.011	100	100	310	310	0	164.333	310	310	2.126	2.125	0	1.35	2.502	2.501	-6	-4.33333
MPN598	MPN598	719511	720938	-	1428	Produces ATP from ADP in the presence of a proton gradient across the membrane. The catalytic sites are hosted primarily by the beta subunits	F	0	E	0.35	1	95.938	2	4.062	0.91	3.431	0.84	3.431	0.77	3.291	4.333	16.333	4	16.333	3.667	15.667	2.929	2.83	1.769	2.51	3.583	3.469	-14.7955	-15.2273
MPN058	MPN058	73784	75241	+	1458	Hypothetical lipoprotein (MG045 family)	E	0	F1	0.475	4	93.759	5	6.241	3.978	1.509	3.635	1.715	3.978	1.715	19.333	7.333	17.667	8.333	19.333	8.333	3.017	1.174	2.38	1.231	3.458	1.75	-6.5	-0.5
MPN431	MPN431	518844	519797	-	954	Cobalt transport protein	P	0	F1	0.762	2	76.52	3	23.48	5.556	9.434	4.612	8.491	5.451	15.723	17.667	30	14.667	27	17.333	50	2.833	0.923	1.867	0.909	3.387	1.745	-26.5455	18.8182
MPN026	MPN026	31111	32211	+	1101	ATPase that binds to both the 70S ribosome and the 50S ribosomal subunit in a nucleotide-independent manner	J	0	N	5.34	0	0	1	100	100	100	100	100	100	100	367	367	367	367	367	367	2.547	2.542	2.251	2.249	3.415	3.41	-81.0385	36.9231
MPN027	MPN027	32201	33025	-	825	COG1670 acetyltransferases, including N-acetylases of ribosomal proteins	J	0	N	5.019	0	0	1	100	100	100	100	100	100	100	275	275	275	275	275	275	2.504	2.507	2.127	2.126	3.331	3.331	NA	NA
MPN028	MPN028	33058	33957	+	900	Glycosyltransferase, group 2 family protein	M	0	N	5.991	0	0	1	100	100	100	100	100	100	100	300	300	300	300	300	300	2.969	2.97	2.617	2.613	3.826	3.826	-0.4	-9
MPN029	MPN029	33978	34550	+	573	Involved in peptide bond synthesis. Stimulates efficient translation and peptide-bond synthesis on native or reconstituted 70S ribosomes in vitro. Probably functions indirectly by altering the affinity of the ribosome for aminoacyl-tRNA, thus increasing their reactivity as acceptors for peptidyl transferase	J	0	F2	1.097	0	0	1	100	100	100	4.363	0	100	100	191	191	8.333	0	191	191	0.664	0.669	1.327	0	0.938	0.943	1.30769	0.923077
MPN481	MPN481	585867	586448	-	582	Necessary for normal cell division and for the maintenance of normal septation	D	0	F1	0.445	4	87.801	4	12.199	3.952	0	3.436	0	3.608	0	7.667	0	6.667	0	7	0	2.833	0.5	0.952	0	3.386	0.5	-3.23077	5.30769
MPN479	MPN479	582746	583339	-	594	Catalyzes the reductive cleavage of azo bond in aromatic azo compounds to the corresponding amines. Requires NADH, but not NADPH, as an electron donor for its activity	C	0	E	0.332	1	94.949	2	5.051	2.862	3.535	1.852	3.199	2.02	3.03	5.667	7	3.667	6.333	4	6	2.222	1.886	2	2.475	3.385	2.711	-3.13333	0
MPN032	MPN032	35809	36135	-	327	DJ-1/PfpI family	S	0	N	6.434	0	0	1	100	100	100	100	100	100	100	109	109	109	109	109	109	3.248	3.256	2.646	2.645	4.049	4.053	-1.22222	-74.8889
MPN562	MPN562	682449	683195	-	747	Catalyzes the ATP-dependent amidation of deamido-NAD to form NAD. Uses ammonia as a nitrogen source	H	0	E	0.488	1	92.771	2	7.229	3.481	4.685	1.473	4.016	2.945	4.284	8.667	11.667	3.667	10	7.333	10.667	2.759	2.694	1.042	3	3.37	3.561	-8.91667	1.25
MPN517	MPN517	636519	637019	-	501	NADPH-dependent FMN reductase	S	0	F1	0.42	6	86.427	7	13.573	5.988	5.988	2.794	0	4.99	5.788	10	10	4.667	0	8.333	9.667	2.726	1.355	1.567	0	3.346	1.933	-1	-1
MPN035	MPN035	41408	43408	+	2001	hmm pf03072	S	1.1	N	7.732	0	0	1	100	100	100	100	100	100	100	667	667	667	667	667	667	3.792	3.794	3.347	3.344	4.637	4.637	-5.5	-1.5
MPN036	MPN036	43580	45601	+	2022	hmm pf03072	S	5.344	N	6.954	0	0	1	100	100	100	100	100	100	100	674	674	674	674	674	674	3.45	3.45	2.94	2.938	4.273	4.273	-3	2
MPN037	MPN037	45769	46212	+	444			73.589	N	7.694	0	0	1	100	100	100	90.766	8.559	100	100	148	148	134.333	12.667	148	148	2.327	2.324	2.225	1.462	3.121	3.131
MPN037a	MPN037a	45735	46067	-	333	hmm pf01519	L	64.458	N	7.255	0	0	1	100	100	100	100	100	100	100	111	111	111	111	111	111	2.265	2.259	2.26	2.259	3.096	3.09
MPN038	MPN038	46441	46710	-	270	DNA recombination	L	30.855	N	7.27	0	0	1	100	100	100	100	100	100	100	90	90	90	90	90	90	3.314	3.293	3.268	3.253	4.21	4.19
MPN039	MPN039	47193	48209	+	1017	Band 7 protein	T	13.484	N	7.943	0	0	1	100	100	100	100	100	100	100	339	339	339	339	339	339	3.735	3.736	3.237	3.234	4.569	4.569	-3.5	-322
MPN040	MPN040	48104	48415	-	312			0	N	7.746	0	0	1	100	100	100	100	100	100	100	104	104	104	104	104	104	3.799	3.813	3.417	3.406	4.626	4.626	NA	NA
MPN041	MPN041	48669	49229	+	561	Band 7 protein	T	3.571	N	7.788	0	0	1	100	100	100	100	100	100	100	187	187	187	187	187	187	3.714	3.707	3.337	3.336	4.625	4.617	-485	-3
MPN042	MPN042	49291	51309	+	2019	Band 7 protein	T	10.059	N	7.546	0	0	1	100	100	100	100	100	100	100	673	673	673	673	673	673	3.657	3.655	3.228	3.228	4.483	4.48	-4.5	-0.5
MPN043	MPN043	51633	52427	+	795	Belongs to the MIP aquaporin (TC 1.A.8) family	U	0	N	4.934	0	0	1	100	100	100	100	100	100	100	265	265	265	265	265	265	2.395	2.393	2.234	2.239	3.228	3.23	-0.1	-2
MPN044	MPN044	52398	53048	-	651	Thymidine kinase	F	0	F2	1.112	9	8.141	10	91.859	29.032	25.653	3.994	15.054	26.728	24.424	63	55.667	8.667	32.667	58	53	0.513	1.411	0.593	2.258	0.669	2.094	0.230769	16.8462
MPN559	MPN559	679656	680363	+	708			0	F1	1.004	1	81.78	2	18.22	9.322	0	8.475	9.181	8.757	9.463	22	0	20	21.667	20.667	22.333	2.612	0.5	2.262	2.288	3.294	2.934	13	4
MPN222	MPN222	273669	274538	+	870	Ligates lysine onto the cytidine present at position 34 of the AUA codon-specific tRNA(Ile) that contains the anticodon CAU, in an ATP-dependent manner. Cytidine is converted to lysidine, thus changing the amino acid specificity of the tRNA from methionine to isoleucine	D	0	E	0.431	1	91.724	2	8.276	4.138	4.023	2.759	4.598	3.793	4.483	12	11.667	8	13.333	11	13	2.703	3.611	2.16	2.72	3.265	3.8	-8.66667	-25.5833
MPN519	MPN519	639161	639979	-	819	hmm pf00561	I	0	F1	0.681	20	32.967	21	67.033	12.698	4.518	7.57	4.518	8.425	5.739	34.667	12.333	20.667	12.333	23	15.667	2.005	2.171	1.643	1.421	3.236	1.99	4.14286	5.82143
MPN048	MPN048	57884	59440	+	1557	peptidase	D	8.483	N	7.466	0	0	1	100	100	100	100	100	100	100	519	519	519	519	519	519	3.571	3.568	3.157	3.156	4.414	4.411	-118	-2.5
MPN049	MPN049	59617	61515	+	1899	peptidase	D	18.704	N	7.648	0	0	1	100	100	100	3.107	94.629	100	100	633	633	19.667	599	633	633	3.254	3.251	1.467	3.104	4.147	4.144	-2.5	-1.5
MPN050	MPN050	61975	63501	-	1527	Key enzyme in the regulation of glycerol uptake and metabolism. Catalyzes the phosphorylation of glycerol to yield sn- glycerol 3-phosphate	F	0	F2	1.623	4	0.851	5	99.149	44.597	27.832	50.164	28.618	70.465	28.422	227	141.667	255.333	145.667	358.667	144.667	0.859	1.074	0.779	0.941	1.221	1.478	0.111111	-1.66667
MPN051	MPN051	63492	64646	-	1155	FAD dependent oxidoreductase	S	0	N	4.081	0	0	1	100	100	100	91.169	7.879	100	100	385	385	351	30.333	385	385	1.609	1.604	1.975	1.522	2.679	2.674	-4.71429	-0.142857
MPN052	MPN052	64829	66802	+	1974	hmm pf02608	S	0	F2	0.836	10	3.394	11	96.606	12.259	45.137	2.482	5.218	12.259	30.8	80.667	297	16.333	34.333	80.667	202.667	0.928	0.604	1.44	1.476	1.189	0.974	15.3333	32.3333
MPN336	MPN336	398321	399370	-	1050	Catalyzes the reversible adenylation of nicotinate mononucleotide (NaMN) to nicotinic acid adenine dinucleotide (NaAD)	H	0	E	0.372	2	95.143	3	4.857	2.286	3.333	0.667	2.571	1.619	3.143	8	11.667	2.333	9	5.667	11	2.18	2.333	0.5	2.786	3.222	2.926	0.384615	-12.6923
MPN054	MPN054	68625	68996	+	372			7.547	N	8.424	0	0	1	100	100	100	100	100	100	100	124	124	124	124	124	124	4.074	4.074	3.7	3.692	5.016	5.008
MPN419	MPN419	503684	506386	-	2703	Catalyzes the attachment of alanine to tRNA(Ala) in a two-step reaction alanine is first activated by ATP to form Ala- AMP and then transferred to the acceptor end of tRNA(Ala). Also edits incorrectly charged Ser-tRNA(Ala) and Gly-tRNA(Ala) via its editing domain	J	0	E	0.342	1	98.52	2	1.48	0.555	1.147	0.518	1.147	0.518	0.962	5	10.333	4.667	10.333	4.667	8.667	2.156	2.062	2	1.891	3.167	3.185	-2.53846	6.23077
MPN565	MPN565	685961	686587	-	627	-	-	0	F1	0.741	2	81.978	3	18.022	7.337	9.888	4.785	7.974	6.858	11.005	15.333	20.667	10	16.667	14.333	23	2.798	2.905	1.855	2.392	3.148	3.064	-20	4.5
MPN563	MPN563	683188	684489	-	1302	An essential GTPase which binds GTP, GDP and possibly (p)ppGpp with moderate affinity, with high nucleotide exchange rates and a fairly low GTP hydrolysis rate. Plays a role in control of the cell cycle, stress response, ribosome biogenesis and in those bacteria that undergo differentiation, in morphogenesis control	S	0	F1	0.57	4	83.18	5	16.82	2.535	5.3	1.152	4.839	1.92	4.992	11	23	5	21	8.333	21.667	2.338	1.779	1.75	1.266	3.115	2.303	76.0769	-32.6538
MPNt03	MPNt03	93050	93138	-	89			22.727	E	0.564	1	86.517	2	13.483	14.607	4.494	5.618	5.618	11.236	2.247	4.333	1.333	1.667	1.667	3.333	0.667	2.429	0	1.083	0	3.091	0	NA	NA
MPN047	MPN047	55940	57295	+	1356	Nicotinate phosphoribosyltransferase (NAPRTase) family	F	0	E	0.445	3	94.322	4	5.678	3.245	1.401	2.876	1.917	3.319	1.327	14.667	6.333	13	8.667	15	6	2.878	2.425	0.863	1.685	3.087	2.816	-3.5	1
MPN349	MPN349	416517	417362	+	846	YmdB-like protein	S	0	E	0.307	1	95.154	2	4.846	3.428	2.009	2.719	2.128	3.073	1.773	9.667	5.667	7.667	6	8.667	5	2	1.806	1.771	2.684	3.074	3.219	-0.538462	11.7692
MPN060b	MPN060b	77278	77592	+	315			0	F2	2.602	4	40	4	60	0	10.159	0	7.302	0	7.937	0	10.667	0	7.667	0	8.333	0	2.273	0	2.146	0	3.038	NA	NA
MPN293	MPN293	349761	350315	-	555	This protein specifically catalyzes the removal of signal peptides from prolipoproteins	MU	0	F1	1.119	1	72.072	2	27.928	14.234	14.234	12.793	12.432	14.054	13.874	26.333	26.333	23.667	23	26	25.667	2.375	2.775	2.153	2.836	3.025	3.327	-2.5	-57.5
MPN062	MPN062	79031	79747	+	717	Purine-nucleoside phosphorylase	F	0	F2	0.805	2	0.697	3	99.303	100	100	2.789	26.22	46.862	51.464	239	239	6.667	62.667	112	123	0.548	0.551	0.595	0.73	0.635	0.869	-8.41176	1.23529
MPN273	MPN273	324423	324857	-	435	COG0537 Diadenosine tetraphosphate (Ap4A) hydrolase and other HIT family hydrolases	FG	0	F1	0.585	4	77.241	5	22.759	10.575	10.115	7.126	7.816	9.885	8.966	15.333	14.667	10.333	11.333	14.333	13	2.138	2.033	3.172	2.257	3.011	3	6.30769	16.0769
MPN064	MPN064	80412	81677	+	1266	phosphorylase	F	0	N	5.128	0	0	1	100	100	100	86.019	4.976	100	100	422	422	363	21	422	422	2.513	2.513	2.036	2.078	3.246	3.247	-2.69231	-11.4615
MPN065	MPN065	81688	82089	+	402	This enzyme scavenges exogenous and endogenous cytidine and 2'-deoxycytidine for UMP synthesis	F	0	N	6.486	0	0	1	100	100	100	100	100	100	100	134	134	134	134	134	134	3.215	3.208	2.67	2.67	4.041	4.035	-3.8	-2.1
MPN229	MPN229	280398	280898	+	501	single-stranded DNA binding	L	0	F1	0.963	9	37.924	8	62.076	4.99	0	0	0	0	0	8.333	0	0	0	0	0	0.538	1	0	0	3	1	0	1
MPN446	MPN446	542627	543244	-	618	One of the primary rRNA binding proteins, it binds directly to 16S rRNA where it nucleates assembly of the body of the 30S subunit	J	0	E	0.237	1	95.631	2	4.369	0.647	4.369	0	3.074	0.162	4.207	1.333	9	0	6.333	0.333	8.667	0.8	0.607	3.5	1.25	3	1.407	-2.38462	1.61538
MPN603	MPN603	724491	724808	-	318	F(1)F(0) ATP synthase produces ATP from ADP in the presence of a proton or sodium gradient. F-type ATPases consist of two structural domains, F(1) containing the extramembraneous catalytic core and F(0) containing the membrane proton channel, linked together by a central stalk and a peripheral stalk. During catalysis, ATP synthesis in the catalytic domain of F(1) is coupled via a rotary mechanism…	C	0	E	0.419	1	91.824	2	8.176	3.774	5.975	2.516	6.289	2.83	5.346	4	6.333	2.667	6.667	3	5.667	2.115	1.5	1.333	1.714	3	2.333	8.07692	1.61538
MPN123	MPN123	158347	160716	+	2370	Topoisomerase IV is essential for chromosome segregation. It relaxes supercoiled DNA. Performs the decatenation events required during the replication of a circular DNA molecule	L	0	E	0.442	4	97.046	5	2.954	1.139	1.055	0.759	0.802	0.97	0.844	9	8.333	6	6.333	7.667	6.667	2.464	1.519	1.158	2.1	2.938	3.024	-23.6923	-64.3846
MPN291	MPN291	348258	348848	-	591	tRNA threonylcarbamoyladenosine modification	O	0	F1	0.492	5	85.618	6	14.382	7.445	6.43	2.876	5.584	6.091	6.091	14.667	12.667	5.667	11	12	12	2.278	2.487	2.056	2.412	2.932	3.176	-14.2857	2.57143
MPN071	MPN071	85596	86426	-	831	Catalyzes the 2'-O-methylation of the ribose of cytidine 1402 (C1402) in 16S rRNA	H	0	N	3.444	0	0	1	100	100	100	100	100	100	100	277	277	277	277	277	277	1.676	1.678	1.55	1.552	2.389	2.392	-5.07692	24
MPN072	MPN072	86408	86944	-	537	Required for correct processing of both the 5' and 3' ends of 5S rRNA precursor. Cleaves both sides of a double-stranded region yielding mature 5S rRNA in one step	J	0	F2	1.279	0	0	1	100	33.333	64.246	100	100	100	100	59.667	115	179	179	179	179	1.167	0.665	0.705	0.704	1.166	1.164	0.6	-2.2
MPN618	MPN618	740262	742307	-	2046	DNA polymerase III is a complex, multichain enzyme responsible for most of the replicative synthesis in bacteria. This DNA polymerase also exhibits 3' to 5' exonuclease activity	L	0	F1	0.429	17	83.822	18	16.178	1.613	1.613	0.587	1.271	1.173	1.711	11	11	4	8.667	8	11.667	1.956	2.074	1.962	1.574	2.92	2.139	-1.4375	47
MPN683	MPN683	805834	806853	-	1020	ABC transporter	V	0	F1	1.299	6	66.667	7	33.333	32.255	4.118	2.353	3.529	25.882	3.824	109.667	14	8	12	88	13	2.114	1.674	1.92	1.514	2.874	2.3	2.45226	-122.804
MPN075	MPN075	88346	89245	+	900	Glycosyltransferase, group 2 family protein	M	0	N	3.66	0	0	1	100	100	100	100	100	100	100	300	300	300	300	300	300	1.926	1.928	1.834	1.835	2.684	2.686	-4.4	-8.6
MPN076	MPN076	89297	90991	-	1695	hmm pf07672	EGP	1.181	N	3.482	0	0	1	100	100	100	89.44	10.442	100	100	565	565	505.333	59	565	565	1.649	1.645	1.597	2.02	2.438	2.435	28.9	28.5
MPN077	MPN077	91197	92882	-	1686	hmm pf07672	EGP	1.187	N	8.07	0	0	1	100	100	100	100	100	100	100	562	562	562	562	562	562	4.032	4.03	3.542	3.541	4.831	4.83	37.0833	33.9167
MPN078	MPN078	93189	95273	+	2085	phosphotransferase system	GT	0	N	7.945	0	0	1	100	100	100	100	100	100	100	695	695	695	695	695	695	3.897	3.897	3.528	3.529	4.851	4.851	57.5385	21.2308
MPN079	MPN079	95266	96168	+	903	Belongs to the carbohydrate kinase PfkB family	H	0	N	6.2	0	0	1	100	100	100	100	100	100	100	301	301	301	301	301	301	3.332	3.339	2.742	2.749	4.043	4.05	-1.83333	-2.16667
MPN602	MPN602	723865	724488	-	624	Component of the F(0) channel, it forms part of the peripheral stalk, linking F(1) to F(0)	C	0	E	0.682	1	81.891	2	18.109	10.737	6.731	4.167	6.41	11.699	6.41	22.333	14	8.667	13.333	24.333	13.333	2.603	2.174	2.278	1.927	2.872	3.122	11.6667	5
MPN418	MPN418	503262	503684	-	423	Could be a nuclease involved in processing of the 5'-end of pre-16S rRNA	L	0	F1	0.707	6	72.104	7	27.896	7.092	10.402	6.619	11.348	7.092	10.875	10	14.667	9.333	16	10	15.333	2.5	2.056	1.052	1.939	2.871	2.649	-1.25	-0.25
MPN082	MPN082	101983	103929	+	1947	Catalyzes the transfer of a two-carbon ketol group from a ketose donor to an aldose acceptor, via a covalent intermediate with the cofactor thiamine pyrophosphate	G	0	F2	2.414	0	0	1	100	3.133	96.816	69.286	29.481	100	100	20.333	628.333	449.667	191.333	649	649	1.395	1.164	1.088	1.149	1.742	1.741	-10.9231	0.692308
MPN083	MPN083	103939	105540	+	1602			4.934	N	6.469	0	0	1	100	100	100	100	100	100	100	534	534	534	534	534	534	3.016	3.016	2.736	2.736	3.972	3.972	-5.5	-9.75
MPN084	MPN084	105590	107164	+	1575	Putative peptidase (DUF31)	S	5.21	N	6.294	0	0	1	100	100	100	100	100	100	100	525	525	525	525	525	525	2.872	2.869	2.706	2.702	3.794	3.79	-16.75	4.25
MPN085	MPN085	107295	108593	+	1299			0	N	7.391	0	0	1	100	100	100	100	100	100	100	433	433	433	433	433	433	3.632	3.632	3.265	3.261	4.512	4.511
MPN086	MPN086	108855	109172	+	318			0	N	7.092	0	0	1	100	100	100	100	100	100	100	106	106	106	106	106	106	3.462	3.442	2.959	2.956	4.282	4.262	NA	NA
MPN087	MPN087	109344	109796	+	453			0	N	8.176	0	0	1	100	100	100	100	100	100	100	151	151	151	151	151	151	4.077	4.089	3.359	3.374	4.854	4.868
MPN088	MPN088	110811	111116	+	306			0	N	7.735	0	0	1	100	100	100	100	100	100	100	102	102	102	102	102	102	3.666	3.687	3.246	3.248	4.648	4.663	NA	NA
MPN089	MPN089	111476	112591	+	1116	Type I restriction modification DNA specificity domain protein	L	66.906	N	6.44	7	12.634	8	87.366	41.308	28.226	39.337	11.38	40.95	28.226	153.667	105	146.333	42.333	152.333	105	2.9	1.593	2.766	1.578	3.695	2.195	-86.92	82.2
MPN090	MPN090	112746	113735	+	990			0.303	N	8.013	0	0	1	100	100	100	100	100	100	100	330	330	330	330	330	330	3.951	3.952	3.647	3.653	4.84	4.841	6	-3
MPN091	MPN091	113812	114228	+	417			100	N		12	54.676	11	45.324	0	0	0	0	0	0	0	0	0	0	0	0	1.5	0	0	0.5	1.5	0.5
MPN092	MPN092	114546	115067	+	522			75.24	F2	5.517	2	6.322	3	93.678	87.931	6.705	32.567	3.64	87.931	4.981	153	11.667	56.667	6.333	153	8.667	1.507	1.542	1.842	0.95	1.963	2.444
MPN093	MPN093	114922	115827	+	906	-	-	85.856	F2	4.465	13	24.945	14	75.055	9.161	10.817	8.609	10.596	9.161	10.927	27.667	32.667	26	32	27.667	33	0.744	1.596	0.582	1.268	0.964	2.3	-194.8	-15.4
MPN094	MPN094	116429	116683	+	255	hmm pf01519	L	90.945	F2	3.071	2	7.843	3	92.157	40.784	50.588	34.118	17.255	42.353	48.627	34.667	43	29	14.667	36	41.333	0.71	0.842	0.591	0.967	1.005	1.372
MPN095	MPN095	123231	124823	+	1593	amino acid	E	0	N	6.828	0	0	1	100	100	100	100	100	100	100	531	531	531	531	531	531	3.116	3.114	2.918	2.919	4.139	4.139	10.375	-20.75
MPN097	MPN097	124999	126624	+	1626	carbohydrate transport	G	13.231	N	6.662	0	0	1	100	100	100	100	100	100	100	542	542	542	542	542	542	3.199	3.198	2.813	2.81	4.076	4.072	-5.58333	-208.25
MPN098	MPN098	126922	127365	+	444	carbohydrate transport	G	5.869	N	6.747	0	0	1	100	100	100	100	100	100	100	148	148	148	148	148	148	3.242	3.233	2.904	2.896	4.098	4.089	-573	-1.8
MPN099	MPN099	128051	129094	+	1044	-	-	96.261	F2	1.856	12	57.184	12	42.816	0	3.927	0	4.215	0	4.215	0	13.667	0	14.667	0	14.667	0	2.19	0	1.967	0	2.878	-914	-200
MPN100	MPN100	129433	129984	+	552	DNA recombination	L	95.281	N	7.469	7	22.645	7	77.355	0	26.812	0	23.188	0	26.812	0	49.333	0	42.667	0	49.333	0	1.453	0	1.717	0	2.218
MPN101	MPN101	130441	131727	+	1287	-	-	96.345	N	5.517	22	41.492	23	58.508	7.537	3.108	0.389	2.409	6.993	2.875	32.333	13.333	1.667	10.333	30	12.333	1.097	2.207	0.667	2.516	1.857	2.934	-93	-965
MPN102	MPN102	132519	133361	+	843	-	-	57.363	N	6.423	0	0	1	100	100	100	0.474	5.813	100	100	281	281	1.333	16.333	281	281	1.882	1.88	0.1	1.47	2.669	2.666	-162.25	-208.75
MPN103	MPN103	134030	134548	-	519			4.633	N	8.463	0	0	1	100	100	100	100	100	100	100	173	173	173	173	173	173	4.188	4.195	3.584	3.58	4.987	4.99	NA	NA
MPN104	MPN104	134558	134872	+	315	DNA recombination	L	13.057	N	8.519	0	0	1	100	100	100	100	100	100	100	105	105	105	105	105	105	4.223	4.207	3.669	3.647	5.112	5.097
MPN104b	MPN104b	135063	135335	+	273			0	N	9.249	0	0	1	100	100	100	100	100	100	100	91	91	91	91	91	91	4.726	4.721	4.173	4.148	5.476	5.451	NA	NA
MPN357	MPN357	425498	427474	-	1977	DNA ligase that catalyzes the formation of phosphodiester linkages between 5'-phosphoryl and 3'-hydroxyl groups in double-stranded DNA using NAD as a coenzyme and as the energy source for the reaction. It is essential for DNA replication and repair of damaged DNA	L	0	E	0.378	2	93.526	3	6.474	2.226	1.315	0.556	0	1.973	1.467	14.667	8.667	3.667	0	13	9.667	2.233	1.63	2.208	0	2.85	1.75	14.5714	-3.85714
MPN460	MPN460	562621	564318	-	1698	Potassium uptake protein	P	0	E	0.418	3	91.755	4	8.245	3.357	4.476	1.885	1.355	3.298	1.472	19	25.333	10.667	7.667	18.667	8.333	2.405	0.675	1.894	0.958	2.833	1.538	-4.92308	0
MPN107	MPN107	139264	140019	+	756			0	N	8.436	0	0	1	100	100	100	100	100	100	100	252	252	252	252	252	252	4.137	4.137	3.753	3.76	5.01	5.017	NA	NA
MPN108	MPN108	140021	141235	+	1215	Eco57I restriction endonuclease	L	18.451	N	8.15	0	0	1	100	100	100	100	100	100	100	405	405	405	405	405	405	3.775	3.773	3.493	3.487	4.635	4.63
MPN109	MPN109	141913	142410	+	498			0	N	8.472	0	0	1	100	100	100	100	100	100	100	166	166	166	166	166	166	4.2	4.187	3.679	3.666	4.987	4.974	NA	NA
MPN110	MPN110	142334	144490	+	2157			0	N	8.299	0	0	1	100	100	100	100	100	100	100	719	719	719	719	719	719	4.159	4.159	3.675	3.672	4.94	4.941	NA	NA
MPN111	MPN111	144994	146262	+	1269	Eco57I restriction-modification methylase	L	17.666	N	7.647	0	0	1	100	100	100	100	100	100	100	423	423	423	423	423	423	3.54	3.544	3.059	3.062	4.307	4.309
MPN112	MPN112	147122	147514	+	393	transmembrane transporter activity	G	0	N	7.416	0	0	1	100	100	100	100	100	100	100	131	131	131	131	131	131	3.632	3.643	3.291	3.286	4.497	4.5	NA	NA
MPN113	MPN113	147496	148734	+	1239	transmembrane transporter activity	G	0	N	7.968	0	0	1	100	100	100	100	100	100	100	413	413	413	413	413	413	3.847	3.847	3.451	3.449	4.787	4.785	NA	NA
MPN114	MPN114	148724	150526	+	1803	Choline/Carnitine o-acyltransferase	H	0	N	7.227	0	0	1	100	100	100	100	100	100	100	601	601	601	601	601	601	3.424	3.421	3.118	3.114	4.376	4.373	-2	1
MPNt17	MPNt17	453223	453299	-	77			0	E	0.388	1	74.026	2	25.974	11.688	14.286	3.896	20.779	9.091	16.883	3	3.667	1	5.333	2.333	4.333	2.25	0.583	1.875	0.676	2.812	0.929	NA	NA
MPN116	MPN116	151227	151406	+	180	Belongs to the bacterial ribosomal protein bL35 family	J	0	F2	1.671	4	31.111	5	68.889	16.111	67.778	0	13.333	13.889	44.444	9.667	40.667	0	8	8.333	26.667	1.083	1.606	1.5	1.26	1.365	2.327	-7.2	-0.6
MPN599	MPN599	720938	721777	-	840	Produces ATP from ADP in the presence of a proton gradient across the membrane. The gamma chain is believed to be important in regulating ATPase activity and the flow of protons through the CF(0) complex	C	0	E	0.38	1	90.476	2	9.524	4.405	5.714	0.952	5	4.048	5.476	12.333	16	2.667	14	11.333	15.333	2.408	3	1.833	2.233	2.786	3.543	0	-1.69231
MPN118	MPN118	151775	152485	-	711	Endonuclease that specifically degrades the RNA of RNA- DNA hybrids	L	0	F2	0.635	12	18.987	13	81.013	7.032	6.329	8.017	8.298	7.173	7.454	16.667	15	19	19.667	17	17.667	1.863	1.13	0.603	1.417	2.115	1.833	-14.5556	0
MPN119	MPN119	152541	155273	+	2733	DnaJ molecular chaperone homology domain	O	0.732	N	7.144	0	0	1	100	100	100	100	100	100	100	911	911	911	911	911	911	3.249	3.252	3.023	3.026	4.164	4.167	-13.6364	475.773
MPN547	MPN547	666549	668225	-	1677	kinase related to dihydroxyacetone kinase	S	0	E	0.401	1	98.688	2	1.312	0.537	1.073	0.537	0	0.477	0.835	3	6	3	0	2.667	4.667	1.95	1.658	0.9	1.5	2.778	2.167	-0.75	-0.0833333
MPN121	MPN121	155949	156314	+	366	-	-	0	N	6.863	0	0	1	100	100	100	100	100	100	100	122	122	122	122	122	122	3.674	3.673	2.634	2.634	4.255	4.253	0	0
MPN621	MPN621	747705	749390	-	1686	hydrolase of the metallo-beta-lactamase	O	0	E	0.397	2	97.628	3	2.372	0.771	1.423	0.652	1.957	0.712	1.601	4.333	8	3.667	11	4	9	2	1.84	1.083	1.647	2.769	2.375	-10.28	-19
MPN488	MPN488	591762	592184	+	423	iron-sulfur transferase activity	C	0	F1	0.556	3	83.452	4	16.548	7.092	6.619	5.674	6.856	6.619	7.092	10	9.333	8	9.667	9.333	10	2.468	1.983	1.12	1.6	2.759	2.419	0	2
MPN476	MPN476	580723	581376	-	654	Belongs to the cytidylate kinase family. Type 1 subfamily	F	0	E	0.352	1	93.119	2	6.881	2.141	4.893	2.141	5.199	1.988	4.893	4.667	10.667	4.667	11.333	4.333	10.667	2.4	2.364	1.3	2.114	2.75	3.076	-16.8462	-0.846154
MPN125	MPN125	161790	163592	+	1803	The UvrABC repair system catalyzes the recognition and processing of DNA lesions. UvrC both incises the 5' and 3' sides of the lesion. The N-terminal half is responsible for the 3' incision and the C-terminal half is responsible for the 5' incision	L	0	F2	1.637	5	1.886	6	98.114	25.291	26.789	3.771	26.234	22.851	26.456	152	161	22.667	157.667	137.333	159	0.834	1.183	1.058	1.04	1.213	1.644	-4.92308	4.92308
MPN126	MPN126	163585	164064	+	480	Phosphoesterase	S	0	N	7.178	0	0	1	100	100	100	100	100	100	100	160	160	160	160	160	160	3.431	3.429	3.177	3.174	4.381	4.379	-2.66667	-3.33333
MPN127	MPN127	164600	165229	+	630	hmm pf01519	L	75.517	N	6.756	1	10.476	2	89.524	74.127	13.81	9.048	15.714	74.286	15.238	155.667	29	19	33	156	32	2.291	2.42	2.31	1.725	3.103	3
MPN128	MPN128	166452	166901	+	450			98.886	N		4	21.778	4	78.222	0	65.556	0	4.444	0	65.778	0	98.333	0	6.667	0	98.667	0	0.689	0	2.024	0	1.184
MPN129	MPN129	167601	168050	+	450			0	N	9.363	0	0	1	100	100	100	100	100	100	100	150	150	150	150	150	150	4.721	4.72	4.259	4.269	5.448	5.458	NA	NA
MPN130	MPN130	169011	169433	+	423	hmm pf01519	L	96.445	N		0	0	1	100	100	100	33.333	65.721	100	100	141	141	47	92.667	141	141	1.294	1.292	1.289	1.009	1.829	1.817
MPN131	MPN131	170049	170702	+	654			80.245	F2	5.341	2	0.917	3	99.083	10.398	12.997	3.67	11.774	85.933	11.774	22.667	28.333	8	25.667	187.333	25.667	0.529	2.547	0.44	2.333	1.922	3.404
MPN132	MPN132	171018	171788	+	771			86.364	F2	6.889	3	2.853	4	97.147	5.318	19.326	4.28	21.66	5.707	79.248	13.667	49.667	11	55.667	14.667	203.667	0.726	2.163	0.441	1.887	0.922	2.121
MPN133	MPN133	172246	173151	+	906	nuclease	L	0	F2	2.653	5	4.084	6	95.916	3.863	79.912	2.318	33.775	3.863	80.574	11.667	241.333	7	102	11.667	243.333	0.972	1.874	0.773	1.331	1.222	2.098	-23.6	9.4
MPN337	MPN337	399440	401305	+	1866	-	-	0	E	0.345	1	96.034	2	3.966	2.144	2.036	1.768	1.822	1.929	2.036	13.333	12.667	11	11.333	12	12.667	2.049	2.615	1.603	3.429	2.743	3.538	-10	-0.25
MPN669	MPN669	791436	792635	+	1200	Catalyzes the attachment of tyrosine to tRNA(Tyr) in a two-step reaction tyrosine is first activated by ATP to form Tyr- AMP and then transferred to the acceptor end of tRNA(Tyr)	J	0	E	0.425	1	95.167	2	4.833	2.5	2.833	1.667	2.333	2.333	2.5	10	11.333	6.667	9.333	9.333	10	2.323	2.586	1.214	2.638	2.741	4.065	-1.23077	2.92308
MPN249	MPN249	300223	301059	+	837	One of several proteins that assist in the late maturation steps of the functional core of the 30S ribosomal subunit. Helps release RbfA from mature subunits. May play a role in the assembly of ribosomal proteins into the subunit. Circularly permuted GTPase that catalyzes slow GTP hydrolysis, GTPase activity is stimulated by the 30S ribosomal subunit	S	0	F1	0.477	16	81.362	17	18.638	4.062	2.987	3.584	2.748	3.584	2.748	11.333	8.333	10	7.667	10	7.667	1.686	3.096	1.726	2	2.726	3.521	8.15385	-5.92308
MPN137	MPN137	177426	178112	-	687	DNA recombination	L	50.875	N	7.637	0	0	1	100	100	100	100	100	100	100	229	229	229	229	229	229	2.861	2.858	2.587	2.581	3.618	3.612
MPN138	MPN138	178361	178861	-	501	hmm pf01519	L	74.4	N	7.049	2	11.577	3	88.423	65.469	25.749	63.673	21.956	65.469	22.754	109.333	43	106.333	36.667	109.333	38	1.568	2.735	1.419	2.865	2.205	4.013
MPN139	MPN139	179098	179589	-	492	hmm pf01519	L	85.336	N	7.118	0	0	1	100	100	100	100	100	100	100	164	164	164	164	164	164	1.96	1.946	1.576	1.562	2.539	2.524
MPN432	MPN432	519787	520848	-	1062	ATPases associated with a variety of cellular activities	P	0	E	0.398	1	93.032	2	6.968	2.919	4.237	2.354	4.049	2.731	4.237	10.333	15	8.333	14.333	9.667	15	2.328	2.391	1.346	2.023	2.717	3.304	-17.9407	-55.1441
MPN141	MPN141	180827	185710	+	4884	-	-	65.82	N	1.704	40	46.376	41	53.624	1.147	1.269	1.392	17.035	1.392	18.735	18.667	20.667	22.667	277.333	22.667	305	1.675	2.151	1.29	0.803	2.101	1.295	642.75	370.667
MPN142	MPN142	185716	189372	+	3657	-	-	61.214	N	2.234	16	44.572	17	55.428	3.363	38.201	2.379	36.396	3.336	37.818	41	465.667	29	443.667	40.667	461	1.536	1.149	1.585	0.942	2.037	1.605	151.471	435.882
MPN143	MPN143	189489	190016	+	528			0	N	6.947	0	0	1	100	100	100	100	100	100	100	176	176	176	176	176	176	3.28	3.276	2.997	2.986	4.254	4.25	NA	NA
MPN144	MPN144	190590	191831	+	1242	-	-	93.151	F2	3.676	14	48.792	15	51.208	0	1.449	0.403	0.403	0.242	1.369	0	6	1.667	1.667	1	5.667	0	0.263	0.417	0.083	0.625	0.472	-157.125	212.25
MPN145	MPN145	192318	192722	+	405	DNA recombination	L	29.208	N	6.54	0	0	1	100	100	100	100	100	100	100	135	135	135	135	135	135	2.72	2.707	2.547	2.555	3.751	3.744
MPN146	MPN146	193040	193837	+	798	carbohydrate transport	G	10.163	N	7.559	0	0	1	100	100	100	100	100	100	100	266	266	266	266	266	266	3.534	3.529	2.785	2.779	4.269	4.263	-27	-454.25
MPN147	MPN147	193844	195301	+	1458	carbohydrate transport	G	6.52	N	7.301	0	0	1	100	100	100	100	100	100	100	486	486	486	486	486	486	3.562	3.561	3.078	3.078	4.413	4.412	-258.308	-8.69231
MPN148	MPN148	195475	196266	+	792			46.523	N	7.074	0	0	1	100	100	100	59.848	39.646	100	100	264	264	158	104.667	264	264	2.581	2.583	2.584	2.225	3.479	3.479
MPN149	MPN149	196819	198123	+	1305	-	-	88.574	F2	4.7	13	27.05	14	72.95	5.517	5.594	5.67	7.739	6.36	8.123	24	24.333	24.667	33.667	27.667	35.333	1.486	1.628	1.653	1.525	2.179	1.972	25.5	-93.125
MPN150	MPN150	197951	198625	+	675			86.499	F2	4.682	8	10.074	9	89.926	9.63	41.037	7.407	8.889	9.185	30.815	21.667	92.333	16.667	20	20.667	69.333	0.644	0.944	0.892	0.934	1.302	1.713	-195.2	-91.4
MPN151	MPN151	199027	199509	+	483	hmm pf01519	L	78.216	N	6.628	0	0	1	100	100	100	14.079	10.352	100	100	161	161	22.667	16.667	161	161	1.999	1.985	0.884	1.647	2.782	2.768
MPN152	MPN152	199792	202176	+	2385	hmm pf03202	G	24.035	N	7.583	1	0.377	2	99.623	100	100	64.78	34.801	64.822	34.801	795	795	515	276.667	515.333	276.667	3.466	3.463	2.918	3.224	4.208	4.505	26	3.5
MPN153	MPN153	202352	205693	+	3342	COG1112 Superfamily I DNA and RNA helicases and helicase subunits	L	0	N	7.252	0	0	1	100	100	100	100	100	100	100	1114	1114	1114	1114	1114	1114	3.467	3.466	3.136	3.135	4.382	4.381	-10.1538	-135.654
MPN682	MPN682	805665	805811	-	147	Belongs to the bacterial ribosomal protein bL34 family	J	0	F1	0.783	1	68.707	2	31.293	7.483	27.211	0	0	4.082	27.211	3.667	13.333	0	0	2	13.333	2.125	0.829	0	0	2.714	1.195	-3.84615	1.07692
MPN557	MPN557	677296	679134	+	1839	NAD-binding protein involved in the addition of a carboxymethylaminomethyl (cmnm) group at the wobble position (U34) of certain tRNAs, forming tRNA-cmnm(5)s(2)U34	D	0	F1	0.554	42	63.404	43	36.596	1.849	1.958	1.251	1.958	1.631	2.447	11.333	12	7.667	12	10	15	2.243	2.419	2.021	2.554	2.694	2.467	-1.2	15.1333
MPN066	MPN066	82079	83743	+	1665	phosphomannomutase	G	0	E	0.42	1	97.117	2	2.883	1.742	1.381	1.321	0	1.502	1.381	9.667	7.667	7.333	0	8.333	7.667	1.917	0.833	1.37	0	2.692	2.062	22.2	-39.1
MPN526	MPN526	647830	648816	+	987	-	-	0	E	0.475	1	87.335	2	12.665	9.929	3.546	2.128	3.242	9.321	3.343	32.667	11.667	7	10.667	30.667	11	2.343	2.611	1.25	2.894	2.672	3.897	29	4
MPN630	MPN630	756532	757746	-	1215	Uncharacterized protein conserved in bacteria (DUF2179)	S	0	E	0.601	1	88.971	2	11.029	3.045	8.971	0.658	8.313	2.551	8.477	12.333	36.333	2.667	33.667	10.333	34.333	2.355	3.1	2.611	3.118	2.672	4.125	-28.5333	3.8
MPN338	MPN338	401308	403206	+	1899	-	-	0	E	0.36	2	95.577	3	4.423	1.79	2.212	1.896	2.264	1.896	2.264	11.333	14	12	14.333	12	14.333	2.057	0.663	1.622	0.727	2.635	1.08	0.6	-5.2
MPN159	MPN159	211951	213225	+	1275	Domain of unknown function DUF21	S	0	N	6.774	0	0	1	100	100	100	100	100	100	100	425	425	425	425	425	425	3.165	3.17	2.886	2.891	4.07	4.075	-3.44444	-6
MPN280	MPN280	331327	333036	+	1710	An RNase that has 5'-3' exonuclease and possibly endonuclease activity. Involved in maturation of rRNA and in some organisms also mRNA maturation and or decay	S	0	E	0.399	1	98.246	2	1.754	1.053	0.994	0.702	1.053	0.819	0.936	6	5.667	4	6	4.667	5.333	1.605	2.139	1.654	2.553	2.633	3.088	2.88	-23.44
MPN161	MPN161	214499	215836	+	1338	Uncharacterized protein conserved in bacteria (DUF2130)	S	0	N	6.712	0	0	1	100	100	100	100	100	100	100	446	446	446	446	446	446	3.295	3.294	2.808	2.803	4.139	4.134	-15.2	-2.4
MPN162	MPN162	215958	216920	+	963	-	-	0	N	7.07	0	0	1	100	100	100	100	100	100	100	321	321	321	321	321	321	3.288	3.288	2.954	2.95	4.244	4.239	-7	-3
MPN238	MPN238	290224	291660	+	1437	Allows the formation of correctly charged Asn-tRNA(Asn) or Gln-tRNA(Gln) through the transamidation of misacylated Asp- tRNA(Asn) or Glu-tRNA(Gln) in organisms which lack either or both of asparaginyl-tRNA or glutaminyl-tRNA synthetases. The reaction takes place in the presence of glutamine and ATP through an activated phospho-Asp-tRNA(Asn) or phospho-Glu-tRNA(Gln)	J	0	E	0.349	1	98.121	1	1.879	2.088	0	1.531	0	1.879	0	10	0	7.333	0	9	0	1.468	0	2.13	0	2.625	0	-8.08333	3.08333
MPN480	MPN480	583367	585883	-	2517	amino acids such as threonine, to avoid such errors, it has a posttransfer editing activity that hydrolyzes mischarged Thr-tRNA(Val) in a tRNA-dependent manner	J	0	E	0.391	1	97.934	2	2.066	0.636	1.629	0.397	1.669	0.516	1.549	5.333	13.667	3.333	14	4.333	13	1.706	3.143	2.455	2.988	2.571	4.225	-38.025	35.25
MPN482	MPN482	586456	586677	-	222	protein conserved in bacteria	S	0	E	0.489	1	85.586	2	14.414	6.757	12.162	2.703	10.36	4.054	10.36	5	9	2	7.667	3	7.667	1.625	1.875	0.286	1.438	2.55	2.562	-4.46154	-1.23077
MPN552	MPN552	672219	673028	-	810	-	-	0	E	0.377	2	93.704	3	6.296	1.975	4.074	1.605	4.321	1.852	4.321	5.333	11	4.333	11.667	5	11.667	2.235	1.294	1.143	1.667	2.531	2.458	-11.5	3.5
MPN339	MPN339	403206	403880	+	675	RDD family	S	0	F1	1.179	1	76.593	2	23.407	4.741	18.963	2.815	18.37	4.741	18.667	10.667	42.667	6.333	41.333	10.667	42	2.394	2.756	0.9	2.672	2.515	3.618	0	-0.5
MPN059	MPN059	75241	76200	+	960	Required for the formation of a threonylcarbamoyl group on adenosine at position 37 (t(6)A37) in tRNAs that read codons beginning with adenine. Is involved in the transfer of the threonylcarbamoyl moiety of threonylcarbamoyl-AMP (TC-AMP) to the N6 group of A37, together with TsaE and TsaB. TsaD likely plays a direct catalytic role in this reaction	J	0	E	0.521	3	91.875	4	8.125	4.062	3.958	2.708	3.75	3.75	3.542	13	12.667	8.667	12	12	11.333	2.25	2.872	1.037	2.014	2.5	3.471	2.30769	1.53846
MPN240	MPN240	292296	293243	+	948	Belongs to the class-II pyridine nucleotide-disulfide oxidoreductase family	C	0	E	0.382	1	90.823	2	9.177	6.118	3.586	4.536	2.743	5.907	3.27	19.333	11.333	14.333	8.667	18.667	10.333	2.127	1.543	1	0.815	2.5	2.062	7	-3.07143
MPN353	MPN353	420256	422118	-	1863	RNA polymerase that catalyzes the synthesis of short RNA molecules used as primers for DNA polymerase during DNA replication	L	1.182	E	0.389	3	95.115	3	4.885	3.274	2.147	2.201	0	3.06	0	20.333	13.333	13.667	0	19	0	2.169	1.024	0.726	0	2.491	6	9	0.428571
MPN067	MPN067	83711	84673	-	963	Participates in transcription elongation, termination and antitermination	K	0	E	0.411	2	96.469	2	3.531	1.454	0	0.312	0	1.142	0	4.667	0	1	0	3.667	0	1.767	0	0.375	1	2.458	1	0.666667	82
MPN122	MPN122	156440	158347	+	1908	A type II topoisomerase that negatively supercoils closed circular double-stranded (ds) DNA in an ATP-dependent manner to modulate DNA topology and maintain chromosomes in an underwound state. Negative supercoiling favors strand separation, and DNA replication, transcription, recombination and repair, all of which involve strand separation. Also able to catalyze the interconversion of other topol…	L	1.101	E	0.344	1	97.851	2	2.149	1.258	1.048	0.734	1.048	1.101	1.048	8	6.667	4.667	6.667	7	6.667	2.04	3.214	0.867	1.333	2.455	3.5	-2.59091	-4.77273
MPN546	MPN546	665563	666549	-	987	Catalyzes the reversible formation of acyl-phosphate (acyl-PO(4)) from acyl- acyl-carrier-protein (acyl-ACP). This enzyme utilizes acyl-ACP as fatty acyl donor, but not acyl-CoA	I	0	E	0.426	1	94.833	2	5.167	1.52	4.154	0	4.053	1.013	4.154	5	13.667	0	13.333	3.333	13.667	1.719	2.095	1.5	1.817	2.455	2.524	-3.83333	0.666667
MPN525	MPN525	646608	647849	+	1242	Replication initiation and membrane attachment	L	0	E	0.361	1	97.021	2	2.979	1.047	2.415	0	2.335	0.725	2.254	4.333	10	0	9.667	3	9.333	1.679	2.081	0.5	1.517	2.45	3.052	-8.5	22.5
MPN658	MPN658	783063	783422	-	360	This protein is located at the 30S-50S ribosomal subunit interface and may play a role in the structure and function of the aminoacyl-tRNA binding site	J	0	E	0.541	1	83.611	2	16.389	2.778	15.833	0	11.944	2.222	14.167	3.333	19	0	14.333	2.667	17	1.864	2.086	0	1.739	2.444	2.615	1.23077	-2.46154
MPN060	MPN060	76184	77335	+	1152	Catalyzes the formation of S-adenosylmethionine (AdoMet) from methionine and ATP. The overall synthetic reaction is composed of two sequential steps, AdoMet formation and the subsequent tripolyphosphate hydrolysis which occurs prior to release of AdoMet from the enzyme	H	0	E	0.389	1	96.094	2	3.906	1.997	2.431	1.476	1.649	1.823	2.083	7.667	9.333	5.667	6.333	7	8	2.104	3.017	0.917	1.8	2.409	3.44	3.38462	0.615385
MPN025	MPN025	30244	31110	+	867	aldolase	G	0	E	0.313	1	95.848	2	4.152	2.191	2.191	0	2.307	1.961	2.191	6.333	6.333	0	6.667	5.667	6.333	2.05	1.525	0	1.905	2.389	2.625	-7.875	1.3125
MPN475	MPN475	579372	580721	-	1350	GTPase that plays an essential role in the late steps of ribosome biogenesis	S	0	E	0.421	3	94.222	4	5.778	1.481	4.074	0.889	4.074	1.333	4.074	6.667	18.333	4	18.333	6	18.333	1.619	2.482	1.538	2.705	2.368	3.536	-62.0577	102.038
MPN600	MPN600	721777	723333	-	1557	Produces ATP from ADP in the presence of a proton gradient across the membrane. The alpha chain is a regulatory subunit	F	0	E	0.397	1	93.577	2	6.423	2.248	4.945	0.963	4.496	1.863	4.56	11.667	25.667	5	23.333	9.667	23.667	1.75	2.462	1.406	1.838	2.367	3.056	1.60784	10.3529
MPN186	MPN186	229566	230312	+	747	Methionine aminopeptidase	E	0	E	0.39	1	95.582	2	4.418	2.142	2.945	0.268	2.276	1.74	2.677	5.333	7.333	0.667	5.667	4.333	6.667	1.882	2.652	0.167	0.694	2.357	3	-50.3182	4.40909
MPN597	MPN597	719107	719508	-	402	Produces ATP from ADP in the presence of a proton gradient across the membrane	F	0	F1	2.656	1	53.731	2	46.269	6.965	41.294	4.478	40.05	6.468	39.801	9.333	55.333	6	53.667	8.667	53.333	1.948	2.82	1.342	2.549	2.352	3.804	-7.33333	0.333333
MPN672	MPN672	796575	797102	-	528	Belongs to the purine pyrimidine phosphoribosyltransferase family	F	0	E	0.386	1	94.697	2	5.303	2.083	3.977	0	2.841	1.705	3.598	3.667	7	0	5	3	6.333	1.792	1.409	0	1	2.35	1.7	-6.66667	-1.73333
MPN362	MPN362	431670	433031	+	1362	Belongs to the protein N5-glutamine methyltransferase family	J	1.47	F1	0.8	8	60.573	9	39.427	2.717	3.451	3.304	3.01	3.304	3.304	12.333	15.667	15	13.667	15	15	2.184	2.885	1.348	3.202	2.337	4.065	115.95	107.9
MPN057	MPN057	72939	73799	+	861	spermidine putrescine transport system, permease	P	0	E	0.502	1	89.082	2	10.918	4.065	7.201	3.136	7.085	3.717	7.201	11.667	20.667	9	20.333	10.667	20.667	0.917	3.73	2.321	3.565	2.333	4.722	1.73333	-161.733
MPN214	MPN214	265186	265602	-	417	-	-	0	F1	0.711	2	78.177	3	21.823	14.628	9.832	5.755	7.194	12.71	8.153	20.333	13.667	8	10	17.667	11.333	2.097	2.143	1.92	2.323	2.324	3.171	0	0
MPN549	MPN549	669247	670224	-	978	DHH family	S	0	E	0.429	1	91.616	2	8.384	3.476	5.215	1.943	5.01	3.374	5.01	11.333	17	6.333	16.333	11	16.333	1.929	3.019	1.775	3.65	2.324	4.26	-27.3077	1.23077
MPN055	MPN055	70402	72084	+	1683	Part of the ABC transporter complex PotABCD involved in spermidine putrescine import. Responsible for energy coupling to the transport system	E	0	E	0.367	1	98.277	2	1.723	0.832	1.129	0.891	0.951	0.713	1.01	4.667	6.333	5	5.333	4	5.667	1.767	1.9	0.938	2.353	2.308	3.056	46.6597	73.5602
MPN627	MPN627	752503	754221	-	1719	General (non sugar-specific) component of the phosphoenolpyruvate-dependent sugar phosphotransferase system (sugar PTS). This major carbohydrate active-transport system catalyzes the phosphorylation of incoming sugar substrates concomitantly with their translocation across the cell membrane. Enzyme I transfers the phosphoryl group from phosphoenolpyruvate (PEP) to the phosphoryl carrier protein (…	G	0	F1	0.426	5	94.415	6	5.585	1.222	2.211	0.407	2.385	0.931	2.211	7	12.667	2.333	13.667	5.333	12.667	1.682	2.859	0.938	2.571	2.294	3.692	1.27273	3.63636
MPN008	MPN008	9947	11275	+	1329	Exhibits a very high intrinsic GTPase hydrolysis rate. Involved in the addition of a carboxymethylaminomethyl (cmnm) group at the wobble position (U34) of certain tRNAs, forming tRNA- cmnm(5)s(2)U34	J	0	F1	0.604	29	62.152	30	37.848	2.032	2.182	0.978	1.505	1.806	1.956	9	9.667	4.333	6.667	8	8.667	1.804	0.867	1.25	1	2.26	1.519	77.8919	-57.7297
MPN180	MPN180	225465	226019	+	555	This protein binds to the 23S rRNA, and is important in its secondary structure. It is located near the subunit interface in the base of the L7 L12 stalk, and near the tRNA binding site of the peptidyltransferase center	J	0	E	0.365	2	87.387	3	12.613	2.883	13.874	0	0	2.342	9.91	5.333	25.667	0	0	4.333	18.333	1.824	1.282	0	0	2.25	1.75	-0.923077	1.69231
MPN686	MPN686	813431	814750	-	1320	it binds specifically double-stranded DNA at a 9 bp consensus (dnaA box) 5'-TTATC CA A CA A-3'. DnaA binds to ATP and to acidic phospholipids	L	0	E	0.38	1	95.758	2	4.242	2.121	2.424	0.758	2.273	2.045	2.197	9.333	10.667	3.333	10	9	9.667	1.69	1.485	2	1.5	2.25	2.3	-13.3846	-5.46154
MPN395	MPN395	472946	473479	-	534	Catalyzes a salvage reaction resulting in the formation of AMP, that is energically less costly than de novo synthesis	F	0	E	0.358	1	94.007	2	5.993	3.558	4.307	2.06	3.371	2.622	3.371	6.333	7.667	3.667	6	4.667	6	1.025	0.417	2.167	0.447	2.233	0.605	2.84615	-0.615385
MPN061	MPN061	77623	78975	-	1353	Involved in targeting and insertion of nascent membrane proteins into the cytoplasmic membrane. Binds to the hydrophobic signal sequence of the ribosome-nascent chain (RNC) as it emerges from the ribosomes. The SRP-RNC complex is then targeted to the cytoplasmic membrane where it interacts with the SRP receptor FtsY	U	0	E	0.416	1	90.909	2	9.091	1.256	8.426	0.813	5.174	0.887	8.204	5.667	38	3.667	23.333	4	37	1.194	1.487	2.208	1.423	2.231	1.929	-28.7692	75.1538
MPN553	MPN553	673021	674715	-	1695	Catalyzes the attachment of threonine to tRNA(Thr) in a two-step reaction L-threonine is first activated by ATP to form Thr-AMP and then transferred to the acceptor end of tRNA(Thr)	J	0	E	0.359	1	97.345	2	2.655	0.826	2.124	0.708	1.593	0.885	1.77	4.667	12	4	9	5	10	1.767	1.568	1.5	1.589	2.219	2.387	-26.1538	-2.76923
MPN677	MPN677	800698	801975	-	1278	Metal dependent phosphohydrolases with conserved 'HD' motif.	S	0	E	0.433	1	96.009	2	3.991	2.191	1.878	0.469	1.33	2.347	1.643	9.333	8	2	5.667	10	7	2.086	1.38	1.143	1.472	2.21	2.182	-1	-3.75
MPN196	MPN196	235774	236505	+	732	Formation of pseudouridine at positions 38, 39 and 40 in the anticodon stem and loop of transfer RNAs	J	0	N	5.118	0	0	1	100	100	100	100	100	100	100	244	244	244	244	244	244	2.459	2.459	2.07	2.065	3.254	3.254	-4.6	-0.4
MPN197	MPN197	236498	238333	+	1836	hmm tigr00181	E	0	F2	2.803	0	0	1	100	100	100	96.405	3.486	100	100	612	612	590	21.333	612	612	1.562	1.562	1.071	1.769	2.003	2.004	-11.2727	2.45455
MPN417	MPN417	501633	503261	+	1629	permease	P	0	F1	0.622	45	53.284	46	46.716	4.052	3.683	1.842	0.798	2.455	3.745	22	20	10	4.333	13.333	20.333	1.313	0.73	1.484	1.5	2.207	0.984	-20.3846	-36.1538
MPN233	MPN233	283066	284430	+	1365	-	-	0	E	0.367	1	93.919	2	6.081	3.077	3.516	1.172	3.663	2.418	3.663	14	16	5.333	16.667	11	16.667	1.57	3.194	1.588	2.275	2.206	3.647	0	4
MPN200	MPN200	241951	244347	+	2397	hmm pf03202	G	9.098	N	5.255	0	0	1	100	100	100	100	100	100	100	799	799	799	799	799	799	2.402	2.402	2.233	2.233	3.27	3.271	40.4091	15.4091
MPN356	MPN356	424204	425517	-	1314	Cysteinyl-tRNA synthetase	J	0	E	0.322	1	96.88	2	3.12	2.207	1.37	1.065	1.75	1.826	1.294	9.667	6	4.667	7.667	8	5.667	1.733	1.079	0.867	0.917	2.2	1.694	0.0769231	-0.0769231
MPN201	MPN201	244452	245537	+	1086	Dybvig K., Sitaraman R., French C.T., A family of phase-variable restriction enzymes with differing specificities generated by high-frequency gene rearrangements, Proc Natl Acad Sci U S A. 1998 Nov 10	V	92.903	N	4.626	21	31.86	22	68.14	6.722	4.236	5.985	3.407	6.906	3.867	24.333	15.333	21.667	12.333	25	14	1.419	2.287	1	2.329	1.73	2.965	-23.0952	33.9524
MPN202	MPN202	245648	246958	+	1311			85.191	N	5.128	12	38.978	11	61.022	0	0	0	0	0	0	0	0	0	0	0	0	0	0	0	0	0	0	-59.375	114.125
MPN203	MPN203	246610	247260	+	651			98.462	N		6	60.983	6	39.017	0	14.132	0	13.978	0	13.671	0	30.667	0	30.333	0	29.667	0	1.027	0.5	1.022	0.5	1.689
MPN204	MPN204	247623	248069	+	447	hmm pf01519	L	99.103	N		9	14.989	10	85.011	16.555	13.423	17.673	23.937	17.45	20.582	24.667	20	26.333	35.667	26	30.667	1.38	1.475	1.331	1.06	2.101	1.699
MPN205	MPN205	248530	249846	+	1317	-	-	85.334	N	5.531	23	27.866	23	72.134	0	10.858	0	10.402	0	15.642	0	47.667	0	45.667	0	68.667	0	3.323	0.5	3.167	0.5	3.012	-94	-928
MPN034	MPN034	36799	41130	-	4332	Required for replicative DNA synthesis. This DNA polymerase also exhibits 3' to 5' exonuclease activity	L	0	E	0.39	2	96.976	3	3.024	1.085	0.716	0.185	0.623	1.085	0.716	15.667	10.333	2.667	9	15.667	10.333	1.937	1.562	1.778	1.018	2.188	1.953	133.059	-35.7059
MPN056	MPN056	72086	72946	+	861	ABC transporter permease	P	0	E	0.463	1	89.315	2	10.685	4.646	6.852	1.974	6.388	4.181	6.504	13.333	19.667	5.667	18.333	12	18.667	1.841	2.5	0.944	2.875	2.162	3.991	-22.8462	4.15385
MPN265	MPN265	317015	318055	-	1041	Tryptophanyl-tRNA synthetase	J	0	E	0.347	1	95.197	2	4.803	1.537	3.458	1.537	2.498	1.537	3.266	5.333	12	5.333	8.667	5.333	11.333	1.294	2.784	1.647	1.722	2.147	3.157	-4.84615	3.38462
MPN487	MPN487	590533	591759	+	1227	Catalyzes the removal of elemental sulfur and selenium atoms from L-cysteine, L-cystine, L-selenocysteine, and L- selenocystine to produce L-alanine	E	0	E	0.446	1	94.784	2	5.216	1.793	3.504	1.956	2.852	1.874	3.341	7.333	14.333	8	11.667	7.667	13.667	1.978	3.08	0.88	3.431	2.146	3.643	3.28571	2.85714
MPN416	MPN416	500906	501640	+	735	ATPase activity	HP	0	F1	0.575	24	53.741	25	46.259	5.714	4.082	4.49	5.306	4.626	10.884	14	10	11	13	11.333	26.667	1.605	1.952	1.103	1.55	2.129	1.315	-112.202	-93.4464
MPN070	MPN070	85226	85609	-	384	-	-	0	F1	1.115	1	76.562	2	23.438	12.24	14.583	5.99	12.5	10.156	13.281	15.667	18.667	7.667	16	13	17	1.583	3.737	1.25	2.755	2.125	4.452	0	0
MPN211	MPN211	259609	261582	+	1974	damaged site, the DNA wraps around one UvrB monomer. DNA wrap is dependent on ATP binding by UvrB and probably causes local melting of the DNA helix, facilitating insertion of UvrB beta-hairpin between the DNA strands. Then UvrB probes one DNA strand for the presence of a lesion. If a lesion is found the UvrA subunits dissociate and the UvrB-DNA preincision complex is formed. This complex is subs…	L	0	F2	1.265	6	2.533	7	97.467	2.229	53.04	1.013	11.651	2.381	51.672	14.667	349	6.667	76.667	15.667	340	0.822	0.912	0.214	1.706	1.01	1.221	-1.23077	2.69231
MPN601	MPN601	723336	723872	-	537	F(1)F(0) ATP synthase produces ATP from ADP in the presence of a proton or sodium gradient. F-type ATPases consist of two structural domains, F(1) containing the extramembraneous catalytic core and F(0) containing the membrane proton channel, linked together by a central stalk and a peripheral stalk. During catalysis, ATP synthesis in the catalytic domain of F(1) is coupled via a rotary mechanism…	C	0	E	0.423	1	86.592	2	13.408	6.145	7.821	5.4	7.635	5.773	7.635	11	14	9.667	13.667	10.333	13.667	1.618	3.093	0.967	3.333	2.125	4.286	-2.88889	-2.77778
MPN063	MPN063	79751	80425	+	675	Catalyzes a reversible aldol reaction between acetaldehyde and D-glyceraldehyde 3-phosphate to generate 2-deoxy- D-ribose 5-phosphate	F	0	E	0.504	1	91.111	2	8.889	2.815	7.111	2.37	7.111	2.37	6.519	6.333	16	5.333	16	5.333	14.667	1.525	2.561	1.206	3.541	2.118	4.1	5.2	6.6
MPN379	MPN379	456235	457110	+	876	In addition to polymerase activity, this DNA polymerase exhibits 5'-3' exonuclease activity	L	0	E	0.487	3	89.041	4	10.959	2.854	7.534	1.598	7.42	2.511	7.42	8.333	22	4.667	21.667	7.333	21.667	1.769	2.433	0.967	2.348	2.109	3.189	-5.1875	-119.5
MPN074	MPN074	87896	88339	-	444	Required for rescue of stalled ribosomes mediated by trans-translation. Binds to transfer-messenger RNA (tmRNA), required for stable association of tmRNA with ribosomes. tmRNA and SmpB together mimic tRNA shape, replacing the anticodon stem-loop with SmpB. tmRNA is encoded by the ssrA gene	J	0	F1	0.705	1	83.333	2	16.667	4.73	14.414	3.378	0	4.054	12.613	7	21.333	5	0	6	18.667	1.432	1.554	1.219	0	2.079	1.833	-0.692308	1.15385
MPN033	MPN033	36139	36759	-	621	Catalyzes the conversion of uracil and 5-phospho-alpha- D-ribose 1-diphosphate (PRPP) to UMP and diphosphate	F	0	E	0.339	1	94.847	2	5.153	1.288	4.67	0.483	4.187	0.966	4.187	2.667	9.667	1	8.667	2	8.667	1.5	2.3	1.5	2.241	2.071	3.074	-5.69231	-0.153846
MPN516	MPN516	632251	636426	-	4176	DNA-dependent RNA polymerase catalyzes the transcription of DNA into RNA using the four ribonucleoside triphosphates as substrates	K	0	E	0.315	1	98.18	2	1.82	0.263	1.7	0	0	0.144	1.676	3.667	23.667	0	0	2	23.333	1.083	1.743	0	0	2.071	2.127	58.25	65.0714
MPN425	MPN425	510505	511551	-	1047	Involved in targeting and insertion of nascent membrane proteins into the cytoplasmic membrane. Acts as a receptor for the complex formed by the signal recognition particle (SRP) and the ribosome-nascent chain (RNC)	D	0	E	0.391	1	90.64	2	9.36	4.871	5.253	2.197	4.68	4.68	4.68	17	18.333	7.667	16.333	16.333	16.333	1.952	2.277	0.75	2.28	2.07	3.03	7.53846	-67.8846
MPN264	MPN264	316162	317007	+	846	Sucrose-6F-phosphate phosphohydrolase	S	0	E	0.373	1	93.853	2	6.147	3.073	3.546	1.418	3.901	2.482	3.664	8.667	10	4	11	7	10.333	1.333	2.871	1.5	2.221	2.068	3.188	-12.3125	-1.875
MPN632	MPN632	758710	759438	+	729	Catalyzes the reversible phosphorylation of UMP to UDP	F	0	E	0.421	1	93.141	2	6.859	4.39	2.881	4.664	3.018	4.115	2.743	10.667	7	11.333	7.333	10	6.667	1.606	2.932	1.5	3.261	2.065	4.095	-4	-0.230769
MPN081	MPN081	100565	101962	+	1398	abc transporter atp-binding protein	V	0	F1	0.757	6	82.475	7	17.525	2.289	2.074	0.93	1.645	2.003	1.86	10.667	9.667	4.333	7.667	9.333	8.667	1.636	2.25	0.929	2.604	2.052	3	139.059	-128.167
MPN473	MPN473	575120	575926	-	807	PGAP1-like protein	I	0	F1	0.721	11	67.906	12	32.094	10.781	6.196	10.161	5.948	11.896	6.196	29	16.667	27.333	16	32	16.667	1.909	2.627	1.114	1.898	2.046	3	-1.29412	4.08824
MPN023	MPN023	28245	29783	+	1539	Is required not only for elongation of protein synthesis but also for the initiation of all mRNA translation through initiator tRNA(fMet) aminoacylation	J	0	E	0.411	1	96.816	2	3.184	1.624	1.689	0.78	1.754	1.494	1.689	8.333	8.667	4	9	7.667	8.667	1.635	3.833	0.654	2.357	2.042	4	-29.625	-149.156
MPN223	MPN223	274539	275477	+	939	Catalyzes the ATP- as well as the pyrophosphate- dependent phosphorylation of a specific serine residue in HPr, a phosphocarrier protein of the phosphoenolpyruvate-dependent sugar phosphotransferase system (PTS). HprK P also catalyzes the pyrophosphate-producing, inorganic phosphate-dependent dephosphorylation (phosphorolysis) of seryl-phosphorylated HPr (P- Ser-HPr)	F	0	F2	1.18	0	0	1	100	100	100	37.487	0	100	100	313	313	117.333	0	313	313	0.732	0.735	0.592	0	1.009	1.013	-1.4	1.8
MPN515	MPN515	628375	632247	-	3873	DNA-dependent RNA polymerase catalyzes the transcription of DNA into RNA using the four ribonucleoside triphosphates as substrates	K	0	E	0.341	1	99.38	2	0.62	0.361	0.387	0	0.387	0.284	0.336	4.667	5	0	5	3.667	4.333	1.633	1.719	0	1.719	2.042	2.357	-28.5882	-53.6471
MPN261	MPN261	312224	314359	+	2136	Releases the supercoiling and torsional tension of DNA, which is introduced during the DNA replication and transcription, by transiently cleaving and rejoining one strand of the DNA duplex. Introduces a single-strand break via transesterification at a target site in duplex DNA. The scissile phosphodiester is attacked by the catalytic tyrosine of the enzyme, resulting in the formation of a DNA-(5'…	L	0	E	0.342	1	97.987	2	2.013	0.702	1.545	0.515	1.264	0.609	1.404	5	11	3.667	9	4.333	10	1.688	1.662	0.292	1.411	2.036	2.242	-7.07692	27.5385
MPN631	MPN631	757833	758729	+	897	Associates with the EF-Tu.GDP complex and induces the exchange of GDP to GTP. It remains bound to the aminoacyl-tRNA.EF- Tu.GTP complex up to the GTP hydrolysis stage on the ribosome	J	0	E	0.513	1	89.855	2	10.145	2.007	8.807	1.895	6.912	1.895	8.25	6	26.333	5.667	20.667	5.667	24.667	1.105	1.612	1.417	1.206	2.028	1.987	-0.615385	-0.615385
MPN269	MPN269	319671	321152	+	1482	Endoribonuclease that initiates mRNA decay	S	0	E	0.411	1	93.05	2	6.95	5.668	1.822	1.552	1.282	5.263	1.687	28	9	7.667	6.333	26	8.333	1.759	2.464	0.854	1.9	2	2.981	-23.6	-0.4
MPN352	MPN352	418704	420203	-	1500	Sigma factors are initiation factors that promote the attachment of RNA polymerase to specific initiation sites and are then released	K	0	E	0.373	2	96.6	1	3.4	0.6	0	0	0	0	0	3	0	0	0	0	0	0.8	0	0	0	2	0	-19.6923	3.23077
MPN664	MPN664	787232	788104	-	873	Uncharacterised protein, DegV family COG1307	S	0	E	0.339	2	97.251	2	2.749	0	3.093	0	1.604	0	2.635	0	9	0	4.667	0	7.667	2	1.464	0	0.533	2	1.812	-7.54545	-5
MPN533	MPN533	654945	656117	-	1173	Catalyzes the formation of acetyl phosphate from acetate and ATP. Can also catalyze the reverse reaction	F	0	F1	0.519	34	61.552	35	38.448	2.131	3.069	1.194	2.217	1.535	3.24	8.333	12	4.667	8.667	6	12.667	1.423	1.541	1.033	1.259	1.974	1.654	0.733333	0.266667
MPN684	MPN684	806855	812503	-	5649	FtsX-like permease family	V	0	E	0.389	1	99.026	2	0.974	0.266	0.69	0.248	0.832	0.23	0.743	5	13	4.667	15.667	4.333	14	0.938	1.212	1.633	0.75	1.964	1.651	-520.273	10.4545
MPN629	MPN629	755745	756479	-	735	Involved in the gluconeogenesis. Catalyzes stereospecifically the conversion of dihydroxyacetone phosphate (DHAP) to D-glyceraldehyde-3-phosphate (G3P)	G	0	E	0.457	2	92.381	3	7.619	2.721	4.626	2.177	4.354	2.857	4.626	6.667	11.333	5.333	10.667	7	11.333	1.595	1.943	1.324	0.864	1.955	2.214	-3.15385	-1.07692
MPN605	MPN605	725658	726131	-	474	-	-	0	E	0.488	3	89.873	3	10.127	6.118	0	2.11	0	5.696	0	9.667	0	3.333	0	9	0	1.85	0	0.364	0	1.946	0	NA	NA
MPN234	MPN234	284510	286411	+	1902	translation initiation factor activity	M	2.472	N	6.746	0	0	1	100	100	100	100	100	100	100	634	634	634	634	634	634	3.172	3.172	2.841	2.841	4.046	4.046	5.5	-2.5
MPN235	MPN235	286436	287158	+	723	Excises uracil residues from the DNA which can arise as a result of misincorporation of dUMP residues by DNA polymerase or due to deamination of cytosine	L	0	N	6.021	0	0	1	100	100	100	100	100	100	100	241	241	241	241	241	241	2.886	2.882	2.588	2.579	3.753	3.744	5.53846	4.76923
MPN160	MPN160	213212	214345	+	1134	-	-	0	F1	0.617	4	90.035	5	9.965	2.822	1.323	1.411	1.058	2.734	1.058	10.667	5	5.333	4	10.333	4	1.712	2.781	0.706	2.192	1.938	3.885	-1	0
MPN656	MPN656	781058	781873	-	816	Required for a late step of 50S ribosomal subunit assembly. Has GTPase activity	S	0	E	0.439	1	92.157	2	7.843	4.289	3.186	4.779	3.186	4.779	3.064	11.667	8.667	13	8.667	13	8.333	1.833	1.167	0.763	1.519	1.938	2.231	2.84615	-9.69231
MPN406	MPN406	487112	487366	+	255	Phosphopantetheine attachment site	IQ	0	E	0.743	1	78.431	2	21.569	8.627	12.941	8.235	12.549	8.627	12.941	7.333	11	7	10.667	7.333	11	1.304	2.118	1.045	1.212	1.935	2.529	3	4
MPN390	MPN390	466436	467809	-	1374	dehydrogenase	C	0	F1	0.556	38	44.905	39	55.095	1.092	2.838	1.019	2.911	1.019	3.275	5	13	4.667	13.333	4.667	15	1.344	1.325	1.3	1.72	1.933	1.935	-38.5	23.75
MPN523	MPN523	644002	644919	-	918	-	-	0	E	0.348	1	96.187	2	3.813	1.089	3.377	0.327	3.377	0.654	3.159	3.333	10.333	1	10.333	2	9.667	0.955	1.562	0.625	3	1.929	3.483	-9	0.5
MPN241	MPN241	293233	294075	+	843	May be required for sporulation	K	0	N	3.263	0	0	1	100	100	100	100	100	100	100	281	281	281	281	281	281	1.634	1.626	1.508	1.499	2.301	2.293	-6.09091	-2.90909
MPN232	MPN232	281641	283062	+	1422	Participates in initiation and elongation during chromosome replication	L	0	E	0.382	1	97.117	2	2.883	1.477	2.321	0.211	2.11	0.844	2.039	7	11	1	10	4	9.667	0.977	1.794	0.375	1.984	1.923	2.9	14.1429	-1.78571
MPN219	MPN219	272017	272430	+	414	Forms part of the ribosomal stalk which helps the ribosome interact with GTP-bound translation factors	J	0	E	0.462	2	94.686	3	5.314	1.932	6.28	0	1.691	1.208	2.899	2.667	8.667	0	2.333	1.667	4	1.278	0.944	0	0.438	1.917	1.269	-3.76923	-20.5385
MPN163	MPN163	217119	217505	+	387	-	-	0	E	0.537	1	89.922	2	10.078	5.685	5.426	0.258	5.426	4.134	5.943	7.333	7	0.333	7	5.333	7.667	1.391	2	0	1.932	1.912	2.417	-26	0
MPN218	MPN218	269406	271961	+	2556	Belongs to the ABC transporter superfamily	E	0	E	0.33	1	97.692	2	2.308	1.252	1.408	0.509	1.174	1.056	1.252	10.667	12	4.333	10	9	10.667	1.47	2.865	0.429	3.226	1.911	4.167	364.296	42.9683
MPN213	MPN213	262097	265189	+	3093	-	-	0	E	0.347	1	97.414	2	2.586	0.582	2.328	0.291	2.037	0.485	2.102	6	24	3	21	5	21.667	1.605	2.486	0.2	1.93	1.906	3.424	-52.3333	21.3333
MPN247	MPN247	298297	299076	+	780	phosphatase	T	0	F2	1.568	2	1.026	3	98.974	40.897	23.205	17.179	79.359	20.256	37.821	106.333	60.333	44.667	206.333	52.667	98.333	0.581	1.082	1.089	1.057	1.387	1.603	4.7	1
MPN248	MPN248	299067	300236	+	1170	serine threonine protein kinase	KLT	0	N	5.986	0	0	1	100	100	100	100	100	100	100	390	390	390	390	390	390	2.784	2.786	2.691	2.69	3.765	3.766	9.83333	6.33333
MPN528	MPN528	649803	650357	+	555	Catalyzes the hydrolysis of inorganic pyrophosphate (PPi) forming two phosphate ions	C	0	E	0.362	1	91.892	2	8.108	3.604	5.225	1.802	6.486	2.703	5.405	6.667	9.667	3.333	12	5	10	1.262	1.783	0.909	1.73	1.906	2.339	0.538462	0.307692
MPN157	MPN157	209895	211103	+	1209	Non-essential cell division protein that could be required for efficient cell constriction	S	0	E	0.428	2	94.789	3	5.211	1.737	2.233	1.406	1.985	1.654	2.068	7	9	5.667	8	6.667	8.333	1.614	2.036	0.722	1.7	1.905	2.404	186	3
MPN251	MPN251	302351	302998	+	648	ribulose-phosphate 3-epimerase	G	0	F2	2.54	0	0	1	100	100	100	95.062	4.784	100	100	216	216	205.333	10.333	216	216	1.43	1.435	1.051	1.234	1.881	1.884	4	-0.0714286
MPN140	MPN140	179840	180814	+	975	DHH family	S	0	F1	0.429	6	93.231	7	6.769	2.974	3.077	1.846	2.872	2.564	2.974	9.667	10	6	9.333	8.333	9.667	1.417	3.242	0.868	3.121	1.904	3.867	-25.6154	-5.07692
MPN045	MPN045	53075	54319	+	1245	histidyl-tRNA synthetase	J	0	E	0.384	2	96.787	2	3.213	1.687	0	1.606	0	1.446	0	7	0	6.667	0	6	0	1.432	0	1.19	0	1.895	0	-4.15385	-6.15385
MPN254	MPN254	305034	305507	+	474	Belongs to the CinA family	O	0	F2	1.727	2	0.633	3	99.367	100	100	12.447	34.599	24.684	37.764	158	158	19.667	54.667	39	59.667	1.159	1.167	0.608	1.23	1.521	1.733	-7.8	0.6
MPN255	MPN255	305533	306288	+	756	2-C-methyl-D-erythritol 4-phosphate cytidylyltransferase	I	0	N	5.569	0	0	1	100	100	100	100	100	100	100	252	252	252	252	252	252	2.825	2.826	2.225	2.232	3.562	3.563	0	0
MPN256	MPN256	306281	306952	+	672	-	-	0	N	5.817	0	0	1	100	100	100	100	100	100	100	224	224	224	224	224	224	2.89	2.891	2.331	2.331	3.647	3.649	0	0
MPN257	MPN257	306933	307949	+	1017	Belongs to the NAD(P)-dependent epimerase dehydratase family	M	0	F2	1.179	2	0.295	3	99.705	36.48	3.54	39.43	4.621	95.28	4.228	123.667	12	133.667	15.667	323	14.333	0.718	2.662	0.49	1.396	0.938	2.568	1.25	0.5
MPN435	MPN435	523643	524830	-	1188	Lysylphosphatidylglycerol synthase TM region	S	0	E	0.535	1	87.963	2	12.037	3.451	9.175	1.768	8.923	3.114	8.923	13.667	36.333	7	35.333	12.333	35.333	1.238	2.695	1.295	3.009	1.895	3.869	0	8
MPN259	MPN259	309699	311252	+	1554	Belongs to the binding-protein-dependent transport system permease family	U	0	F2	0.687	14	5.856	15	94.144	15.315	5.663	5.856	4.054	17.439	5.727	79.333	29.333	30.333	21	90.333	29.667	0.406	1.556	0.707	1.391	0.649	1.778	-3.09091	-116.727
MPN260	MPN260	311252	312187	+	936	Belongs to the binding-protein-dependent transport system permease family	U	0	F2	0.773	12	5.235	13	94.765	11.859	31.944	4.701	14.103	11.325	33.12	37	99.667	14.667	44	35.333	103.333	1.045	0.747	0.933	0.872	1.304	0.995	3	0
MPN608	MPN608	728032	728709	-	678	Phosphate transport system regulatory protein	P	0	F1	0.496	2	89.528	3	10.472	6.195	6.047	1.622	5.162	4.867	5.457	14	13.667	3.667	11.667	11	12.333	1.023	1.952	2.167	1.944	1.882	2.461	0.75	-4
MPN576	MPN576	698648	699868	-	1221	Catalyzes the reversible interconversion of serine and glycine with tetrahydrofolate (THF) serving as the one-carbon carrier. This reaction serves as the major source of one-carbon groups required for the biosynthesis of purines, thymidylate, methionine, and other important biomolecules. Also exhibits THF- independent aldolase activity toward beta-hydroxyamino acids, producing glycine and aldehyd…	E	0	F1	0.452	9	90.418	10	9.582	3.849	2.703	1.638	2.703	3.849	2.621	15.667	11	6.667	11	15.667	10.667	1.542	2.971	1.714	2.412	1.875	3.485	-5.84615	0.615385
MPN572	MPN572	694304	695641	-	1338	Belongs to the peptidase M17 family	E	0	E	0.36	2	96.487	3	3.513	0.972	2.317	0.822	2.093	0.972	2.167	4.333	10.333	3.667	9.333	4.333	9.667	1.429	2.219	0.292	1.862	1.857	2.75	-11.4583	3.33333
MPN685	MPN685	812509	813363	-	855	ABC transporter	V	0	E	0.313	1	89.942	2	10.058	3.392	7.018	3.041	6.784	3.158	6.901	9.667	20	8.667	19.333	9	19.667	1.383	2.254	0.907	1.602	1.857	2.758	-43.8579	-123.137
MPN351	MPN351	418079	418720	-	642	tRNA (adenine(22)-N(1))-methyltransferase	S	0	F1	0.709	5	76.947	6	23.053	2.492	4.984	0.156	5.919	1.402	6.542	5.333	10.667	0.333	12.667	3	14	1.206	2.303	0	1.667	1.85	2.407	-0.6	-11
MPNt37	MPNt37	680364	680439	-	76			0	E	0.673	1	81.579	2	18.421	11.842	0	6.579	7.895	11.842	6.579	3	0	1.667	2	3	1.667	1.5	0	0.667	0.143	1.85	0.167	NA	NA
MPN461	MPN461	564353	565048	+	696	potassium uptake protein	C	0	E	0.558	1	89.799	2	10.201	3.161	7.328	3.017	6.753	3.161	7.04	7.333	17	7	15.667	7.333	16.333	1.543	3.76	0.932	3.646	1.848	4.86	-3.76923	-6.15385
MPN224	MPN224	275467	276636	+	1170	Transfers the N-acyl diglyceride group on what will become the N-terminal cysteine of membrane lipoproteins	M	0	E	0.481	1	89.06	2	10.94	3.846	7.265	0.855	7.009	3.761	7.179	15	28.333	3.333	27.333	14.667	28	1.652	1.605	0.682	1.47	1.844	2.341	-17.6923	11.3077
MPN378	MPN378	453613	456231	+	2619	dna polymerase	L	0	E	0.349	1	97.136	2	2.864	0.916	2.176	0.764	2.1	0.802	2.062	8	19	6.667	18.333	7	18	1.08	2.75	1.048	2.018	1.841	3.418	-1.57143	-116.357
MPN354	MPN354	422102	423451	-	1350	Belongs to the class-II aminoacyl-tRNA synthetase family	J	0	E	0.352	1	94.889	2	5.111	2.296	2.148	0.889	3.111	2.148	2.963	10.333	9.667	4	14	9.667	13.333	1.359	1.15	1.731	1.023	1.817	1.756	-0.384615	3.92308
MPN271	MPN271	321704	322459	+	756			69.801	N	5.984	0	0	1	100	100	100	8.995	64.153	100	100	252	252	22.667	161.667	252	252	1.911	1.915	2.283	2.249	2.668	2.672
MPN272	MPN272	324165	324446	+	282			0	N	6.868	0	0	1	100	100	100	100	100	100	100	94	94	94	94	94	94	3.11	3.088	3.064	3.051	4.173	4.161	-22	0
MPN187	MPN187	230312	230548	+	237	One of the essential components for the initiation of protein synthesis. Stabilizes the binding of IF-2 and IF-3 on the 30S subunit to which N-formylmethionyl-tRNA(fMet) subsequently binds. Helps modulate mRNA selection, yielding the 30S pre- initiation complex (PIC). Upon addition of the 50S ribosomal subunit IF-1, IF-2 and IF-3 are released leaving the mature 70S translation initation complex	J	0	F1	0.591	1	77.637	2	22.363	18.143	8.861	5.485	8.439	14.346	8.017	14.333	7	4.333	6.667	11.333	6.333	1.489	2.659	0.393	1.81	1.814	3.25	4.38462	-1.76923
MPN267	MPN267	318549	319328	+	780	Involved in the regulation of the intracellular balance of NAD and NADP, and is a key enzyme in the biosynthesis of NADP. Catalyzes specifically the phosphorylation on 2'-hydroxyl of the adenosine moiety of NAD to yield NADP	F	0	E	0.379	1	94.872	2	5.128	2.051	3.333	2.179	3.077	1.923	3.205	5.333	8.667	5.667	8	5	8.333	1.059	2.667	0.972	1.46	1.812	2.981	-3.6	0.2
MPN275	MPN275	325648	325950	+	303	YbaB/EbfC DNA-binding family	S	0	F2	4.133	0	0	1	100	100	100	100	100	100	100	101	101	101	101	101	101	2.089	2.104	1.895	1.877	2.816	2.816	0	0.5
MPN276	MPN276	325922	326779	-	858	Family of unknown function (DUF5378)	S	2.334	N	1.944	0	0	1	100	100	100	100	100	100	100	286	286	286	286	286	286	1.18	1.186	1.135	1.143	1.707	1.715	0.5	-5.5
MPN221	MPN221	273110	273676	+	567	The natural substrate for this enzyme may be peptidyl- tRNAs which drop off the ribosome during protein synthesis	J	0	E	0.548	1	88.007	2	11.993	5.82	7.055	3.88	6.173	5.82	6.173	11	13.333	7.333	11.667	11	11.667	1.118	2.659	1.37	3.292	1.779	3.792	1.53846	-2.53846
MPN278	MPN278	328253	329452	+	1200	UDP-galactopyranose mutase	M	0	N	7.148	1	0.75	1	99.25	0	99.417	0	98.833	0	99.25	0	397.667	0	395.333	0	397	0	3.557	0.5	3.045	0.5	4.38	-2.33333	-2.66667
MPN279	MPN279	329452	331248	+	1797	Required for accurate and efficient protein synthesis under certain stress conditions. May act as a fidelity factor of the translation reaction, by catalyzing a one-codon backward translocation of tRNAs on improperly translocated ribosomes. Back- translocation proceeds from a post-translocation (POST) complex to a pre-translocation (PRE) complex, thus giving elongation factor G a second chance to…	J	0	N	2.723	0	0	1	100	100	100	100	100	100	100	599	599	599	599	599	599	1.397	1.393	1.251	1.248	1.974	1.97	-35.4262	41.918
MPN678	MPN678	801956	803410	-	1455	Catalyzes the attachment of glutamate to tRNA(Glu) in a two-step reaction glutamate is first activated by ATP to form Glu-AMP and then transferred to the acceptor end of tRNA(Glu)	J	0	E	0.398	1	96.014	2	3.986	1.306	2.955	0.55	0	1.168	2.818	6.333	14.333	2.667	0	5.667	13.667	1.475	2.545	0.444	0	1.778	3.202	-1.61538	4.69231
MPN281	MPN281	333247	334380	+	1134	carbohydrate transport	G	11.386	N	7.355	0	0	1	100	100	100	100	100	100	100	378	378	378	378	378	378	3.344	3.339	3.257	3.257	4.33	4.326	-7.18182	-358.636
MPN282	MPN282	334525	335235	+	711	hmm pf03202	G	0	N	7.436	0	0	1	100	100	100	100	100	100	100	237	237	237	237	237	237	3.607	3.604	3.397	3.396	4.537	4.536	-382.5	-161.25
MPN283	MPN283	336595	336795	+	201	DNA recombination	L	21	N	5.405	0	0	1	100	100	100	100	100	100	100	67	67	67	67	67	67	2.804	2.819	2.639	2.656	3.668	3.691
MPN283a	MPN283a	337233	337481	+	249			15.726	N	7.756	0	0	1	100	100	100	100	100	100	100	83	83	83	83	83	83	3.686	3.702	3.456	3.454	4.714	4.728	NA	NA
MPN284	MPN284	337739	340123	+	2385	hmm pf03202	G	14.513	N	6.785	0	0	1	100	100	100	100	100	100	100	795	795	795	795	795	795	3.08	3.079	2.783	2.783	3.933	3.931	10.625	18.5625
MPN285	MPN285	340213	341502	+	1290	Dybvig K., Sitaraman R., French C.T., A family of phase-variable restriction enzymes with differing specificities generated by high-frequency gene rearrangements, Proc Natl Acad Sci U S A. 1998 Nov 10	V	68.968	N	7.329	10	34.031	11	65.969	3.566	47.442	5.116	47.597	6.279	47.597	15.333	204	22	204.667	27	204.667	0.67	2.867	0.716	2.676	0.927	3.662	16.1739	43.1739
MPN286	MPN286	341605	343002	+	1398	-	-	72.799	N	4.598	2	3.362	3	96.638	0	14.807	0.143	17.31	13.162	61.516	0	69	0.667	80.667	61.333	286.667	0	1.954	0.667	2.078	1.865	2.167	-67.875	145
MPN287	MPN287	343733	344089	+	357	DNA recombination	L	58.146	N	7.086	0	0	1	100	100	100	100	100	100	100	119	119	119	119	119	119	2.838	2.832	2.412	2.401	3.554	3.545
MPN288	MPN288	344685	347048	+	2364	hmm pf03202	G	35.802	N	7.87	0	0	1	100	9.687	89.382	21.066	78.849	100	100	76.333	704.333	166	621.333	788	788	2.187	3.234	2.212	2.981	3.937	3.935	8.13333	9.66667
MPN289	MPN289	347138	347689	+	552	Type I restriction modification DNA specificity domain protein	L	66.425	N	6.538	1	6.522	2	93.478	83.333	10.87	77.174	10.688	82.79	10.688	153.333	20	142	19.667	152.333	19.667	2.328	1.672	2.242	1.708	3.034	2.45	-88.9286	-87.5714
MPN290	MPN290	347828	348265	+	438	type I restriction modification DNA specificity domain	V	83.524	N	6.945	2	8.219	3	91.781	1.826	91.324	2.511	26.027	1.826	26.484	2.667	133.333	3.667	38	2.667	38.667	1.889	1.819	1.25	2.396	2	3.735	-203.5	-40
MPN470	MPN470	572989	574053	-	1065	XAA-PRO aminopeptidase	E	0	E	0.43	1	95.681	2	4.319	2.254	2.723	1.221	2.347	1.784	2.535	8	9.667	4.333	8.333	6.333	9	1.32	1.25	1.179	1.058	1.775	1.536	47.381	-4.7619
MPN292	MPN292	348832	349761	-	930	Responsible for synthesis of pseudouridine from uracil	J	0	N	2.404	0	0	1	100	100	100	100	100	100	100	310	310	310	310	310	310	1.492	1.493	1.284	1.284	1.994	1.994	-5.53846	10.4231
MPN134	MPN134	173175	174935	+	1761	Belongs to the ABC transporter superfamily	E	0	E	0.411	4	95.344	5	4.656	2.499	2.726	1.874	1.874	2.158	2.215	14.667	16	11	11	12.667	13	1.467	1.398	0.559	1.029	1.756	1.838	67.4564	75.1231
MPN294	MPN294	350354	350980	+	627	DJ-1/PfpI family	S	0	N	10.475	0	0	1	100	100	100	100	100	100	100	209	209	209	209	209	209	5.186	5.186	4.696	4.697	5.911	5.912	10	2
MPN295	MPN295	351029	351691	+	663	Family of unknown function (DUF5454)	S	0	F2	3.153	0	0	1	100	100	100	3.167	39.517	100	100	221	221	7	87.333	221	221	1.868	1.864	0.568	1.049	2.072	2.069	-6	-55.5
MPN199	MPN199	239386	241821	+	2436	Mycoplasma MG185/MG260 protein	G	1.725	F1	0.481	13	92.939	14	7.061	1.888	1.396	1.56	1.642	1.847	1.601	15.333	11.333	12.667	13.333	15	13	1.426	2.871	1.103	1.646	1.75	2.85	35	25.5
MPN297	MPN297	351898	352347	+	450	-	-	0	F2	1.695	3	2.667	4	97.333	29.778	53.556	6	19.556	31.556	53.556	44.667	80.333	9	29.333	47.333	80.333	0.663	1.661	0.589	1.039	0.808	1.812	0	0
MPN555	MPN555	675031	675612	-	582	-	-	0	E	0.42	1	91.753	2	8.247	1.718	7.045	1.546	6.014	1.546	6.701	3.333	13.667	3	11.667	3	13	1.545	1.476	0.2	0.653	1.75	1.737	2	-8.5
MPN606	MPN606	726137	727507	-	1371	Catalyzes the reversible conversion of 2- phosphoglycerate into phosphoenolpyruvate. It is essential for the degradation of carbohydrates via glycolysis	F	0	E	0.415	1	97.228	2	2.772	0.729	2.261	0	1.678	0.656	2.115	3.333	10.333	0	7.667	3	9.667	1.409	2	0	1.292	1.75	2.367	2.76923	1.07692
MPN637	MPN637	763156	764343	+	1188	Phosphatidate cytidylyltransferase	I	0	E	0.386	1	94.529	2	5.471	4.125	2.357	1.347	2.02	3.451	2.02	16.333	9.333	5.333	8	13.667	8	1.44	2.534	0.265	2.2	1.75	3.44	30.1667	15.4167
MPN327	MPN327	386390	386704	+	315	Belongs to the bacterial ribosomal protein bL27 family	J	0	E	0.498	1	84.127	2	15.873	6.984	11.429	3.175	9.206	6.349	9.524	7.333	12	3.333	9.667	6.667	10	1.435	1.405	0.864	1.75	1.738	2.484	9.61538	-1.07692
MPN244	MPN244	296529	297137	+	609	Catalyzes the condensation of 2 ATP molecules into cyclic di-AMP (c-di-AMP), a second messenger used to regulate differing processes in different bacteria	S	0	E	0.416	2	88.342	3	11.658	8.046	5.255	3.12	4.269	6.897	4.598	16.333	10.667	6.333	8.667	14	9.333	0.94	1.409	1.525	1.352	1.733	2.19	-3.44444	1.44444
MPN401	MPN401	482728	483210	-	483	Necessary for efficient RNA polymerase transcription elongation past template-encoded arresting sites. The arresting sites in DNA have the property of trapping a certain fraction of elongating RNA polymerases that pass through, resulting in locked ternary complexes. Cleavage of the nascent transcript by cleavage factors such as GreA or GreB allows the resumption of elongation from the new 3'termi…	K	0	E	0.315	1	90.683	2	9.317	4.348	6.418	2.692	5.383	3.106	6.211	7	10.333	4.333	8.667	5	10	1.045	1.891	0.964	2.574	1.719	3.065	-3.69231	0.692308
MPN304	MPN304	359146	359862	+	717	Arginine deiminase	E	0	N	6.919	0	0	1	100	100	100	100	100	100	100	239	239	239	239	239	239	3.436	3.43	3.009	2.999	4.302	4.296	-11.5714	-169.571
MPN305	MPN305	359763	360359	+	597	Arginine deiminase	E	0	N	6.378	0	0	1	100	100	100	100	100	100	100	199	199	199	199	199	199	3.159	3.161	2.602	2.605	3.993	3.995	-216.143	-1.85714
MPN306	MPN306	360607	361428	+	822	Reversibly catalyzes the transfer of the carbamoyl group from carbamoyl phosphate (CP) to the N(epsilon) atom of ornithine (ORN) to produce L-citrulline	E	0	N	6.834	0	0	1	100	100	100	100	100	100	100	274	274	274	274	274	274	3.239	3.231	3.033	3.028	4.206	4.2	-72.4286	-12.8571
MPN307	MPN307	361431	362360	+	930	Belongs to the carbamate kinase family	E	0	N	6.685	0	0	1	100	100	100	100	100	100	100	310	310	310	310	310	310	3.162	3.162	2.881	2.875	4.1	4.095	0	-0.6
MPN308	MPN308	362363	364060	+	1698	amino acid	E	0	N	6.993	0	0	1	100	100	100	100	100	100	100	566	566	566	566	566	566	3.405	3.406	2.981	2.984	4.237	4.24	-8.47368	1.52632
MPN309	MPN309	364194	365411	+	1218	domain, Protein	S	23.993	N	5.157	7	4.844	8	95.156	16.502	63.465	15.928	62.151	16.092	65.928	67	257.667	64.667	252.333	65.333	267.667	1.837	2.557	1.164	1.982	2.327	3.114	0	0
MPN310	MPN310	365431	370887	+	5457	ATPase involved in DNA repair	D	0	N	3.449	1	0.055	2	99.945	97.123	2.822	96.775	2.602	97.123	2.822	1766.67	51.333	1760.33	47.333	1766.67	51.333	1.752	1.706	1.377	1.64	2.324	2.326	-8.5	-26.5
MPN310a	MPN310a	370387	370887	+	501			0	F2	3.291	1	0.599	2	99.401	68.663	30.739	64.87	28.343	68.663	30.739	114.667	51.333	108.333	47.333	114.667	51.333	1.909	1.706	1.219	1.64	2.278	2.326	-1647	-1
MPN311	MPN311	370902	371975	+	1074	ATP hydrolysis coupled proton transport	C	0	N	4.365	0	0	1	100	100	100	100	100	100	100	358	358	358	358	358	358	2.079	2.075	1.943	1.942	2.925	2.921	-1	1
MPN312	MPN312	371965	372621	+	657			0	N	5.116	0	0	1	100	100	100	100	100	100	100	219	219	219	219	219	219	2.383	2.383	2.223	2.22	3.278	3.275	NA	NA
MPN313	MPN313	372704	372976	-	273			0	N	5.939	0	0	1	100	100	100	100	100	100	100	91	91	91	91	91	91	3.042	3.026	2.573	2.555	3.737	3.717	-9	-2
MPN314	MPN314	373377	373802	+	426	Belongs to the MraZ family	K	0	N	4.688	0	0	1	100	100	100	100	100	100	100	142	142	142	142	142	142	1.988	1.98	1.879	1.874	2.93	2.922	-6.92308	-1.07692
MPN315	MPN315	373792	374718	+	927	Specifically methylates the N4 position of cytidine in position 1402 (C1402) of 16S rRNA	J	0	F2	2.852	0	0	1	100	100	100	95.793	3.02	100	100	309	309	296	9.333	309	309	1.331	1.323	1.273	2.276	2.013	2.006	0.615385	-0.846154
MPN316	MPN316	374721	375980	+	1260	-	-	0	N	4.952	0	0	1	100	100	100	44.841	53.81	100	100	420	420	188.333	226	420	420	2.225	2.225	2.319	2.123	3.182	3.182	-11	0
MPN317	MPN317	375986	377128	+	1143	Essential cell division protein that forms a contractile ring structure (Z ring) at the future cell division site. The regulation of the ring assembly controls the timing and the location of cell division. One of the functions of the FtsZ ring is to recruit other cell division proteins to the septum to produce a new cell wall between the dividing cells. Binds GTP and shows GTPase activity	D	0	N	5.086	0	0	1	100	100	100	100	100	100	100	381	381	381	381	381	381	2.169	2.165	2.213	2.212	3.165	3.162	1.45455	-12
MPN402	MPN402	483492	484943	+	1452	Catalyzes the attachment of proline to tRNA(Pro) in a two-step reaction proline is first activated by ATP to form Pro- AMP and then transferred to the acceptor end of tRNA(Pro)	J	0	E	0.304	1	97.383	2	2.617	1.86	0.826	0.758	0.895	1.86	0.758	9	4	3.667	4.333	9	3.667	1.589	1.385	0.792	0.964	1.714	1.792	-8.84615	0
MPN319	MPN319	378621	380132	+	1512	Amino acid permease	E	0	N	4.526	0	0	1	100	100	100	100	100	100	100	504	504	504	504	504	504	2.333	2.331	1.945	1.947	3.008	3.008	4.6	-16
MPN320	MPN320	380627	381490	+	864	Catalyzes the reductive methylation of 2'-deoxyuridine- 5'-monophosphate (dUMP) to 2'-deoxythymidine-5'-monophosphate (dTMP) while utilizing 5,10-methylenetetrahydrofolate (mTHF) as the methyl donor and reductant in the reaction, yielding dihydrofolate (DHF) as a by-product. This enzymatic reaction provides an intracellular de novo source of dTMP, an essential precursor for DNA biosynthesis	F	0	N	6.101	1	0.463	2	99.537	62.384	35.648	100	100	62.384	37.153	179.667	102.667	288	288	179.667	107	2.774	2.631	2.658	2.655	3.712	3.798	-0.4	0
MPN426	MPN426	511557	514505	-	2949	Required for chromosome condensation and partitioning	D	0	F1	0.457	8	97.016	9	2.984	0.509	1.967	0.407	2.17	0.441	2.068	5	19.333	4	21.333	4.333	20.333	1.375	1.941	1.077	2.062	1.714	2.677	-2.07692	-0.461538
MPN322	MPN322	381981	383000	+	1020	ribonucleoside-diphosphate reductase beta	F	0	N	4.928	0	0	1	100	100	100	100	100	100	100	340	340	340	340	340	340	2.368	2.361	2.23	2.224	3.238	3.231	-2.42857	0
MPN323	MPN323	383003	383464	+	462	Probably involved in ribonucleotide reductase function	F	0	N	4.926	0	0	1	100	100	100	100	100	100	100	154	154	154	154	154	154	2.53	2.516	1.983	1.969	3.185	3.171	-1.42857	-0.285714
MPN324	MPN324	383488	385653	+	2166	Provides the precursors necessary for DNA synthesis. Catalyzes the biosynthesis of deoxyribonucleotides from the corresponding ribonucleotides	F	0	N	4.634	0	0	1	100	100	100	100	100	100	100	722	722	722	722	722	722	2.103	2.101	2.021	2.019	2.952	2.95	-8.11111	-20.4444
MPN489	MPN489	592165	596265	-	4101	-	-	32.317	E	0.386	1	99.025	2	0.975	0.317	0.707	0.122	0.658	0.317	0.658	4.333	9.667	1.667	9	4.333	9	1.607	1.417	0.833	1.357	1.714	1.946	29.1111	205.111
MPNt35	MPNt35	644934	645019	-	86			0	E	0.199	1	81.395	2	18.605	15.116	12.791	0	11.628	6.977	11.628	4.333	3.667	0	3.333	2	3.333	0.857	1.375	0	0.227	1.714	1.591	NA	NA
MPN190	MPN190	231046	231411	+	366	Located on the platform of the 30S subunit, it bridges several disparate RNA helices of the 16S rRNA. Forms part of the Shine-Dalgarno cleft in the 70S ribosome	J	0	E	0.28	1	94.536	2	5.464	3.005	3.005	0	0	3.005	2.459	3.667	3.667	0	0	3.667	3	1.542	0.292	0	2	1.708	0.55	-4.30769	-3.61538
MPN301	MPN301	355002	355628	+	627	Participates in chromosomal partition during cell division. May act via the formation of a condensin-like complex containing Smc and ScpA that pull DNA away from mid-cell into both cell halves	D	0	F1	0.526	2	88.038	3	11.962	9.25	3.668	1.276	3.668	8.134	3.668	19.333	7.667	2.667	7.667	17	7.667	1.263	1.542	0.667	1.438	1.702	2.125	3.69231	-9.69231
MPN329	MPN329	387511	387987	+	477	Ferric uptake regulator family	P	0	N	6.842	2	3.983	2	96.017	0	96.855	0	94.549	0	95.178	0	154	0	150.333	0	151.333	1	2.988	0	2.81	1	4.065	6.5	-9.5
MPN330	MPN330	387977	388861	+	885			0	N	5.423	0	0	1	100	100	100	100	100	100	100	295	295	295	295	295	295	2.569	2.563	2.161	2.162	3.401	3.402	-1	4
MPN331	MPN331	388886	390220	+	1335	Involved in protein export. Acts as a chaperone by maintaining the newly synthesized protein in an open conformation. Functions as a peptidyl-prolyl cis-trans isomerase	D	0	F2	1.976	0	0	1	100	100	100	30.936	24.12	100	100	445	445	137.667	107.333	445	445	0.844	0.847	0.848	1.071	1.435	1.439	1.53846	-25.7692
MPN156	MPN156	209529	209879	+	351	rRNA processing	J	0	F1	0.76	8	55.556	9	44.444	9.402	19.943	5.128	17.094	9.687	17.379	11	23.333	6	20	11.333	20.333	1.412	1.859	0.711	1.721	1.7	2.613	-1.75	1.5
MPN333	MPN333	392873	395125	+	2253			0	N	6.129	0	0	1	100	100	100	100	100	100	100	751	751	751	751	751	751	2.831	2.832	2.611	2.611	3.744	3.744	-29	116
MPN334	MPN334	395128	396108	+	981	abc transporter atp-binding protein	V	0	N	5.961	0	0	1	100	100	100	100	100	100	100	327	327	327	327	327	327	2.825	2.823	2.513	2.516	3.713	3.715	-100.038	2
MPN335	MPN335	396095	398320	+	2226	ABC-type transport system involved in multi-copper enzyme maturation permease component	S	0.899	N	6.486	0	0	1	100	100	100	100	100	100	100	742	742	742	742	742	742	3.085	3.082	2.764	2.761	3.976	3.973	12	76
MPN263	MPN263	315842	316150	+	309	cell redox homeostasis	CO	0	E	0.43	1	87.702	2	12.298	5.502	7.443	4.531	7.767	4.531	7.767	5.667	7.667	4.667	8	4.667	8	1.194	1.729	1.067	1.9	1.7	2.28	-5.83333	-0.0833333
MPN105	MPN105	135706	136731	+	1026	Belongs to the class-II aminoacyl-tRNA synthetase family. Phe-tRNA synthetase alpha subunit type 1 subfamily	J	0	E	0.335	1	97.466	2	2.534	1.657	0.975	1.462	1.267	1.462	1.072	5.667	3.333	5	4.333	5	3.667	1.167	0.727	1.031	2.179	1.688	2.708	12.8333	-1.25
MPN543	MPN543	661812	662747	+	936	Attaches a formyl group to the free amino group of methionyl-tRNA(fMet). The formyl group appears to play a dual role in the initiator identity of N-formylmethionyl-tRNA by promoting its recognition by IF2 and preventing the misappropriation of this tRNA by the elongation apparatus	J	0	F1	0.579	20	75.427	21	24.573	2.991	2.671	1.709	2.671	2.457	2.671	9.333	8.333	5.333	8.333	7.667	8.333	1.138	1.712	0.706	1.327	1.687	2.423	-2.66667	13.1667
MPN192	MPN192	232403	232777	+	375	50S ribosomal protein L17	J	0	E	0.445	1	87.2	2	12.8	5.333	9.333	1.867	0	4.533	8.267	6.667	11.667	2.333	0	5.667	10.333	1.405	1.486	0.375	0	1.667	1.891	-0.615385	-1.07692
MPN340	MPN340	403884	405473	+	1590	DNA helicase	L	0	N	6.796	0	0	1	100	100	100	100	100	100	100	530	530	530	530	530	530	3.39	3.386	2.901	2.901	4.2	4.2	-76.64	-125.84
MPN341	MPN341	405536	407683	+	2148	DNA helicase	L	0	N	5.947	0	0	1	100	100	100	100	100	100	100	716	716	716	716	716	716	2.787	2.784	2.461	2.458	3.681	3.678	-6.9375	-2.9375
MPN342	MPN342	407824	409455	+	1632	type I restriction-modification system	V	0	N	6.468	0	0	1	100	100	100	100	100	100	100	544	544	544	544	544	544	3.049	3.048	2.866	2.864	3.977	3.975	5.76923	-100.154
MPN343	MPN343	409525	410826	+	1302	Dybvig K., Sitaraman R., French C.T., A family of phase-variable restriction enzymes with differing specificities generated by high-frequency gene rearrangements, Proc Natl Acad Sci U S A. 1998 Nov 10	V	70.715	N	5.455	3	55.376	4	44.624	34.946	6.912	35.33	5.3	35.253	5.914	151.667	30	153.333	23	153	25.667	2.268	1.385	2.333	2.236	3.157	2.609	21.6923	43.9615
MPN344	MPN344	411049	411699	+	651	DNA recombination	L	26.462	N	5.114	0	0	1	100	100	100	40.092	58.218	100	100	217	217	87	126.333	217	217	2.314	2.311	2.655	2.162	3.323	3.324
MPN345	MPN345	412347	413264	+	918	Subunit R is required for both nuclease and ATPase activities, but not for modification	L	1.418	N	5.91	0	0	1	100	100	100	100	100	100	100	306	306	306	306	306	306	2.762	2.763	2.477	2.476	3.695	3.696	-129.5	-602.25
MPN346	MPN346	413394	413741	+	348			0	N	6.307	0	0	1	100	100	100	100	100	100	100	116	116	116	116	116	116	2.9	2.895	2.794	2.777	3.931	3.914	NA	NA
MPN347	MPN347	413948	415078	+	1131	Subunit R is required for both nuclease and ATPase activities, but not for modification	L	0	N	6.131	0	0	1	100	100	100	100	100	100	100	377	377	377	377	377	377	2.92	2.922	2.67	2.667	3.848	3.848	-650.5	13
MPN347a	MPN347a	415124	415258	+	135			0	N	4.556	0	0	1	100	100	100	100	100	100	100	45	45	45	45	45	45	2.132	2.132	2.088	2.14	3.088	3.129	NA	NA
MPN347b	MPN347b	415261	415452	+	192	-	-	0	N	6.114	0	0	1	100	100	100	100	100	100	100	64	64	64	64	64	64	2.702	2.736	2.611	2.575	3.839	3.839	NA	NA
MPN347c	MPN347c	415660	415995	+	336	-	-	0	N	6.498	0	0	1	100	100	100	100	100	100	100	112	112	112	112	112	112	3.202	3.199	2.875	2.874	4.065	4.062	NA	NA
MPN348	MPN348	416033	416527	+	495	5-formyltetrahydrofolate cyclo-ligase family	H	0	F2	2.21	0	0	1	100	100	100	100	100	100	100	165	165	165	165	165	165	1.179	1.168	1.181	1.178	1.774	1.763	-2.57143	-8.42857
MPN185	MPN185	228919	229566	+	648	Catalyzes the reversible transfer of the terminal phosphate group between ATP and AMP. Plays an important role in cellular energy homeostasis and in adenine nucleotide metabolism	F	0	E	0.33	1	91.821	2	8.179	4.475	3.549	0	3.549	4.167	4.012	9.667	7.667	0	7.667	9	8.667	1.467	2.125	0	0.5	1.661	2.111	-2.69231	-0.846154
MPN298	MPN298	352350	352709	+	360	holo-[acyl-carrier-protein] synthase activity	I	0	F1	0.873	1	83.333	2	16.667	5.833	10.833	5	10.556	5.833	10.833	7	13	6	12.667	7	13	1.432	3.05	0.842	1.603	1.659	3.312	-4.57143	3.42857
MPN228	MPN228	279751	280398	+	648	Binds together with S18 to 16S ribosomal RNA	J	0	E	0.411	2	97.068	2	2.932	2.623	7.407	0	0	2.315	0	5.667	16	0	0	5	0	1.278	0.469	2	0	1.656	3	-3.5	39
MPN262	MPN262	314349	315776	+	1428	mRNA catabolic process	S	0	E	0.395	1	94.398	2	5.602	4.132	2.031	1.12	1.751	3.782	1.821	19.667	9.667	5.333	8.333	18	8.667	1.158	3.167	1.706	2.962	1.655	4.259	4	0
MPN268	MPN268	319328	319681	+	354	The phosphoenolpyruvate-dependent sugar phosphotransferase system (PTS), a major carbohydrate active -transport system, catalyzes the phosphorylation of incoming sugar substrates concomitant with their translocation across the cell membrane	G	0	E	0.544	1	81.073	2	18.927	9.04	9.605	6.215	10.734	8.475	10.452	10.667	11.333	7.333	12.667	10	12.333	1.47	1.943	0.804	2	1.645	2.789	-2	-1
MPN005	MPN005	7312	8574	+	1263	Catalyzes the attachment of serine to tRNA(Ser). Is also able to aminoacylate tRNA(Sec) with serine, to form the misacylated tRNA L-seryl-tRNA(Sec), which will be further converted into selenocysteinyl-tRNA(Sec)	J	0	E	0.37	1	96.991	2	3.009	1.425	2.059	0.95	2.217	1.029	1.979	6	8.667	4	9.333	4.333	8.333	0.921	3.111	0.846	3.172	1.643	4.038	-0.692308	2.61538
MPN355	MPN355	423473	424192	-	720	Belongs to the class IV-like SAM-binding methyltransferase superfamily. RNA methyltransferase TrmH family	J	0	N	6.072	0	0	1	100	100	100	100	100	100	100	240	240	240	240	240	240	3.152	3.154	2.56	2.56	3.861	3.861	-4.63636	-3.45455
MPN617	MPN617	739791	740231	-	441	This protein is one of the early assembly proteins of the 50S ribosomal subunit, although it is not seen to bind rRNA by itself. It is important during the early stages of 50S assembly	J	0	E	0.353	1	93.424	2	6.576	2.494	6.576	0	0	1.361	5.215	3.667	9.667	0	0	2	7.667	0.875	0.7	0	1	1.643	0.896	-1.61538	-1.61538
MPNt27	MPNt27	562021	562105	-	85			23.81	E	0.173	1	81.176	2	18.824	10.588	11.765	0	14.118	7.059	11.765	3	3.333	0	4	2	3.333	0.8	0.682	0	0.885	1.643	1.091	NA	NA
MPN358	MPN358	427642	429246	+	1605	-	-	0	N	8.415	0	0	1	100	100	100	100	100	100	100	535	535	535	535	535	535	4.305	4.304	3.653	3.657	5.058	5.061	NA	NA
MPN359	MPN359	429476	430252	+	777	-	-	0	N	7.101	0	0	1	100	100	100	100	100	100	100	259	259	259	259	259	259	3.587	3.593	2.974	2.978	4.367	4.373	0	0
MPN004	MPN004	4821	7340	+	2520	A type II topoisomerase that negatively supercoils closed circular double-stranded (ds) DNA in an ATP-dependent manner to modulate DNA topology and maintain chromosomes in an underwound state. Negative supercoiling favors strand separation, and DNA replication, transcription, recombination and repair, all of which involve strand separation. Also able to catalyze the interconversion of other topol…	L	0	E	0.361	2	95.833	2	4.167	0.913	0	0.794	0	0.913	0	7.667	0	6.667	0	7.667	0	1.167	0	1.238	0	1.625	0	-11.3077	-25.7308
MPN046	MPN046	54291	55964	+	1674	Catalyzes the attachment of L-aspartate to tRNA(Asp) in a two-step reaction L-aspartate is first activated by ATP to form Asp-AMP and then transferred to the acceptor end of tRNA(Asp)	J	0	E	0.38	2	94.743	3	5.257	1.553	4.182	0	3.823	1.195	4.002	8.667	23.333	0	21.333	6.667	22.333	1.111	2.563	3	1.769	1.619	3.39	-13.75	52.3929
MPN532	MPN532	654089	654937	-	849	Choline/ethanolamine kinase	M	0	E	0.431	1	93.286	2	6.714	2.827	3.416	0.589	4.711	2.473	4.24	8	9.667	1.667	13.333	7	12	1.24	1.683	0.667	1.195	1.614	1.905	-0.333333	16.6667
MPN363	MPN363	433163	433471	+	309	hmm pf03202	G	24.675	N	6.445	0	0	1	100	100	100	100	100	100	100	103	103	103	103	103	103	2.919	2.923	2.86	2.858	3.887	3.89	-1.4	-645
MPN365	MPN365	435581	436693	+	1113	Dybvig K., Sitaraman R., French C.T., A family of phase-variable restriction enzymes with differing specificities generated by high-frequency gene rearrangements, Proc Natl Acad Sci U S A. 1998 Nov 10	V	65.737	N	7.311	13	34.412	14	65.588	38.005	19.317	38.005	13.297	37.287	17.341	141	71.667	141	49.333	138.333	64.333	3.157	1.438	2.965	1.742	4.101	2.093	-13.8636	29.8182
MPN366	MPN366	436777	437595	+	819			94.866	F2	3.005	9	75.702	8	24.298	0	0	0	0	0	0	0	0	0	0	0	0	0	0	0	0	0	0	20.3333	-251.167
MPN367	MPN367	437421	438494	+	1074			98.509	N		7	85.847	7	14.153	0	2.421	0	3.631	0	6.89	0	8.667	0	13	0	24.667	0	1.333	0	1.25	0	1.42	-30.25	-214.75
MPN368	MPN368	439351	439725	+	375	hmm pf01519	L	54.545	N	7.575	0	0	1	100	100	100	9.067	90.4	100	100	125	125	11.333	113	125	125	2.423	2.408	0.6	2.437	3.254	3.239
MPN369	MPN369	439857	440618	-	762			88.962	N	7.486	0	0	1	100	100	100	60.236	37.927	100	100	254	254	153	96.333	254	254	2.037	2.033	1.955	1.871	2.834	2.831
MPN370	MPN370	441259	443472	+	2214	-	-	82.106	N	5.505	28	25.745	29	74.255	3.388	3.794	3.162	3.342	3.162	3.523	25	28	23.333	24.667	23.333	26	1.303	1.265	1.549	1.267	2.162	2.241	31.6667	194.667
MPN371	MPN371	443515	444150	-	636			99.843	N		17	48.899	17	51.101	0	0	2.044	0	5.975	0	0	0	4.333	0	12.667	0	0	0	0.429	0	0.628	0	NA	NA
MPN372	MPN372	444304	446079	+	1776	Pertussis toxin, subunit 1	E	0	N	6.213	0	0	1	100	100	100	100	100	100	100	592	592	592	592	592	592	2.841	2.838	2.66	2.656	3.766	3.763	NA	NA
MPN373	MPN373	446090	446569	-	480			0	N	5.93	0	0	1	100	100	100	100	100	100	100	160	160	160	160	160	160	2.828	2.815	2.547	2.533	3.714	3.701
MPN374	MPN374	447733	448422	-	690			3.193	N	7.753	0	0	1	100	100	100	100	100	100	100	230	230	230	230	230	230	3.43	3.431	3.321	3.323	4.527	4.528
MPN375	MPN375	448768	449157	-	390			0	N	5.301	0	0	1	100	100	100	100	100	100	100	130	130	130	130	130	130	2.542	2.541	2.362	2.354	3.431	3.423
MPN376	MPN376	449536	452958	-	3423			0	N	6.399	0	0	1	100	100	100	100	100	100	100	1141	1141	1141	1141	1141	1141	2.901	2.901	2.89	2.892	3.982	3.983
MPN377	MPN377	453385	453609	+	225			0	N	4.501	0	0	1	100	100	100	100	100	100	100	75	75	75	75	75	75	2.341	2.354	1.788	1.808	3.011	3.024	0	-1
MPN383	MPN383	459493	460341	-	849	haloacid dehalogenase-like hydrolase	S	0	F1	0.668	23	61.013	24	38.987	4.24	4.594	2.356	4.947	3.534	4.829	12	13	6.667	14	10	13.667	1.23	1.288	1	1.012	1.613	1.631	-9.90625	-3.03125
MPN031	MPN031	34974	35585	+	612	Family of unknown function (DUF5453)	S	0	F1	0.831	5	75.327	6	24.673	2.288	9.477	2.451	9.641	2.124	9.15	4.667	19.333	5	19.667	4.333	18.667	0.733	1.068	1.094	1.333	1.607	1.965	-1	-2.5
MPN380	MPN380	457110	457943	+	834	Involved in base excision repair of DNA damaged by oxidation or by mutagenic agents. Acts as DNA glycosylase that recognizes and removes damaged bases. Has a preference for oxidized purines, such as 7,8-dihydro-8-oxoguanine (8-oxoG). Has AP (apurinic apyrimidinic) lyase activity and introduces nicks in the DNA strand. Cleaves the DNA backbone by beta-delta elimination to generate a single-strand …	L	0	N	5.158	0	0	1	100	100	100	100	100	100	100	278	278	278	278	278	278	2.475	2.471	2.083	2.08	3.241	3.237	-1.15385	-1.07692
MPN381	MPN381	458089	458967	+	879	Sucrose-6F-phosphate phosphohydrolase	S	0	F2	0.959	8	6.94	9	93.06	5.119	15.017	18.999	16.382	8.077	16.496	15	44	55.667	48	23.667	48.333	1.293	0.59	0.714	0.8	1.292	1.038	-1.9	-2.8
MPN382	MPN382	458961	459563	+	603	Catalyzes the phosphorylation of the 3'-hydroxyl group of dephosphocoenzyme A to form coenzyme A	F	0	F2	1.956	1	4.975	1	95.025	5.804	0	95.191	0	95.025	0	11.667	0	191.333	0	191	0	0.528	0	1.03	0	1.351	0	-2.16667	4.83333
MPN250	MPN250	301081	302373	+	1293	Glucose-6-phosphate isomerase	G	0	F1	0.512	28	65.12	29	34.88	1.856	2.552	1.392	1.779	1.779	2.475	8	11	6	7.667	7.667	10.667	1.2	1.706	0.763	1.188	1.604	1.879	4.38462	-2
MPN216	MPN216	267040	268170	+	1131	permease	P	0	E	0.332	1	97.171	2	2.829	1.415	1.592	1.149	1.768	1.238	1.592	5.333	6	4.333	6.667	4.667	6	1.206	2.632	1.036	1.286	1.6	3.237	9.58333	0.541667
MPN385	MPN385	462726	463070	-	345	-	-	0	F2	1.381	4	16.522	5	83.478	37.971	35.072	1.449	17.101	34.783	18.841	43.667	40.333	1.667	19.667	40	21.667	0.795	1.291	0.75	2.092	1	2.644	-1	0
MPN386	MPN386	463105	463794	-	690	Deoxynucleoside kinase	F	0	N	4.001	0	0	1	100	100	100	100	100	100	100	230	230	230	230	230	230	1.936	1.935	1.74	1.74	2.67	2.67	12.8333	0
MPN387	MPN387	463942	465018	-	1077	nuclear chromosome segregation	D	0	F2	2.836	0	0	1	100	82.637	16.992	12.535	52.368	100	100	296.667	61	45	188	359	359	1.28	1.649	1.272	1.404	1.943	1.946	0	0
MPN388	MPN388	465011	465412	-	402			0	F2	1.445	0	0	1	100	100	100	23.632	76.119	100	100	134	134	31.667	102	134	134	0.911	0.912	1.151	0.678	1.263	1.266	0	0
MPN389	MPN389	465390	466409	-	1020	Lipoate-protein ligase	H	0	F2	1.209	3	1.863	4	98.137	13.235	40.882	12.745	24.706	41.078	56.863	45	139	43.333	84	139.667	193.333	0.89	0.709	0.706	0.696	1.108	0.921	-1.10526	3.31579
MPN326	MPN326	386095	386397	+	303	Pfam:Peptidase_C108	J	0	E	0.495	1	87.129	2	12.871	4.29	10.561	1.98	8.581	3.3	9.571	4.333	10.667	2	8.667	3.333	9.667	1.179	2.712	0.214	1.296	1.591	3.267	0	-1.5
MPN449	MPN449	547295	548641	-	1347			0	E	0.398	1	93.022	2	6.978	0.965	6.088	0.594	6.31	0.742	6.236	4.333	27.333	2.667	28.333	3.333	28	1.036	1.946	1.056	1.674	1.591	2.653	0	0
MPN391a	MPN391a	469126	469215	-	90			0	N	5.602	0	0	1	100	100	100	100	100	100	100	30	30	30	30	30	30	2.764	2.764	2.5	2.511	3.621	3.621	NA	NA
MPN252	MPN252	303005	304372	+	1368	asparaginyl-tRNA synthetase	J	0	E	0.351	1	97.295	2	2.705	2.193	1.17	1.096	0	1.681	1.023	10	5.333	5	0	7.667	4.667	0.968	2.353	0.938	0	1.583	2.767	-6.58065	-21.7419
MPN393	MPN393	470342	471418	-	1077	pyruvate dehydrogenase e1 component, alpha subunit	C	0	F2	0.805	8	11.235	9	88.765	12.535	9.285	43.361	3.528	12.813	17.734	45	33.333	155.667	12.667	46	63.667	0.559	0.946	0.493	1.218	1.014	0.883	-7	-4
MPN394	MPN394	471439	472878	-	1440	nadh oxidase	C	1.39	F2	2.246	6	4.375	7	95.625	40.139	6.528	23.333	8.819	80.764	7.083	192.667	31.333	112	42.333	387.667	34	1.098	1.858	1.237	1.055	1.669	2.209	-4.94118	4.05882
MPN274	MPN274	324826	325626	-	801	Protein of unknown function (DUF1600)	S	0	E	0.317	1	91.511	2	8.489	3.121	5.993	1.373	0	2.871	5.618	8.333	16	3.667	0	7.667	15	1.346	2.194	0.625	0	1.583	3.054	-3.5	-6
MPNt23	MPNt23	487357	487431	+	75			0	F1	0.734	1	68	2	32	28	12	18.667	10.667	20	12	7	3	4.667	2.667	5	3	1.045	0.45	0.467	1.389	1.562	1.45	NA	NA
MPN397	MPN397	476472	478634	+	2163	In eubacteria ppGpp (guanosine 3'-diphosphate 5-' diphosphate) is a mediator of the stringent response that coordinates a variety of cellular activities in response to changes in nutritional abundance	KT	0	N	4.397	0	0	1	100	100	100	100	100	100	100	721	721	721	721	721	721	2.089	2.089	1.893	1.893	2.871	2.871	-9	-2.6
MPN398	MPN398	478631	479287	-	657	-	-	0	N	5.276	0	0	1	100	100	100	100	100	100	100	219	219	219	219	219	219	2.345	2.346	2.333	2.328	3.376	3.372	0	0
MPN399	MPN399	479287	480150	-	864	-	-	0	N	5.401	0	0	1	100	100	100	100	100	100	100	288	288	288	288	288	288	2.498	2.5	2.218	2.216	3.415	3.416	0	-1
MPN400	MPN400	480212	481960	-	1749	-	-	0	N	4.182	1	0.057	2	99.943	79.074	20.069	80.617	18.868	79.76	20.183	461	117	470	110	465	117.667	1.722	1.733	1.906	1.876	2.734	2.527	5	13.5
MPN158	MPN158	211116	211925	+	810	Belongs to the ribF family	H	0	F1	0.52	25	62.593	26	37.407	3.704	6.049	2.963	6.42	3.704	6.42	10	16.333	8	17.333	10	17.333	0.903	2.14	1.14	1.774	1.548	2.557	-6.42857	-52
MPN236	MPN236	287356	288795	+	1440	Allows the formation of correctly charged Asn-tRNA(Asn) or Gln-tRNA(Gln) through the transamidation of misacylated Asp- tRNA(Asn) or Glu-tRNA(Gln) in organisms which lack either or both of asparaginyl-tRNA or glutaminyl-tRNA synthetases. The reaction takes place in the presence of glutamine and ATP through an activated phospho-Asp-tRNA(Asn) or phospho-Glu-tRNA(Gln)	J	0	E	0.431	4	95.764	4	4.236	2.986	0	0	0	2.569	0	14.333	0	0	0	12.333	0	1.227	0	0	0	1.526	0	4	0
MPN403	MPN403	485133	485456	+	324	-	-	0	N	6.684	0	0	1	100	100	100	100	100	100	100	108	108	108	108	108	108	3.458	3.44	2.714	2.692	4.145	4.126	-19	-6
MPN404	MPN404	485491	486477	+	987			0	N	6.165	0	0	1	100	100	100	100	100	100	100	329	329	329	329	329	329	3.011	3.006	2.518	2.518	3.87	3.868	-19	0
MPN405	MPN405	486484	487077	+	594	Family of unknown function (DUF5452)	S	0	N	6.478	0	0	1	100	100	100	100	100	100	100	198	198	198	198	198	198	3.076	3.081	2.719	2.708	4.019	4.019	-1	-3
MPN106	MPN106	136734	139151	+	2418	Belongs to the phenylalanyl-tRNA synthetase beta subunit family. Type 1 subfamily	J	0	E	0.407	2	97.064	3	2.936	0.993	0.703	0.703	0.579	0.91	0.538	8	5.667	5.667	4.667	7.333	4.333	1.12	3.139	0.694	3.1	1.522	4.321	-2.53846	15.3077
MPN407	MPN407	487471	490110	-	2640			0.758	N	7.162	0	0	1	100	100	100	100	100	100	100	880	880	880	880	880	880	3.443	3.442	3.021	3.021	4.339	4.338	NA	NA
MPN408	MPN408	490338	492620	+	2283	hmm pf03202	G	4.514	N	4.965	0	0	1	100	100	100	100	100	100	100	761	761	761	761	761	761	2.399	2.401	2.158	2.161	3.187	3.19	2.14286	-10.2857
MPN409	MPN409	492693	494294	+	1602	-	-	83.885	N	5.302	7	5.368	8	94.632	5.243	1.373	9.988	0.187	12.921	1.061	28	7.333	53.333	1	69	5.667	0.912	0.587	0.755	0.125	1.031	0.972	-67.125	215.875
MPN410	MPN410	494657	495103	+	447	hmm pf01519	L	96.637	N		4	6.935	4	93.065	0	13.199	0	10.291	0	52.796	0	19.667	0	15.333	0	78.667	0.5	1.95	0	2.638	0.5	1.618
MPN411	MPN411	495245	496003	-	759			33.113	N	8.873	0	0	1	100	100	100	100	100	100	100	253	253	253	253	253	253	3.794	3.786	3.326	3.318	4.586	4.579
MPN412	MPN412	496597	497433	+	837			83.254	N	5.26	11	42.533	11	57.467	47.79	0.358	47.312	0	47.909	0	133.333	1	132	0	133.667	0	1.585	0.125	1.531	0	2.394	0	-240	-972
MPN413	MPN413	497510	497929	+	420			100	N		3	95.952	2	4.048	0	0	0	0	0	0	0	0	0	0	0	0	0	0	0	0.5	0	0.5
MPN414	MPN414	498039	499520	+	1482	-	-	98.042	N	4.379	16	46.019	17	53.981	0	13.833	0	4.251	2.024	13.293	0	68.333	0	21	10	65.667	0	1.391	0	1.633	1.323	1.74	-77.8889	118.778
MPN415	MPN415	499771	500913	+	1143	ABC transporter	S	0	F2	0.738	11	11.636	12	88.364	6.212	11.986	4.899	4.549	5.162	16.71	23.667	45.667	18.667	17.333	19.667	63.667	2.681	1.047	1.193	1.972	3.25	1.099	-20.1667	-5.58333
MPN172	MPN172	222586	223005	+	420	Binds 23S rRNA and is also seen to make contacts with the A and possibly P site tRNAs	J	0	E	0.475	3	90.952	3	9.048	4.286	0	0	0	2.857	0	6	0	0	0	4	0	0.947	0	0.5	0	1.5	0	-0.769231	-0.153846
MPN181	MPN181	226020	226370	+	351	This is one of the proteins that binds and probably mediates the attachment of the 5S RNA into the large ribosomal subunit, where it forms part of the central protuberance	J	0	E	0.391	1	93.447	2	6.553	3.704	4.274	0	0	2.849	3.704	4.333	5	0	0	3.333	4.333	1.179	1.656	1.5	0	1.5	1.929	-3.53846	0
MPN225	MPN225	276665	277084	+	420	Interacts with and stabilizes bases of the 16S rRNA that are involved in tRNA selection in the A site and with the mRNA backbone. Located at the interface of the 30S and 50S subunits, it traverses the body of the 30S subunit contacting proteins on the other side and probably holding the rRNA structure together. The combined cluster of proteins S8, S12 and S17 appears to hold together the shoulder…	J	0	E	0.399	1	93.095	1	6.905	1.429	6.667	0	0	0	6.905	2	9.333	0	0	0	9.667	0.571	1.069	0	0	1.5	1.117	-1.38462	0.615385
MPN227	MPN227	277628	279694	+	2067	Catalyzes the GTP-dependent ribosomal translocation step during translation elongation. During this step, the ribosome changes from the pre-translocational (PRE) to the post- translocational (POST) state as the newly formed A-site-bound peptidyl-tRNA and P-site-bound deacylated tRNA move to the P and E sites, respectively. Catalyzes the coordinated movement of the two tRNA molecules, the mRNA and…	J	0	E	0.353	1	97.92	2	2.08	0.919	1.403	0.194	1.548	0.774	1.306	6.333	9.667	1.333	10.667	5.333	9	1.075	1.967	0.3	1.47	1.5	2.679	5.16901	99.4085
MPN420	MPN420	506438	507163	-	726	glycerophosphoryl diester phosphodiesterase	C	0	F2	1.095	2	1.377	3	98.623	17.355	80.579	10.468	11.019	84.298	14.187	42	195	25.333	26.667	204	34.333	0.697	0.639	0.571	1.105	0.887	1.385	0.285714	-1.71429
MPN421	MPN421	507156	508583	-	1428	Major facilitator Superfamily	G	0	F2	1.353	5	2.871	6	97.129	29.902	15.266	2.731	7.493	29.622	23.179	142.333	72.667	13	35.667	141	110.333	0.807	0.667	1.063	0.634	1.129	0.977	-1.25	0.625
MPN318	MPN318	377171	378646	+	1476	amino acid	E	0	E	0.365	6	92.141	7	7.859	2.304	4.878	0.881	4.268	2.304	4.607	11.333	24	4.333	21	11.333	22.667	1.114	1.966	0.643	2.102	1.5	2.884	-2.2	-11.8
MPN423	MPN423	509827	510216	-	390	Mg296 protein	S	0	F2	1.568	0	0	1	100	100	100	83.846	13.077	100	100	130	130	109	17	130	130	1.179	1.193	0.75	1.769	1.472	1.486	0	0
MPN424	MPN424	510216	510524	-	309	Might take part in the signal recognition particle (SRP) pathway. This is inferred from the conservation of its genetic proximity to ftsY ffh. May be a regulatory protein	S	0	N	6.005	0	0	1	100	100	100	100	100	100	100	103	103	103	103	103	103	2.948	2.931	2.669	2.655	3.752	3.734	-13	-6.5
MPN361	MPN361	430591	431670	+	1080	Peptide chain release factor 1 directs the termination of translation in response to the peptide chain termination codons UAG and UAA	J	0	E	0.355	1	95.926	1	4.074	0	4.352	0	3.704	0	4.074	0	15.667	0	13.333	0	14.667	0	2.906	1.5	2.134	1.5	3.456	-1.61538	-0.923077
MPN444	MPN444	537725	541702	-	3978	-	-	0	E	0.317	1	98.969	1	1.031	0.277	1.056	0	0.804	0	1.031	3.667	14	0	10.667	0	13.667	0.792	1.674	0	1.227	1.5	1.869	17.7143	179.429
MPN427	MPN427	514690	515562	+	873	Sucrose-6F-phosphate phosphohydrolase	S	0	N	5.431	0	0	1	100	100	100	100	100	100	100	291	291	291	291	291	291	2.593	2.598	2.251	2.252	3.44	3.445	3.42857	-6.78571
MPN428	MPN428	515568	516530	-	963	phosphate acetyltransferase	C	0	F2	1.073	1	1.246	2	98.754	8.411	64.901	63.136	4.777	92.523	6.231	27	208.333	202.667	15.333	297	20	1.104	0.564	0.543	0.979	0.854	1.451	-1.30769	-1.23077
MPN673	MPN673	797102	797611	-	510	YgbB family	I	0	E	0.38	1	90.588	2	9.412	2.157	7.255	0	0	2.941	6.471	3.667	12.333	0	0	5	11	1.792	2.421	0	0	1.5	2.779	0	0
MPNt32	MPNt32	562434	562510	-	77			0	E	0.379	1	100	0	0	5.195	0	0	0	0	0	1.333	0	0	0	0	0	0.4	0.5	0	0	1.5	0.5	NA	NA
MPNt33	MPNt33	562519	562593	-	75			0	E	0.197	1	93.333	1	6.667	10.667	14.667	0	0	6.667	0	2.667	3.667	0	0	1.667	0	1	0.333	1.5	0	1.5	3	NA	NA
MPN215	MPN215	265833	267047	+	1215	abc transporter permease protein	P	0	E	0.429	2	94.074	3	5.926	1.564	2.551	0.988	2.058	1.399	2.222	6.333	10.333	4	8.333	5.667	9	1.175	2.906	0.462	1.077	1.472	3.232	-18.6154	74.5769
MPN332	MPN332	390291	392678	+	2388	ATP-dependent serine protease that mediates the selective degradation of mutant and abnormal proteins as well as certain short-lived regulatory proteins. Required for cellular homeostasis and for survival from DNA damage and developmental changes induced by stress. Degrades polypeptides processively to yield small peptide fragments that are 5 to 10 amino acids long. Binds to DNA in a double-stran…	O	0	E	0.366	1	98.66	2	1.34	0.628	0.963	0.084	0.628	0.544	0.796	5	7.667	0.667	5	4.333	6.333	1.188	2.562	0.333	2.281	1.464	3.4	-43.4615	-8.61538
MPN193	MPN193	232761	233585	+	825	ATP-binding (A) component of a common energy-coupling factor (ECF) ABC-transporter complex. Unlike classic ABC transporters this ECF transporter provides the energy necessary to transport a number of different substrates	P	0	E	0.322	1	96.97	1	3.03	3.879	0	0	0	3.03	0	10.667	0	0	0	8.333	0	1.167	0	0	0	1.462	0	-124.347	-36.0882
MPN266	MPN266	318112	318549	+	438	ArsC family	P	0	E	0.509	1	86.073	2	13.927	4.795	9.817	3.196	8.904	4.795	9.132	7	14.333	4.667	13	7	13.333	1.341	2	1.3	1.288	1.455	2.402	0	-7.5
MPN183	MPN183	227037	227492	+	456	binds to the 23S rRNA	J	0	F1	0.394	5	78.728	6	21.272	3.728	4.825	0.219	3.728	3.728	4.167	5.667	7.333	0.333	5.667	5.667	6.333	1.25	3.457	0	1.694	1.444	4.025	-0.538462	1.92308
MPN437	MPN437	528883	530841	-	1959	-	-	11.236	N	8.162	0	0	1	100	100	100	100	100	100	100	653	653	653	653	653	653	4.026	4.027	3.506	3.507	4.808	4.809	-519.75	-37
MPN438	MPN438	530819	531856	-	1038	-	-	2.411	N	7.377	0	0	1	100	100	100	100	100	100	100	346	346	346	346	346	346	3.673	3.672	3.198	3.203	4.475	4.474	-255	-641
MPN439	MPN439	531912	532625	-	714	-	-	0	N	7.119	0	0	1	100	100	100	100	100	100	100	238	238	238	238	238	238	3.52	3.512	3.05	3.042	4.315	4.307	-0.833333	-800.667
MPN440	MPN440	532781	534961	-	2181	-	-	13.349	N	6.729	0	0	1	100	100	100	100	100	100	100	727	727	727	727	727	727	3.154	3.155	2.835	2.833	4.04	4.041	-457.333	-17
MPN441	MPN441	535431	535739	+	309			0	N	5.374	0	0	1	100	100	100	100	100	100	100	103	103	103	103	103	103	2.547	2.545	2.095	2.095	3.339	3.337	NA	NA
MPN442	MPN442	536052	536504	-	453			0	F2	4.744	0	0	1	100	100	100	100	100	100	100	151	151	151	151	151	151	2.309	2.294	2.02	2.011	3.043	3.028	0	-1028
MPNt34	MPNt34	643876	643952	+	77			0	E	0.12	1	90.909	1	9.091	14.286	0	3.896	0	9.091	0	3.667	0	1	0	2.333	0	0.458	0	1.625	0	1.438	0	NA	NA
MPN628	MPN628	754226	755752	-	1527	Catalyzes the interconversion of 2-phosphoglycerate and 3-phosphoglycerate	G	0	E	0.398	1	96.922	2	3.078	1.244	2.358	0.786	2.03	0.917	2.161	6.333	12	4	10.333	4.667	11	0.95	2.986	0.962	2.312	1.433	3.5	-3.07692	1
MPN445	MPN445	541757	542566	+	810	hydrolases or acyltransferases (alpha beta hydrolase superfamily)	I	0	F2	3.28	0	0	1	100	100	100	0.988	7.037	100	100	270	270	2.667	19	270	270	1.66	1.652	0.444	1.664	2.244	2.236	-1.7037	-0.0740741
MPN188	MPN188	230559	230672	+	114	Belongs to the bacterial ribosomal protein bL36 family	J	0	E	0.269	1	90.351	1	9.649	14.035	0	2.632	0	9.649	0	5.333	0	1	0	3.667	0	0.853	0	0	0	1.417	0	0	0
MPN447	MPN447	543267	546323	-	3057	Enriched in aromatic and glycine Residues box	D	6.283	N	2.783	2	0.196	3	99.804	37.52	62.087	100	100	37.52	62.185	382.333	632.667	1019	1019	382.333	633.667	1.48	1.312	1.15	1.149	2.033	1.924	-45.6667	-350.333
MPN231	MPN231	281205	281654	+	450	binds to the 23S rRNA	J	0	F1	0.74	4	65.556	4	34.444	4.889	5.778	4.444	0	5.333	0	7.333	8.667	6.667	0	8	0	1.022	0.87	0.786	0	1.4	0	-1	2.88889
MPN245	MPN245	297106	297687	-	582	Removes the formyl group from the N-terminal Met of newly synthesized proteins. Requires at least a dipeptide for an efficient rate of reaction. N-terminal L-methionine is a prerequisite for activity but the enzyme has broad specificity at other positions	J	0	E	0.422	2	89.519	2	10.481	3.608	7.732	2.577	0	3.265	0	7	15	5	0	6.333	0	1.114	1.326	0.812	0	1.4	0	-11.0833	7.41667
MPN450	MPN450	548653	549552	-	900	dna polymerase III delta subunit	L	0	F2	0.776	7	3.333	8	96.667	4.778	29.889	8.222	4.889	7.222	59.889	14.333	89.667	24.667	14.667	21.667	179.667	0.693	0.709	0.38	1.122	0.78	0.776	0	1
MPN451	MPN451	549476	550585	-	1110	Competence protein	S	0	N	5.942	1	0.18	2	99.82	96.937	0	99.73	0	98.919	0.901	358.667	0	369	0	366	3.333	2.72	0	2.44	0	3.586	0.182	-64.2	16
MPN452	MPN452	550625	552643	-	2019	Interacts with outer membrane receptor proteins that carry out high-affinity binding and energy dependent uptake into the periplasmic space of specific substrates. It could act to transduce energy from the cytoplasmic membrane to specific energy- requiring processes in the outer membrane, resulting in the release into the periplasm of ligands bound by these outer membrane proteins	M	4.559	F2	1.397	5	1.189	6	98.811	25.508	3.566	40.317	10.302	45.914	21.05	171.667	24	271.333	69.333	309	141.667	0.825	1.699	0.684	1.194	1.097	1.515	41	33
MPN453	MPN453	552657	553481	-	825	Cytadhesin P30/P32	A	30.583	F2	1.548	1	29.333	2	70.667	32.727	7.758	63.152	4.727	63.273	7.394	90	21.333	173.667	13	174	20.333	1.044	1.169	0.634	0.725	1.169	1.476	-1	5.5
MPN454	MPN454	553502	554083	-	582	-	-	0	F2	2.503	0	0	1	100	100	100	36.082	1.718	100	100	194	194	70	3.333	194	194	1.294	1.295	0.825	0.045	1.67	1.671	0	-1
MPN455	MPN455	554172	555035	-	864	-	-	0	N	4.313	0	0	1	100	100	100	50.926	48.958	100	100	288	288	146.667	141	288	288	2.33	2.325	1.82	1.96	2.995	2.99	0	1
MPN433	MPN433	520830	521642	-	813	ATPases associated with a variety of cellular activities	P	0	E	0.433	1	94.219	2	5.781	1.845	3.813	1.107	4.305	1.599	4.182	5	10.333	3	11.667	4.333	11.333	1.062	2.219	1.1	1.194	1.393	2.429	-122.603	-14.7672
MPN457	MPN457	558761	559750	-	990	Family of unknown function (DUF5396)	E	19.414	N	6.848	1	0.303	2	99.697	93.636	3.939	93.939	5.657	95.253	4.444	309	13	310	18.667	314.333	14.667	3.002	2.675	2.648	1.868	3.807	2.978	-645	2
MPN458	MPN458	559692	560219	-	528			31.689	N	6.917	0	0	1	100	100	100	100	100	100	100	176	176	176	176	176	176	2.649	2.644	2.306	2.306	3.469	3.463	-501	-269
MPN459	MPN459	560086	561861	-	1776	Family of unknown function (DUF5396)	E	48	N	5.688	3	0.563	4	99.437	5.856	19.764	12.387	86.599	6.306	86.768	34.667	117	73.333	512.667	37.333	513.667	1.743	1.668	1.473	1.935	2.23	2.949	-129.5	-204.5
MPNt04	MPNt04	156332	156405	-	74			0	E	0.451	1	71.622	2	28.378	12.162	22.973	8.108	14.865	10.811	17.568	3	5.667	2	3.667	2.667	4.333	1.05	0.861	0.786	0.958	1.389	1.071	NA	NA
MPN328	MPN328	386697	387557	+	861	Endonuclease IV plays a role in DNA repair. It cleaves phosphodiester bonds at apurinic or apyrimidinic sites (AP sites) to produce new 5'-ends that are base-free deoxyribose 5-phosphate residues. It preferentially attacks modified AP sites created by bleomycin and neocarzinostatin	L	0	F1	0.42	2	94.077	3	5.923	3.368	3.717	1.161	2.439	2.671	2.787	9.667	10.667	3.333	7	7.667	8	1.083	2.636	0.818	1.977	1.375	3.56	-3.23077	-0.153846
MPN462	MPN462	565098	566012	+	915			84.245	N	6.46	11	19.781	12	80.219	35.956	3.169	23.934	1.858	47.432	2.623	109.667	9.667	73	5.667	144.667	8	1.492	1.067	1.755	1.028	1.913	1.34	-201	-972
MPN463	MPN463	566087	566560	+	474			98.309	N		8	76.371	7	23.629	0	0	0	0	0	0	0	0	0	0	0	0	0	0	0	0	0	0
MPN464	MPN464	566854	568191	+	1338	-	-	92.67	F2	4.433	17	40.508	18	59.492	8.371	2.018	5.83	2.616	7.773	2.466	37.333	9	26	11.667	34.667	11	1.071	1.304	1.006	1.278	1.6	1.75	-95.6	4.2
MPN464a	MPN464a	568588	569118	+	531	DNA recombination	L	95.849	N	6.972	2	10.546	3	89.454	3.766	43.126	3.013	43.879	3.013	44.444	6.667	76.333	5.333	77.667	5.333	78.667	0.714	1.502	1.147	1.276	1.294	2.038
MPN465	MPN465	568608	569207	-	600			88.648	N	6.989	2	8.667	2	91.333	53	0	53.667	0	54.167	0	106	0	107.333	0	108.333	0	1.842	0	1.594	0	2.459	0
MPN466	MPN466	569251	569673	-	423			76.303	N	6.773	0	0	1	100	100	100	62.648	36.643	100	100	141	141	88.333	51.667	141	141	2.085	2.081	1.852	1.676	2.698	2.696
MPN467	MPN467	569703	570008	-	306	hmm pf00938	S	98.361	N		0	0	1	100	100	100	19.935	57.843	100	100	102	102	20.333	59	102	102	0.878	0.878	1.032	1.197	1.378	1.376
MPN468	MPN468	570745	571371	+	627			64.696	N	4.344	0	0	1	100	89.474	9.25	33.493	64.274	100	100	187	19.333	70	134.333	209	209	1.542	1.475	1.41	1.559	2.316	2.307	-54.5	-106.75
MPN468a	MPN468a	570404	570610	+	207			99.029	N		1	27.053	2	72.947	32.367	34.783	0.966	0.966	31.401	41.546	22.333	24	0.667	0.667	21.667	28.667	0.75	1.404	0.333	0	1.091	1.776	NA	NA
MPN469	MPN469	572217	573026	-	810	-	-	0	N	3.316	1	1.358	1	98.642	0	98.889	0	98.395	0	98.642	0	267	0	265.667	0	266.333	0	1.719	0	1.521	0	2.311	-3	0
MPN456	MPN456	555361	558378	-	3018	Family of unknown function (DUF5396)	E	34.703	E	0.354	1	98.84	2	1.16	0.331	1.193	0	1.027	0.099	1.06	3.333	12	0	10.333	1	10.667	1.318	2.23	0	2.516	1.375	3.258	-149.5	207.5
MPN471	MPN471	574053	574214	-	162	Belongs to the bacterial ribosomal protein bL33 family	J	0	F2	1.519	0	0	1	100	100	100	3.704	79.012	100	100	54	54	2	42.667	54	54	1.077	1.04	0.786	0.686	1.307	1.27	0.5	1
MPN154	MPN154	205770	207392	+	1623	Participates in both transcription termination and antitermination	K	0	F1	0.669	1	75.909	2	24.091	0.739	22.982	1.109	23.229	0.863	23.229	4	124.333	6	125.667	4.667	125.667	0.615	1.12	0.921	0.862	1.367	1.471	-8.23077	-2.30769
MPN182	MPN182	226374	227033	+	660	Located at the back of the 30S subunit body where it stabilizes the conformation of the head with respect to the body	J	0	E	0.421	1	90.152	2	9.848	2.727	7.121	0	4.848	2.576	7.273	6	15.667	0	10.667	5.667	16	1.132	2.875	0	0.712	1.361	2.898	0.923077	-10.3077
MPN474	MPN474	575913	579353	-	3441	domain protein	S	0	N	8.347	0	0	1	100	100	100	100	100	100	100	1147	1147	1147	1147	1147	1147	3.99	3.99	3.535	3.537	4.889	4.891	204	169.333
MPN430	MPN430	517800	518813	-	1014	Belongs to the glyceraldehyde-3-phosphate dehydrogenase family	G	0	E	0.338	1	96.252	2	3.748	0.888	2.564	0	3.156	0.592	3.156	3	8.667	0	10.667	2	10.667	0.85	1.111	0	1.47	1.357	1.879	12.7143	-1.28571
MPN270	MPN270	321155	321442	+	288			0	E	0.524	2	87.847	3	12.153	6.597	9.722	5.208	4.861	6.597	5.208	6.333	9.333	5	4.667	6.333	5	1.125	1.259	0.688	0.867	1.35	2.312	NA	NA
MPN477	MPN477	581403	582032	-	630	-	-	0	N	7.115	0	0	1	100	100	100	100	100	100	100	210	210	210	210	210	210	3.458	3.46	3.179	3.177	4.313	4.313	0	-1
MPN478	MPN478	582035	582742	-	708	transcriptional regulatory protein	K	0	F2	2.56	1	0.282	2	99.718	82.91	12.712	35.876	9.605	86.441	13.277	195.667	30	84.667	22.667	204	31.333	1.57	0.714	2.012	1.217	1.943	1.268	-3	-1.76923
MPN117	MPN117	151417	151800	+	384	Binds directly to 23S ribosomal RNA and is necessary for the in vitro assembly process of the 50S ribosomal subunit. It is not involved in the protein synthesizing functions of that subunit	J	0	F1	1.243	1	78.125	2	21.875	4.688	17.708	1.823	20.312	3.646	18.229	6	22.667	2.333	26	4.667	23.333	1	2.493	0.062	2.532	1.333	3.282	-0.230769	9.46154
MPN554	MPN554	674715	675029	-	315	Protein of unknown function (DUF3217)	S	0	F1	0.947	8	55.873	9	44.127	20	22.54	4.127	18.73	5.397	22.222	21	23.667	4.333	19.667	5.667	23.333	0.461	1.59	0.75	2.283	1.333	2.592	0	5
MPN217	MPN217	268172	269443	+	1272	Belongs to the ABC transporter superfamily	EP	0	E	0.541	2	90.881	2	9.119	1.336	0	0.865	0	1.258	0	5.667	0	3.667	0	5.333	0	1.056	1.5	1.042	0	1.324	1.5	-78.1156	26.0952
MPN003	MPN003	2869	4821	+	1953	A type II topoisomerase that negatively supercoils closed circular double-stranded (ds) DNA in an ATP-dependent manner to modulate DNA topology and maintain chromosomes in an underwound state. Negative supercoiling favors strand separation, and DNA replication, transcription, recombination and repair, all of which involve strand separation. Also able to catalyze the interconversion of other topol…	L	1.076	E	0.394	2	96.672	3	3.328	1.024	2.611	0.87	0.87	1.075	2.099	6.667	17	5.667	5.667	7	13.667	0.786	1.356	0.917	1.722	1.318	1.857	1.95455	-2.77273
MPN483	MPN483	586736	587761	+	1026	Glycosyl transferase, family 2	M	0	F2	1.023	0	0	1	100	100	100	19.396	7.407	100	100	342	342	66.333	25.333	342	342	0.671	0.671	0.512	1.539	0.91	0.91	-12.5	5
MPN484	MPN484	588266	588577	-	312	DNA recombination	L	29.26	N	7.681	0	0	1	100	100	100	100	100	100	100	104	104	104	104	104	104	3.342	3.319	2.939	2.939	4.211	4.188
MPN485	MPN485	588994	590439	-	1446	-	-	91.696	N	6.016	17	45.436	18	54.564	3.458	5.533	3.458	5.602	3.527	5.602	16.667	26.667	16.667	27	17	27	1.931	0.741	1.618	1.152	2.481	1.439	-219	-630
MPN486	MPN486	589886	590329	+	444			97.743	N		7	24.324	7	75.676	0	0	0	2.703	0	2.928	0	0	0	4	0	4.333	0	0	0	0.154	0	0.286	NA	NA
MPN616	MPN616	739387	739785	-	399	Belongs to the universal ribosomal protein uS9 family	J	0	F1	0.572	1	72.18	2	27.82	2.256	27.82	0	5.514	1.754	26.065	3	37	0	7.333	2.333	34.667	1	0.67	0	1.935	1.312	1.281	-3	0
MPN681	MPN681	805319	805675	-	357	ribonuclease P activity	J	0	E	0.498	2	85.714	3	14.286	5.322	13.165	0	0	4.202	9.804	6.333	15.667	0	0	5	11.667	0.775	1.042	1.5	0	1.312	1.208	-2.5	0
MPN436	MPN436	524840	528574	-	3735	-	-	6.213	E	0.35	3	98.313	4	1.687	0.535	1.205	0.241	1.232	0.321	1.232	6.667	15	3	15.333	4	15.333	0.738	1.826	0.3	1.681	1.308	2.457	12.5	117.75
MPN490	MPN490	596781	597791	-	1011	Can catalyze the hydrolysis of ATP in the presence of single-stranded DNA, the ATP-dependent uptake of single-stranded DNA by duplex DNA, and the ATP-dependent hybridization of homologous single-stranded DNAs. It interacts with LexA causing its activation and leading to its autocatalytic cleavage	L	0	N	5.084	0	0	1	100	100	100	100	100	100	100	337	337	337	337	337	337	2.531	2.525	2.203	2.2	3.34	3.337	-8.69231	4.07692
MPN491	MPN491	597865	599289	+	1425	hmm pf03372	S	0	N	5.799	0	0	1	100	100	100	100	100	100	100	475	475	475	475	475	475	2.529	2.532	2.478	2.478	3.587	3.589	44.5	-90.625
MPN492	MPN492	599428	600345	-	918	hexulose-6-phosphate isomerase	G	0	N	6.44	0	0	1	100	100	100	100	100	100	100	306	306	306	306	306	306	3.129	3.134	2.695	2.693	4.008	4.008	3.2	1.2
MPN493	MPN493	600281	600937	-	657	Orotidine 5'-phosphate decarboxylase / HUMPS family	G	0	N	5.616	0	0	1	100	100	100	100	100	100	100	219	219	219	219	219	219	2.802	2.796	2.467	2.459	3.634	3.625	-3.2	0
MPN494	MPN494	600939	601418	-	480	Phosphoenolpyruvate-dependent sugar phosphotransferase system, EIIA 2	G	0	N	5.387	0	0	1	100	100	100	100	100	100	100	160	160	160	160	160	160	2.684	2.695	2.215	2.217	3.496	3.507	-0.4	-0.4
MPN495	MPN495	601420	601707	-	288	PTS system	G	0	N	5.9	0	0	1	100	100	100	100	100	100	100	96	96	96	96	96	96	2.843	2.824	2.787	2.784	3.782	3.763	3.4	-3.8
MPN496	MPN496	601710	603692	-	1983	PTS system sugar-specific permease component	G	0	N	6.881	0	0	1	100	100	100	100	100	100	100	661	661	661	661	661	661	3.369	3.369	2.93	2.929	4.237	4.237	39.25	11.4167
MPN497	MPN497	604120	604551	-	432	Phosphotriesterase family	S	0	N	6.457	0	0	1	100	100	100	100	100	100	100	144	144	144	144	144	144	2.889	2.885	2.629	2.621	3.916	3.911	-66.2	-143
MPN497a	MPN497a	604585	604746	-	162	Phosphotriesterase family	S	0	N	7.834	0	0	1	100	100	100	100	100	100	100	54	54	54	54	54	54	3.914	3.908	3.034	3.055	4.81	4.804	-1.2	-298
MPN498	MPN498	604862	605590	+	729	Class II Aldolase and Adducin N-terminal domain	G	0	N	7.737	0	0	1	100	100	100	100	100	100	100	243	243	243	243	243	243	3.527	3.521	3.364	3.357	4.656	4.65	-7.2	4
MPN499	MPN499	605544	606035	+	492	-	-	0	N	7.191	0	0	1	100	100	100	100	100	100	100	164	164	164	164	164	164	3.43	3.428	3.093	3.093	4.398	4.396	3.5	-4
MPN500	MPN500	606111	607766	+	1656	-	-	87.492	N	5.404	12	23.792	11	76.208	0	0	0	0	0	0	0	0	0	0	0	0	0	0	0	1.5	0	1.5	-57.125	219.5
MPN501	MPN501	608300	608722	+	423	DNA recombination	L	100	N		3	22.459	3	77.541	0	9.22	0	10.875	0	9.456	0	13	0	15.333	0	13.333	0	1.475	0	1.021	0	1.939
MPN502	MPN502	609167	610435	+	1269	-	-	98.58	N		19	42.08	19	57.92	8.432	0	7.407	0	8.668	0	35.667	0	31.333	0	36.667	0	1.593	0	1.595	0	2.5	0	-93	-972
MPN503	MPN503	610990	612312	+	1323	-	-	96.823	N	5.249	18	59.108	18	40.892	0	3.93	0	2.948	0	3.628	0	17.333	0	13	0	16	1.5	2.377	0	2.537	1.5	3.327	-60.6667	45.6667
MPN504	MPN504	612850	613083	+	234			78.541	N	7.578	0	0	1	100	100	100	100	100	100	100	78	78	78	78	78	78	2.621	2.634	2.44	2.449	3.466	3.479
MPN505	MPN505	613151	613912	-	762			77.135	N	7.512	0	0	1	100	100	100	100	100	100	100	254	254	254	254	254	254	2.482	2.479	2.267	2.267	3.284	3.28
MPN506	MPN506	614828	617209	+	2382	hmm pf03202	G	35.153	N	7.592	2	0.168	3	99.832	9.866	89.505	100	100	9.95	89.673	78.333	710.667	794	794	79	712	2.144	3.185	2.811	2.808	2.964	4.029	8	15.3333
MPN507	MPN507	617329	618420	+	1092	Type I restriction modification DNA specificity domain protein	L	4.308	N	7.458	0	0	1	100	100	100	100	100	100	100	364	364	364	364	364	364	3.696	3.696	3.3	3.299	4.494	4.492	-35.2941	37.8235
MPN508	MPN508	618448	619698	-	1251	translation initiation factor activity	M	1.84	N	7.12	0	0	1	100	100	100	100	100	100	100	417	417	417	417	417	417	3.337	3.331	3.027	3.024	4.248	4.242	-213.5	-3.5
MPN509	MPN509	620526	622463	-	1938	peptidase	D	7.228	N	6.521	0	0	1	100	100	100	100	100	100	100	646	646	646	646	646	646	3.038	3.042	2.74	2.736	3.951	3.951	5.5	-1.5
MPN510	MPN510	622839	624215	-	1377	peptidase	D	5.378	N	6.756	0	0	1	100	100	100	100	100	100	100	459	459	459	459	459	459	3.188	3.183	2.83	2.826	4.101	4.096	-139.5	-43.5
MPN511	MPN511	624827	625609	-	783	peptidase	D	0	N	7.102	0	0	1	100	100	100	100	100	100	100	261	261	261	261	261	261	3.49	3.489	3.084	3.085	4.313	4.312	-388.5	-0.5
MPN512	MPN512	625640	626104	-	465	peptidase	D	0	N	7.958	0	0	1	100	100	100	100	100	100	100	155	155	155	155	155	155	3.739	3.734	3.545	3.545	4.75	4.746	-209	-285
MPN513	MPN513	626882	627334	-	453	helicase activity	S	0	N	6.553	0	0	1	100	100	100	100	100	100	100	151	151	151	151	151	151	3.213	3.218	2.65	2.642	4.018	4.013	NA	NA
MPN514	MPN514	627851	628213	-	363	helicase activity	S	0	N	6.073	0	0	1	100	100	100	100	100	100	100	121	121	121	121	121	121	3.041	3.029	2.68	2.67	3.865	3.853	NA	NA
MPN030	MPN030	34468	34974	+	507	Domain of unknown function (DUF1948)	K	0	F1	0.775	1	76.529	2	23.471	20.316	3.353	12.426	4.142	19.724	3.748	34.333	5.667	21	7	33.333	6.333	0.995	2.056	0.578	1.455	1.307	2.6	13	0
MPN299	MPN299	352697	353497	+	801	1-acyl-sn-glycerol-3-phosphate acyltransferase	I	0	E	0.417	1	90.262	2	9.738	3.62	3.995	5.743	3.995	5.493	4.245	9.667	10.667	15.333	10.667	14.667	11.333	1.267	2.288	0.596	2.136	1.289	2.9	-4.75	-21.1667
MPN021	MPN021	26160	27332	+	1173	ATP binding to DnaK triggers the release of the substrate protein, thus completing the reaction cycle. Several rounds of ATP-dependent interactions between DnaJ, DnaK and GrpE are required for fully efficient folding. Also involved, together with DnaK and GrpE, in the DNA replication of plasmids through activation of initiation proteins	O	1.706	E	0.385	1	97.442	2	2.558	1.108	1.961	0	0	0.682	1.876	4.333	7.667	0	0	2.667	7.333	0.893	1.333	0	0	1.278	1.457	-24.7143	-28.8571
MPN518	MPN518	638112	639158	-	1047			0	N	6.869	0	0	1	100	100	100	100	100	100	100	349	349	349	349	349	349	3.295	3.292	2.804	2.798	4.163	4.16	1	0
MPN210	MPN210	257208	259634	+	2427	Part of the Sec protein translocase complex. Interacts with the SecYEG preprotein conducting channel. Has a central role in coupling the hydrolysis of ATP to the transfer of proteins into and across the cell membrane, serving as an ATP-driven molecular motor driving the stepwise translocation of polypeptide chains across the membrane	U	0	E	0.361	1	93.902	2	6.098	1.36	5.068	0.7	0.206	1.071	5.027	11	41	5.667	1.667	8.667	40.667	0.882	1.702	0.611	0.25	1.278	2.37	3.53846	-75.0769
MPN124	MPN124	160703	161758	-	1056	Negative regulator of class I heat shock genes (grpE- dnaK-dnaJ and groELS operons). Prevents heat-shock induction of these operons	K	0	E	0.389	1	94.697	2	5.303	1.515	3.977	1.231	3.788	1.515	3.788	5.333	14	4.333	13.333	5.333	13.333	1.029	2.105	0.429	2.329	1.265	3.134	-5.07692	7.07692
MPN521	MPN521	642724	643224	+	501	Belongs to the class IV-like SAM-binding methyltransferase superfamily. RNA methyltransferase TrmH family. TrmL subfamily	J	0	N	5.965	0	0	1	100	100	100	100	100	100	100	167	167	167	167	167	167	2.87	2.875	2.69	2.692	3.828	3.83	-2.07692	-10.5385
MPN522	MPN522	643215	643847	+	633	Catalyzes the formation of N(7)-methylguanine at position 46 (m7G46) in tRNA	J	0	N	5.265	0	0	1	100	100	100	100	100	100	100	211	211	211	211	211	211	2.651	2.651	2.481	2.483	3.496	3.496	-3.61538	0.615385
MPN001	MPN001	692	1834	+	1143	DNA-directed DNA polymerase activity	L	0	F1	0.574	9	90.464	10	9.536	1.575	3.15	1.312	1.925	1.575	2.887	6	12	5	7.333	6	11	0.684	0.486	0.969	0.804	1.263	0.926	-1.875	-2.625
MPN524	MPN524	645509	645868	-	360	DNA recombination	L	83.287	N	5.907	1	0.833	2	99.167	100	100	56.944	42.5	56.944	42.222	120	120	68.333	51	68.333	50.667	1.514	1.517	1.279	1.698	1.92	2.487
MPN174	MPN174	223340	223597	+	258	One of the primary rRNA binding proteins, it binds specifically to the 5'-end of 16S ribosomal RNA	J	0	E	0.613	1	86.822	2	13.178	4.264	12.403	0	0	2.713	10.465	3.667	10.667	0	0	2.333	9	0.75	2.394	0	0	1.25	2.839	-1.76923	-2.92308
MPN209	MPN209	254603	257221	+	2619	P-type ATPase	P	0	E	0.39	1	98.129	2	1.871	0.764	1.375	0	1.145	0.649	1.222	6.667	12	0	10	5.667	10.667	1.071	1.527	0	0.774	1.25	1.788	-26.55	-16.65
MPN527	MPN527	649071	649748	-	678	-	-	0	F2	1.074	6	7.08	7	92.92	34.956	19.174	9.292	25.959	10.914	28.319	79	43.333	21	58.667	24.667	64	1.038	1.553	1.602	1.175	2.533	1.718	-15	1.5
MPN325	MPN325	385800	386102	+	303	This protein binds to 23S rRNA in the presence of protein L20	J	0	E	0.379	1	87.459	2	12.541	5.611	9.571	1.98	0	4.29	8.251	5.667	9.667	2	0	4.333	8.333	0.917	1.233	0.571	0.5	1.25	1.519	-2.46154	0.538462
MPN528a	MPN528a	650366	650548	+	183	Endonuclease that resolves Holliday junction intermediates in genetic recombination. Cleaves mobile four-strand junctions by introducing symmetrical nicks in paired strands. Promotes annealing of linear ssDNA with homologous dsDNA. Required for DNA repair, homologous recombination and chromosome segregation	L	0	N	5.799	0	0	1	100	100	100	100	100	100	100	61	61	61	61	61	61	2.891	2.891	2.334	2.299	3.701	3.696	-32	-108
MPN529	MPN529	650881	651210	-	330	regulation of translation	L	0	N	3.668	0	0	1	100	100	100	100	100	100	100	110	110	110	110	110	110	1.826	1.826	1.715	1.713	2.515	2.515	4.5	-9.5
MPN622	MPN622	749395	749655	-	261	Forms an intersubunit bridge (bridge B4) with the 23S rRNA of the 50S subunit in the ribosome	J	0	E	0.651	1	79.31	2	20.69	2.682	19.923	0	7.28	1.916	18.774	2.333	17.333	0	6.333	1.667	16.333	1.312	1.925	1	0.45	1.25	2.1	-5.61538	-0.0769231
MPN531	MPN531	651766	653913	-	2148	Belongs to the ClpA ClpB family	O	0	N	4.552	0	0	1	100	100	100	100	100	100	100	716	716	716	716	716	716	2.131	2.132	2.142	2.144	3.012	3.013	-6.5	1.5
MPN184	MPN184	227492	228925	+	1434	The central subunit of the protein translocation channel SecYEG. Consists of two halves formed by TMs 1-5 and 6-10. These two domains form a lateral gate at the front which open onto the bilayer between TMs 2 and 7, and are clamped together by SecE at the back. The channel is closed by both a pore ring composed of hydrophobic SecY resides and a short helix (helix 2A) on the extracellular side of …	U	0	E	0.369	2	94.84	3	5.16	5.16	1.185	1.185	0	2.999	0.697	24.667	5.667	5.667	0	14.333	3.333	0.967	1.694	1.556	0.5	1.239	2.227	-7.46154	1.76923
MPN135	MPN135	174928	175917	+	990	ABC transporter permease	P	0	F1	0.447	3	89.293	4	10.707	3.232	6.364	1.212	0.202	2.02	6.566	10.667	21	4	0.667	6.667	21.667	0.864	0.891	0.615	0.167	1.238	1.561	-10.25	-4.58333
MPN534	MPN534	656458	656880	+	423			0	N	8.056	0	0	1	100	100	100	100	100	100	100	141	141	141	141	141	141	4.073	4.057	3.436	3.443	4.883	4.883	0	-1
MPN535	MPN535	656886	657506	+	621	four-way junction helicase activity	L	0	N	7.226	0	0	1	100	100	100	100	100	100	100	207	207	207	207	207	207	3.515	3.517	3.117	3.114	4.426	4.428	-4.9	7.2
MPN536	MPN536	657481	658404	+	924	The RuvA-RuvB complex in the presence of ATP renatures cruciform structure in supercoiled DNA with palindromic sequence, indicating that it may promote strand exchange reactions in homologous recombination. RuvAB is a helicase that mediates the Holliday junction migration by localized denaturation and reannealing	L	0	N	6.957	0	0	1	100	100	100	100	100	100	100	308	308	308	308	308	308	3.304	3.299	2.914	2.915	4.273	4.271	5.23077	13.7692
MPN537	MPN537	658390	659628	-	1239	Poorly processive, error-prone DNA polymerase involved in untargeted mutagenesis. Copies undamaged DNA at stalled replication forks, which arise in vivo from mismatched or misaligned primer ends. These misaligned primers can be extended by PolIV. Exhibits no 3'-5' exonuclease (proofreading) activity. May be involved in translesional synthesis, in conjunction with the beta clamp from PolIII	L	0	N	5.096	0	0	1	100	100	100	100	100	100	100	413	413	413	413	413	413	2.614	2.614	2.176	2.175	3.399	3.399	11.7692	-4.53846
MPN303	MPN303	356640	358166	+	1527	Belongs to the pyruvate kinase family	G	0	E	0.381	1	97.053	2	2.947	1.113	1.834	1.31	1.834	1.179	1.768	5.667	9.333	6.667	9.333	6	9	0.917	2.759	0.595	1.707	1.211	3.125	-3.46154	3.23077
MPN443	MPN443	536489	537718	-	1230	helicase superfamily c-terminal domain	L	0	F1	0.466	17	80.244	18	19.756	2.033	4.228	0.488	2.602	1.707	4.715	8.333	17.333	2	10.667	7	19.333	0.5	1.651	1.357	1.788	1.205	1.822	-4.33333	-54.7778
MPN053	MPN053	66820	67086	+	267	phosphocarrier protein hpr	G	0	F1	0.76	2	56.554	3	43.446	7.491	12.734	7.491	18.727	7.116	15.356	6.667	11.333	6.667	16.667	6.333	13.667	0.452	2.6	0.952	1.284	1.2	2.452	-2.36364	-0.909091
MPN191	MPN191	231417	232400	+	984	DNA-dependent RNA polymerase catalyzes the transcription of DNA into RNA using the four ribonucleoside triphosphates as substrates	K	0	E	0.414	2	97.459	3	2.541	0	1.829	0	1.016	0.407	1.829	0	6	0	3.333	1.333	6	0	1.868	0.5	0.227	1.2	2.053	-0.846154	-4.61538
MPN120	MPN120	155296	155949	+	654	Participates actively in the response to hyperosmotic and heat shock by preventing the aggregation of stress-denatured proteins, in association with DnaK and GrpE. It is the nucleotide exchange factor for DnaK and may function as a thermosensor. Unfolded proteins bind initially to DnaJ	O	0	E	0.441	1	94.343	2	5.657	2.752	3.058	2.141	3.823	2.599	3.058	6	6.667	4.667	8.333	5.667	6.667	0.921	1.381	0.567	2.327	1.194	3	-56.625	-11.75
MPN302	MPN302	355648	356634	+	987	Catalyzes the phosphorylation of D-fructose 6-phosphate to fructose 1,6-bisphosphate by ATP, the first committing step of glycolysis	F	0	F1	0.4	5	90.983	6	9.017	3.749	3.141	0.405	2.938	3.343	2.938	12.333	10.333	1.333	9.667	11	9.667	0.987	2.844	0	2.95	1.176	4	3.11111	-2.77778
MPN671	MPN671	794265	796394	-	2130	Acts as a processive, ATP-dependent zinc metallopeptidase for both cytoplasmic and membrane proteins. Plays a role in the quality control of integral membrane proteins	O	0	E	0.406	1	93.897	2	6.103	0.188	5.822	0.282	5.915	0.282	5.822	1.333	41.333	2	42	2	41.333	0.6	3.184	0.714	2.642	1.143	3.912	10.2857	8.64286
MPN545	MPN545	664725	665573	-	849	Digests double-stranded RNA. Involved in the processing of primary rRNA transcript to yield the immediate precursors to the large and small rRNAs (23S and 16S). Processes some mRNAs, and tRNAs when they are encoded in the rRNA operon. Processes pre- crRNA and tracrRNA of type II CRISPR loci if present in the organism	J	0	F2	2.33	0	0	1	100	100	100	100	100	100	100	283	283	283	283	283	283	1.129	1.131	1.256	1.257	1.736	1.738	-29.5455	40.9091
MPN178	MPN178	224851	225036	+	186	Binds 16S rRNA, required for the assembly of 30S particles and may also be responsible for determining the conformation of the 16S rRNA at the A site	J	0	E	0.385	2	89.247	2	10.753	6.989	11.29	0	0	6.452	0	4.333	7	0	0	4	0	0.857	0.614	0	0	1.115	0.5	0	0
MPN017	MPN017	18180	18989	-	810	Catalyzes the oxidation of 5,10- methylenetetrahydrofolate to 5,10-methenyltetrahydrofolate and then the hydrolysis of 5,10-methenyltetrahydrofolate to 10- formyltetrahydrofolate	F	0	F1	0.51	3	88.642	4	11.358	4.815	6.42	1.728	5.309	4.444	6.049	13	17.333	4.667	14.333	12	16.333	0.6	0.755	1.3	0.739	1.108	1.16	-7.66667	-1.91667
MPN548	MPN548	668280	669260	-	981	Belongs to the pseudouridine synthase RluA family	J	0	N	8.72	0	0	1	100	100	100	100	100	100	100	327	327	327	327	327	327	4.272	4.268	3.819	3.82	5.112	5.108	0.384615	7.84615
MPN429	MPN429	516568	517797	-	1230	belongs to the phosphoglycerate kinase family	F	0	E	0.415	8	93.415	9	6.585	1.87	3.496	2.439	3.008	2.276	2.927	7.667	14.333	10	12.333	9.333	12	0.937	2.682	0.79	2.526	1.103	3.676	-2.57143	-61.0714
MPN550	MPN550	670217	671380	-	1164	Catalyzes the ATP-dependent transfer of a sulfur to tRNA to produce 4-thiouridine in position 8 of tRNAs, which functions as a near-UV photosensor. Also catalyzes the transfer of sulfur to the sulfur carrier protein ThiS, forming ThiS-thiocarboxylate. This is a step in the synthesis of thiazole, in the thiamine biosynthesis pathway. The sulfur is donated as persulfide by IscS	H	0	N	4.531	0	0	1	100	100	100	100	100	100	100	388	388	388	388	388	388	2.301	2.301	2.149	2.149	3.094	3.094	3.58333	-5.66667
MPN551	MPN551	671367	672212	-	846	YqaJ viral recombinase family	L	0	F2	1.463	2	1.064	3	98.936	36.761	56.619	26.832	72.931	41.962	56.619	103.667	159.667	75.667	205.667	118.333	159.667	0.854	0.728	0.939	0.755	1.257	1.147	-11.5	-18.875
MPN242	MPN242	294108	294338	+	231	P-P-bond-hydrolysis-driven protein transmembrane transporter activity	U	0	E	0.673	1	80.519	2	19.481	6.061	12.987	7.359	14.719	6.494	12.987	4.667	10	5.667	11.333	5	10	0.833	2.613	0.528	2.371	1.062	3.484	0	-1
MPN542	MPN542	661151	661807	+	657	Family of unknown function (DUF5385)	S	0	E	0.58	1	84.17	2	15.83	6.24	14.155	0.761	13.546	2.283	13.546	13.667	31	1.667	29.667	5	29.667	0.571	1.676	0.75	1.528	1.062	2.283	2.5	-6.5
MPNt08	MPNt08	358502	358577	+	76			0	F1	0.632	1	73.684	2	26.316	25	5.263	7.895	9.211	19.737	6.579	6.333	1.333	2	2.333	5	1.667	0.775	0.4	0	0.75	1.062	0.917	NA	NA
MPN680	MPN680	804181	805338	-	1158	Required for the insertion and or proper folding and or complex formation of integral membrane proteins into the membrane. Involved in integration of membrane proteins that insert both dependently and independently of the Sec translocase complex, as well as at least some lipoproteins. Aids folding of multispanning membrane proteins (By similarity)	U	0	E	0.404	2	95.078	3	4.922	2.504	3.541	0	2.418	1.727	3.109	9.667	13.667	0	9.333	6.667	12	1.05	1.429	0	1.086	1.048	1.905	-180.615	2.61538
MPN277	MPN277	326824	328293	+	1470	Belongs to the class-II aminoacyl-tRNA synthetase family	J	0	E	0.334	1	97.143	2	2.857	0.816	2.313	0.272	1.837	0.68	2.177	4	11.333	1.333	9	3.333	10.667	0.846	3.014	0	2.929	1.045	3.848	13.8919	-36.8108
MPN530	MPN530	651359	651769	+	411	Domain of unknown function (DUF1951)	S	0	F1	0.521	10	71.533	11	28.467	4.38	6.813	2.92	5.109	2.676	6.569	6	9.333	4	7	3.667	9	0.763	1.603	0.769	1.864	1.042	2.196	0	0
MPN558	MPN558	679127	679702	+	576	rRNA methyltransferase activity	J	0	N	6.303	0	0	1	100	100	100	100	100	100	100	192	192	192	192	192	192	3.304	3.31	2.709	2.711	4.01	4.012	-17.9167	-16.1667
MPNt24	MPNt24	555105	555195	+	91			24.444	F1	0.454	1	82.418	1	17.582	26.374	0	10.989	0	17.582	0	8	0	3.333	0	5.333	0	0.74	0	0.773	0	1.029	0	NA	NA
MPN560	MPN560	680441	681757	-	1317	Arginine deiminase	E	0	N	5.805	0	0	1	100	100	100	100	100	100	100	439	439	439	439	439	439	2.686	2.691	2.491	2.49	3.608	3.608	17	-3.85714
MPN561	MPN561	681811	682452	+	642	uridine kinase activity	F	0	N	2.548	0	0	1	100	100	100	100	100	100	100	214	214	214	214	214	214	1.489	1.479	1.207	1.206	1.974	1.967	0.6	3.6
MPN212	MPN212	261585	261992	+	408	Family of unknown function (DUF5426)	S	0	F1	0.589	13	46.569	14	53.431	24.265	17.402	10.539	7.598	24.265	10.294	33	23.667	14.333	10.333	33	14	0.76	0.375	0.614	0.406	1.01	0.593	0	-2
MPN006	MPN006	8579	9211	+	633	Phosphorylation of dTMP to form dTDP in both de novo and salvage pathways of dTTP synthesis	F	0	E	0.42	1	90.521	2	9.479	3.318	6.793	1.896	6.477	2.686	6.793	7	14.333	4	13.667	5.667	14.333	1	2.58	0.538	1.536	1	3.08	-0.461538	-2.23077
MPN564	MPN564	685208	685747	-	540	alcohol dehydrogenase	E	0	N	6.669	0	0	1	100	100	100	100	100	100	100	180	180	180	180	180	180	3.259	3.259	2.719	2.729	4.146	4.146	-16.3333	-172.667
MPN564a	MPN564a	684693	685208	-	516	alcohol dehydrogenase	E	0	N	7.366	0	0	1	100	100	100	100	100	100	100	172	172	172	172	172	172	3.613	3.603	3.17	3.158	4.476	4.463
MPN179	MPN179	225030	225458	+	429	One of the primary rRNA binding proteins, it binds directly to 16S rRNA central domain where it helps coordinate assembly of the platform of the 30S subunit	J	0	E	0.36	1	96.27	2	3.73	2.797	3.963	0	0	0.466	3.263	4	5.667	0	0	0.667	4.667	0.308	1.361	0.5	0	1	1.567	4.30769	0
MPN566	MPN566	686589	687302	-	714	Glycerophosphoryl diester phosphodiesterase family	C	2.805	N	7.4	0	0	1	100	100	100	100	100	100	100	238	238	238	238	238	238	3.692	3.69	3.197	3.197	4.459	4.457	-1	-2.2
MPN567	MPN567	687306	690416	-	3111	Enriched in aromatic and glycine Residues box	D	1.479	N	7.676	0	0	1	100	100	100	100	100	100	100	1037	1037	1037	1037	1037	1037	3.661	3.659	3.274	3.275	4.612	4.611	-292.364	-382.182
MPN568	MPN568	690516	691391	-	876	An essential GTPase that binds both GDP and GTP, with rapid nucleotide exchange. Plays a role in 16S rRNA processing and 30S ribosomal subunit biogenesis and possibly also in cell cycle regulation and energy metabolism	S	0	F2	1.067	0	0	1	100	45.89	52.169	4.11	8.676	100	100	134	152.333	12	25.333	292	292	0.596	0.906	1.554	2.487	1.036	1.036	-1.84615	-3.69231
MPN569	MPN569	691379	691843	-	465	Single strand-specific metallo-endoribonuclease involved in late-stage 70S ribosome quality control and in maturation of the 3' terminus of the 16S rRNA	J	0	F2	0.759	10	13.333	11	86.667	31.398	7.957	14.409	18.065	47.312	16.989	48.667	12.333	22.333	28	73.333	26.333	1.014	1.737	1.081	0.9	1.038	1.425	1.5	-6.5
MPN570	MPN570	691827	692216	-	390	-	-	0	N	7.78	0	0	1	100	100	100	100	100	100	100	130	130	130	130	130	130	3.95	3.958	3.311	3.308	4.696	4.703	0	0
MPN571	MPN571	692218	694200	-	1983	abc transporter atp-binding	V	0	N	7.499	0	0	1	100	100	100	100	100	100	100	661	661	661	661	661	661	3.609	3.606	3.268	3.271	4.502	4.502	-2.8	4.4
MPN220	MPN220	272430	273110	+	681	Binds directly to 23S rRNA. The L1 stalk is quite mobile in the ribosome, and is involved in E site tRNA release	J	0	F1	0.582	14	69.163	15	30.837	6.461	4.112	5.286	5.286	6.314	4.699	14.667	9.333	12	12	14.333	10.667	0.789	1.328	0.5	2.757	1	3.303	-2.61538	0.615385
MPN384	MPN384	460344	462725	-	2382	Belongs to the class-I aminoacyl-tRNA synthetase family	J	0	E	0.409	1	98.405	2	1.595	0.336	1.301	0.294	1.343	0.294	1.301	2.667	10.333	2.333	10.667	2.333	10.333	0.389	1.938	0.562	2	1	2.609	-32.9778	-24.6
MPN448	MPN448	546387	547244	-	858	ECF transporter, substrate-specific component	S	0	F1	0.639	23	47.319	24	52.681	2.448	9.324	1.632	8.159	1.981	8.974	7	26.667	4.667	23.333	5.667	25.667	0.727	1.302	0.6	1.317	1	1.763	-12.5	1
MPN575	MPN575	697827	698156	-	330			0	N	8.566	0	0	1	100	100	100	100	100	100	100	110	110	110	110	110	110	4.659	4.665	3.489	3.489	5.139	5.139	NA	NA
MPN636	MPN636	762602	763156	+	555	Responsible for the release of ribosomes from messenger RNA at the termination of protein biosynthesis. May increase the efficiency of translation by recycling ribosomes from one round of translation to another	J	0	E	0.517	1	91.892	1	8.108	1.441	8.288	0	5.946	0	8.108	2.667	15.333	0	11	0	15	0.444	2.362	1	0.544	1	2.489	-0.846154	0.615385
MPN577	MPN577	700030	701070	-	1041			2.692	N	8.049	0	0	1	100	100	100	100	100	100	100	347	347	347	347	347	347	3.956	3.956	3.381	3.377	4.786	4.786	-81.25	-68
MPN578	MPN578	701508	701810	+	303			0	N	7.367	0	0	1	100	100	100	100	100	100	100	101	101	101	101	101	101	3.666	3.666	3.242	3.242	4.528	4.528	NA	NA
MPN579	MPN579	701826	702155	-	330			0	N	9.025	0	0	1	100	100	100	100	100	100	100	110	110	110	110	110	110	4.388	4.369	3.911	3.9	5.228	5.208	NA	NA
MPN580	MPN580	702297	702719	-	423	Peptidase S7, Flavivirus NS3 serine protease	S	11.137	N	8.457	0	0	1	100	100	100	100	100	100	100	141	141	141	141	141	141	3.7	3.684	3.341	3.329	4.73	4.713	-365	2.33333
MPN581	MPN581	702787	703584	-	798	Putative peptidase (DUF31)	S	0	N	7.845	0	0	1	100	100	100	100	100	100	100	266	266	266	266	266	266	3.924	3.921	3.414	3.411	4.725	4.72	-39.5	-197.5
MPN582	MPN582	703760	705079	-	1320			6.217	N	7.813	0	0	1	100	100	100	100	100	100	100	440	440	440	440	440	440	3.848	3.847	3.402	3.397	4.72	4.717	-47	-44.6667
MPN583	MPN583	705517	706194	-	678			3.102	N	7.791	0	0	1	100	100	100	100	100	100	100	226	226	226	226	226	226	3.784	3.782	3.515	3.51	4.616	4.613	-160	-147.333
MPN584	MPN584	706698	707105	-	408	Putative peptidase (DUF31)	S	8.354	N	7.805	0	0	1	100	100	100	100	100	100	100	136	136	136	136	136	136	3.729	3.732	3.144	3.143	4.566	4.57	-361.667	-0.333333
MPN585	MPN585	707167	708075	-	909	Putative peptidase (DUF31)	S	7.599	N	7.334	0	0	1	100	100	100	100	100	100	100	303	303	303	303	303	303	3.589	3.587	3.29	3.288	4.469	4.466	-49.6	-201
MPN586	MPN586	708149	709192	-	1044			10.547	N	6.865	0	0	1	100	100	100	100	100	100	100	348	348	348	348	348	348	3.269	3.263	2.857	2.857	4.121	4.121	-140	-14.25
MPN587	MPN587	709068	709520	-	453			4.425	N	6.385	0	0	1	100	100	100	100	100	100	100	151	151	151	151	151	151	3.084	3.085	2.757	2.756	4.006	4.006	-22.6667	-329
MPN588	MPN588	709578	711173	-	1596	Peptidase S7, Flavivirus NS3 serine protease	S	0	N	6.544	0	0	1	100	100	100	100	100	100	100	532	532	532	532	532	532	3.01	3.008	2.778	2.78	3.992	3.992	13.5	-7.5
MPN589	MPN589	711386	711859	-	474			19.662	N	7.114	0	0	1	100	100	100	76.793	19.62	100	100	158	158	121.333	31	158	158	2.709	2.696	2.87	2.378	3.739	3.725	-299	-45
MPN590	MPN590	712000	712653	-	654	Putative peptidase (DUF31)	S	3.828	N	6.695	0	0	1	100	100	100	100	100	100	100	218	218	218	218	218	218	3.101	3.107	2.982	2.973	4.065	4.06	18.5	-296.25
MPN591	MPN591	712810	713871	-	1062			15.269	N	5.922	0	0	1	100	100	100	100	100	100	100	354	354	354	354	354	354	2.621	2.616	2.59	2.585	3.568	3.563	-127.75	-13.5
MPN592	MPN592	714394	715959	-	1566	Peptidase S7, Flavivirus NS3 serine protease	S	5.942	N	5.609	0	0	1	100	100	100	11.622	88.123	100	100	522	522	60.667	460	522	522	2.482	2.48	2.732	2.491	3.526	3.525	33.75	-6.5
MPN593	MPN593	716060	716428	-	369			0	N	8.03	0	0	1	100	100	100	100	100	100	100	123	123	123	123	123	123	4.131	4.124	3.559	3.577	4.895	4.905	NA	NA
MPN594	MPN594	716654	717022	-	369			0	N	7.069	3	1.626	4	98.374	100	100	6.233	84.553	8.401	88.889	123	123	7.667	104	10.333	109.333	3.251	3.242	0.646	3.312	1.047	4.479	NA	NA
MPN595	MPN595	716940	717398	-	459	Ribose 5-phosphate isomerase	G	0	F2	1.696	3	1.307	4	98.693	100	100	66.449	5.664	88.671	9.15	153	153	101.667	8.667	135.667	14	1.038	1.034	1	1.481	1.438	1.919	-4.84615	1.53846
MPN596	MPN596	717398	719107	-	1710	modulates the frequency and position of FtsZ ring formation. Inhibits FtsZ ring formation at polar sites. Interacts either with FtsZ or with one of its binding partners to promote depolymerization	D	0	N	7.839	0	0	1	100	100	100	100	100	100	100	570	570	570	570	570	570	3.94	3.94	3.305	3.305	4.748	4.748	3	0
MPNs04	MPNs04	571788	572174	+	387			0	E	0.399	1	100	0	0	0	0	0	0	0	0	0	0	0	0	0	0	1	0	0	0.5	1	0.5	NA	NA
MPNt30	MPNt30	562275	562350	-	76			0	E	0.358	1	100	0	0	0	0	0	0	0	0	0	0	0	0	0	0	0	0	1	0	1	0	NA	NA
MPN136	MPN136	175889	176848	+	960	ABC transporter permease	P	0	E	0.508	2	89.062	3	10.938	6.667	3.958	2.5	4.167	6.562	4.167	21.333	12.667	8	13.333	21	13.333	0.592	1.5	0.94	1.183	0.977	2	-2.70588	2.64706
MPN350	MPN350	417354	418073	-	720	Catalyzes the transfer of an acyl group from acyl- phosphate (acyl-PO(4)) to glycerol-3-phosphate (G3P) to form lysophosphatidic acid (LPA). This enzyme utilizes acyl-phosphate as fatty acyl donor, but not acyl-CoA or acyl-ACP	I	0	E	0.412	1	91.111	2	8.889	2.917	6.25	1.25	6.389	2.639	6.25	7	15	3	15.333	6.333	15	0.455	1.761	1.25	2.34	0.95	2.848	-0.166667	-7.5
MPN171	MPN171	221765	222586	+	822	Binds the lower part of the 30S subunit head. Binds mRNA in the 70S ribosome, positioning it for translation	J	0	E	0.469	2	88.564	3	11.436	1.582	10.949	0	0	0.973	10.341	4.333	30	0	0	2.667	28.333	0.5	0.989	0	0.5	0.944	1.145	0	37.9231
MPN540	MPN540	660644	660817	+	174	Belongs to the bacterial ribosomal protein bL32 family	J	0	F1	1.294	2	70.69	3	29.31	9.195	22.414	0	22.414	4.598	22.989	5.333	13	0	13	2.667	13.333	0.559	1.6	0	2.625	0.944	3.049	-0.2	-2
MPN321	MPN321	381492	381974	+	483	Key enzyme in folate metabolism. Catalyzes an essential reaction for de novo glycine and purine synthesis, and for DNA precursor synthesis	H	0	F1	0.585	13	32.505	14	67.495	3.934	6.625	6.004	6.004	6.211	6.211	6.333	10.667	9.667	9.667	10	10	0.65	1.5	0.65	2.85	0.935	3.177	-4.83333	-100
MPN206	MPN206	249901	250242	-	342			0	F1	0.939	7	32.749	8	67.251	7.895	59.357	5.263	0	7.602	52.339	9	67.667	6	0	8.667	59.667	0.714	0.613	0.368	0	0.926	0.842	NA	NA
MPNt16	MPNt16	429395	429468	+	74			0	F1	0.578	1	58.108	2	41.892	27.027	14.865	33.784	9.459	31.081	10.811	6.667	3.667	8.333	2.333	7.667	2.667	0.881	0.625	0.308	0.125	0.917	0.778	NA	NA
MPN069	MPN069	85064	85210	-	147	Belongs to the bacterial ribosomal protein bL33 family	J	0	F1	0.778	1	63.946	2	36.054	15.646	26.531	2.721	6.122	14.286	21.769	7.667	13	1.333	3	7	10.667	0.75	1.612	0.7	0.3	0.909	1.955	0	0
MPN607	MPN607	727562	728035	+	474	Has an important function as a repair enzyme for proteins that have been inactivated by oxidation. Catalyzes the reversible oxidation-reduction of methionine sulfoxide in proteins to methionine	O	0	N	7.182	0	0	1	100	100	100	100	100	100	100	158	158	158	158	158	158	3.503	3.505	3.121	3.12	4.329	4.331	-4.6	-65.7
MPNt13	MPNt13	373046	373122	+	77			0	E	0.417	1	80.519	1	19.481	25.974	0	12.987	0	19.481	0	6.667	0	3.333	0	5	0	0.619	0	0.273	0	0.906	0	NA	NA
MPN609	MPN609	728712	729701	-	990	Part of the ABC transporter complex PstSACB involved in phosphate import. Responsible for energy coupling to the transport system	P	0	F2	3.066	0	0	1	100	68.283	26.97	100	100	100	100	225.333	89	330	330	330	330	1.427	1.414	1.427	1.42	2.146	2.139	-58.6721	-79.7432
MPN610	MPN610	729686	731641	-	1956	phosphate transport system permease	P	0	F2	3.141	0	0	1	100	100	100	100	100	100	100	652	652	652	652	652	652	1.526	1.526	1.462	1.461	2.253	2.253	-6.71429	-25.5714
MPN611	MPN611	731641	732759	-	1119	PBP superfamily domain	P	0	F2	3.121	0	0	1	100	100	100	100	100	100	100	373	373	373	373	373	373	1.605	1.609	1.421	1.419	2.231	2.232	-2.25	0.25
MPN612	MPN612	733040	736033	-	2994	-	-	0	N	8.045	0	0	1	100	100	100	100	100	100	100	998	998	998	998	998	998	4.014	4.013	3.613	3.614	4.847	4.846	192	-42
MPN613	MPN613	736148	737182	-	1035	-	-	3.095	N	7.756	0	0	1	100	100	100	100	100	100	100	345	345	345	345	345	345	3.775	3.768	3.358	3.355	4.626	4.619	-512.5	9.5
MPN614	MPN614	737118	738122	-	1005	-	-	0	N	7.422	0	0	1	100	100	100	100	100	100	100	335	335	335	335	335	335	3.695	3.69	3.306	3.307	4.552	4.548	-196	-317
MPN615	MPN615	738208	739314	-	1107	Dybvig K., Sitaraman R., French C.T., A family of phase-variable restriction enzymes with differing specificities generated by high-frequency gene rearrangements, Proc Natl Acad Sci U S A. 1998 Nov 10	V	79.024	N	6.114	17	31.256	18	68.744	39.024	13.189	38.031	9.575	38.211	12.737	144	48.667	140.333	35.333	141	47	2.24	2.082	2.293	2.575	3.087	2.958	-28.375	41.8333
MPN520	MPN520	639982	642681	-	2700	amino acids such as valine, to avoid such errors it has two additional distinct tRNA(Ile)-dependent editing activities. One activity is designated as 'pretransfer' editing and involves the hydrolysis of activated Val-AMP. The other activity is designated 'posttransfer' editing and involves deacylation of mischarged Val-tRNA(Ile)	J	0	E	0.323	1	98.333	2	1.667	0.407	1.481	0.333	1.222	0.333	1.333	3.667	13.333	3	11	3	12	0.375	2.268	0.85	1.456	0.9	2.689	-12.2889	25.8667
MPN243	MPN243	294349	296529	+	2181	3'-5' exoribonuclease that releases 5'-nucleoside monophosphates and is involved in maturation of structured RNAs	J	0	F1	0.513	60	69.051	61	30.949	2.843	0.642	1.742	0.688	2.705	0.688	20.667	4.667	12.667	5	19.667	5	0.619	1.267	0.564	1.781	0.892	2.375	11.2308	-9.53846
MPN198	MPN198	238333	239292	+	960	Adenine-specific methyltransferase EcoRI	J	0	F1	0.696	21	34.583	22	65.417	6.146	5.625	3.229	4.167	6.042	4.792	19.667	18	10.333	13.333	19.333	15.333	0.692	1.127	0.562	1.488	0.89	1.968	0	2
MPN619	MPN619	742316	745162	-	2847	The UvrABC repair system catalyzes the recognition and processing of DNA lesions. UvrA is an ATPase and a DNA-binding protein. A damage recognition complex composed of 2 UvrA and 2 UvrB subunits scans DNA for abnormalities. When the presence of a lesion has been verified by UvrB, the UvrA molecules dissociate	L	0	F2	1.417	1	0.211	2	99.789	100	100	6.077	7.13	72.954	26.835	949	949	57.667	67.667	692.333	254.667	0.785	0.786	0.922	0.794	1.087	1.113	1.92308	-1.61538
MPN620	MPN620	745140	747659	-	2520	-	-	0.794	F2	1.642	21	6.032	22	93.968	31.032	24.286	11.31	15	22.817	24.167	260.667	204	95	126	191.667	203	1.019	2.024	1.147	2.739	1.634	2.64	0	0
MPN195	MPN195	234477	235781	+	1305	COG0619 ABC-type cobalt transport system, permease component CbiQ and related transporters	P	0	E	0.339	1	96.092	2	3.908	1.073	3.602	0	3.065	0.843	3.065	4.667	15.667	0	13.333	3.667	13.333	0.5	1.344	0.5	0.744	0.875	1.927	93.1429	8.78571
MPN663	MPN663	786521	787225	-	705	Putative tRNA binding domain	J	0	F1	1.04	15	31.773	16	68.227	16.596	14.752	2.553	14.184	20.284	14.752	39	34.667	6	33.333	47.667	34.667	0.712	2.138	0.763	1.743	0.868	2.586	25	-199
MPN623	MPN623	749813	751165	+	1353	helicase superfamily c-terminal domain	L	0	F2	1.668	0	0	1	100	100	100	10.273	16.26	100	100	451	451	46.333	73.333	451	451	0.936	0.931	0.946	0.873	1.304	1.299	1.77778	-46.6667
MPN624	MPN624	751187	751384	+	198	Belongs to the bacterial ribosomal protein bL28 family	J	0	F2	2.936	0	0	1	100	47.475	45.455	100	100	100	100	31.333	30	66	66	66	66	1.674	1.203	1.322	1.327	2.05	2.06	-2.36364	-0.636364
MPN625	MPN625	751428	751853	+	426	OsmC-like protein	O	0	N	6.968	0	0	1	100	100	100	100	100	100	100	142	142	142	142	142	142	3.163	3.172	3.153	3.156	4.255	4.26	-0.5	1.5
MPN626	MPN626	751988	752506	+	519	DNA-templated transcription, initiation	K	0	N	7.087	0	0	1	100	100	100	100	100	100	100	173	173	173	173	173	173	3.561	3.559	2.931	2.93	4.342	4.34	0	0
MPN296	MPN296	351691	351873	+	183	Belongs to the bacterial ribosomal protein bS21 family	J	0	E	0.606	1	79.781	2	20.219	6.011	20.219	2.186	14.754	2.732	17.486	3.667	12.333	1.333	9	1.667	10.667	0.375	1.303	0.3	0.643	0.833	1.773	0	-1
MPN574	MPN574	697289	697639	-	351	Binds to Cpn60 in the presence of Mg-ATP and suppresses the ATPase activity of the latter	O	0	F1	1.237	1	77.778	2	22.222	2.279	21.652	0	7.123	1.425	20.798	2.667	25.333	0	8.333	1.667	24.333	1.389	3.188	0	0.673	0.833	3.345	0	11.5
MPN155a	MPN155a	207417	207686	+	270	Nucleic-acid-binding protein implicated in transcription termination	K	0	F1	1.261	3	21.111	4	78.889	34.074	19.259	7.407	0	34.444	18.889	30.667	17.333	6.667	0	31	17	0.629	1.925	0.762	0	0.819	2.212	-1	0
MPN544	MPN544	662747	664741	+	1995	Domain of unknown function(DUF2779)	S	0	F1	0.472	9	95.338	10	4.662	1.053	1.955	0.852	1.704	1.003	2.005	7	13	5.667	11.333	6.667	13.333	0.205	1.925	0.806	1.286	0.81	2.146	11.5	-41.75
MPN024	MPN024	29810	30244	+	435	Participates in both the initiation and recycling phases of transcription. In the presence of the delta subunit, RNAP displays an increased specificity of transcription, a decreased affinity for nucleic acids, and an increased efficiency of RNA synthesis because of enhanced recycling	K	0	E	0.565	3	80.46	4	19.54	3.448	16.782	1.379	0	2.759	4.598	5	24.333	2	0	4	6.667	0.562	1.162	0.357	0	0.808	2.214	2	1.5
MPN300	MPN300	353498	355018	+	1521	Key enzyme in folate metabolism. Catalyzes an essential reaction for de novo glycine and purine synthesis, and for DNA precursor synthesis	H	0	F1	1.175	15	53.057	16	46.943	1.578	5.786	1.052	0	1.118	4.405	8	29.333	5.333	0	5.667	22.333	0.54	1.742	0.412	0	0.778	2.772	39.6667	160.667
MPN633	MPN633	759541	760284	+	744	oxidoreductase activity	S	8.479	N	7.594	0	0	1	100	100	100	100	100	100	100	248	248	248	248	248	248	3.738	3.74	3.415	3.41	4.62	4.62
MPN634	MPN634	760366	760911	+	546	oxidoreductase activity	S	0	N	7.992	0	0	1	100	100	100	100	100	100	100	182	182	182	182	182	182	3.983	3.973	3.576	3.579	4.795	4.785
MPN635	MPN635	761467	762525	+	1059	oxidoreductase activity	S	2.174	N	9.082	0	0	1	100	100	100	100	100	100	100	353	353	353	353	353	353	4.497	4.491	3.922	3.918	5.275	5.27
MPN155	MPN155	207673	209526	+	1854	One of the essential components for the initiation of protein synthesis. Protects formylmethionyl-tRNA from spontaneous hydrolysis and promotes its binding to the 30S ribosomal subunits. Also involved in the hydrolysis of GTP during the formation of the 70S ribosomal complex	J	0	E	0.384	2	96.71	3	3.29	1.133	2.104	0.593	2.265	0.971	2.157	7	13	3.667	14	6	13.333	0.5	1.312	0.667	1.767	0.737	2.195	81.3125	-30.625
MPN177	MPN177	224307	224849	+	543	This is 1 of the proteins that binds and probably mediates the attachment of the 5S RNA into the large ribosomal subunit, where it forms part of the central protuberance. In the 70S ribosome it contacts protein S13 of the 30S subunit (bridge B1b), connecting the 2 subunits	J	0	E	0.293	1	93.002	2	6.998	3.131	4.052	0	0	3.131	3.867	5.667	7.333	0	0	5.667	7	0.583	0.848	0.5	0	0.722	1	-0.384615	-1.38462
MPN638	MPN638	764363	765490	+	1128	Type I restriction modification DNA specificity domain	V	0	N	8.006	0	0	1	100	100	100	100	100	100	100	376	376	376	376	376	376	3.883	3.888	3.637	3.636	4.817	4.822	0	-9
MPN639	MPN639	765487	766350	-	864			0	N	6.864	0	0	1	100	100	100	100	100	100	100	288	288	288	288	288	288	3.382	3.386	3.025	3.024	4.286	4.285	11.5	0
MPN640	MPN640	766358	767260	-	903	hmm pf00938	S	18.404	N	8.183	0	0	1	100	100	100	100	100	100	100	301	301	301	301	301	301	3.889	3.894	3.39	3.394	4.677	4.681	4	16
MPN641	MPN641	767260	768090	-	831	hmm pf00938	S	5.301	N	6.03	0	0	1	100	100	100	100	100	100	100	277	277	277	277	277	277	3.047	3.04	2.759	2.752	3.876	3.869	7	0
MPN642	MPN642	768093	768932	-	840	hmm pf00938	S	20.262	N	8.712	0	0	1	100	100	100	100	100	100	100	280	280	280	280	280	280	3.87	3.875	3.645	3.649	4.829	4.832	5	0
MPN643	MPN643	768932	769756	-	825	hmm pf00938	S	3.762	N	8.359	0	0	1	100	100	100	100	100	100	100	275	275	275	275	275	275	3.864	3.856	3.594	3.597	4.869	4.867	11.5	0
MPN644	MPN644	769761	770612	-	852	hmm pf00938	S	7.403	N	7.326	0	0	1	100	74.413	1.291	100	100	100	100	211.333	3.667	284	284	284	284	3.035	1.542	3.634	3.634	4.319	4.322	12.5	0
MPN645	MPN645	770615	771466	-	852	hmm pf00938	S	3.408	N	7.921	0	0	1	100	97.887	1.174	100	100	100	100	278	3.333	284	284	284	284	3.49	0.136	3.634	3.639	4.665	4.67	5	0
MPN646	MPN646	771466	772299	-	834	hmm pf00938	S	0	N	7.589	0	0	1	100	90.168	9.233	100	100	100	100	250.667	25.667	278	278	278	278	3.412	1.917	3.704	3.704	4.548	4.546	12.5	0
MPN647	MPN647	772322	773194	-	873	hmm pf00938	S	0	N	7.345	0	0	1	100	97.136	0	100	100	100	100	282.667	0	291	291	291	291	3.184	0	3.174	3.177	4.328	4.33	12.5	0
MPN648	MPN648	773305	773715	-	411	Family of unknown function (DUF5426)	S	0	N	7.951	0	0	1	100	100	100	100	100	100	100	137	137	137	137	137	137	4.047	4.052	3.545	3.542	4.864	4.862	-3	0
MPN649	MPN649	774602	775012	-	411			0	N	7.755	0	0	1	100	100	100	100	100	100	100	137	137	137	137	137	137	4.005	3.992	3.493	3.493	4.758	4.748
MPN650	MPN650	774997	775302	-	306			0	N	7.647	0	0	1	100	100	100	100	100	100	100	102	102	102	102	102	102	3.906	3.925	3.36	3.383	4.72	4.743
MPN651	MPN651	776300	777439	+	1140	PTS System	G	0	N	7.773	0	0	1	100	100	100	100	100	100	100	380	380	380	380	380	380	3.859	3.856	3.371	3.369	4.706	4.704	-62.5	-4.25
MPN652	MPN652	777411	778520	+	1110	Mannitol-1-phosphate	C	0	N	8.172	0	0	1	100	100	100	100	100	100	100	370	370	370	370	370	370	4.185	4.185	3.504	3.499	4.936	4.936	7.25	20
MPN653	MPN653	778501	778932	+	432	phosphoenolpyruvate-dependent sugar phosphotransferase system	G	4.64	N	7.32	0	0	1	100	100	100	100	100	100	100	144	144	144	144	144	144	3.539	3.539	3.495	3.509	4.48	4.48	-1.66667	-0.666667
MPN654	MPN654	779305	779694	-	390	hmm pf00938	S	27.763	N	6.724	0	0	1	100	100	100	100	100	100	100	130	130	130	130	130	130	3.37	3.353	3.073	3.064	4.214	4.202
MPN655	MPN655	779971	780585	+	615			22.964	N	6.509	0	0	1	100	100	100	100	100	100	100	205	205	205	205	205	205	2.933	2.932	2.678	2.679	3.864	3.865
MPN655b	MPN655b	780770	781018	+	249			0	N	7.733	0	0	1	100	100	100	100	100	100	100	83	83	83	83	83	83	3.686	3.682	3.602	3.616	4.552	4.562	NA	NA
MPN226	MPN226	277138	277605	+	468	One of the primary rRNA binding proteins, it binds directly to 16S rRNA where it nucleates assembly of the head domain of the 30S subunit. Is located at the subunit interface close to the decoding center, probably blocks exit of the E-site tRNA	J	0	E	0.36	1	90.385	2	9.615	3.632	7.692	0	2.778	3.632	5.983	5.667	12	0	4.333	5.667	9.333	0.611	1.081	0	1.214	0.722	1.759	-0.615385	0
MPN657	MPN657	781842	783047	-	1206	Uncharacterized protein conserved in bacteria (DUF2179)	S	0	N	5.298	0	0	1	100	100	100	100	100	100	100	402	402	402	402	402	402	2.628	2.629	2.001	2.001	3.297	3.297	-24.1111	-10.8333
MPN207a	MPN207a	249989	250261	+	273			0	F1	0.793	7	41.026	8	58.974	42.125	16.85	0	13.553	33.333	16.484	38.333	15.333	0	12.333	30.333	15	0.422	1.213	0	0.434	0.685	1.446	0	0
MPN246	MPN246	297728	298297	+	570	Essential for recycling GMP and indirectly, cGMP	F	0	E	0.381	1	96.316	2	3.684	1.93	3.333	0	3.158	0.877	2.807	3.667	6.333	0	6	1.667	5.333	0.375	3.025	0	3.026	0.667	3.971	-8.46154	-28.7692
MPN391	MPN391	467810	469018	-	1209	component of pyruvate dehydrogenase complex	C	0	F1	0.728	23	26.799	24	73.201	7.031	6.203	1.985	6.7	11.166	6.534	28.333	25	8	27	45	26.333	0.39	0.868	0.52	0.451	0.654	1.025	23.3478	-56.6957
MPN661	MPN661	784452	786101	-	1650	COG0534 Na -driven multidrug efflux pump	V	0	N	2.542	1	0.242	2	99.758	99.697	0.182	98.485	0.121	99.636	0.121	548.333	1	541.667	0.667	548	0.667	1.22	0.375	1.159	0.5	1.783	0.5	-18.7778	-7.11111
MPN662	MPN662	786102	786557	-	456	methionine sulfoxide reductase	O	0	F2	3.776	0	0	1	100	100	100	58.114	40.132	100	100	152	152	88.333	61	152	152	1.954	1.95	1.483	1.742	2.62	2.62	-70.6667	2.11111
MPN472	MPN472	574233	575114	-	882	Uncharacterised protein, DegV family COG1307	S	0	E	0.398	1	95.465	2	4.535	0.794	4.195	0.454	3.855	0.68	3.855	2.333	12.333	1.333	11.333	2	11.333	0.312	2.737	0.2	2.414	0.643	3.414	-5.29412	-0.411765
MPN392	MPN392	469337	470320	-	984	dehydrogenase e1 component	C	0	F1	0.66	14	29.268	15	70.732	8.13	5.386	4.675	3.354	21.037	3.862	26.667	17.667	15.333	11	69	12.667	0.494	2.009	0.436	2.529	0.632	3.077	0.818182	-1.54545
MPN207	MPN207	250294	253116	+	2823	PTS system, glucose-specific	G	0	F1	0.641	91	47.184	92	52.816	3.117	1.523	0.815	1.452	2.657	1.417	29.333	14.333	7.667	13.667	25	13.333	0.36	1.989	0.479	2.405	0.625	3.085	220.152	93.5652
MPN666	MPN666	789373	790128	+	756	Protein of unknown function (DUF1600)	S	0	N	6.802	0	0	1	100	100	100	100	100	100	100	252	252	252	252	252	252	3.456	3.46	2.425	2.426	4.113	4.117	-3.4	1
MPN667	MPN667	790116	790991	+	876	Nucleotidyl transferase	M	0	F2	0.909	1	1.027	2	98.973	67.466	12.329	7.877	20.662	68.493	30.479	197	36	23	60.333	200	89	0.503	0.72	0.614	0.61	0.748	0.795	-4.125	-3.25
MPN668	MPN668	790988	791410	-	423	OsmC-like protein	O	0	N	5.095	0	0	1	100	100	100	100	100	100	100	141	141	141	141	141	141	2.445	2.445	2.198	2.196	3.309	3.307	-7	0.666667
MPN604	MPN604	724811	725692	-	882	ATP synthase	C	0	E	0.753	2	88.095	3	11.905	0.34	11.905	0	11.224	0.34	11.338	1	35	0	33	1	33.333	0.25	3.16	1.5	2.04	0.625	3.871	14	-5.53846
MPN670	MPN670	792675	793712	-	1038	-	-	0	F2	1.747	0	0	1	100	100	100	59.538	40.366	100	100	346	346	206	139.667	346	346	1.019	1.019	0.72	1.238	1.432	1.432	0	0
MPN175	MPN175	223601	223969	+	369	Binds to 23S rRNA. Forms part of two intersubunit bridges in the 70S ribosome	J	0	E	0.34	1	95.664	1	4.336	6.775	0	0	0	4.336	0	8.333	0	0	0	5.333	0	0.365	0	0	0	0.618	0	-2	0
MPN671a	MPN671a	793700	794281	-	582			0	N	5.878	0	0	1	100	100	100	100	100	100	100	194	194	194	194	194	194	2.826	2.834	2.438	2.438	3.66	3.667	0	0
MPN258	MPN258	307964	309682	+	1719	abc transporter atp-binding protein	S	0	F1	0.649	34	21.059	35	78.941	3.723	13.089	2.734	4.13	7.039	13.031	21.333	75	15.667	23.667	40.333	74.667	0.669	0.584	0.354	0.84	0.615	0.851	-42.7	179.524
MPN672a	MPN672a	796381	796554	-	174			0	N	4.083	1	4.598	1	95.402	94.253	0	95.402	0	95.402	0	54.667	0	55.333	0	55.333	0	1.633	0	1.859	0	2.662	0	NA	NA
MPN396	MPN396	473514	476429	-	2916	Belongs to the resistance-nodulation-cell division (RND) (TC 2.A.6) family	V	0	E	0.355	1	97.428	2	2.572	1.68	0.754	0	1.235	1.44	1.132	16.333	7.333	0	12	14	11	0.48	0.978	0	2.581	0.581	2.75	2	-7.5
MPN674	MPN674	797782	798720	+	939	Belongs to the LDH MDH superfamily	C	0	N	5.686	0	0	1	100	100	100	100	100	100	100	313	313	313	313	313	313	2.584	2.582	2.456	2.462	3.59	3.591	-4.33333	-4.08333
MPN675	MPN675	799125	799430	-	306	DNA recombination	L	36.393	N	7.478	0	0	1	100	100	100	64.706	29.412	100	100	102	102	66	30	102	102	3.132	3.111	2.834	2.407	3.811	3.793
MPN676	MPN676	799773	800141	+	369			0	N	6.662	0	0	1	100	100	100	100	100	100	100	123	123	123	123	123	123	3.103	3.096	2.868	2.849	4.157	4.15	NA	NA
MPN166	MPN166	218802	219440	+	639	One of the primary rRNA binding proteins, this protein initially binds near the 5'-end of the 23S rRNA. It is important during the early stages of 50S assembly. It makes multiple contacts with different domains of the 23S rRNA in the assembled 50S subunit and ribosome	J	0	E	0.311	1	95.305	2	4.695	2.191	3.599	0	0	1.878	2.817	4.667	7.667	0	0	4	6	0.4	0.792	0	0	0.577	0.816	-59	0.0769231
MPN068	MPN068	84681	85058	-	378	P-P-bond-hydrolysis-driven protein transmembrane transporter activity	U	0	E	0.608	1	85.714	2	14.286	3.175	12.698	1.058	11.64	2.116	12.169	4	16	1.333	14.667	2.667	15.333	0.231	2.184	0.4	1.222	0.556	2.574	-2.5	1.5
MPN679	MPN679	803397	804188	-	792	Specifically dimethylates two adjacent adenosines (A1518 and A1519) in the loop of a conserved hairpin near the 3'-end of 16S rRNA in the 30S particle. May play a critical role in biogenesis of 30S subunits	J	0	N	1.804	0	0	1	100	100	100	72.222	0	100	100	264	264	190.667	0	264	264	1.294	1.295	0.845	0.5	1.548	1.55	-3.07692	5
MPNt09	MPNt09	358618	358708	+	91			24.444	E	0.16	1	90.11	1	9.89	14.286	0	0	0	9.89	0	4.333	0	0	0	3	0	0.357	0	0	1.5	0.55	1.5	NA	NA
MPN164	MPN164	217599	217925	+	327	Involved in the binding of tRNA to the ribosomes	J	0	E	0.352	1	100	0	0	4.587	0.917	0	0	0	0	5	1	0	0	0	0	0.219	0.875	0	0	0.5	0.5	-4.92308	-0.923077
MPN165	MPN165	217939	218802	+	864	One of the primary rRNA binding proteins, it binds directly near the 3'-end of the 23S rRNA, where it nucleates assembly of the 50S subunit	J	0	E	0.36	1	93.287	1	6.713	0.579	7.755	0	0	0	6.713	1.667	22.333	0	0	0	19.333	0.083	0.544	0	0	0.5	0.661	1.53846	26.5385
MPN169	MPN169	221019	221282	+	264	Protein S19 forms a complex with S13 that binds strongly to the 16S ribosomal RNA	J	0	E	0.589	1	87.879	2	12.121	5.682	8.712	0	0	5.682	6.439	5	7.667	0	0	5	5.667	0.25	0.458	0	0	0.5	0.583	0	-3.15385
MPN170	MPN170	221284	221763	+	480	The globular domain of the protein is located near the polypeptide exit tunnel on the outside of the subunit, while an extended beta-hairpin is found that lines the wall of the exit tunnel in the center of the 70S ribosome	J	0	E	0.431	5	88.125	5	11.875	0	7.083	0	0	0	6.458	0	11.333	0	0	0	10.333	0.5	1.014	0	1	0.5	1.156	-3.76923	35.0769
MPN194	MPN194	233573	234484	+	912	ATP-binding (A) component of a common energy-coupling factor (ECF) ABC-transporter complex. Unlike classic ABC transporters this ECF transporter provides the energy necessary to transport a number of different substrates	P	0	E	0.344	1	97.149	1	2.851	1.206	3.18	0	0	0	2.851	3.667	9.667	0	0	0	8.667	0.542	1.017	0	0	0.5	1.241	-102.211	-43.6025
MPN200a	MPN200a	241544	241651	+	108			0	F1	0.48	1	100	0	0	0	0	0	0	0	0	0	0	0	0	0	0	0	0	0.5	0	0.5	0	NA	NA
MPN687	MPN687	814750	815502	-	753			0	F2	1.411	1	0.531	2	99.469	59.894	6.507	15.671	5.179	59.761	39.708	150.333	16.333	39.333	13	150	99.667	0.803	0.91	0.761	1.288	1.177	0.862	63	-0.5
MPN688	MPN688	815489	816301	-	813	Cellulose biosynthesis protein BcsQ	D	0	F2	3.165	1	1.722	2	98.278	6.519	93.235	4.428	48.831	5.904	92.374	17.667	252.667	12	132.333	16	250.333	1.417	1.673	0.959	1.193	2.153	2.172	0	-1.5
MPN434	MPN434	521800	523587	-	1788	Heat shock 70 kDa protein	O	0	E	0.331	1	95.973	2	4.027	0.224	3.971	0	3.971	0.112	3.915	1.333	23.667	0	23.667	0.667	23.333	0.4	1.528	0	1.632	0.5	2.521	-3.30769	-5.76923
MPN573	MPN573	695655	697286	-	1632	Prevents misfolding and promotes the refolding and proper assembly of unfolded polypeptides generated under stress conditions	O	1.226	E	0.357	1	96.569	2	3.431	0.184	3.125	0.368	3.064	0.184	3.248	1	17	2	16.667	1	17.667	0.5	1.567	0	1.245	0.5	1.944	0	0
MPN665	MPN665	788104	789288	-	1185	This protein promotes the GTP-dependent binding of aminoacyl-tRNA to the A-site of ribosomes during protein biosynthesis	J	0	E	0.356	1	100	0	0	0	0	0	0	0	0	0	0	0	0	0	0	0.5	2	0	0	0.5	2	-22.8	-169.218
MPNt02	MPNt02	19155	19231	-	77			0	E	0.302	1	100	0	0	0	0	0	0	0	0	0	0	0	0	0	0	0	0	0.5	0	0.5	0	NA	NA
MPNt05	MPNt05	358206	358282	+	77			0	E	0.335	1	100	0	0	3.896	0	0	0	0	0	1	0	0	0	0	0	0.125	0	0	0.5	0.5	0.5	NA	NA
MPNt14	MPNt14	427538	427611	-	74			0	E	0.3	1	94.595	1	5.405	0	9.459	0	6.757	0	5.405	0	2.333	0	1.667	0	1.333	0.5	0	0	0.083	0.5	0.1	NA	NA
MPNt22	MPNt22	482612	482698	-	87			0	E	0.24	2	98.851	1	1.149	3.448	0	0	0	0	0	1	0	0	0	0	0	0.25	0.5	0	0.5	0.5	0.5	NA	NA
MPNt29	MPNt29	562198	562273	-	76			28	E	0.338	1	88.158	1	11.842	0	15.789	0	5.263	0	11.842	0	4	0	1.333	0	3	0	1	0.5	0.4	0.5	1.45	NA	NA
MPN208	MPN208	253726	254610	+	885	Belongs to the universal ribosomal protein uS2 family	J	0	E	0.351	1	95.028	2	4.972	1.243	4.746	0.452	0	0.904	4.068	3.667	14	1.333	0	2.667	12	0.167	1.419	0.1	0	0.222	1.635	-10.3846	-5.30769
MPN073	MPN073	86923	87957	-	1035	Involved in the biosynthesis of the central metabolite phospho-alpha-D-ribosyl-1-pyrophosphate (PRPP) via the transfer of pyrophosphoryl group from ATP to 1-hydroxyl of ribose-5-phosphate (Rib-5-P)	F	0	E	0.419	2	86.57	2	13.43	7.729	5.99	0	6.184	0	6.57	26.667	20.667	0	21.333	0	22.667	1.494	1.857	0	1.938	0	2.449	10.0769	-2.46154
MPN115	MPN115	150616	151221	+	606	IF-3 binds to the 30S ribosomal subunit and shifts the equilibrum between 70S ribosomes and their 50S and 30S subunits in favor of the free subunits, thus enhancing the availability of 30S subunits on which protein synthesis initiation begins	J	0	E	0.401	2	94.554	2	5.446	0	4.95	0	1.155	0	4.125	0	10	0	2.333	0	8.333	0	2.306	0	0.375	0	2.827	14.0769	-17.7692
MPN167	MPN167	219443	220156	+	714	One of the early assembly proteins it binds 23S rRNA. One of the proteins that surrounds the polypeptide exit tunnel on the outside of the ribosome. Forms the main docking site for trigger factor binding to the ribosome	J	6.732	E	0.413	4	98.179	3	1.821	1.261	3.221	0	0	0	0	3	7.667	0	0	0	0	0.3	0.625	0	0	0	0	0	103
MPN168	MPN168	220156	221019	+	864	One of the primary rRNA binding proteins. Required for association of the 30S and 50S subunits to form the 70S ribosome, for tRNA binding and peptide bond formation. It has been suggested to have peptidyltransferase activity	J	0	E	0.331	1	96.296	1	3.704	1.042	4.514	0	0	0	3.704	3	13	0	0	0	10.667	0.25	0.387	0	0	0	0.561	-1.61538	0.846154
MPN173	MPN173	223005	223340	+	336	Belongs to the universal ribosomal protein uL29 family	J	0	F1	0.607	3	61.905	3	38.095	0	46.131	0	0	0	34.821	0	51.667	0	0	0	39	0	0.817	0	0	0	1.068	1	-66.5
MPN176	MPN176	223969	224304	+	336	One of the proteins that surrounds the polypeptide exit tunnel on the outside of the subunit	J	0	E	0.51	1	96.131	1	3.869	0	5.655	0	0	0	3.869	0	6.333	0	0	0	4.333	0	1.075	0	0.5	0	1.357	-0.875	-0.5
MPN189	MPN189	230672	231046	+	375	Located at the top of the head of the 30S subunit, it contacts several helices of the 16S rRNA. In the 70S ribosome it contacts the 23S rRNA (bridge B1a) and protein L5 of the 50S subunit (bridge B1b), connecting the 2 subunits	J	0	E	0.346	1	92.533	1	7.467	0	9.333	0	0	0	7.467	0	11.667	0	0	0	9.333	0	1.014	0	0	0	1.276	0	1.53846
MPN218a	MPN218a	267606	267812	-	207			0	E	0.475	1	100	0	0	0	0	0	0	0	0	0	0	0	0	0	0	0	0	0	0	0	0	NA	NA
MPNt15	MPNt15	429247	429321	+	75			0	N	4.796	0	0	1	100	100	100	100	100	100	100	25	25	25	25	25	25	2.461	2.533	1.934	1.947	3.289	3.362	NA	NA
MPN230	MPN230	280888	281202	+	315	rRNA binding	J	0	E	0.759	1	88.889	1	11.111	0	11.746	0	10.476	0	11.111	0	12.333	0	11	0	11.667	0	3.355	0	2.015	0	4.056	19.5833	-10.4167
MPN237	MPN237	288798	290234	+	1437	amidotransferase, A subunit	J	0	E	0.364	1	97.286	1	2.714	0.418	2.714	0	2.436	0	2.714	2	13	0	11.667	0	13	0.214	2.2	0	2.708	0	3.388	12.1538	-0.538462
MPN253	MPN253	304329	305012	+	684	Belongs to the CDP-alcohol phosphatidyltransferase class-I family	I	0	E	0.604	2	86.257	2	13.743	0	7.602	0	6.579	0	7.31	0	17.333	0	15	0	16.667	0	3.717	0	3.739	0	4.216	6.53846	-5.30769
MPN538	MPN538	659746	660231	+	486	Forms part of the ribosomal stalk, playing a central role in the interaction of the ribosome with GTP-bound translation factors	J	0	E	0.253	1	94.033	1	5.967	0	7.407	0	0.412	0	5.967	0	12	0	0.667	0	9.667	0	1.338	0	2	0	1.7	-7	-2.33333
MPN539	MPN539	660269	660637	+	369	Forms part of the ribosomal stalk which helps the ribosome interact with GTP-bound translation factors. Is thus essential for accurate translation	J	0	E	0.333	1	96.748	1	3.252	0	4.607	0	0	0	3.252	0	5.667	0	0	0	4	0	0.833	0	0	0	1.077	0.230769	0
MPN541	MPN541	660827	661090	-	264	rRNA binding	J	0	F1	1.346	2	72.727	2	27.273	3.409	26.894	0	27.652	0	26.894	3	23.667	0	24.333	0	23.667	0.15	2.208	0	2.196	0	3.056	0	1
MPN660	MPN660	784104	784388	-	285	Belongs to the bacterial ribosomal protein bS16 family	J	0	E	0.431	2	97.895	1	2.105	0	4.912	0	0	0	0	0	4.667	0	0	0	0	0	0.2	0	0	0	0	-4.38462	-3.53846
MPNs01	MPNs01	463837	463916	-	80			0	E	0.513	1	77.5	1	22.5	0	23.75	0	25	0	22.5	0	6.333	0	6.667	0	6	0	1.4	0	0.762	0	1.553	NA	NA
MPNs03	MPNs03	571397	571764	-	368			0	E	0.407	1	96.196	1	3.804	0	4.348	0	4.62	0	3.804	0	5.333	0	5.667	0	4.667	0	1.382	0	1.611	0	2.067	NA	NA
MPNt01	MPNt01	19074	19149	-	76			0	E	0.177	1	92.105	1	7.895	0	9.211	0	5.263	0	7.895	0	2.333	0	1.333	0	2	0	0	0	0.5	0	0.357	NA	NA
MPNt26	MPNt26	558598	558686	+	89			36.364	N	4.271	0	0	1	100	100	100	100	100	100	100	29.667	29.667	29.667	29.667	29.667	29.667	1.7	1.756	2.022	2.011	2.739	2.789	NA	NA
MPNt06	MPNt06	358334	358410	+	77			0	E	0.436	1	100	0	0	0	0	0	0	0	0	0	0	0	0	0	0	0	0	0	1	0	1	NA	NA
MPNt28	MPNt28	562110	562185	-	76			28	F2	1.312	0	0	1	100	100	100	26.316	0	100	100	25.333	25.333	6.667	0	25.333	25.333	1.169	1.169	0.762	4	1.37	1.37	NA	NA
MPNt07	MPNt07	358415	358491	+	77			0	E	0.422	1	87.013	1	12.987	0	16.883	0	14.286	0	12.987	0	4.333	0	3.667	0	3.333	0	2.179	0	0.958	0	2.727	NA	NA
MPNt10	MPNt10	358721	358797	+	77			0	E	0.279	1	100	0	0	2.597	0	0	0	0	0	0.667	0	0	0	0	0	0.167	0	0	0	0	0	NA	NA
MPNt11	MPNt11	358799	358872	+	74			0	E	0.292	1	100	0	0	0	0	0	0	0	0	0	0	0	0	0	0	0	0	0	0	0	0	NA	NA
MPNt12	MPNt12	358874	358949	+	76			0	E	0.171	1	98.684	1	1.316	0	3.947	0	5.263	0	1.316	0	1	0	1.333	0	0.333	0	0.25	0	0.3	0	1.25	NA	NA
MPNt19	MPNt19	482328	482413	-	86			23.529	E	0.081	1	89.535	1	10.465	0	0	0	10.465	0	10.465	0	0	0	3	0	3	0	7	0	0.8	0	0.95	NA	NA
MPNt21	MPNt21	482532	482606	-	75			0	E	0.381	1	94.667	1	5.333	0	0	0	8	0	5.333	0	0	0	2	0	1.333	0	0.5	0	0	0	0.1	NA	NA
MPNt25	MPNt25	555197	555285	+	89			36.364	E	0.416	1	88.764	1	11.236	0	13.483	0	10.112	0	11.236	0	4	0	3	0	3.333	0	1.269	0	0.9	0	1.682	NA	NA
MPNt36	MPNt36	648876	648957	+	82			25.926	F2	1.737	0	0	1	100	60.976	34.146	19.512	65.854	100	100	16.667	9.333	5.333	18	27.333	27.333	0.706	0.983	0.971	1.136	1.446	1.5	NA	NA
MPNt31	MPNt31	562358	562432	-	75			0	E	0.226	1	100	0	0	0	0	0	0	0	0	0	0	0	0	0	0	0	0	0	0	0	0	NA	NA
Mpnr01	Mpnr01	118286	119799	+	1514			0	E	0.335	2	99.802	1	0.198	0	0	0	0	0	0	0	0	0	0	0	0	0	0	0	0	0	0	NA	NA
Mpnr02	Mpnr02	120031	122935	+	2905			0	E	0.365	1	100	0	0	0	0	0	0	0	0	0	0	0	0	0	0	0	0	0	0	0	0	NA	NA
Mpnr03	Mpnr03	122973	123080	+	108			0	E	0.495	1	92.593	1	7.407	0	1.852	0	8.333	0	7.407	0	0.667	0	3	0	2.667	0	1.167	0	0.7	0	1.111	NA	NA
