# Supplementary material for: Quantitative essentiality in a reduced genome: a functional, regulatory and structural fitness map
Source: Mol Syst Biol. 2025 Aug 13;21(10):1388–416. doi: 10.1038/s44320-025-00133-1 (PMC12494982; doi:10.1038/s44320-025-00133-1)
Supplement: Supplementary file 16 — Dataset EV8 [file 44320_2025_133_MOESM16_ESM.xlsx]

## Sheet: README
Dataset EV8 - Analysis of binding domains for binding domains from POD analysis in M. pneumoniae. Column A includes the tag for the binding domain (check annotation table to identify regulated genes). These are followed by the coordinates, strand and annotation size (columns B to E). Column F and G include the bound regulator and the height of ChIP-seq analysis. Subsequent columns present 4 diffe…

## Sheet: Sheet1
binding domain / pod	start	end	strand	length	product	height	I_before	I_domain	I_after	dens_before	dens_domain	dens_after	R_before	R_domain	R_after	meanR_before	meanR_domain	meanR_after
POD100130_1	100117	100138	+	22	DnaA	572.636	1	4	5	0.0454545	0.181818	0.227273	5	10	9	0.227273	0.454545	0.409091
POD100996_1	100983	101004	+	22	Ihf	186.401	3	4	3	0.136364	0.181818	0.136364	7	4	6	0.318182	0.181818	0.272727
POD102442_1	102429	102450	+	22	SsbB	849.377	18	18	17	0.818182	0.818182	0.772727	1588	1453	1046	72.1818	66.0455	47.5455
POD102528_1	102515	102536	+	22	POD	288.261	22	16	16	1	0.727273	0.727273	2516	863	533	114.364	39.2273	24.2273
POD103574_1	103561	103582	+	22	DnaA	5277.242	21	22	16	0.954545	1	0.727273	1236	1901	857	56.1818	86.4091	38.9545
POD103878_1	103865	103886	+	22	RpoA	248.688	14	18	20	0.636364	0.818182	0.909091	320	701	3588	14.5455	31.8636	163.091
POD103888_1	103875	103896	+	22	RpoE	451.804	16	18	21	0.727273	0.818182	0.954545	395	1724	8473	17.9545	78.3636	385.136
POD103938_1	103925	103946	+	22	RpoB	797.301	21	20	19	0.954545	0.909091	0.863636	10542	9213	14849	479.182	418.773	674.955
POD103946_1	103933	103954	+	22	RpoE	473.041	19	22	19	0.863636	1	0.863636	13478	11624	10361	612.636	528.364	470.955
POD103958_1	103945	103966	+	22	SpxA	330.985	20	19	22	0.909091	0.863636	1	9393	14505	8894	426.955	659.318	404.273
POD103961_1	103948	103969	+	22	POD	1424.378	20	19	22	0.909091	0.863636	1	8308	14859	10391	377.636	675.409	472.318
POD103962_1	103949	103970	+	22	RpoA	593.143	20	19	22	0.909091	0.863636	1	8262	15823	9427	375.545	719.227	428.5
POD103966_1	103953	103974	+	22	SigA	1014.799	21	19	22	0.954545	0.863636	1	10740	11169	10674	488.182	507.682	485.182
POD104036_1	104023	104044	+	22	POD	498.997	20	21	21	0.909091	0.954545	0.954545	7684	12535	11212	349.273	569.773	509.636
POD104043_1	104030	104051	+	22	RpoE	770.245	20	22	21	0.909091	1	0.954545	11013	12475	16134	500.591	567.045	733.364
POD104104_1	104091	104112	+	22	POD	616.159	19	22	21	0.863636	1	0.954545	13532	9044	9009	615.091	411.091	409.5
POD10433_1	10422	10443	+	22	MraZ	771.09	7	5	11	0.318182	0.227273	0.5	20	14	43	0.909091	0.636364	1.95455
POD104838_1	104825	104846	+	22	MraZ	1693.37	21	20	20	0.954545	0.909091	0.909091	2984	6921	7334	135.636	314.591	333.364
POD104964_1	104951	104972	+	22	DnaA	1740.847	21	22	20	0.954545	1	0.909091	5232	9065	3018	237.818	412.045	137.182
POD105030_1	105017	105038	+	22	NusA	496.218	21	22	20	0.954545	1	0.909091	9839	6942	1187	447.227	315.545	53.9545
POD105492_1	105479	105500	+	22	RpoA	153.317	17	15	17	0.772727	0.681818	0.772727	15920	7700	5950	723.636	350	270.455
POD105566_1	105553	105574	+	22	SigA	376.784	18	22	21	0.818182	1	0.954545	4398	18588	6046	199.909	844.909	274.818
POD105568_1	105555	105576	+	22	RpoB	989.571	18	22	21	0.818182	1	0.954545	8031	16596	5083	365.045	754.364	231.045
POD105606_1	105593	105614	+	22	RpoA	527.259	21	19	22	0.954545	0.863636	1	7878	3272	7998	358.091	148.727	363.545
POD105606_2	105593	105614	+	22	SpxA	452.07	21	19	22	0.954545	0.863636	1	7878	3272	7998	358.091	148.727	363.545
POD105607_1	105594	105615	+	22	SigA	1118.044	21	19	22	0.954545	0.863636	1	7790	3183	7944	354.091	144.682	361.091
POD105635_1	105622	105643	+	22	POD	1085.856	19	22	20	0.863636	1	0.909091	4256	6022	2442	193.455	273.727	111
POD106568_1	106555	106576	+	22	MraZ	714.624	22	20	21	1	0.909091	0.954545	4280	5618	4454	194.545	255.364	202.455
POD108172_1	108159	108180	+	22	Smc	101.288	19	21	22	0.863636	0.954545	1	2839	2463	8104	129.045	111.955	368.364
POD108236_1	108223	108244	+	22	RpoA	170.315	22	22	21	1	1	0.954545	5837	6351	3132	265.318	288.682	142.364
POD108244_1	108231	108252	+	22	SpxA	1903.776	22	21	22	1	0.954545	1	5118	4563	4651	232.636	207.409	211.409
POD108246_1	108233	108254	+	22	RpoB	1333.991	22	21	22	1	0.954545	1	5140	4772	4691	233.636	216.909	213.227
POD108255_1	108242	108263	+	22	POD	871.908	22	21	21	1	0.954545	0.954545	6671	3121	4904	303.227	141.864	222.909
POD108266_1	108253	108274	+	22	DnaA	1093.224	21	22	20	0.954545	1	0.909091	4563	4651	3395	207.409	211.409	154.318
POD108294_1	108281	108302	+	22	RpoE	1646.513	22	20	18	1	0.909091	0.818182	4588	6382	4346	208.545	290.091	197.545
POD108300_1	108287	108308	+	22	SigA	1126.833	21	20	19	0.954545	0.909091	0.863636	5000	7119	2813	227.273	323.591	127.864
POD108301_1	108288	108309	+	22	Smc	141.234	21	20	19	0.954545	0.909091	0.863636	4846	7128	2975	220.273	324	135.227
POD110281_1	110268	110289	+	22	RpoB	590.474	18	22	21	0.818182	1	0.954545	3350	6695	6925	152.273	304.318	314.773
POD110290_1	110277	110298	+	22	SigA	325.903	20	22	21	0.909091	1	0.954545	5538	5348	7052	251.727	243.091	320.545
POD111938_1	111925	111946	+	22	SpxA	310.825	13	5	3	0.590909	0.227273	0.136364	75	15	5	3.40909	0.681818	0.227273
POD111941_1	111928	111949	+	22	SigA	699.656	12	4	6	0.545455	0.181818	0.272727	42	11	9	1.90909	0.5	0.409091
POD112522_1	112485	112506	+	22	SsbB	397.614	13	15	16	0.590909	0.681818	0.727273	129	1254	258	5.86364	57	11.7273
POD112702_1	112665	112686	+	22	POD	836.316	22	20	21	1	0.909091	0.954545	16175	17657	6520	735.227	802.591	296.364
POD112724_1	112687	112708	+	22	RpoB	434.69	20	21	18	0.909091	0.954545	0.818182	17657	6520	7635	802.591	296.364	347.045
POD113412_1	113375	113396	+	22	POD	339.236	21	19	18	0.954545	0.863636	0.818182	6030	5605	18086	274.091	254.773	822.091
POD113768_1	113731	113752	+	22	DnaA	203.211	22	21	16	1	0.954545	0.727273	40159	2866	90	1825.41	130.273	4.09091
POD113866_1	113829	113850	+	22	PhoU	177.427	4	7	12	0.181818	0.318182	0.545455	13	39	898	0.590909	1.77273	40.8182
POD114572_1	114535	114556	+	22	POD	866.398	21	21	19	0.954545	0.954545	0.863636	5162	2395	3298	234.636	108.864	149.909
POD114770_1	114733	114754	+	22	POD	898.922	11	15	12	0.5	0.681818	0.545455	59	84	74	2.68182	3.81818	3.36364
POD115320_1	115283	115304	+	22	POD	341.247	4	7	9	0.181818	0.318182	0.409091	5	9	30	0.227273	0.409091	1.36364
POD116314_1	116277	116298	+	22	MraZ	774.095	12	17	14	0.545455	0.772727	0.636364	45	424	243	2.04545	19.2727	11.0455
POD117399_1	117362	117383	+	22	MraZ	565.119	11	16	14	0.5	0.727273	0.636364	63	103	50	2.86364	4.68182	2.27273
POD117532_1	117495	117516	+	22	POD	788.007	16	16	14	0.727273	0.727273	0.636364	3098	3456	221	140.818	157.091	10.0455
POD117962_1	117925	117946	+	22	RpoA	394.749	22	17	21	1	0.772727	0.954545	9801	1248	9935	445.5	56.7273	451.591
POD117988_1	117951	117972	+	22	POD	1070.126	17	22	17	0.772727	1	0.772727	1529	9706	1641	69.5	441.182	74.5909
POD118008_1	117971	117992	+	22	RpoE	393.645	22	17	19	1	0.772727	0.863636	9987	1512	2367	453.955	68.7273	107.591
POD118026_1	117989	118010	+	22	SsbB	1081.306	17	20	21	0.772727	0.909091	0.954545	906	2579	16694	41.1818	117.227	758.818
POD118148_1	118111	118132	+	22	RpoA	173.387	22	21	19	1	0.954545	0.863636	14529	5738	5799	660.409	260.818	263.591
POD118162_1	118125	118146	+	22	RpoE	1732.182	21	20	19	0.954545	0.909091	0.863636	8753	4703	4981	397.864	213.773	226.409
POD118167_1	118130	118151	+	22	Smc	304.039	21	20	19	0.954545	0.909091	0.863636	6873	6583	4129	312.409	299.227	187.682
POD118192_1	118155	118176	+	22	SpxA	2170.394	19	19	21	0.863636	0.863636	0.954545	5799	4282	6984	263.591	194.636	317.455
POD118222_1	118185	118206	+	22	RpoB	1925.051	20	21	9	0.909091	0.954545	0.409091	6395	4326	1009	290.682	196.636	45.8636
POD118254_1	118217	118238	+	22	Smc	244.707	18	3	0	0.818182	0.136364	0	2314	60	0	105.182	2.72727	0
POD118256_1	118219	118240	+	22	WhiA	469.317	16	3	0	0.727273	0.136364	0	2180	60	0	99.0909	2.72727	0
POD118260_1	118223	118244	+	22	SigA	3445.066	15	1	1	0.681818	0.0454545	0.0454545	2118	23	1	96.2727	1.04545	0.0454545
POD118262_1	118225	118246	+	22	POD	9004.884	13	1	1	0.590909	0.0454545	0.0454545	2046	23	1	93	1.04545	0.0454545
POD118262_2	118225	118246	+	22	RpoE	1453.238	13	1	1	0.590909	0.0454545	0.0454545	2046	23	1	93	1.04545	0.0454545
POD118268_1	118231	118252	+	22	SpxA	1463.904	7	1	1	0.318182	0.0454545	0.0454545	1006	23	1	45.7273	1.04545	0.0454545
POD118273_1	118236	118257	+	22	RpoA	1966.364	4	0	1	0.181818	0	0.0454545	73	0	1	3.31818	0	0.0454545
POD118288_1	118251	118272	+	22	HepA	620.303	1	1	0	0.0454545	0.0454545	0	23	1	0	1.04545	0.0454545	0
POD118308_1	118271	118292	+	22	NusG	610.132	1	0	3	0.0454545	0	0.136364	1	0	7	0.0454545	0	0.318182
POD118580_1	118543	118564	+	22	SpxA	371.432	2	2	2	0.0909091	0.0909091	0.0909091	4	14	8	0.181818	0.636364	0.363636
POD119465_1	119428	119449	+	22	SpxA	794.246	1	3	2	0.0454545	0.136364	0.0909091	1	14	6	0.0454545	0.636364	0.272727
POD119492_1	119455	119476	+	22	SigA	653.433	4	2	5	0.181818	0.0909091	0.227273	15	6	30	0.681818	0.272727	1.36364
POD119510_1	119473	119494	+	22	POD	779.549	2	5	2	0.0909091	0.227273	0.0909091	6	30	2	0.272727	1.36364	0.0909091
POD119527_1	119490	119511	+	22	SigA	164.843	4	3	2	0.181818	0.136364	0.0909091	18	14	5	0.818182	0.636364	0.227273
POD119670_1	119633	119654	+	22	WhiA	245.195	1	4	1	0.0454545	0.181818	0.0454545	4	9	1	0.181818	0.409091	0.0454545
POD119768_1	119731	119752	+	22	SsbB	793.015	3	2	2	0.136364	0.0909091	0.0909091	5	3	3	0.227273	0.136364	0.136364
POD120050_1	120013	120034	+	22	RpoA	205.614	4	4	2	0.181818	0.181818	0.0909091	7	16	3	0.318182	0.727273	0.136364
POD120066_1	120029	120050	+	22	SigA	265.444	5	2	3	0.227273	0.0909091	0.136364	16	4	9	0.727273	0.181818	0.409091
POD121061_1	121024	121045	+	22	SsbB	861.672	4	2	1	0.181818	0.0909091	0.0454545	15	9	8	0.681818	0.409091	0.363636
POD121536_1	121499	121520	+	22	SigA	150.086	4	1	3	0.181818	0.0454545	0.136364	9	8	10	0.409091	0.363636	0.454545
POD122207_1	122170	122191	+	22	DnaA	340.798	1	1	6	0.0454545	0.0454545	0.272727	1	2	12	0.0454545	0.0909091	0.545455
POD122648_1	122611	122632	+	22	POD	316.795	2	1	2	0.0909091	0.0454545	0.0909091	2	1	3	0.0909091	0.0454545	0.136364
POD122744_1	122707	122728	+	22	HepA	328.317	2	0	1	0.0909091	0	0.0454545	5	0	1	0.227273	0	0.0454545
POD122746_1	122709	122730	+	22	SsbB	2120.756	1	0	2	0.0454545	0	0.0909091	1	0	3	0.0454545	0	0.136364
POD122762_1	122725	122746	+	22	POD	379.088	0	1	1	0	0.0454545	0.0454545	0	1	2	0	0.0454545	0.0909091
POD123024_1	122987	123008	+	22	DnaA	393.109	4	1	2	0.181818	0.0454545	0.0909091	18	1	4	0.818182	0.0454545	0.181818
POD123232_1	123195	123216	+	22	SigA	164.358	20	22	20	0.909091	1	0.909091	23833	7897	11964	1083.32	358.955	543.818
POD123396_1	123359	123380	+	22	MraZ	942.372	21	22	18	0.954545	1	0.818182	3172	4731	2082	144.182	215.045	94.6364
POD123408_1	123371	123392	+	22	MraZ	1485.684	22	19	20	1	0.863636	0.909091	2771	3647	3113	125.955	165.773	141.5
POD12369_1	12358	12379	+	22	SigA	487.966	17	21	18	0.772727	0.954545	0.818182	4512	9878	3699	205.091	449	168.136
POD123934_1	123897	123918	+	22	SigA	207.927	18	21	20	0.818182	0.954545	0.909091	3451	8603	3812	156.864	391.045	173.273
POD12402_1	12391	12412	+	22	DnaA	290.552	20	17	19	0.909091	0.772727	0.863636	4552	1673	1815	206.909	76.0455	82.5
POD124106_1	124070	124091	+	22	MraZ	734.742	18	18	21	0.818182	0.818182	0.954545	17306	5209	2000	786.636	236.773	90.9091
POD124346_1	124310	124331	+	22	SsbB	663.259	22	19	22	1	0.863636	1	6767	2612	3006	307.591	118.727	136.636
POD124780_1	124744	124765	+	22	SpxA	736.12	21	21	21	0.954545	0.954545	0.954545	14430	3367	2867	655.909	153.045	130.318
POD124788_1	124752	124773	+	22	RpoA	460.028	21	21	17	0.954545	0.954545	0.772727	10070	3681	1271	457.727	167.318	57.7727
POD124795_1	124759	124780	+	22	RpoB	609.245	21	22	16	0.954545	1	0.727273	4379	4133	1396	199.045	187.864	63.4545
POD124800_1	124764	124785	+	22	SigA	1107.435	21	21	17	0.954545	0.954545	0.772727	4336	2941	2819	197.091	133.682	128.136
POD124805_1	124769	124790	+	22	SigA	1468.544	21	19	19	0.954545	0.863636	0.863636	3868	2182	3505	175.818	99.1818	159.318
POD124808_1	124772	124793	+	22	POD	2180.008	21	17	21	0.954545	0.772727	0.954545	3691	1348	4008	167.773	61.2727	182.182
POD124830_1	124794	124815	+	22	HepA	468.537	17	21	21	0.772727	0.954545	0.954545	1348	4008	8894	61.2727	182.182	404.273
POD124836_1	124800	124821	+	22	WhiA	261.579	17	21	21	0.772727	0.954545	0.954545	1890	4273	11650	85.9091	194.227	529.545
POD124855_1	124819	124840	+	22	RpoA	362.032	21	21	22	0.954545	0.954545	1	4842	9202	11643	220.091	418.273	529.227
POD124952_1	124916	124937	+	22	SigA	425.918	21	18	17	0.954545	0.818182	0.772727	8366	1051	2278	380.273	47.7727	103.545
POD12514_1	12503	12524	+	22	DnaA	245.002	20	21	21	0.909091	0.954545	0.954545	8895	7235	2030	404.318	328.864	92.2727
POD12640_1	12629	12650	+	22	POD	381.102	18	21	21	0.818182	0.954545	0.954545	1805	5296	16327	82.0455	240.727	742.136
POD126516_1	126480	126501	+	22	POD	798.387	18	22	20	0.818182	1	0.909091	17181	7027	10591	780.955	319.409	481.409
POD127420_1	127384	127405	+	22	MraZ	643.599	17	7	7	0.772727	0.318182	0.318182	11747	66	15	533.955	3	0.681818
POD127768_1	127732	127753	+	22	POD	1197.776	12	19	19	0.545455	0.863636	0.863636	278	1329	346	12.6364	60.4091	15.7273
POD12888_1	12877	12898	+	22	SsbB	597.662	18	22	20	0.818182	1	0.909091	6421	6191	5728	291.864	281.409	260.364
POD128998_1	128962	128983	+	22	POD	331.173	12	11	11	0.545455	0.5	0.5	213	468	66	9.68182	21.2727	3
POD129_1	118	139	+	22	POD	1702.372	12	4	6	0.545455	0.181818	0.272727	296	10	165	13.4545	0.454545	7.5
POD129012_1	128976	128997	+	22	POD	1256.309	9	12	9	0.409091	0.545455	0.409091	257	276	65	11.6818	12.5455	2.95455
POD129482_1	116274	116295	+	22	MraZ	876.951	12	16	13	0.545455	0.727273	0.590909	41	393	135	1.86364	17.8636	6.13636
POD129954_1	129918	129939	+	22	RpoB	425.101	20	15	18	0.909091	0.681818	0.818182	966	210	632	43.9091	9.54545	28.7273
POD129960_1	129924	129945	+	22	RpoA	454.179	18	16	16	0.818182	0.727273	0.727273	712	147	618	32.3636	6.68182	28.0909
POD129966_1	129930	129951	+	22	RpsN	111.847	15	18	16	0.681818	0.818182	0.727273	504	181	637	22.9091	8.22727	28.9545
POD130563_1	130527	130548	+	22	POD	842.158	12	8	3	0.545455	0.363636	0.136364	132	54	10	6	2.45455	0.454545
POD132782_1	132746	132767	+	22	POD	1548.823	16	18	17	0.727273	0.818182	0.772727	4275	10715	10726	194.318	487.045	487.545
POD133446_1	133410	133431	+	22	MraZ	714.868	19	7	16	0.863636	0.318182	0.727273	573	61	331	26.0455	2.77273	15.0455
POD134056_1	134020	134041	+	22	SigA	189.374	20	22	20	0.909091	1	0.909091	12723	11861	28740	578.318	539.136	1306.36
POD134236_1	134200	134221	+	22	SigA	324.861	22	21	21	1	0.954545	0.954545	15869	23975	8439	721.318	1089.77	383.591
POD134360_1	134324	134345	+	22	SsbB	265.391	21	20	21	0.954545	0.909091	0.954545	4635	6212	2522	210.682	282.364	114.636
POD134404_1	134368	134389	+	22	MraZ	756.007	21	19	22	0.954545	0.863636	1	2522	1595	3733	114.636	72.5	169.682
POD134448_1	134412	134433	+	22	POD	821.455	22	19	21	1	0.863636	0.954545	3733	2911	1637	169.682	132.318	74.4091
POD13584_1	13573	13594	+	22	RpoB	494.427	22	22	21	1	1	0.954545	13348	6301	9006	606.727	286.409	409.364
POD135895_1	135859	135880	+	22	POD	759.876	1	4	2	0.0454545	0.181818	0.0909091	1	18	2	0.0454545	0.818182	0.0909091
POD135942_1	135906	135927	+	22	Ihf	336.206	2	5	1	0.0909091	0.227273	0.0454545	2	7	5	0.0909091	0.318182	0.227273
POD13608_1	13597	13618	+	22	SigA	166.133	22	21	21	1	0.954545	0.954545	5862	9038	3675	266.455	410.818	167.045
POD136866_1	136830	136851	+	22	MraZ	3610.867	2	0	1	0.0909091	0	0.0454545	11	0	7	0.5	0	0.318182
POD13697_1	13686	13707	+	22	POD	1025.22	20	17	19	0.909091	0.772727	0.863636	3446	8891	1644	156.636	404.136	74.7273
POD137004_1	136968	136989	+	22	RpoB	314.826	2	1	4	0.0909091	0.0454545	0.181818	11	1	12	0.5	0.0454545	0.545455
POD137024_1	136988	137009	+	22	SigA	272.992	2	3	1	0.0909091	0.136364	0.0454545	5	8	4	0.227273	0.363636	0.181818
POD139592_1	139556	139577	+	22	POD	131.764	22	22	21	1	1	0.954545	17850	10099	5778	811.364	459.045	262.636
POD14444_1	14433	14454	+	22	SigA	188.017	19	22	21	0.863636	1	0.954545	4575	7072	8655	207.955	321.455	393.409
POD146266_1	146228	146249	+	22	POD	920.702	18	20	21	0.818182	0.909091	0.954545	6790	2352	7330	308.636	106.909	333.182
POD146924_1	146886	146907	+	22	SigA	1483.671	21	22	18	0.954545	1	0.818182	21069	14273	29016	957.682	648.773	1318.91
POD146933_1	146895	146916	+	22	RpoB	1913.574	21	21	19	0.954545	0.954545	0.863636	29968	12144	26832	1362.18	552	1219.64
POD146934_1	146896	146917	+	22	RpoA	623.205	21	21	19	0.954545	0.954545	0.863636	30186	11478	27231	1372.09	521.727	1237.77
POD147093_1	147055	147076	+	22	RpoA	287.98	21	22	22	0.954545	1	1	7926	17112	8222	360.273	777.818	373.727
POD147216_1	147178	147199	+	22	SigA	160.595	20	17	18	0.909091	0.772727	0.818182	5529	2755	12700	251.318	125.227	577.273
POD149104_1	149066	149087	+	22	SsbB	340.404	18	20	19	0.818182	0.909091	0.863636	6360	10996	5828	289.091	499.818	264.909
POD14918_1	14907	14928	+	22	DnaA	351.169	19	16	14	0.863636	0.727273	0.636364	1270	31	42	57.7273	1.40909	1.90909
POD149414_1	149376	149397	+	22	WhiA	362.747	22	20	22	1	0.909091	1	15063	8529	25284	684.682	387.682	1149.27
POD150460_1	150422	150443	+	22	SsbB	329.48	22	22	18	1	1	0.818182	7511	10071	7472	341.409	457.773	339.636
POD150558_1	150520	150541	+	22	SigA	549.258	21	22	18	0.954545	1	0.818182	18826	10396	13718	855.727	472.545	623.545
POD150624_1	150586	150607	+	22	SigA	5940.414	13	1	0	0.590909	0.0454545	0	2486	2	0	113	0.0909091	0
POD150626_1	150588	150609	+	22	SpxA	1955.975	12	1	0	0.545455	0.0454545	0	2459	2	0	111.773	0.0909091	0
POD150645_1	150607	150628	+	22	RpoB	1508.776	1	0	1	0.0454545	0	0.0454545	2	0	4	0.0909091	0	0.181818
POD150650_1	150612	150633	+	22	NusA	1174.707	1	0	6	0.0454545	0	0.272727	2	0	22	0.0909091	0	1
POD150653_1	150615	150636	+	22	RpoA	2404.956	1	0	7	0.0454545	0	0.318182	2	0	27	0.0909091	0	1.22727
POD150661_1	150623	150644	+	22	DnaA	712.266	0	1	9	0	0.0454545	0.409091	0	4	47	0	0.181818	2.13636
POD150663_1	150625	150646	+	22	RpoE	2664.759	0	1	9	0	0.0454545	0.409091	0	4	47	0	0.181818	2.13636
POD150669_1	150631	150652	+	22	NusG	1422.778	0	3	9	0	0.136364	0.409091	0	10	54	0	0.454545	2.45455
POD150672_1	150634	150655	+	22	WhiA	1031.764	0	6	8	0	0.272727	0.363636	0	22	50	0	1	2.27273
POD150700_1	150662	150683	+	22	POD	4366.149	8	7	1	0.363636	0.318182	0.0454545	42	31	3	1.90909	1.40909	0.136364
POD150704_1	150666	150687	+	22	POD	8070.681	9	5	1	0.409091	0.227273	0.0454545	47	22	3	2.13636	1	0.136364
POD150704_2	150666	150687	+	22	RpoB	1285.55	9	5	1	0.409091	0.227273	0.0454545	47	22	3	2.13636	1	0.136364
POD150704_3	150666	150687	+	22	NusA	706.596	9	5	1	0.409091	0.227273	0.0454545	47	22	3	2.13636	1	0.136364
POD150722_1	150684	150705	+	22	ScpA	485.105	7	1	1	0.318182	0.0454545	0.0454545	31	3	2	1.40909	0.136364	0.0909091
POD150722_2	150684	150705	+	22	ScpB	485.105	7	1	1	0.318182	0.0454545	0.0454545	31	3	2	1.40909	0.136364	0.0909091
POD150742_1	150704	150725	+	22	AsnS	569.435	1	2	1	0.0454545	0.0909091	0.0454545	1	5	1	0.0454545	0.227273	0.0454545
POD150762_1	150724	150745	+	22	HepA	1101.007	2	1	2	0.0909091	0.0454545	0.0909091	5	1	12	0.227273	0.0454545	0.545455
POD150808_1	150770	150791	+	22	DnaA	454.056	2	2	3	0.0909091	0.0909091	0.136364	12	5	3	0.545455	0.227273	0.136364
POD150996_1	150958	150979	+	22	WhiA	416.068	4	4	2	0.181818	0.181818	0.0909091	10	10	5	0.454545	0.454545	0.227273
POD151300_1	151262	151283	+	22	MraZ	3090.484	7	6	10	0.318182	0.272727	0.454545	51	35	54	2.31818	1.59091	2.45455
POD151304_1	151266	151287	+	22	MraZ	2377.113	7	6	10	0.318182	0.272727	0.454545	50	39	57	2.27273	1.77273	2.59091
POD15146_1	15135	15156	+	22	SigA	569.109	22	20	18	1	0.909091	0.818182	11755	2717	2113	534.318	123.5	96.0455
POD15159_1	15148	15169	+	22	POD	709.349	22	18	20	1	0.818182	0.909091	9961	2491	2228	452.773	113.227	101.273
POD15159_2	15148	15169	+	22	SpxA	259.318	22	18	20	1	0.818182	0.909091	9961	2491	2228	452.773	113.227	101.273
POD15235_1	15224	15245	+	22	POD	619.331	18	19	18	0.818182	0.863636	0.818182	2997	1944	3313	136.227	88.3636	150.591
POD152486_1	152448	152469	+	22	SigA	905.106	11	16	20	0.5	0.727273	0.909091	382	1399	4105	17.3636	63.5909	186.591
POD152512_1	152474	152495	+	22	RpoB	330.31	17	20	22	0.772727	0.909091	1	2308	5144	20093	104.909	233.818	913.318
POD152519_1	152481	152502	+	22	POD	332.782	19	21	22	0.863636	0.954545	1	3958	7591	21528	179.909	345.045	978.545
POD152524_1	152486	152507	+	22	RpsN	113.952	20	22	22	0.909091	1	1	3820	11663	24762	173.636	530.136	1125.55
POD152559_1	152521	152542	+	22	RpoA	497.003	22	22	22	1	1	1	23497	27326	21755	1068.05	1242.09	988.864
POD15309_1	15298	15319	+	22	POD	1188.295	22	17	19	1	0.772727	0.863636	4682	1996	2166	212.818	90.7273	98.4545
POD155026_1	154988	155009	+	22	MraZ	1083.661	22	22	21	1	1	0.954545	20512	37682	22464	932.364	1712.82	1021.09
POD155330_1	155292	155313	+	22	SigA	475.427	16	13	2	0.727273	0.590909	0.0909091	4705	2903	6	213.864	131.955	0.272727
POD156384_1	156346	156367	+	22	RpoA	1082.97	14	3	1	0.636364	0.136364	0.0454545	3873	8	2	176.045	0.363636	0.0909091
POD156389_1	156351	156372	+	22	SpxA	715.422	9	3	1	0.409091	0.136364	0.0454545	1494	8	2	67.9091	0.363636	0.0909091
POD156391_1	156353	156374	+	22	SigA	1465.782	7	3	1	0.318182	0.136364	0.0454545	1180	8	2	53.6364	0.363636	0.0909091
POD156394_1	156356	156377	+	22	RpoB	563.383	5	2	3	0.227273	0.0909091	0.136364	24	7	195	1.09091	0.318182	8.86364
POD156397_1	156359	156380	+	22	AsnS	303.82	4	2	5	0.181818	0.0909091	0.227273	7	7	222	0.318182	0.318182	10.0909
POD156410_1	156372	156393	+	22	POD	1532.313	3	1	16	0.136364	0.0454545	0.727273	8	2	2277	0.363636	0.0909091	103.5
POD157738_1	157700	157721	+	22	POD	537.819	4	3	1	0.181818	0.136364	0.0454545	12	5	2	0.545455	0.227273	0.0909091
POD158543_1	158505	158526	+	22	MraZ	944.307	4	1	4	0.181818	0.0454545	0.181818	6	1	30	0.272727	0.0454545	1.36364
POD158840_1	158802	158823	+	22	POD	494.387	0	1	2	0	0.0454545	0.0909091	0	2	55	0	0.0909091	2.5
POD159334_1	159296	159317	+	22	POD	1021.042	1	2	2	0.0454545	0.0909091	0.0909091	6	5	2	0.272727	0.227273	0.0909091
POD160280_1	160242	160263	+	22	POD	368.843	4	1	0	0.181818	0.0454545	0	12	1	0	0.545455	0.0454545	0
POD160824_1	160786	160807	+	22	HrcA	162.012	3	4	4	0.136364	0.181818	0.181818	6	11	56	0.272727	0.5	2.54545
POD160938_1	160900	160921	+	22	DnaA	574.975	6	1	6	0.272727	0.0454545	0.272727	61	4	24	2.77273	0.181818	1.09091
POD161451_1	161413	161434	+	22	MraZ	991.834	1	1	2	0.0454545	0.0454545	0.0909091	1	13	4	0.0454545	0.590909	0.181818
POD163133_1	163095	163116	+	22	MraZ	2260.395	16	6	15	0.727273	0.272727	0.681818	360	41	857	16.3636	1.86364	38.9545
POD164058_1	164019	164040	+	22	POD	409.586	21	21	21	0.954545	0.954545	0.954545	9133	3171	5254	415.136	144.136	238.818
POD164676_1	164637	164658	+	22	DnaA	371.468	21	13	13	0.954545	0.590909	0.590909	948	93	108	43.0909	4.22727	4.90909
POD165168_1	165127	165148	+	22	POD	577.747	6	11	16	0.272727	0.5	0.727273	140	85	447	6.36364	3.86364	20.3182
POD165882_1	165841	165862	+	22	POD	846.045	5	9	7	0.227273	0.409091	0.318182	37	16	39	1.68182	0.727273	1.77273
POD16593_1	16582	16603	+	22	SsbB	368.52	19	17	18	0.863636	0.772727	0.818182	2113	880	2518	96.0455	40	114.455
POD166800_1	166758	166779	+	22	POD	964.306	14	15	15	0.636364	0.681818	0.681818	167	74	295	7.59091	3.36364	13.4091
POD167797_1	167755	167776	+	22	DnaA	1120.264	22	22	21	1	1	0.954545	16463	26866	25748	748.318	1221.18	1170.36
POD167811_1	167769	167790	+	22	DnaA	423.307	22	21	18	1	0.954545	0.818182	26351	25878	19168	1197.77	1176.27	871.273
POD167853_1	167811	167832	+	22	SsbB	325.404	18	19	20	0.818182	0.863636	0.909091	21208	15216	9992	964	691.636	454.182
POD168037_1	167995	168016	+	22	POD	596.527	21	22	22	0.954545	1	1	14322	18079	41695	651	821.773	1895.23
POD169203_1	129583	129604	+	22	SigA	354.654	13	4	14	0.590909	0.181818	0.636364	38	8	2120	1.72727	0.363636	96.3636
POD170186_1	117389	117410	+	22	MraZ	740.001	14	15	14	0.636364	0.681818	0.636364	78	52	105	3.54545	2.36364	4.77273
POD170314_1	170272	170293	+	22	POD	755.436	18	17	13	0.818182	0.772727	0.590909	5812	677	76	264.182	30.7727	3.45455
POD170596_1	170554	170575	+	22	POD	1017.123	13	16	10	0.590909	0.727273	0.454545	74	195	418	3.36364	8.86364	19
POD171687_1	171645	171666	+	22	DnaA	566.732	12	12	15	0.545455	0.545455	0.681818	54	73	92	2.45455	3.31818	4.18182
POD17186_1	17175	17196	+	22	POD	621.871	19	21	21	0.863636	0.954545	0.954545	1876	3409	3929	85.2727	154.955	178.591
POD172265_1	172223	172244	+	22	RpoB	902.844	14	16	16	0.636364	0.727273	0.727273	293	3560	2093	13.3182	161.818	95.1364
POD172274_1	172232	172253	+	22	SigA	705.808	19	15	12	0.863636	0.681818	0.545455	313	5040	511	14.2273	229.091	23.2273
POD172290_1	172248	172269	+	22	RpoA	1588.774	16	14	8	0.727273	0.636364	0.363636	3774	1795	43	171.545	81.5909	1.95455
POD172296_1	172254	172275	+	22	POD	901.467	15	12	7	0.681818	0.545455	0.318182	5040	511	36	229.091	23.2273	1.63636
POD172306_1	172264	172285	+	22	RpoE	706.034	15	10	7	0.681818	0.454545	0.318182	1989	175	59	90.4091	7.95455	2.68182
POD172318_1	172276	172297	+	22	RpoB	1183.481	12	7	8	0.545455	0.318182	0.363636	511	36	112	23.2273	1.63636	5.09091
POD172328_1	172286	172307	+	22	NusA	617.061	10	7	9	0.454545	0.318182	0.409091	175	59	85	7.95455	2.68182	3.86364
POD172334_1	172292	172313	+	22	POD	5276.984	8	8	10	0.363636	0.363636	0.454545	43	77	102	1.95455	3.5	4.63636
POD172335_1	172293	172314	+	22	NusG	833.064	8	8	11	0.363636	0.363636	0.5	43	77	105	1.95455	3.5	4.77273
POD172364_1	172322	172343	+	22	HepA	731.968	7	13	19	0.318182	0.590909	0.863636	111	369	844	5.04545	16.7727	38.3636
POD172396_1	172354	172375	+	22	WhiA	386.023	17	16	16	0.772727	0.727273	0.727273	642	684	124	29.1818	31.0909	5.63636
POD173398_1	173356	173377	+	22	SsbB	1295.296	2	2	6	0.0909091	0.0909091	0.272727	4	4	27	0.181818	0.181818	1.22727
POD173464_1	173422	173443	+	22	MraZ	2003.523	5	3	4	0.227273	0.136364	0.181818	15	36	19	0.681818	1.63636	0.863636
POD17454_1	17443	17464	+	22	RpoB	399.862	19	20	22	0.863636	0.909091	1	831	1869	1339	37.7727	84.9545	60.8636
POD175562_1	175520	175541	+	22	SsbB	510.237	3	3	5	0.136364	0.136364	0.227273	3	5	32	0.136364	0.227273	1.45455
POD175612_1	175570	175591	+	22	SsbB	529.665	5	5	3	0.227273	0.227273	0.136364	32	12	5	1.45455	0.545455	0.227273
POD17570_1	17559	17580	+	22	SsbB	638.119	19	16	19	0.863636	0.727273	0.863636	1182	2916	2911	53.7273	132.545	132.318
POD178520_1	178478	178499	+	22	MraZ	3091.787	13	5	6	0.590909	0.227273	0.272727	396	10	26	18	0.454545	1.18182
POD178700_1	178658	178679	+	22	SigA	318.732	17	14	14	0.772727	0.636364	0.636364	129	356	265	5.86364	16.1818	12.0455
POD179564_1	169096	169117	+	22	MraZ	964.176	21	19	15	0.954545	0.863636	0.681818	1073	833	476	48.7727	37.8636	21.6364
POD180344_1	180302	180323	+	22	DnaA	1412.855	5	0	5	0.227273	0	0.227273	35	0	11	1.59091	0	0.5
POD180346_1	180304	180325	+	22	POD	1013.758	5	0	5	0.227273	0	0.227273	35	0	11	1.59091	0	0.5
POD180408_1	180366	180387	+	22	SigA	138.954	6	7	4	0.272727	0.318182	0.181818	17	14	17	0.772727	0.636364	0.772727
POD180836_1	180794	180815	+	22	POD	411.665	6	20	22	0.272727	0.909091	1	252	19282	14590	11.4545	876.455	663.182
POD180844_1	180802	180823	+	22	RpoE	306.105	12	20	21	0.545455	0.909091	0.954545	4968	22066	11219	225.818	1003	509.955
POD180861_1	180819	180840	+	22	RpoA	558.721	20	22	20	0.909091	1	0.909091	20550	14032	4176	934.091	637.818	189.818
POD180902_1	180860	180881	+	22	POD	1232.287	20	16	9	0.909091	0.727273	0.409091	6605	1474	92	300.227	67	4.18182
POD181006_1	165884	165905	+	22	POD	858.074	7	12	10	0.318182	0.545455	0.454545	39	98	144	1.77273	4.45455	6.54545
POD181154_1	166032	166053	+	22	PhoU	195.0	7	2	13	0.318182	0.0909091	0.590909	8	2	338	0.363636	0.0909091	15.3636
POD181466_1	166344	166365	+	22	Ihf	358.5	2	1	4	0.0909091	0.0454545	0.181818	3	1	7	0.136364	0.0454545	0.318182
POD183096_1	183054	183075	+	22	SsbB	366.695	20	20	19	0.909091	0.909091	0.863636	2249	4300	6318	102.227	195.455	287.182
POD183347_1	183305	183326	+	22	POD	418.017	8	7	9	0.363636	0.318182	0.409091	17	9	69	0.772727	0.409091	3.13636
POD183560_1	183518	183539	+	22	POD	282.696	4	1	5	0.181818	0.0454545	0.227273	8	1	9	0.363636	0.0454545	0.409091
POD18432_1	18421	18442	+	22	MraZ	1089.234	3	3	4	0.136364	0.136364	0.181818	5	11	13	0.227273	0.5	0.590909
POD18465_1	18454	18475	+	22	SsbB	316.979	2	6	0	0.0909091	0.272727	0	8	17	0	0.363636	0.772727	0
POD184785_1	184743	184764	+	22	POD	754.757	15	5	4	0.681818	0.227273	0.181818	127	27	5	5.77273	1.22727	0.227273
POD184873_1	171632	171653	+	22	POD	572.079	10	13	13	0.454545	0.590909	0.590909	31	82	44	1.40909	3.72727	2
POD184886_1	171645	171666	+	22	DnaA	598.592	12	12	15	0.545455	0.545455	0.681818	54	73	92	2.45455	3.31818	4.18182
POD185070_1	185028	185049	+	22	POD	600.51	19	19	17	0.863636	0.863636	0.772727	433	1159	2298	19.6818	52.6818	104.455
POD18522_1	18511	18532	+	22	POD	494.85	0	7	1	0	0.318182	0.0454545	0	62	1	0	2.81818	0.0454545
POD185362_1	185320	185341	+	22	WhiA	424.521	18	21	18	0.818182	0.954545	0.818182	3082	1851	2271	140.091	84.1364	103.227
POD185678_1	185636	185657	+	22	POD	557.312	13	10	17	0.590909	0.454545	0.772727	892	1166	999	40.5455	53	45.4091
POD187154_1	187112	187133	+	22	PhoU	229.74	0	0	0	0	0	0	0	0	0	0	0	0
POD187220_1	187178	187199	+	22	POD	274.33	5	9	2	0.227273	0.409091	0.0909091	49	22	3	2.22727	1	0.136364
POD187980_1	187938	187959	+	22	POD	678.882	12	12	6	0.545455	0.545455	0.272727	88	59	38	4	2.68182	1.72727
POD188726_1	188684	188705	+	22	WhiA	418.363	19	14	20	0.863636	0.636364	0.909091	3907	2567	2897	177.591	116.682	131.682
POD190198_1	190156	190177	+	22	MraZ	5935.348	20	13	16	0.909091	0.590909	0.727273	3735	1181	76	169.773	53.6818	3.45455
POD19064_1	19053	19074	+	22	RpoB	442.013	22	19	3	1	0.863636	0.136364	2423	1639	55	110.136	74.5	2.5
POD19078_1	19067	19088	+	22	NusG	811.258	22	7	2	1	0.318182	0.0909091	1920	194	7	87.2727	8.81818	0.318182
POD19086_1	19075	19096	+	22	SigA	602.224	19	3	1	0.863636	0.136364	0.0454545	1639	55	5	74.5	2.5	0.227273
POD191204_1	191162	191183	+	22	POD	742.91	0	3	10	0	0.136364	0.454545	0	5	53	0	0.227273	2.40909
POD19121_1	19110	19131	+	22	POD	608.431	2	0	2	0.0909091	0	0.0909091	7	0	2	0.318182	0	0.0909091
POD191302_1	171046	171067	+	22	POD	895.633	16	9	10	0.727273	0.409091	0.454545	55	18	124	2.5	0.818182	5.63636
POD19133_1	19122	19143	+	22	NusG	1019.835	1	2	1	0.0454545	0.0909091	0.0454545	5	2	6	0.227273	0.0909091	0.272727
POD19154_1	19143	19164	+	22	WhiA	403.559	2	1	0	0.0909091	0.0454545	0	2	6	0	0.0909091	0.272727	0
POD19178_1	19167	19188	+	22	HepA	946.84	1	0	3	0.0454545	0	0.136364	6	0	4	0.272727	0	0.181818
POD191820_1	191778	191799	+	22	DnaA	745.953	6	5	8	0.272727	0.227273	0.363636	15	86	30	0.681818	3.90909	1.36364
POD19183_1	19172	19193	+	22	RpoA	1313.741	1	1	2	0.0454545	0.0454545	0.0909091	6	1	3	0.272727	0.0454545	0.136364
POD19195_1	19184	19205	+	22	SigA	2432.889	0	2	3	0	0.0909091	0.136364	0	3	16	0	0.136364	0.727273
POD19198_1	19187	19208	+	22	SpxA	1049.792	0	2	3	0	0.0909091	0.136364	0	3	16	0	0.136364	0.727273
POD19209_1	19198	19219	+	22	SigA	1932.523	1	2	3	0.0454545	0.0909091	0.136364	1	3	16	0.0454545	0.136364	0.727273
POD19212_1	19201	19222	+	22	DnaA	1682.42	1	3	3	0.0454545	0.136364	0.136364	1	6	19	0.0454545	0.272727	0.863636
POD19218_1	19207	19228	+	22	POD	1567.238	2	3	2	0.0909091	0.136364	0.0909091	3	16	7	0.136364	0.727273	0.318182
POD19228_1	19217	19238	+	22	RpoB	728.578	2	3	2	0.0909091	0.136364	0.0909091	3	16	7	0.136364	0.727273	0.318182
POD192788_1	192746	192767	+	22	POD	497.131	21	21	19	0.954545	0.954545	0.863636	8501	2059	4137	386.409	93.5909	188.045
POD192907_1	192865	192886	+	22	Smc	134.053	21	21	22	0.954545	0.954545	1	9525	14542	12731	432.955	661	578.682
POD192954_1	192912	192933	+	22	SigA	447.663	22	21	22	1	0.954545	1	12697	15832	6295	577.136	719.636	286.136
POD192966_1	192924	192945	+	22	RpoB	1060.454	21	22	20	0.954545	1	0.909091	13507	12025	6401	613.955	546.591	290.955
POD192984_1	192942	192963	+	22	SsbB	456.777	22	20	20	1	0.909091	0.909091	16822	3878	5951	764.636	176.273	270.5
POD193014_1	192972	192993	+	22	RpoA	365.89	20	19	21	0.909091	0.863636	0.954545	4975	4867	5084	226.136	221.227	231.091
POD193034_1	192992	193013	+	22	SigA	513.252	19	21	19	0.863636	0.954545	0.863636	4480	4747	8476	203.636	215.773	385.273
POD193260_1	193218	193239	+	22	POD	2768.925	19	16	18	0.863636	0.727273	0.818182	8567	1216	1955	389.409	55.2727	88.8636
POD19463_1	19452	19473	+	22	POD	770.411	17	15	16	0.772727	0.681818	0.727273	159	199	509	7.22727	9.04545	23.1364
POD194806_1	194764	194785	+	22	SsbB	321.26	19	22	22	0.863636	1	1	3917	10679	10825	178.045	485.409	492.045
POD195440_1	195398	195419	+	22	Smc	300.188	16	22	20	0.727273	1	0.909091	16415	3851	5935	746.136	175.045	269.773
POD195506_1	195465	195486	+	22	SpxA	2447.581	20	19	19	0.909091	0.863636	0.863636	4967	1999	1448	225.773	90.8636	65.8182
POD195508_1	195467	195488	+	22	Smc	369.577	20	19	19	0.909091	0.863636	0.863636	4723	2067	1764	214.682	93.9545	80.1818
POD195520_1	195479	195500	+	22	RpoB	2476.836	19	17	21	0.863636	0.772727	0.954545	4210	760	2693	191.364	34.5455	122.409
POD195530_1	195489	195510	+	22	RpsN	472.539	19	19	20	0.863636	0.863636	0.909091	2067	1764	3468	93.9545	80.1818	157.636
POD195533_1	195492	195513	+	22	SigA	608.352	18	20	20	0.818182	0.909091	0.909091	1141	2275	3252	51.8636	103.409	147.818
POD195533_2	195492	195513	+	22	WhiA	1304.324	18	20	20	0.818182	0.909091	0.909091	1141	2275	3252	51.8636	103.409	147.818
POD195536_1	195495	195516	+	22	RpoA	2909.767	17	21	20	0.772727	0.954545	0.909091	844	2367	3354	38.3636	107.591	152.455
POD195538_1	195497	195518	+	22	DnaC	672.037	18	21	20	0.818182	0.954545	0.909091	926	2607	3084	42.0909	118.5	140.182
POD195538_2	195497	195518	+	22	ScpA	678.841	18	21	20	0.818182	0.954545	0.909091	926	2607	3084	42.0909	118.5	140.182
POD195538_3	195497	195518	+	22	ScpB	678.841	18	21	20	0.818182	0.954545	0.909091	926	2607	3084	42.0909	118.5	140.182
POD195565_1	195524	195545	+	22	RpoE	1949.466	21	21	20	0.954545	0.954545	0.909091	2797	3219	3406	127.136	146.318	154.818
POD195590_1	195548	195569	+	22	NusA	531.848	21	20	20	0.954545	0.909091	0.909091	2101	4025	2548	95.5	182.955	115.818
POD195644_1	195602	195623	+	22	DnaC	405.961	19	22	21	0.863636	1	0.954545	2947	6868	6180	133.955	312.182	280.909
POD195834_1	195792	195813	+	22	POD	180.609	18	20	20	0.818182	0.909091	0.909091	3995	1919	3424	181.591	87.2273	155.636
POD196924_1	196882	196903	+	22	POD	704.82	19	9	7	0.863636	0.409091	0.318182	387	38	60	17.5909	1.72727	2.72727
POD197968_1	114897	114918	+	22	SigA	476.792	16	14	8	0.727273	0.636364	0.363636	288	36	20	13.0909	1.63636	0.909091
POD198230_1	198188	198209	+	22	POD	880.084	12	11	15	0.545455	0.5	0.681818	158	304	860	7.18182	13.8182	39.0909
POD199078_1	199036	199057	+	22	DnaA	347.115	16	20	19	0.727273	0.909091	0.863636	102	235	114	4.63636	10.6818	5.18182
POD19914_1	19903	19924	+	22	SsbB	303.31	10	17	14	0.454545	0.772727	0.636364	42	384	168	1.90909	17.4545	7.63636
POD199558_1	199516	199537	+	22	POD	1001.244	19	20	22	0.863636	0.909091	1	3705	16832	15482	168.409	765.091	703.727
POD199777_1	199735	199756	+	22	POD	433.907	21	22	20	0.954545	1	0.909091	11158	4694	4267	507.182	213.364	193.955
POD201340_1	201298	201319	+	22	MraZ	580.04	18	19	9	0.818182	0.863636	0.409091	2863	4601	124	130.136	209.136	5.63636
POD202360_1	202318	202339	+	22	SigA	462.745	22	22	19	1	1	0.863636	5495	26957	4421	249.773	1225.32	200.955
POD203464_1	203422	203443	+	22	SsbB	3033.384	21	22	20	0.954545	1	0.909091	5460	8724	3484	248.182	396.545	158.364
POD204232_1	204190	204211	+	22	POD	146.682	21	20	22	0.954545	0.909091	1	5805	26125	10852	263.864	1187.5	493.273
POD20456_1	20445	20466	+	22	SsbB	1079.923	14	13	12	0.636364	0.590909	0.545455	235	79	174	10.6818	3.59091	7.90909
POD205172_1	205130	205151	+	22	MraZ	626.248	15	22	22	0.681818	1	1	5815	6405	4362	264.318	291.136	198.273
POD205676_1	205634	205655	+	22	RpoA	202.008	20	21	21	0.909091	0.954545	0.954545	11516	12789	14295	523.455	581.318	649.773
POD205676_2	205634	205655	+	22	SigA	1026.257	20	21	21	0.909091	0.954545	0.954545	11516	12789	14295	523.455	581.318	649.773
POD205722_1	205680	205701	+	22	RpoE	780.658	21	21	18	0.954545	0.954545	0.818182	10887	5931	3197	494.864	269.591	145.318
POD205732_1	205690	205711	+	22	RpoA	1329.87	21	20	15	0.954545	0.909091	0.681818	12080	3340	4266	549.091	151.818	193.909
POD205737_1	205695	205716	+	22	RpoB	1802.5	22	19	16	1	0.863636	0.727273	9988	1940	4502	454	88.1818	204.636
POD205744_1	205702	205723	+	22	SpxA	1351.444	21	18	18	0.954545	0.818182	0.818182	5931	3197	4950	269.591	145.318	225
POD205763_1	205721	205742	+	22	POD	3283.882	18	18	21	0.818182	0.818182	0.954545	1799	6358	6055	81.7727	289	275.227
POD205784_1	205742	205763	+	22	SigA	1033.641	18	21	13	0.818182	0.954545	0.590909	5883	4958	3250	267.409	225.364	147.727
POD205914_1	205872	205893	+	22	NusA	599.37	1	3	1	0.0454545	0.136364	0.0454545	1	18	2	0.0454545	0.818182	0.0909091
POD207520_1	207478	207499	+	22	SigA	335.793	11	14	7	0.5	0.636364	0.318182	179	208	25	8.13636	9.45455	1.13636
POD207525_1	207483	207504	+	22	SsbB	358.355	10	14	7	0.454545	0.636364	0.318182	159	206	27	7.22727	9.36364	1.22727
POD208578_1	208536	208557	+	22	MraZ	2808.855	3	4	3	0.136364	0.181818	0.136364	5	10	17	0.227273	0.454545	0.772727
POD209846_1	209804	209825	+	22	SigA	513.386	8	7	19	0.363636	0.318182	0.863636	29	58	355	1.31818	2.63636	16.1364
POD209932_1	209890	209911	+	22	SpxA	287.749	21	15	3	0.954545	0.681818	0.136364	10045	2161	14	456.591	98.2273	0.636364
POD209933_1	209891	209912	+	22	SigA	678.287	21	14	3	0.954545	0.636364	0.136364	10870	1175	14	494.091	53.4091	0.636364
POD209935_1	209893	209914	+	22	RpoA	409.174	20	14	2	0.909091	0.636364	0.0909091	10769	1181	6	489.5	53.6818	0.272727
POD210808_1	210766	210787	+	22	MraZ	756.109	4	5	1	0.181818	0.227273	0.0454545	30	8	1	1.36364	0.363636	0.0454545
POD212014_1	211972	211993	+	22	RpoA	339.107	19	19	21	0.863636	0.863636	0.954545	3450	5236	9022	156.818	238	410.091
POD212039_1	211997	212018	+	22	DnaA	1354.568	19	21	18	0.863636	0.954545	0.818182	5665	9469	3973	257.5	430.409	180.591
POD213094_1	213052	213073	+	22	SigA	783.666	22	20	21	1	0.909091	0.954545	13219	19773	2306	600.864	898.773	104.818
POD213113_1	213071	213092	+	22	SpxA	398.172	20	21	21	0.909091	0.954545	0.954545	21402	2104	7266	972.818	95.6364	330.273
POD213114_1	213072	213093	+	22	RpoA	656.379	20	21	21	0.909091	0.954545	0.954545	21761	1753	8159	989.136	79.6818	370.864
POD213211_1	213169	213190	+	22	POD	410.711	21	21	18	0.954545	0.954545	0.818182	5353	2983	7759	243.318	135.591	352.682
POD213746_1	213704	213725	+	22	MraZ	989.991	3	2	2	0.136364	0.0909091	0.0909091	13	8	4	0.590909	0.363636	0.181818
POD214346_1	214304	214325	+	22	SsbB	909.762	2	1	13	0.0909091	0.0454545	0.590909	4	9	5739	0.181818	0.409091	260.864
POD214352_1	214310	214331	+	22	Smc	125.969	2	0	19	0.0909091	0	0.863636	10	0	10148	0.454545	0	461.273
POD215966_1	215924	215945	+	22	Fur	335.07	10	20	18	0.454545	0.909091	0.818182	714	7091	7101	32.4545	322.318	322.773
POD217218_1	217176	217197	+	22	POD	808.882	2	5	1	0.0909091	0.227273	0.0454545	6	113	3	0.272727	5.13636	0.136364
POD217426_1	217384	217405	+	22	NusA	391.533	1	4	4	0.0454545	0.181818	0.181818	3	4	13	0.136364	0.181818	0.590909
POD217482_1	217440	217461	+	22	RpoE	1655.418	1	6	3	0.0454545	0.272727	0.136364	1	28	3	0.0454545	1.27273	0.136364
POD217490_1	217448	217469	+	22	WhiA	929.188	2	6	7	0.0909091	0.272727	0.318182	7	23	93	0.318182	1.04545	4.22727
POD217526_1	217484	217505	+	22	RpoB	1047.527	3	18	13	0.136364	0.818182	0.590909	3	2814	2952	0.136364	127.909	134.182
POD217532_1	217490	217511	+	22	WhiA	440.738	6	20	10	0.272727	0.909091	0.454545	83	5018	687	3.77273	228.091	31.2273
POD217550_1	217508	217529	+	22	SpxA	3155.995	18	12	6	0.818182	0.545455	0.272727	2906	2833	30	132.091	128.773	1.36364
POD217554_1	217512	217533	+	22	POD	6301.596	20	10	6	0.909091	0.454545	0.272727	5018	687	17	228.091	31.2273	0.772727
POD217554_2	217512	217533	+	22	RpoE	1458.044	20	10	6	0.909091	0.454545	0.272727	5018	687	17	228.091	31.2273	0.772727
POD217558_1	217516	217537	+	22	SigA	9907.983	20	6	7	0.909091	0.272727	0.318182	5644	37	23	256.545	1.68182	1.04545
POD217560_1	217518	217539	+	22	ScpA	537.015	20	5	6	0.909091	0.227273	0.272727	5591	30	16	254.136	1.36364	0.727273
POD217560_2	217518	217539	+	22	ScpB	537.015	20	5	6	0.909091	0.227273	0.272727	5591	30	16	254.136	1.36364	0.727273
POD217568_1	217526	217547	+	22	RpoA	2117.523	14	6	5	0.636364	0.272727	0.227273	4323	31	27	196.5	1.40909	1.22727
POD217586_1	217544	217565	+	22	HepA	1000.534	6	4	12	0.272727	0.181818	0.545455	31	14	801	1.40909	0.636364	36.4091
POD217612_1	217570	217591	+	22	WhiA	1052.912	5	12	8	0.227273	0.545455	0.363636	27	790	91	1.22727	35.9091	4.13636
POD218416_1	218374	218395	+	22	POD	371.506	4	0	2	0.181818	0	0.0909091	11	0	15	0.5	0	0.681818
POD219183_1	219141	219162	+	22	WhiA	322.911	6	3	2	0.272727	0.136364	0.0909091	8	6	9	0.363636	0.272727	0.409091
POD220868_1	220826	220847	+	22	POD	595.338	1	3	3	0.0454545	0.136364	0.136364	1	4	16	0.0454545	0.181818	0.727273
POD221502_1	221460	221481	+	22	Ihf	309.788	0	2	4	0	0.0909091	0.181818	0	4	11	0	0.181818	0.5
POD222164_1	222122	222143	+	22	WhiA	329.3	0	1	2	0	0.0454545	0.0909091	0	1	2	0	0.0454545	0.0909091
POD223458_1	223416	223437	+	22	SigA	235.496	5	0	3	0.227273	0	0.136364	20	0	3	0.909091	0	0.136364
POD224038_1	223996	224017	+	22	Ihf	168.769	7	0	2	0.318182	0	0.0909091	14	0	2	0.636364	0	0.0909091
POD224972_1	224930	224951	+	22	POD	498.934	2	0	0	0.0909091	0	0	2	0	0	0.0909091	0	0
POD225918_1	225876	225897	+	22	MraZ	1012.957	2	0	2	0.0909091	0	0.0909091	2	0	4	0.0909091	0	0.181818
POD226033_1	225991	226012	+	22	MraZ	1146.477	11	14	11	0.5	0.636364	0.5	468	1502	1517	21.2727	68.2727	68.9545
POD226036_1	225994	226015	+	22	SpxA	726.746	11	15	8	0.5	0.681818	0.363636	580	2248	639	26.3636	102.182	29.0455
POD226226_1	226184	226205	+	22	RpoA	364.726	3	0	1	0.136364	0	0.0454545	9	0	6	0.409091	0	0.272727
POD226229_1	226187	226208	+	22	SigA	1197.176	2	1	0	0.0909091	0.0454545	0	5	6	0	0.227273	0.272727	0
POD226234_1	226192	226213	+	22	SpxA	464.323	1	1	2	0.0454545	0.0454545	0.0909091	3	6	5	0.136364	0.272727	0.227273
POD227406_1	227364	227385	+	22	SigA	397.872	8	9	7	0.363636	0.409091	0.318182	39	69	114	1.77273	3.13636	5.18182
POD227618_1	227576	227597	+	22	SsbB	746.557	6	1	5	0.272727	0.0454545	0.227273	30	32	31	1.36364	1.45455	1.40909
POD227793_1	227751	227772	+	22	MraZ	1028.681	2	3	2	0.0909091	0.136364	0.0909091	12	11	6	0.545455	0.5	0.272727
POD227810_1	227768	227789	+	22	MraZ	815.596	2	2	3	0.0909091	0.0909091	0.136364	12	9	7	0.545455	0.409091	0.318182
POD22883_1	22872	22893	+	22	SigA	623.45	13	15	14	0.590909	0.681818	0.636364	570	415	239	25.9091	18.8636	10.8636
POD22894_1	22883	22904	+	22	SpxA	302.922	13	12	20	0.590909	0.545455	0.909091	808	67	533	36.7273	3.04545	24.2273
POD22897_1	22886	22907	+	22	POD	222.684	16	11	21	0.727273	0.5	0.954545	828	83	704	37.6364	3.77273	32
POD22902_1	22891	22912	+	22	RpoA	435.011	15	13	22	0.681818	0.590909	1	424	222	2995	19.2727	10.0909	136.136
POD22927_1	22916	22937	+	22	SigA	343.185	14	22	22	0.636364	1	1	239	6515	4557	10.8636	296.136	207.136
POD229574_1	229532	229553	+	22	SsbB	854.67	2	11	15	0.0909091	0.5	0.681818	113	938	2843	5.13636	42.6364	129.227
POD22960_1	22949	22970	+	22	WhiA	398.33	22	21	18	1	0.954545	0.818182	8035	3931	23840	365.227	178.682	1083.64
POD229633_1	229591	229612	+	22	SigA	7547.209	5	2	3	0.227273	0.0909091	0.136364	148	14	27	6.72727	0.636364	1.22727
POD229658_1	229616	229637	+	22	HepA	1372.398	2	3	4	0.0909091	0.136364	0.181818	14	27	11	0.636364	1.22727	0.5
POD229666_1	229624	229645	+	22	RpoB	1528.028	1	4	5	0.0454545	0.181818	0.227273	12	28	21	0.545455	1.27273	0.954545
POD229678_1	229636	229657	+	22	POD	2670.224	3	4	5	0.136364	0.181818	0.227273	27	11	23	1.22727	0.5	1.04545
POD229696_1	229654	229675	+	22	SpxA	2918.053	3	6	4	0.136364	0.272727	0.181818	10	24	17	0.454545	1.09091	0.772727
POD229696_2	229654	229675	+	22	ScpA	474.446	3	6	4	0.136364	0.272727	0.181818	10	24	17	0.454545	1.09091	0.772727
POD229696_3	229654	229675	+	22	ScpB	474.446	3	6	4	0.136364	0.272727	0.181818	10	24	17	0.454545	1.09091	0.772727
POD229700_1	229658	229679	+	22	RpoA	2449.579	4	5	5	0.181818	0.227273	0.227273	11	23	30	0.5	1.04545	1.36364
POD229702_1	229660	229681	+	22	AsnS	505.689	4	5	5	0.181818	0.227273	0.227273	11	23	30	0.5	1.04545	1.36364
POD229738_1	229696	229717	+	22	RpoE	1252.51	4	5	3	0.181818	0.227273	0.136364	17	23	9	0.772727	1.04545	0.409091
POD229740_1	229698	229719	+	22	WhiA	383.314	4	6	2	0.181818	0.272727	0.0909091	17	24	8	0.772727	1.09091	0.363636
POD229756_1	229714	229735	+	22	POD	1869.109	4	5	3	0.181818	0.227273	0.136364	18	16	11	0.818182	0.727273	0.5
POD229797_1	229755	229776	+	22	NusA	618.788	3	5	4	0.136364	0.227273	0.181818	17	8	10	0.772727	0.363636	0.454545
POD229826_1	229784	229805	+	22	POD	877.596	4	4	2	0.181818	0.181818	0.0909091	6	12	2	0.272727	0.545455	0.0909091
POD229834_1	229792	229813	+	22	ScpA	238.506	2	3	4	0.0909091	0.136364	0.181818	2	11	9	0.0909091	0.5	0.409091
POD229834_2	229792	229813	+	22	ScpB	238.506	2	3	4	0.0909091	0.136364	0.181818	2	11	9	0.0909091	0.5	0.409091
POD229837_1	229795	229816	+	22	NusG	600.534	2	3	5	0.0909091	0.136364	0.227273	2	11	12	0.0909091	0.5	0.545455
POD229880_1	229838	229859	+	22	SigA	238.091	5	2	3	0.227273	0.0909091	0.136364	12	4	24	0.545455	0.181818	1.09091
POD229922_1	229880	229901	+	22	POD	279.852	3	3	2	0.136364	0.136364	0.0909091	24	8	4	1.09091	0.363636	0.181818
POD229972_1	229930	229951	+	22	MraZ	1425.88	1	2	1	0.0454545	0.0909091	0.0454545	2	10	6	0.0909091	0.454545	0.272727
POD230038_1	229996	230017	+	22	MraZ	1068.86	1	2	3	0.0454545	0.0909091	0.136364	3	3	7	0.136364	0.136364	0.318182
POD23012_1	23001	23022	+	22	SigA	1096.525	21	22	22	0.954545	1	1	26532	7991	47062	1206	363.227	2139.18
POD230166_1	230124	230145	+	22	Ihf	294.234	1	5	4	0.0454545	0.227273	0.181818	23	23	9	1.04545	1.04545	0.409091
POD23018_1	23007	23028	+	22	NusG	517.203	21	22	21	0.954545	1	0.954545	21576	13425	78100	980.727	610.227	3550
POD230204_1	230162	230183	+	22	SigA	307.708	4	3	3	0.181818	0.136364	0.136364	20	7	7	0.909091	0.318182	0.318182
POD230546_1	230504	230525	+	22	SigA	183.528	5	2	16	0.227273	0.0909091	0.727273	14	2	2920	0.636364	0.0909091	132.727
POD230592_1	230550	230571	+	22	RpoE	405.567	18	14	2	0.818182	0.636364	0.0909091	4020	1641	10	182.727	74.5909	0.454545
POD230612_1	230570	230591	+	22	SigA	1184.503	16	2	0	0.727273	0.0909091	0	2741	10	0	124.591	0.454545	0
POD230613_1	230571	230592	+	22	POD	463.651	15	2	1	0.681818	0.0909091	0.0454545	2384	10	17	108.364	0.454545	0.772727
POD230615_1	230573	230594	+	22	RpoA	750.587	13	2	1	0.590909	0.0909091	0.0454545	1159	10	17	52.6818	0.454545	0.772727
POD230616_1	230574	230595	+	22	SpxA	406.136	12	2	2	0.545455	0.0909091	0.0909091	1117	10	20	50.7727	0.454545	0.909091
POD23088_1	23077	23098	+	22	RpoA	643.662	22	21	21	1	0.954545	0.954545	41322	45325	24832	1878.27	2060.23	1128.73
POD23088_2	23077	23098	+	22	HepA	1552.282	22	21	21	1	0.954545	0.954545	41322	45325	24832	1878.27	2060.23	1128.73
POD23104_1	23093	23114	+	22	SpxA	1018.692	21	21	21	0.954545	0.954545	0.954545	50341	12837	32573	2288.23	583.5	1480.59
POD23112_1	23101	23122	+	22	SigA	1642.11	20	22	21	0.909091	1	0.954545	27645	33808	15552	1256.59	1536.73	706.909
POD23118_1	23107	23128	+	22	RpoB	639.682	21	21	22	0.954545	0.954545	1	23467	33159	15313	1066.68	1507.23	696.045
POD23127_1	23116	23137	+	22	POD	1785.318	21	21	22	0.954545	0.954545	1	25160	19907	22193	1143.64	904.864	1008.77
POD232020_1	231978	231999	+	22	RpoA	177.269	2	3	4	0.0909091	0.136364	0.181818	10	3	10	0.454545	0.136364	0.454545
POD232221_1	232179	232200	+	22	RpoA	223.091	2	1	1	0.0909091	0.0454545	0.0454545	4	2	1	0.181818	0.0909091	0.0454545
POD232744_1	232702	232723	+	22	SigA	900.446	2	1	4	0.0909091	0.0454545	0.181818	4	1	5	0.181818	0.0454545	0.227273
POD232752_1	232710	232731	+	22	SpxA	506.842	3	1	6	0.136364	0.0454545	0.272727	5	1	27	0.227273	0.0454545	1.22727
POD232764_1	232722	232743	+	22	POD	1603.707	1	4	14	0.0454545	0.181818	0.636364	1	5	2018	0.0454545	0.227273	91.7273
POD232777_1	232735	232756	+	22	RpoA	493.737	2	8	18	0.0909091	0.363636	0.818182	2	879	1297	0.0909091	39.9545	58.9545
POD232782_1	232740	232761	+	22	RpoB	897.317	4	10	16	0.181818	0.454545	0.727273	5	1886	294	0.227273	85.7273	13.3636
POD232814_1	232772	232793	+	22	POD	656.635	17	9	1	0.772727	0.409091	0.0454545	2116	84	9	96.1818	3.81818	0.409091
POD233109_1	233067	233088	+	22	Ihf	284.009	6	1	1	0.272727	0.0454545	0.0454545	50	1	3	2.27273	0.0454545	0.136364
POD233719_1	233677	233698	+	22	POD	441.243	5	0	1	0.227273	0	0.0454545	12	0	5	0.545455	0	0.227273
POD233754_1	233712	233733	+	22	MraZ	871.553	1	2	5	0.0454545	0.0909091	0.227273	5	8	22	0.227273	0.363636	1
POD233812_1	233770	233791	+	22	SsbB	413.064	2	1	1	0.0909091	0.0454545	0.0454545	13	2	4	0.590909	0.0909091	0.181818
POD236296_1	236254	236275	+	22	SigA	481.484	15	14	18	0.681818	0.636364	0.818182	2592	1580	4632	117.818	71.8182	210.545
POD236472_1	236430	236451	+	22	SsbB	786.032	15	16	19	0.681818	0.727273	0.863636	1768	1173	1055	80.3636	53.3182	47.9545
POD237656_1	237614	237635	+	22	SsbB	533.077	19	17	13	0.863636	0.772727	0.590909	2938	2444	1130	133.545	111.091	51.3636
POD237696_1	237654	237675	+	22	SigA	492.366	12	14	18	0.545455	0.636364	0.818182	1675	778	968	76.1364	35.3636	44
POD238800_1	238758	238779	+	22	SigA	776.963	6	9	13	0.272727	0.409091	0.590909	113	52	120	5.13636	2.36364	5.45455
POD238800_2	238758	238779	+	22	SpxA	382.272	6	9	13	0.272727	0.409091	0.590909	113	52	120	5.13636	2.36364	5.45455
POD238811_1	238769	238790	+	22	SigA	225.811	7	11	16	0.318182	0.5	0.727273	50	86	117	2.27273	3.90909	5.31818
POD238828_1	238786	238807	+	22	RpoA	378.616	10	15	13	0.454545	0.681818	0.590909	59	123	83	2.68182	5.59091	3.77273
POD239398_1	239356	239377	+	22	SigA	730.715	20	18	16	0.909091	0.818182	0.727273	11333	3563	2888	515.136	161.955	131.273
POD239400_1	239358	239379	+	22	RpoA	934.346	20	19	15	0.909091	0.863636	0.681818	9359	3581	3043	425.409	162.773	138.318
POD239402_1	239360	239381	+	22	SpxA	489.775	20	17	15	0.909091	0.772727	0.681818	9214	3448	3043	418.818	156.727	138.318
POD239416_1	239374	239395	+	22	SigA	423.601	18	16	17	0.818182	0.727273	0.772727	5683	976	4721	258.318	44.3636	214.591
POD239420_1	239378	239399	+	22	RpoB	1144.564	18	16	16	0.818182	0.727273	0.727273	3563	2888	3232	161.955	131.273	146.909
POD239444_1	239402	239423	+	22	POD	2255.456	15	16	4	0.681818	0.727273	0.181818	3043	3064	6	138.318	139.273	0.272727
POD239852_1	239810	239831	+	22	MraZ	3865.428	4	4	5	0.181818	0.181818	0.227273	33	12	13	1.5	0.545455	0.590909
POD241926_1	241883	241904	+	22	RpsN	110.529	22	20	22	1	0.909091	1	4319	17304	17988	196.318	786.545	817.636
POD241982_1	241939	241960	+	22	RpoA	382.867	21	19	20	0.954545	0.863636	0.909091	9972	10015	2876	453.273	455.227	130.727
POD241996_1	241953	241974	+	22	SigA	525.919	18	20	22	0.818182	0.909091	1	9515	7308	4299	432.5	332.182	195.409
POD242696_1	242653	242674	+	22	POD	417.751	21	21	18	0.954545	0.954545	0.818182	2827	5893	2791	128.5	267.864	126.864
POD244258_1	244215	244236	+	22	POD	952.546	16	17	18	0.727273	0.772727	0.818182	1471	2346	3433	66.8636	106.636	156.045
POD244913_1	244870	244891	+	22	SigA	570.5	4	8	13	0.181818	0.363636	0.590909	4	378	370	0.181818	17.1818	16.8182
POD244915_1	244872	244893	+	22	SpxA	365.857	4	8	14	0.181818	0.363636	0.636364	4	378	428	0.181818	17.1818	19.4545
POD245930_1	245887	245908	+	22	POD	1194.194	12	15	12	0.545455	0.681818	0.545455	116	386	64	5.27273	17.5455	2.90909
POD246094_1	246051	246072	+	22	POD	376.363	19	19	21	0.863636	0.863636	0.954545	5103	2137	19609	231.955	97.1364	891.318
POD246252_1	128012	128033	+	22	POD	1631.919	5	7	3	0.227273	0.318182	0.136364	8	18	3	0.363636	0.818182	0.136364
POD247207_1	247164	247185	+	22	POD	748.676	3	11	14	0.136364	0.5	0.636364	11	640	183	0.5	29.0909	8.31818
POD247249_1	247206	247227	+	22	DnaA	508.968	13	13	15	0.590909	0.590909	0.681818	305	59	1859	13.8636	2.68182	84.5
POD24815_1	24804	24825	+	22	POD	842.298	16	17	15	0.727273	0.772727	0.681818	4141	1862	2238	188.227	84.6364	101.727
POD248633_1	248590	248611	+	22	POD	1516.223	12	15	16	0.545455	0.681818	0.727273	200	799	263	9.09091	36.3182	11.9545
POD248748_1	248705	248726	+	22	POD	1346.484	16	17	15	0.727273	0.772727	0.681818	1205	1036	3403	54.7727	47.0909	154.682
POD249779_1	249736	249757	+	22	POD	634.824	13	20	22	0.590909	0.909091	1	323	9083	12856	14.6818	412.864	584.364
POD249822_1	249779	249800	+	22	POD	823.657	22	21	22	1	0.954545	1	12894	14352	14171	586.091	652.364	644.136
POD249919_1	249876	249897	+	22	Smc	131.581	11	13	11	0.5	0.590909	0.5	223	656	162	10.1364	29.8182	7.36364
POD249922_1	249879	249900	+	22	SigA	1392.269	11	13	12	0.5	0.590909	0.545455	198	646	195	9	29.3636	8.86364
POD249952_1	249909	249930	+	22	RpoB	1771.063	14	16	15	0.636364	0.727273	0.681818	258	210	749	11.7273	9.54545	34.0455
POD249964_1	249921	249942	+	22	RpoA	200.671	11	15	17	0.5	0.681818	0.772727	194	273	830	8.81818	12.4091	37.7273
POD250004_1	249961	249982	+	22	SigA	1259.746	15	12	10	0.681818	0.545455	0.454545	632	510	865	28.7273	23.1818	39.3182
POD250004_2	249961	249982	+	22	SpxA	417.604	15	12	10	0.681818	0.545455	0.454545	632	510	865	28.7273	23.1818	39.3182
POD250004_3	249961	249982	+	22	RpoE	1533.476	15	12	10	0.681818	0.545455	0.454545	632	510	865	28.7273	23.1818	39.3182
POD250015_1	249972	249993	+	22	POD	2084.772	14	10	14	0.636364	0.454545	0.636364	794	530	469	36.0909	24.0909	21.3182
POD251106_1	251063	251084	+	22	MraZ	1517.071	11	8	8	0.5	0.363636	0.363636	114	123	93	5.18182	5.59091	4.22727
POD251650_1	251607	251628	+	22	DnaA	506.505	6	11	6	0.272727	0.5	0.272727	83	146	34	3.77273	6.63636	1.54545
POD253162_1	253119	253140	+	22	SigA	558.233	19	20	19	0.863636	0.909091	0.863636	5709	6096	1737	259.5	277.091	78.9545
POD253240_1	253197	253218	+	22	RpoA	498.093	17	21	22	0.772727	0.954545	1	2368	4141	10329	107.636	188.227	469.5
POD253300_1	253257	253278	+	22	POD	1173.08	22	21	22	1	0.954545	1	12015	6403	16324	546.136	291.045	742
POD253440_1	253397	253418	+	22	NusA	363.808	22	22	20	1	1	0.909091	14281	10741	15873	649.136	488.227	721.5
POD253452_1	253409	253430	+	22	WhiA	476.587	22	22	20	1	1	0.909091	13135	17059	6763	597.045	775.409	307.409
POD253506_1	253463	253484	+	22	POD	854.615	21	20	22	0.954545	0.909091	1	14460	17958	11702	657.273	816.273	531.909
POD253543_1	253500	253521	+	22	WhiA	676.138	22	22	21	1	1	0.954545	10035	11032	4541	456.136	501.455	206.409
POD253622_1	253579	253600	+	22	DnaA	1002.549	22	20	20	1	0.909091	0.909091	9142	8121	5918	415.545	369.136	269
POD253691_1	253648	253669	+	22	ScpA	254.465	21	21	22	0.954545	0.954545	1	14304	11928	12057	650.182	542.182	548.045
POD253691_2	253648	253669	+	22	ScpB	254.465	21	21	22	0.954545	0.954545	1	14304	11928	12057	650.182	542.182	548.045
POD253724_1	253681	253702	+	22	RpoB	485.191	22	22	21	1	1	0.954545	11473	11390	18623	521.5	517.727	846.5
POD253742_1	253699	253720	+	22	HepA	748.756	22	22	7	1	1	0.318182	9856	21103	231	448	959.227	10.5
POD253764_1	253721	253742	+	22	POD	643.685	22	7	1	1	0.318182	0.0454545	21103	231	1	959.227	10.5	0.0454545
POD253764_2	253721	253742	+	22	SpxA	1077.388	22	7	1	1	0.318182	0.0454545	21103	231	1	959.227	10.5	0.0454545
POD253768_1	253725	253746	+	22	RpoA	938.036	21	4	1	0.954545	0.181818	0.0454545	18623	31	1	846.5	1.40909	0.0454545
POD253769_1	253726	253747	+	22	SigA	4066.501	21	3	1	0.954545	0.136364	0.0454545	18314	25	1	832.455	1.13636	0.0454545
POD254_1	243	264	+	22	POD	2837.01	4	1	5	0.181818	0.0454545	0.227273	18	2	21	0.818182	0.0909091	0.954545
POD255676_1	255633	255654	+	22	POD	665.406	3	7	2	0.136364	0.318182	0.0909091	11	36	2	0.5	1.63636	0.0909091
POD255800_1	255757	255778	+	22	Ihf	1300.418	1	2	0	0.0454545	0.0909091	0	1	8	0	0.0454545	0.363636	0
POD255820_1	255777	255798	+	22	Ihf	700.819	1	1	2	0.0454545	0.0454545	0.0909091	1	7	22	0.0454545	0.318182	1
POD256544_1	256501	256522	+	22	MraZ	640.861	1	1	1	0.0454545	0.0454545	0.0454545	1	2	1	0.0454545	0.0909091	0.0454545
POD257240_1	257197	257218	+	22	SsbB	603.265	7	18	11	0.318182	0.818182	0.5	262	2400	947	11.9091	109.091	43.0455
POD257241_1	257198	257219	+	22	SigA	592.933	6	18	11	0.272727	0.818182	0.5	259	2400	947	11.7727	109.091	43.0455
POD257242_1	257199	257220	+	22	DnaA	424.365	7	18	10	0.318182	0.818182	0.454545	287	2837	482	13.0455	128.955	21.9091
POD25990_1	25979	26000	+	22	POD	392.775	21	20	20	0.954545	0.909091	0.909091	3047	3452	2159	138.5	156.909	98.1364
POD26100_1	26089	26110	+	22	SigA	369.149	20	22	22	0.909091	1	1	54623	38844	19393	2482.86	1765.64	881.5
POD261569_1	261526	261547	+	22	SigA	3662.575	19	18	22	0.863636	0.818182	1	2921	2648	9002	132.773	120.364	409.182
POD26158_1	26147	26168	+	22	SigA	485.246	16	13	0	0.727273	0.590909	0	4908	558	0	223.091	25.3636	0
POD261602_1	261559	261580	+	22	SigA	1119.922	21	21	21	0.954545	0.954545	0.954545	7229	5051	2795	328.591	229.591	127.045
POD261603_1	261560	261581	+	22	AsnS	515.201	21	21	21	0.954545	0.954545	0.954545	7229	5540	2305	328.591	251.818	104.773
POD261616_1	261573	261594	+	22	RpoB	2447.07	21	21	19	0.954545	0.954545	0.863636	7180	2830	1800	326.364	128.636	81.8182
POD261642_1	261599	261620	+	22	SpxA	3107.866	21	18	13	0.954545	0.818182	0.590909	2373	1358	184	107.864	61.7273	8.36364
POD261642_2	261599	261620	+	22	WhiA	674.066	21	18	13	0.954545	0.818182	0.590909	2373	1358	184	107.864	61.7273	8.36364
POD261650_1	261607	261628	+	22	RpoE	3382.99	21	15	11	0.954545	0.681818	0.5	2359	573	104	107.227	26.0455	4.72727
POD261652_1	261609	261630	+	22	RpoA	2305.005	21	14	12	0.954545	0.636364	0.545455	2372	484	116	107.818	22	5.27273
POD261654_1	261611	261632	+	22	POD	7622.737	21	14	12	0.954545	0.636364	0.545455	2348	421	128	106.727	19.1364	5.81818
POD261666_1	261623	261644	+	22	HepA	1733.313	17	14	12	0.772727	0.636364	0.545455	747	182	261	33.9545	8.27273	11.8636
POD261674_1	261631	261652	+	22	DnaA	814.511	14	12	14	0.636364	0.545455	0.636364	484	116	353	22	5.27273	16.0455
POD261677_1	261634	261655	+	22	NusG	1674.5	14	12	12	0.636364	0.545455	0.545455	420	129	337	19.0909	5.86364	15.3182
POD261714_1	261671	261692	+	22	Ihf	385.653	14	9	10	0.636364	0.409091	0.454545	264	179	77	12	8.13636	3.5
POD261718_1	261675	261696	+	22	WhiA	1302.144	14	6	12	0.636364	0.272727	0.545455	353	25	334	16.0455	1.13636	15.1818
POD261753_1	261710	261731	+	22	NusA	1425.982	9	8	6	0.409091	0.363636	0.272727	75	641	45	3.40909	29.1364	2.04545
POD261843_1	261800	261821	+	22	NusA	375.415	7	7	10	0.318182	0.318182	0.454545	29	278	111	1.31818	12.6364	5.04545
POD261903_1	261860	261881	+	22	POD	821.05	8	6	5	0.363636	0.272727	0.227273	88	30	43	4	1.36364	1.95455
POD261922_1	261879	261900	+	22	NusA	663.878	8	4	9	0.363636	0.181818	0.409091	40	11	127	1.81818	0.5	5.77273
POD262056_1	262013	262034	+	22	Smc	113.889	18	18	18	0.818182	0.818182	0.818182	1219	2084	4049	55.4091	94.7273	184.045
POD262106_1	262063	262084	+	22	RpoB	563.736	18	22	19	0.818182	1	0.863636	4717	7487	7354	214.409	340.318	334.273
POD262140_1	262097	262118	+	22	AsnS	210.098	21	8	2	0.954545	0.363636	0.0909091	9078	481	4	412.636	21.8636	0.181818
POD262143_1	262100	262121	+	22	RpoE	315.638	21	5	2	0.954545	0.227273	0.0909091	9130	107	4	415	4.86364	0.181818
POD26388_1	26377	26398	+	22	NusA	417.793	1	5	5	0.0454545	0.227273	0.227273	7	13	7	0.318182	0.590909	0.318182
POD264246_1	264203	264224	+	22	POD	369.261	3	3	0	0.136364	0.136364	0	13	21	0	0.590909	0.954545	0
POD265572_1	265529	265550	+	22	WhiA	429.799	4	6	14	0.181818	0.272727	0.636364	16	121	276	0.727273	5.5	12.5455
POD265696_1	265653	265674	+	22	SpxA	1104.025	7	10	15	0.318182	0.454545	0.681818	117	145	542	5.31818	6.59091	24.6364
POD265698_1	265655	265676	+	22	SigA	3561.932	6	12	15	0.272727	0.545455	0.681818	111	230	469	5.04545	10.4545	21.3182
POD265726_1	265683	265704	+	22	RpoA	2455.98	11	17	11	0.5	0.772727	0.5	232	671	492	10.5455	30.5	22.3636
POD265734_1	265691	265712	+	22	SpxA	1354.653	14	17	7	0.636364	0.772727	0.318182	422	809	124	19.1818	36.7727	5.63636
POD265734_2	265691	265712	+	22	HepA	932.913	14	17	7	0.636364	0.772727	0.318182	422	809	124	19.1818	36.7727	5.63636
POD265742_1	265699	265720	+	22	NusG	890.304	15	15	7	0.681818	0.681818	0.318182	469	709	29	21.3182	32.2273	1.31818
POD265747_1	265704	265725	+	22	NusA	635.186	17	12	10	0.772727	0.545455	0.454545	661	503	1039	30.0455	22.8636	47.2273
POD265762_1	265719	265740	+	22	ScpA	432.823	16	6	20	0.727273	0.272727	0.909091	687	47	5377	31.2273	2.13636	244.409
POD265762_2	265719	265740	+	22	ScpB	432.823	16	6	20	0.727273	0.272727	0.909091	687	47	5377	31.2273	2.13636	244.409
POD265768_1	265725	265746	+	22	RpoE	1965.654	12	11	16	0.545455	0.5	0.727273	503	1040	4355	22.8636	47.2727	197.955
POD265768_2	265725	265746	+	22	WhiA	420.03	12	11	16	0.545455	0.5	0.727273	503	1040	4355	22.8636	47.2727	197.955
POD265778_1	265735	265756	+	22	RpoB	916.272	7	16	14	0.318182	0.727273	0.636364	124	3887	1564	5.63636	176.682	71.0909
POD265796_1	265753	265774	+	22	POD	4818.719	14	15	10	0.636364	0.681818	0.454545	2958	2456	726	134.455	111.636	33
POD268096_1	268053	268074	+	22	SsbB	713.506	2	3	0	0.0909091	0.136364	0	4	5	0	0.181818	0.227273	0
POD269073_1	269030	269051	+	22	MraZ	654.877	1	3	2	0.0454545	0.136364	0.0909091	4	15	2	0.181818	0.681818	0.0909091
POD271694_1	271651	271672	+	22	DnaA	908.031	3	1	2	0.136364	0.0454545	0.0909091	5	2	2	0.227273	0.0909091	0.0909091
POD271943_1	271900	271921	+	22	HepA	311.38	2	4	12	0.0909091	0.181818	0.545455	11	9	2756	0.5	0.409091	125.273
POD271944_1	271901	271922	+	22	SigA	926.306	2	4	13	0.0909091	0.181818	0.590909	11	9	3416	0.5	0.409091	155.273
POD272024_1	271981	272002	+	22	RpoB	484.659	19	16	12	0.863636	0.727273	0.545455	3312	2283	4682	150.545	103.773	212.818
POD272036_1	271993	272014	+	22	RpoA	1014.106	17	16	4	0.772727	0.727273	0.181818	1624	4289	1580	73.8182	194.955	71.8182
POD272038_1	271995	272016	+	22	SpxA	662.743	16	15	4	0.727273	0.681818	0.181818	1316	4285	1580	59.8182	194.773	71.8182
POD272051_1	272008	272029	+	22	SigA	813.475	17	7	2	0.772727	0.318182	0.0909091	2305	4504	2	104.773	204.727	0.0909091
POD272067_1	272024	272045	+	22	RpoE	614.627	12	2	3	0.545455	0.0909091	0.136364	4682	2	54	212.818	0.0909091	2.45455
POD272086_1	272043	272064	+	22	NusG	527.162	1	3	3	0.0454545	0.136364	0.136364	1	54	5	0.0454545	2.45455	0.227273
POD272116_1	272073	272094	+	22	POD	1697.502	4	2	0	0.181818	0.0909091	0	55	9	0	2.5	0.409091	0
POD27213_1	27202	27223	+	22	DnaA	2510.018	0	4	5	0	0.181818	0.227273	0	71	37	0	3.22727	1.68182
POD272150_1	272107	272128	+	22	NusA	211.021	1	2	2	0.0454545	0.0909091	0.0909091	6	2	19	0.272727	0.0909091	0.863636
POD272156_1	272113	272134	+	22	SpxA	267.21	0	2	3	0	0.0909091	0.136364	0	2	20	0	0.0909091	0.909091
POD273495_1	273452	273473	+	22	SsbB	340.398	2	4	2	0.0909091	0.181818	0.0909091	8	23	9	0.363636	1.04545	0.409091
POD27356_1	27345	27366	+	22	SsbB	938.607	16	17	14	0.727273	0.772727	0.636364	1310	1154	411	59.5455	52.4545	18.6818
POD274616_1	274573	274594	+	22	POD	449.913	18	17	20	0.818182	0.772727	0.909091	679	785	1037	30.8636	35.6818	47.1364
POD275384_1	275341	275362	+	22	RpoE	358.143	15	13	17	0.681818	0.590909	0.772727	677	226	388	30.7727	10.2727	17.6364
POD275390_1	275347	275368	+	22	SigA	1102.005	17	12	16	0.772727	0.545455	0.727273	571	273	314	25.9545	12.4091	14.2727
POD275426_1	275383	275404	+	22	POD	337.314	17	14	21	0.772727	0.636364	0.954545	373	535	687	16.9545	24.3182	31.2273
POD275430_1	275387	275408	+	22	RpoB	395.688	17	15	19	0.772727	0.681818	0.863636	428	563	601	19.4545	25.5909	27.3182
POD275444_1	275401	275422	+	22	SigA	273.615	15	19	18	0.681818	0.863636	0.818182	418	502	1655	19	22.8182	75.2273
POD275455_1	275412	275433	+	22	RpoA	515.112	16	19	20	0.727273	0.863636	0.909091	634	1495	1018	28.8182	67.9545	46.2727
POD275924_1	275881	275902	+	22	SsbB	527.761	2	5	1	0.0909091	0.227273	0.0454545	5	14	5	0.227273	0.636364	0.227273
POD276638_1	276595	276616	+	22	SigA	10242.043	17	17	18	0.772727	0.772727	0.818182	5479	4122	3581	249.045	187.364	162.773
POD276650_1	276607	276628	+	22	SpxA	2819.541	15	18	16	0.681818	0.818182	0.727273	7134	2240	4441	324.273	101.818	201.864
POD276654_1	276611	276632	+	22	HepA	952.108	15	18	15	0.681818	0.818182	0.681818	7128	2210	4288	324	100.455	194.909
POD276660_1	276617	276638	+	22	RpoB	1374.303	17	18	11	0.772727	0.818182	0.5	4122	3581	2055	187.364	162.773	93.4091
POD276680_1	276637	276658	+	22	POD	3961.697	18	13	4	0.818182	0.590909	0.181818	3319	2414	50	150.864	109.727	2.27273
POD276690_1	276647	276668	+	22	RpoE	1372.676	17	10	0	0.772727	0.454545	0	4948	153	0	224.909	6.95455	0
POD276700_1	276657	276678	+	22	RpoA	1885.076	14	5	0	0.636364	0.227273	0	2548	55	0	115.818	2.5	0
POD276721_1	276678	276699	+	22	SpxA	1307.352	6	0	1	0.272727	0	0.0454545	116	0	10	5.27273	0	0.454545
POD276736_1	276693	276714	+	22	WhiA	387.812	0	1	4	0	0.0454545	0.181818	0	10	40	0	0.454545	1.81818
POD276755_1	276712	276733	+	22	POD	717.564	1	4	3	0.0454545	0.181818	0.136364	10	40	6	0.454545	1.81818	0.272727
POD276824_1	276781	276802	+	22	NusG	632.765	1	2	1	0.0454545	0.0909091	0.0454545	1	2	1	0.0454545	0.0909091	0.0454545
POD276847_1	276804	276825	+	22	NusA	505.174	2	1	0	0.0909091	0.0454545	0	2	1	0	0.0909091	0.0454545	0
POD276911_1	276868	276889	+	22	HepA	545.196	2	1	3	0.0909091	0.0454545	0.136364	5	4	17	0.227273	0.181818	0.772727
POD276961_1	276918	276939	+	22	NusG	520.173	2	2	2	0.0909091	0.0909091	0.0909091	10	6	2	0.454545	0.272727	0.0909091
POD276982_1	276939	276960	+	22	NusA	896.191	2	2	0	0.0909091	0.0909091	0	6	2	0	0.272727	0.0909091	0
POD276995_1	276952	276973	+	22	SigA	577.992	3	0	1	0.136364	0	0.0454545	6	0	7	0.272727	0	0.318182
POD277052_1	277009	277030	+	22	RpoA	298.583	1	2	3	0.0454545	0.0909091	0.136364	5	6	3	0.227273	0.272727	0.136364
POD277088_1	277045	277066	+	22	RpoB	298.802	1	9	13	0.0454545	0.409091	0.590909	1	431	341	0.0454545	19.5909	15.5
POD2772_1	2761	2782	+	22	SigA	663.085	18	19	20	0.818182	0.863636	0.909091	937	1809	1054	42.5909	82.2273	47.9091
POD2778_1	2767	2788	+	22	RpoA	297.998	18	18	21	0.818182	0.818182	0.954545	967	1345	1712	43.9545	61.1364	77.8182
POD278622_1	278579	278600	+	22	MraZ	631.117	5	2	1	0.227273	0.0909091	0.0454545	13	20	1	0.590909	0.909091	0.0454545
POD279258_1	279215	279236	+	22	WhiA	454.782	0	1	3	0	0.0454545	0.136364	0	2	103	0	0.0909091	4.68182
POD279566_1	279523	279544	+	22	WhiA	289.156	4	4	1	0.181818	0.181818	0.0454545	15	14	2	0.681818	0.636364	0.0909091
POD279592_1	279549	279570	+	22	NusA	338.645	4	1	1	0.181818	0.0454545	0.0454545	14	2	1	0.636364	0.0909091	0.0454545
POD2796_1	2785	2806	+	22	RpoB	1049.18	19	20	21	0.863636	0.909091	0.954545	1703	1100	8021	77.4091	50	364.591
POD279684_1	279641	279662	+	22	SigA	505.396	3	4	13	0.136364	0.181818	0.590909	14	60	3640	0.636364	2.72727	165.455
POD279734_1	279691	279712	+	22	SigA	429.446	16	18	21	0.727273	0.818182	0.954545	4561	2669	4228	207.318	121.318	192.182
POD279778_1	279735	279756	+	22	DnaC	162.424	21	20	4	0.954545	0.909091	0.181818	4228	6304	15	192.182	286.545	0.681818
POD2806_1	2795	2816	+	22	POD	796.517	17	21	22	0.772727	0.954545	1	593	4972	6348	26.9545	226	288.545
POD281066_1	281023	281044	+	22	SsbB	315.82	4	2	3	0.181818	0.0909091	0.136364	15	2	10	0.681818	0.0909091	0.454545
POD282510_1	282467	282488	+	22	SigA	408.277	7	0	2	0.318182	0	0.0909091	59	0	5	2.68182	0	0.227273
POD282536_1	282493	282514	+	22	RpoB	508.827	0	2	7	0	0.0909091	0.318182	0	5	21	0	0.227273	0.954545
POD2828_1	2817	2838	+	22	SigA	629.861	21	22	19	0.954545	1	0.863636	4972	6348	2218	226	288.545	100.818
POD2832_1	2821	2842	+	22	RpoA	587.455	21	20	21	0.954545	0.909091	0.954545	7728	3591	2817	351.273	163.227	128.045
POD2834_1	2823	2844	+	22	SpxA	474.034	21	20	21	0.954545	0.909091	0.954545	7825	3533	2774	355.682	160.591	126.091
POD284468_1	284425	284446	+	22	POD	726.995	20	20	21	0.909091	0.909091	0.954545	8125	10842	7693	369.318	492.818	349.682
POD284479_1	284436	284457	+	22	Smc	124.095	21	20	22	0.954545	0.909091	1	9038	10223	8898	410.818	464.682	404.455
POD284555_1	284512	284533	+	22	RpoB	362.552	22	16	17	1	0.727273	0.772727	7112	14903	3665	323.273	677.409	166.591
POD284597_1	284554	284575	+	22	POD	2342.506	17	20	20	0.772727	0.909091	0.909091	3534	3741	3265	160.636	170.045	148.409
POD284597_2	284554	284575	+	22	NusG	486.123	17	20	20	0.772727	0.909091	0.909091	3534	3741	3265	160.636	170.045	148.409
POD285305_1	285262	285283	+	22	WhiA	383.531	19	22	21	0.863636	1	0.954545	14712	5360	9127	668.727	243.636	414.864
POD287274_1	287231	287252	+	22	SigA	266.82	21	19	20	0.954545	0.863636	0.909091	21025	14756	5794	955.682	670.727	263.364
POD287308_1	287265	287286	+	22	SigA	899.829	22	18	18	1	0.818182	0.818182	9587	2672	2403	435.773	121.455	109.227
POD287310_1	287267	287288	+	22	SpxA	394.375	21	18	19	0.954545	0.818182	0.863636	9900	2290	2397	450	104.091	108.955
POD287316_1	287273	287294	+	22	RpoB	484.811	20	17	20	0.909091	0.772727	0.909091	6134	1968	3325	278.818	89.4545	151.136
POD287328_1	287285	287306	+	22	RpsN	124.566	20	16	17	0.909091	0.727273	0.772727	2685	1872	2207	122.045	85.0909	100.318
POD287334_1	287291	287312	+	22	RpoA	612.474	18	20	17	0.818182	0.909091	0.772727	2401	2543	1872	109.136	115.591	85.0909
POD288300_1	288257	288278	+	22	SsbB	316.245	1	2	4	0.0454545	0.0909091	0.181818	7	7	16	0.318182	0.318182	0.727273
POD29008_1	28997	29018	+	22	MraZ	4218.416	2	5	1	0.0909091	0.227273	0.0454545	7	48	9	0.318182	2.18182	0.409091
POD291613_1	291570	291591	+	22	RpoB	453.784	2	1	0	0.0909091	0.0454545	0	3	3	0	0.136364	0.136364	0
POD291619_1	291576	291597	+	22	SigA	826.467	2	0	0	0.0909091	0	0	5	0	0	0.227273	0	0
POD291620_1	291577	291598	+	22	SpxA	421.029	2	0	0	0.0909091	0	0	5	0	0	0.227273	0	0
POD291681_1	291638	291659	+	22	RpoA	569.336	5	3	3	0.227273	0.136364	0.136364	413	445	42	18.7727	20.2273	1.90909
POD292398_1	292355	292376	+	22	POD	248.075	13	0	1	0.590909	0	0.0454545	1560	0	2	70.9091	0	0.0909091
POD292840_1	292797	292818	+	22	MraZ	1002.18	1	2	2	0.0454545	0.0909091	0.0909091	6	6	5	0.272727	0.272727	0.227273
POD292878_1	292835	292856	+	22	SsbB	630.628	2	2	0	0.0909091	0.0909091	0	9	8	0	0.409091	0.363636	0
POD293382_1	293339	293360	+	22	WhiA	530.507	19	20	21	0.863636	0.909091	0.954545	1315	1072	1422	59.7727	48.7273	64.6364
POD293560_1	293517	293538	+	22	WhiA	374.646	19	12	18	0.863636	0.545455	0.818182	875	669	1479	39.7727	30.4091	67.2273
POD294026_1	293983	294004	+	22	WhiA	432.097	17	19	18	0.772727	0.863636	0.818182	791	2378	950	35.9545	108.091	43.1818
POD294132_1	294089	294110	+	22	RpoB	888.173	22	21	6	1	0.954545	0.272727	20781	6835	56	944.591	310.682	2.54545
POD294148_1	294105	294126	+	22	POD	1654.957	22	10	3	1	0.454545	0.136364	11837	723	5	538.045	32.8636	0.227273
POD294150_1	294107	294128	+	22	Smc	109.084	22	8	3	1	0.363636	0.136364	10436	540	5	474.364	24.5455	0.227273
POD294172_1	294129	294150	+	22	SigA	565.245	8	3	5	0.363636	0.136364	0.227273	540	5	15	24.5455	0.227273	0.681818
POD294173_1	294130	294151	+	22	RpoA	841.8	7	3	5	0.318182	0.136364	0.227273	401	5	15	18.2273	0.227273	0.681818
POD294217_1	294174	294195	+	22	POD	1378.681	5	1	0	0.227273	0.0454545	0	15	6	0	0.681818	0.272727	0
POD294220_1	294177	294198	+	22	RpoE	1434.485	5	1	0	0.227273	0.0454545	0	15	6	0	0.681818	0.272727	0
POD2953_1	2942	2963	+	22	POD	769.998	0	1	3	0	0.0454545	0.136364	0	2	4	0	0.0909091	0.181818
POD297070_1	297027	297048	+	22	POD	441.88	4	6	5	0.181818	0.272727	0.227273	29	41	10	1.31818	1.86364	0.454545
POD29714_1	29703	29724	+	22	SsbB	979.875	1	4	1	0.0454545	0.181818	0.0454545	1	68	3	0.0454545	3.09091	0.136364
POD29777_1	29766	29787	+	22	Smc	93.932	8	20	21	0.363636	0.909091	0.954545	407	34406	48269	18.5	1563.91	2194.05
POD297770_1	297727	297748	+	22	SigA	1332.716	19	3	2	0.863636	0.136364	0.0909091	4686	17	8	213	0.772727	0.363636
POD297776_1	297733	297754	+	22	RpoA	1495.485	14	2	2	0.636364	0.0909091	0.0909091	1011	10	8	45.9545	0.454545	0.363636
POD29780_1	29769	29790	+	22	RpoB	466.29	10	21	20	0.454545	0.954545	0.909091	2072	34933	46204	94.1818	1587.86	2100.18
POD297806_1	297763	297784	+	22	RpoB	934.193	1	1	2	0.0454545	0.0454545	0.0909091	2	6	2	0.0909091	0.272727	0.0909091
POD297806_2	297763	297784	+	22	HepA	611.682	1	1	2	0.0454545	0.0454545	0.0909091	2	6	2	0.0909091	0.272727	0.0909091
POD297814_1	297771	297792	+	22	POD	4309.392	2	1	2	0.0909091	0.0454545	0.0909091	8	1	4	0.363636	0.0454545	0.181818
POD297821_1	297778	297799	+	22	NusG	812.042	2	2	1	0.0909091	0.0909091	0.0454545	8	2	3	0.363636	0.0909091	0.136364
POD29783_1	29772	29793	+	22	SigA	219.769	11	22	19	0.5	1	0.863636	5945	42900	34365	270.227	1950	1562.05
POD297866_1	297823	297844	+	22	RpoA	1045.527	1	2	3	0.0454545	0.0909091	0.136364	3	4	44	0.136364	0.181818	2
POD297873_1	297830	297851	+	22	RpoE	911.117	1	2	4	0.0454545	0.0909091	0.181818	3	4	45	0.136364	0.181818	2.04545
POD297944_1	297901	297922	+	22	TrpS	150.533	1	0	3	0.0454545	0	0.136364	1	0	19	0.0454545	0	0.863636
POD297968_1	297925	297946	+	22	SigA	955.528	0	3	1	0	0.136364	0.0454545	0	19	4	0	0.863636	0.181818
POD298014_1	297971	297992	+	22	RpoB	537.032	2	5	5	0.0909091	0.227273	0.227273	9	37	12	0.409091	1.68182	0.545455
POD298180_1	298137	298158	+	22	RpoA	288.595	1	1	0	0.0454545	0.0454545	0	1	1	0	0.0454545	0.0454545	0
POD29819_1	29808	29829	+	22	SigA	618.068	22	7	3	1	0.318182	0.136364	50560	206	6	2298.18	9.36364	0.272727
POD29822_1	29811	29832	+	22	SpxA	298.02	21	6	2	0.954545	0.272727	0.0909091	48126	104	5	2187.55	4.72727	0.227273
POD298227_1	298184	298205	+	22	DnaA	308.223	0	1	1	0	0.0454545	0.0454545	0	1	1	0	0.0454545	0.0454545
POD29832_1	29821	29842	+	22	RpoA	384.364	16	1	3	0.727273	0.0454545	0.136364	13684	1	6	622	0.0454545	0.272727
POD29844_1	29833	29854	+	22	RpoE	2098.601	6	2	1	0.272727	0.0909091	0.0454545	104	5	1	4.72727	0.227273	0.0454545
POD29858_1	29847	29868	+	22	POD	422.61	2	2	0	0.0909091	0.0909091	0	3	4	0	0.136364	0.181818	0
POD298744_1	298701	298722	+	22	SsbB	1244.999	16	21	11	0.727273	0.954545	0.5	551	745	1598	25.0455	33.8636	72.6364
POD301046_1	301003	301024	+	22	SigA	150.29	3	5	9	0.136364	0.227273	0.409091	10	109	816	0.454545	4.95455	37.0909
POD30114_1	30103	30124	+	22	RpoE	1104.419	5	3	4	0.227273	0.136364	0.181818	25	7	8	1.13636	0.318182	0.363636
POD301861_1	301818	301839	+	22	DnaA	421.715	12	9	10	0.545455	0.409091	0.454545	69	48	74	3.13636	2.18182	3.36364
POD302802_1	302759	302780	+	22	SsbB	411.402	18	18	14	0.818182	0.818182	0.636364	1783	1058	399	81.0455	48.0909	18.1364
POD302979_1	302936	302957	+	22	SigA	391.445	21	19	11	0.954545	0.863636	0.5	2268	5502	238	103.091	250.091	10.8182
POD305025_1	304982	305003	+	22	RpoB	666.103	16	22	22	0.727273	1	1	2248	7795	8412	102.182	354.318	382.364
POD305070_1	305027	305048	+	22	SpxA	810.718	22	20	20	1	0.909091	0.909091	8235	1558	2050	374.318	70.8182	93.1818
POD305072_1	305029	305050	+	22	RpoA	892.272	22	20	20	1	0.909091	0.909091	8379	1290	2130	380.864	58.6364	96.8182
POD305076_1	305033	305054	+	22	SigA	2083.479	21	21	19	0.954545	0.954545	0.863636	6438	1549	1777	292.636	70.4091	80.7727
POD305079_1	305036	305057	+	22	HepA	540.454	21	21	18	0.954545	0.954545	0.818182	5728	1591	1478	260.364	72.3182	67.1818
POD305084_1	305041	305062	+	22	POD	1363.471	21	19	18	0.954545	0.863636	0.818182	3538	1765	1071	160.818	80.2273	48.6818
POD305092_1	305049	305070	+	22	RpoE	578.61	20	20	16	0.909091	0.909091	0.727273	1558	2050	693	70.8182	93.1818	31.5
POD305356_1	305313	305334	+	22	POD	323.869	18	6	17	0.818182	0.272727	0.772727	1181	262	320	53.6818	11.9091	14.5455
POD305466_1	305423	305444	+	22	SsbB	419.613	16	15	18	0.727273	0.681818	0.818182	1329	677	1410	60.4091	30.7727	64.0909
POD30647_1	30636	30657	+	22	MraZ	2508.626	1	0	2	0.0454545	0	0.0909091	2	0	9	0.0909091	0	0.409091
POD307908_1	307865	307886	+	22	SigA	2089.634	14	12	11	0.636364	0.545455	0.5	608	203	250	27.6364	9.22727	11.3636
POD307934_1	307891	307912	+	22	AsnS	315.226	11	10	16	0.5	0.454545	0.727273	206	239	2262	9.36364	10.8636	102.818
POD307946_1	307903	307924	+	22	RpoB	1323.926	11	7	21	0.5	0.318182	0.954545	273	91	4787	12.4091	4.13636	217.591
POD307958_1	307915	307936	+	22	Smc	179.683	9	18	20	0.409091	0.818182	0.909091	231	3484	4829	10.5	158.364	219.5
POD307966_1	307923	307944	+	22	SpxA	1748.48	7	20	20	0.318182	0.909091	0.909091	97	4512	5994	4.40909	205.091	272.455
POD308100_1	308057	308078	+	22	POD	915.552	11	14	7	0.5	0.636364	0.318182	187	148	34	8.5	6.72727	1.54545
POD309118_1	309075	309096	+	22	POD	778.423	10	13	16	0.454545	0.590909	0.727273	131	368	1714	5.95455	16.7273	77.9091
POD3092_1	3081	3102	+	22	POD	581.79	3	5	2	0.136364	0.227273	0.0909091	7	15	5	0.318182	0.681818	0.227273
POD309744_1	309701	309722	+	22	WhiA	191.3	22	15	15	1	0.681818	0.681818	20690	2156	139	940.455	98	6.31818
POD30983_1	30972	30993	+	22	MraZ	977.521	5	3	2	0.227273	0.136364	0.0909091	13	17	6	0.590909	0.772727	0.272727
POD309900_1	309857	309878	+	22	SsbB	817.862	20	7	17	0.909091	0.318182	0.772727	346	82	525	15.7273	3.72727	23.8636
POD311061_1	311018	311039	+	22	POD	518.017	17	13	11	0.772727	0.590909	0.5	661	369	163	30.0455	16.7727	7.40909
POD31177_1	31166	31187	+	22	NusG	567.488	22	22	20	1	1	0.909091	3024	5216	5170	137.455	237.091	235
POD31190_1	31179	31200	+	22	POD	278.034	22	22	19	1	1	0.863636	3101	7166	1978	140.955	325.727	89.9091
POD312178_1	312135	312156	+	22	DnaA	577.385	14	16	19	0.636364	0.727273	0.863636	510	1022	6294	23.1818	46.4545	286.091
POD313802_1	313759	313780	+	22	SsbB	291.258	1	0	0	0.0454545	0	0	1	0	0	0.0454545	0	0
POD315086_1	315043	315064	+	22	SsbB	1429.186	3	4	4	0.136364	0.181818	0.181818	8	41	17	0.363636	1.86364	0.772727
POD315796_1	315753	315774	+	22	RpoA	229.732	4	18	21	0.181818	0.818182	0.954545	1088	5758	5761	49.4545	261.727	261.864
POD315796_2	315753	315774	+	22	SigA	514.313	4	18	21	0.181818	0.818182	0.954545	1088	5758	5761	49.4545	261.727	261.864
POD315818_1	315775	315796	+	22	RpoB	733.771	18	21	22	0.818182	0.954545	1	5758	5761	7383	261.727	261.864	335.591
POD31636_1	31625	31646	+	22	POD	376.695	19	21	22	0.863636	0.954545	1	5062	2879	2515	230.091	130.864	114.318
POD317802_1	317759	317780	+	22	SsbB	1113.731	0	4	3	0	0.181818	0.136364	0	41	5	0	1.86364	0.227273
POD317956_1	317913	317934	+	22	TrpS	193.465	1	4	3	0.0454545	0.181818	0.136364	4	12	5	0.181818	0.545455	0.227273
POD318062_1	318019	318040	+	22	SigA	1100.639	2	4	18	0.0909091	0.181818	0.818182	7	20	2178	0.318182	0.909091	99
POD318074_1	318031	318052	+	22	RpoA	423.673	2	11	21	0.0909091	0.5	0.954545	13	625	3964	0.590909	28.4091	180.182
POD318110_1	318067	318088	+	22	SigA	233.842	20	22	20	0.909091	1	0.909091	2488	4530	15099	113.091	205.909	686.318
POD318118_1	318075	318096	+	22	RpoB	320.334	21	22	19	0.954545	1	0.863636	3964	7070	13976	180.182	321.364	635.273
POD318126_1	318083	318104	+	22	SpxA	1110.841	21	21	16	0.954545	0.954545	0.727273	4494	12312	7151	204.273	559.636	325.045
POD318373_1	318330	318351	+	22	SpxA	682.268	3	1	4	0.136364	0.0454545	0.181818	7	1	13	0.318182	0.0454545	0.590909
POD319274_1	319231	319252	+	22	SsbB	410.543	1	1	3	0.0454545	0.0454545	0.136364	3	1	6	0.136364	0.0454545	0.272727
POD320886_1	320843	320864	+	22	POD	392.872	3	3	2	0.136364	0.136364	0.0909091	3	18	2	0.136364	0.818182	0.0909091
POD32092_1	32081	32102	+	22	SigA	153.242	22	21	20	1	0.954545	0.909091	9781	4807	1650	444.591	218.5	75
POD321050_1	321007	321028	+	22	DnaA	276.617	1	0	4	0.0454545	0	0.181818	10	0	463	0.454545	0	21.0455
POD323314_1	323271	323292	+	22	DnaA	263.583	18	20	12	0.818182	0.909091	0.545455	234	535	27	10.6364	24.3182	1.22727
POD32351_1	32339	32360	+	22	POD	420.936	19	18	20	0.863636	0.818182	0.909091	4366	1402	2436	198.455	63.7273	110.727
POD324830_1	324787	324808	+	22	MraZ	1499.491	1	5	10	0.0454545	0.227273	0.454545	1	21	39	0.0454545	0.954545	1.77273
POD325557_1	325514	325535	+	22	SigA	465.971	0	1	0	0	0.0454545	0	0	2	0	0	0.0909091	0
POD325609_1	325566	325587	+	22	RpoB	370.84	0	3	7	0	0.136364	0.318182	0	60	81	0	2.72727	3.68182
POD325611_1	325568	325589	+	22	SigA	418.925	0	5	7	0	0.227273	0.318182	0	123	20	0	5.59091	0.909091
POD325685_1	325642	325663	+	22	RpoA	620.681	22	22	18	1	1	0.818182	12881	9643	2229	585.5	438.318	101.318
POD325711_1	325668	325689	+	22	SpxA	320.466	22	17	18	1	0.772727	0.818182	6838	2595	3198	310.818	117.955	145.364
POD325713_1	325670	325691	+	22	POD	1236.931	22	17	18	1	0.772727	0.818182	6913	2723	2975	314.227	123.773	135.227
POD326874_1	326831	326852	+	22	RpoA	372.272	16	3	4	0.727273	0.136364	0.181818	10442	128	15	474.636	5.81818	0.681818
POD327022_1	326979	327000	+	22	DnaA	800.26	4	3	3	0.181818	0.136364	0.136364	7	20	3	0.318182	0.909091	0.136364
POD327028_1	326985	327006	+	22	SigA	443.238	2	3	3	0.0909091	0.136364	0.136364	2	20	3	0.0909091	0.909091	0.136364
POD32747_1	32735	32756	+	22	SsbB	907.573	18	18	20	0.818182	0.818182	0.909091	2923	1339	17935	132.864	60.8636	815.227
POD329062_1	329019	329040	+	22	MraZ	2776.066	20	20	21	0.909091	0.909091	0.954545	7235	10744	7942	328.864	488.364	361
POD329340_1	329297	329318	+	22	SsbB	561.003	17	21	22	0.772727	0.954545	1	3725	13189	13322	169.318	599.5	605.545
POD33080_1	33068	33089	+	22	SigA	160.396	22	22	22	1	1	1	10101	10440	6181	459.136	474.545	280.955
POD331216_1	331172	331193	+	22	RpoE	326.446	20	19	20	0.909091	0.863636	0.909091	2087	2265	448	94.8636	102.955	20.3636
POD331248_1	331204	331225	+	22	SigA	668.875	19	20	20	0.863636	0.909091	0.909091	798	1000	10859	36.2727	45.4545	493.591
POD331314_1	331270	331291	+	22	SigA	594.482	22	22	22	1	1	1	12613	11879	9870	573.318	539.955	448.636
POD331318_1	331274	331295	+	22	POD	1387.221	22	22	22	1	1	1	12369	13084	7509	562.227	594.727	341.318
POD331326_1	331282	331303	+	22	RpoB	1275.718	22	22	22	1	1	1	11005	11116	7387	500.227	505.273	335.773
POD331326_2	331282	331303	+	22	SpxA	1585.097	22	22	22	1	1	1	11005	11116	7387	500.227	505.273	335.773
POD331328_1	331284	331305	+	22	RpoE	554.171	22	22	22	1	1	1	10529	10474	7710	478.591	476.091	350.455
POD331328_2	331284	331305	+	22	Smc	204.492	22	22	22	1	1	1	10529	10474	7710	478.591	476.091	350.455
POD331350_1	331306	331327	+	22	RpoA	1314.79	22	22	7	1	1	0.318182	10474	7710	683	476.091	350.455	31.0455
POD332152_1	332108	332129	+	22	POD	438.255	0	4	1	0	0.181818	0.0454545	0	25	11	0	1.13636	0.5
POD332616_1	332572	332593	+	22	Ihf	303.457	1	5	1	0.0454545	0.227273	0.0454545	1	6	1	0.0454545	0.272727	0.0454545
POD333191_1	333147	333168	+	22	RpoB	352.534	21	22	20	0.954545	1	0.909091	12047	14411	11672	547.591	655.045	530.545
POD333327_1	333283	333304	+	22	POD	1037.552	21	22	18	0.954545	1	0.818182	5832	5416	1530	265.091	246.182	69.5455
POD333424_1	333380	333401	+	22	POD	643.361	22	20	22	1	0.909091	1	6309	7107	18720	286.773	323.045	850.909
POD334486_1	334442	334463	+	22	MraZ	1055.476	19	17	19	0.863636	0.772727	0.863636	10223	6698	6188	464.682	304.455	281.273
POD334986_1	334942	334963	+	22	SigA	289.97	20	21	20	0.909091	0.954545	0.909091	10500	4935	3630	477.273	224.318	165
POD335032_1	334988	335009	+	22	RpoB	660.85	20	20	19	0.909091	0.909091	0.863636	5193	15902	6737	236.045	722.818	306.227
POD335036_1	334992	335013	+	22	SigA	1118.987	19	21	19	0.863636	0.954545	0.863636	9837	13359	4588	447.136	607.227	208.545
POD335052_1	335008	335029	+	22	RpoA	644.426	20	19	21	0.909091	0.863636	0.954545	17587	5675	5393	799.409	257.955	245.136
POD335065_1	335021	335042	+	22	POD	911.677	18	22	21	0.818182	1	0.954545	5540	5976	5767	251.818	271.636	262.136
POD335084_1	335040	335061	+	22	RpoE	1697.632	22	21	20	1	0.954545	0.909091	6495	5293	2486	295.227	240.591	113
POD337038_1	336996	337017	+	22	POD	921.165	20	20	18	0.909091	0.909091	0.818182	5393	4238	4345	245.136	192.636	197.5
POD337786_1	337744	337765	+	22	MraZ	1257.583	20	20	19	0.909091	0.909091	0.863636	6459	7364	4433	293.591	334.727	201.5
POD337818_1	337776	337797	+	22	MraZ	1713.971	21	17	18	0.954545	0.772727	0.818182	6343	1604	1163	288.318	72.9091	52.8636
POD337828_1	337786	337807	+	22	POD	1152.492	21	17	18	0.954545	0.772727	0.818182	4563	955	1286	207.409	43.4091	58.4545
POD33878_1	33866	33887	+	22	POD	461.273	21	16	22	0.954545	0.727273	1	6466	1273	2647	293.909	57.8636	120.318
POD339813_1	339771	339792	+	22	POD	762.444	21	21	19	0.954545	0.954545	0.863636	9748	4843	4053	443.091	220.136	184.227
POD339988_1	339946	339967	+	22	POD	839.987	21	21	22	0.954545	0.954545	1	4139	6608	2011	188.136	300.364	91.4091
POD340692_1	340650	340671	+	22	SigA	890.015	5	5	5	0.227273	0.227273	0.227273	62	52	9	2.81818	2.36364	0.409091
POD340866_1	340824	340845	+	22	POD	1549.637	1	13	13	0.0454545	0.590909	0.590909	1	577	539	0.0454545	26.2273	24.5
POD342786_1	342744	342765	+	22	POD	1225.492	13	11	11	0.590909	0.5	0.5	1660	26	106	75.4545	1.18182	4.81818
POD34314_1	34302	34323	+	22	MraZ	3718.396	13	16	20	0.590909	0.727273	0.909091	226	438	623	10.2727	19.9091	28.3182
POD343192_1	343150	343171	+	22	POD	158.961	13	17	11	0.590909	0.772727	0.5	3857	256	137	175.318	11.6364	6.22727
POD343234_1	343192	343213	+	22	DnaA	828.514	13	13	13	0.590909	0.590909	0.590909	280	41	60	12.7273	1.86364	2.72727
POD34342_1	34330	34351	+	22	DnaA	845.542	16	20	14	0.727273	0.909091	0.636364	484	730	377	22	33.1818	17.1364
POD343648_1	343606	343627	+	22	RpoB	444.125	19	16	16	0.863636	0.727273	0.727273	5730	215	138	260.455	9.77273	6.27273
POD343658_1	198991	199012	+	22	SigA	245.722	15	16	16	0.681818	0.727273	0.727273	107	88	105	4.86364	4	4.77273
POD343684_1	199017	199038	+	22	DnaA	497.342	16	15	21	0.727273	0.681818	0.954545	83	109	250	3.77273	4.95455	11.3636
POD344487_1	344445	344466	+	22	SigA	392.543	19	22	22	0.863636	1	1	2582	5969	11499	117.364	271.318	522.682
POD344514_1	344472	344493	+	22	Smc	249.216	22	20	19	1	0.909091	0.863636	7538	8304	10530	342.636	377.455	478.636
POD344540_1	344498	344519	+	22	RpsN	362.102	20	19	21	0.909091	0.863636	0.954545	10805	9712	6195	491.136	441.455	281.591
POD344544_1	344502	344523	+	22	RpoB	666.038	18	21	21	0.818182	0.954545	0.954545	8189	9813	6833	372.227	446.045	310.591
POD344546_1	344504	344525	+	22	POD	3591.801	18	21	20	0.818182	0.954545	0.909091	8704	9364	6471	395.636	425.636	294.136
POD344551_1	344509	344530	+	22	SigA	267.108	17	21	21	0.772727	0.954545	0.954545	8118	6594	7431	369	299.727	337.773
POD344572_1	344530	344551	+	22	RpoE	2082.052	21	21	19	0.954545	0.954545	0.863636	6589	7504	7490	299.5	341.091	340.455
POD344652_1	344610	344631	+	22	POD	1432.968	18	21	22	0.818182	0.954545	1	16040	10532	9873	729.091	478.727	448.773
POD344764_1	344722	344743	+	22	POD	532.599	20	19	17	0.909091	0.863636	0.772727	1569	1667	1984	71.3182	75.7727	90.1818
POD347610_1	111906	111927	+	22	SigA	457.166	13	12	4	0.590909	0.545455	0.181818	1438	42	11	65.3636	1.90909	0.5
POD349058_1	349004	349025	+	22	SsbB	696.517	17	16	18	0.772727	0.727273	0.818182	486	523	1586	22.0909	23.7727	72.0909
POD349252_1	349198	349219	+	22	Ihf	280.587	20	19	13	0.909091	0.863636	0.590909	810	520	416	36.8182	23.6364	18.9091
POD350394_1	350340	350361	+	22	RpoB	374.578	20	22	22	0.909091	1	1	8936	45084	14148	406.182	2049.27	643.091
POD350394_2	350340	350361	+	22	SigA	234.114	20	22	22	0.909091	1	1	8936	45084	14148	406.182	2049.27	643.091
POD350411_1	350357	350378	+	22	RpoA	628.873	21	22	17	0.954545	1	0.772727	38481	20493	8026	1749.14	931.5	364.818
POD350418_1	350364	350385	+	22	SigA	1180.791	22	22	16	1	1	0.727273	38965	11414	14806	1771.14	518.818	673
POD350448_1	350394	350415	+	22	POD	1110.291	20	18	20	0.909091	0.818182	0.909091	5172	26881	28128	235.091	1221.86	1278.55
POD350570_1	350516	350537	+	22	Ihf	451.341	21	22	22	0.954545	1	1	45261	30495	25234	2057.32	1386.14	1147
POD350912_1	350864	350885	+	22	POD	103.531	22	19	22	1	0.863636	1	20222	27896	52397	919.182	1268	2381.68
POD351030_1	350982	351003	+	22	RpoB	611.988	20	21	18	0.909091	0.954545	0.818182	30291	21061	10514	1376.86	957.318	477.909
POD351044_1	350996	351017	+	22	POD	1077.495	21	18	20	0.954545	0.818182	0.909091	22237	8072	10510	1010.77	366.909	477.727
POD351050_1	351002	351023	+	22	SigA	1048.149	21	17	20	0.954545	0.772727	0.909091	21611	8516	4212	982.318	387.091	191.455
POD351050_2	351002	351023	+	22	SpxA	631.376	21	17	20	0.954545	0.772727	0.909091	21611	8516	4212	982.318	387.091	191.455
POD351060_1	351012	351033	+	22	RpoA	529.294	19	20	18	0.863636	0.909091	0.818182	18173	11370	978	826.045	516.818	44.4545
POD352496_1	352448	352469	+	22	POD	339.793	1	4	1	0.0454545	0.181818	0.0454545	2	7	1	0.0909091	0.318182	0.0454545
POD35288_1	35276	35297	+	22	POD	438.392	10	4	2	0.454545	0.181818	0.0909091	25	17	6	1.13636	0.772727	0.272727
POD353636_1	353588	353609	+	22	ScpA	470.357	9	15	9	0.409091	0.681818	0.409091	200	176	104	9.09091	8	4.72727
POD353636_2	353588	353609	+	22	ScpB	470.357	9	15	9	0.409091	0.681818	0.409091	200	176	104	9.09091	8	4.72727
POD354170_1	354122	354143	+	22	MraZ	917.614	5	11	6	0.227273	0.5	0.272727	58	42	57	2.63636	1.90909	2.59091
POD355694_1	355646	355667	+	22	SsbB	3145.946	19	14	7	0.863636	0.636364	0.318182	2562	2215	192	116.455	100.682	8.72727
POD356272_1	356224	356245	+	22	MraZ	1275.609	4	6	7	0.181818	0.272727	0.318182	21	34	62	0.954545	1.54545	2.81818
POD356600_1	356552	356573	+	22	SsbB	881.776	2	3	3	0.0909091	0.136364	0.136364	6	11	16	0.272727	0.5	0.727273
POD356722_1	356674	356695	+	22	SsbB	1964.835	2	2	2	0.0909091	0.0909091	0.0909091	4	3	4	0.181818	0.136364	0.181818
POD35685_1	35673	35694	+	22	DnaA	202.506	20	20	18	0.909091	0.909091	0.818182	7240	3046	1734	329.091	138.455	78.8182
POD35686_1	35674	35695	+	22	POD	237.434	19	21	18	0.863636	0.954545	0.818182	7233	3095	2931	328.773	140.682	133.227
POD358262_1	358214	358235	+	22	SigA	2467.178	7	0	3	0.318182	0	0.136364	1141	0	25	51.8636	0	1.13636
POD358272_1	358224	358245	+	22	SpxA	1853.645	1	2	2	0.0454545	0.0909091	0.0909091	1	23	3	0.0454545	1.04545	0.136364
POD358272_2	358224	358245	+	22	RpoE	1111.997	1	2	2	0.0454545	0.0909091	0.0909091	1	23	3	0.0454545	1.04545	0.136364
POD358275_1	358227	358248	+	22	DnaA	1117.557	1	2	2	0.0454545	0.0909091	0.0909091	1	23	3	0.0454545	1.04545	0.136364
POD358284_1	358236	358257	+	22	RpoA	1798.965	0	3	3	0	0.136364	0.136364	0	25	4	0	1.13636	0.181818
POD358288_1	358240	358261	+	22	POD	984.687	0	4	4	0	0.181818	0.181818	0	26	8	0	1.18182	0.363636
POD358294_1	358246	358267	+	22	HepA	1400.881	2	2	5	0.0909091	0.0909091	0.227273	23	3	14	1.04545	0.136364	0.636364
POD358295_1	358247	358268	+	22	ScpA	493.709	2	2	5	0.0909091	0.0909091	0.227273	23	3	14	1.04545	0.136364	0.636364
POD358295_2	358247	358268	+	22	ScpB	493.709	2	2	5	0.0909091	0.0909091	0.227273	23	3	14	1.04545	0.136364	0.636364
POD358298_1	358250	358271	+	22	RpoB	1558.113	3	1	5	0.136364	0.0454545	0.227273	25	1	14	1.13636	0.0454545	0.636364
POD358310_1	358262	358283	+	22	POD	9170.833	4	4	2	0.181818	0.181818	0.0909091	26	8	7	1.18182	0.363636	0.318182
POD358314_1	358266	358287	+	22	NusG	1776.321	2	5	2	0.0909091	0.227273	0.0909091	3	14	19	0.136364	0.636364	0.863636
POD358320_1	358272	358293	+	22	AsnS	549.495	1	5	2	0.0454545	0.227273	0.0909091	1	14	19	0.0454545	0.636364	0.863636
POD358322_1	358274	358295	+	22	RpoE	1590.419	2	4	2	0.0909091	0.181818	0.0909091	3	12	19	0.136364	0.545455	0.863636
POD358325_1	358277	358298	+	22	NusA	673.591	3	3	2	0.136364	0.136364	0.0909091	4	11	19	0.181818	0.5	0.863636
POD358373_1	358325	358346	+	22	WhiA	629.7	2	1	3	0.0909091	0.0454545	0.136364	19	1	5	0.863636	0.0454545	0.227273
POD358550_1	358502	358523	+	22	RpoE	276.907	17	9	2	0.772727	0.409091	0.0909091	13655	899	6	620.682	40.8636	0.272727
POD358584_1	358536	358557	+	22	RpoA	385.128	1	3	6	0.0454545	0.136364	0.272727	3	7	110	0.136364	0.318182	5
POD358598_1	358550	358571	+	22	SigA	2569.86	2	4	17	0.0909091	0.181818	0.772727	6	6	1204	0.272727	0.272727	54.7273
POD358600_1	358552	358573	+	22	SpxA	658.822	2	5	17	0.0909091	0.227273	0.772727	6	24	1210	0.272727	1.09091	55
POD358606_1	358558	358579	+	22	SigA	1684.663	3	6	20	0.136364	0.272727	0.909091	7	110	1402	0.318182	5	63.7273
POD358621_1	358573	358594	+	22	POD	838.788	4	18	16	0.181818	0.818182	0.727273	6	1228	437	0.272727	55.8182	19.8636
POD358891_1	358843	358864	+	22	DnaA	236.146	2	3	2	0.0909091	0.136364	0.0909091	5	14	9	0.227273	0.636364	0.409091
POD359028_1	358980	359001	+	22	SsbB	555.271	21	20	22	0.954545	0.909091	1	9901	12811	13000	450.045	582.318	590.909
POD359143_1	359095	359116	+	22	RpoB	483.292	21	22	22	0.954545	1	1	18145	9887	7498	824.773	449.409	340.818
POD359155_1	359107	359128	+	22	SigA	257.443	21	22	22	0.954545	1	1	10035	6721	12828	456.136	305.5	583.091
POD359586_1	359538	359559	+	22	MraZ	620.436	18	22	21	0.818182	1	0.954545	4313	7510	10781	196.045	341.364	490.045
POD361502_1	361454	361475	+	22	SsbB	406.882	22	22	22	1	1	1	15532	9755	8143	706	443.409	370.136
POD361634_1	361586	361607	+	22	POD	541.896	20	20	22	0.909091	0.909091	1	6156	6402	9281	279.818	291	421.864
POD361716_1	361668	361689	+	22	SigA	985.041	18	22	22	0.818182	1	1	6363	4607	8733	289.227	209.409	396.955
POD361732_1	361684	361705	+	22	RpoB	354.204	22	22	22	1	1	1	5400	4977	18423	245.455	226.227	837.409
POD361752_1	361704	361725	+	22	SpxA	323.822	22	22	21	1	1	0.954545	4806	11988	17027	218.455	544.909	773.955
POD362852_1	362804	362825	+	22	DnaA	546.721	22	22	18	1	1	0.818182	12280	13368	3116	558.182	607.636	141.636
POD364110_1	364062	364083	+	22	SigA	1169.485	15	22	21	0.681818	1	0.954545	3311	9364	2827	150.5	425.636	128.5
POD364128_1	364080	364101	+	22	DnaC	421.267	19	22	20	0.863636	1	0.909091	7593	4226	9448	345.136	192.091	429.455
POD364136_1	364088	364109	+	22	WhiA	753.043	22	21	21	1	0.954545	0.954545	6527	5290	14276	296.682	240.455	648.909
POD364142_1	364094	364115	+	22	RpoE	1623.443	22	20	22	1	0.909091	1	4486	6853	17287	203.909	311.5	785.773
POD364152_1	364104	364125	+	22	RpsN	476.121	22	20	21	1	0.909091	0.954545	4234	12653	11949	192.455	575.136	543.136
POD364190_1	364142	364163	+	22	SpxA	2399.931	22	21	20	1	0.954545	0.909091	15012	4904	6012	682.364	222.909	273.273
POD364200_1	364152	364173	+	22	POD	2575.095	21	20	22	0.954545	0.909091	1	13520	1942	9172	614.545	88.2727	416.909
POD364201_1	364153	364174	+	22	POD	2261.842	21	20	22	0.954545	0.909091	1	12510	1957	9283	568.636	88.9545	421.955
POD364203_1	364155	364176	+	22	SpxA	1328.265	21	20	22	0.954545	0.909091	1	5170	2307	10798	235	104.864	490.818
POD364214_1	364166	364187	+	22	RpoA	3447.47	21	20	22	0.954545	0.909091	1	3469	6448	10814	157.682	293.091	491.545
POD364219_1	364171	364192	+	22	RpoE	1311.941	22	20	22	1	0.909091	1	3466	8717	12540	157.545	396.227	570
POD364232_1	364184	364205	+	22	SigA	6107.135	20	22	21	0.909091	1	0.954545	5992	10873	15751	272.364	494.227	715.955
POD364236_1	364188	364209	+	22	HepA	626.695	20	22	21	0.909091	1	0.954545	6448	10814	15060	293.091	491.545	684.545
POD364264_1	364216	364237	+	22	HrcA	165.493	22	20	17	1	0.909091	0.772727	12589	11372	2580	572.227	516.909	117.273
POD365194_1	365146	365167	+	22	DnaA	1011.362	19	19	18	0.863636	0.863636	0.818182	6169	7268	5038	280.409	330.364	229
POD365231_1	365183	365204	+	22	Ihf	317.975	17	22	22	0.772727	1	1	3525	15516	14620	160.227	705.273	664.545
POD365311_1	365263	365284	+	22	Ihf	296.335	22	20	18	1	0.909091	0.818182	20907	4429	2736	950.318	201.318	124.364
POD36706_1	36694	36715	+	22	SsbB	315.565	0	2	1	0	0.0909091	0.0454545	0	3	5	0	0.136364	0.227273
POD367396_1	367348	367369	+	22	SsbB	334.556	21	19	17	0.954545	0.863636	0.772727	8116	1942	1666	368.909	88.2727	75.7273
POD368162_1	368114	368135	+	22	MraZ	701.944	19	15	20	0.863636	0.681818	0.909091	4449	6291	2283	202.227	285.955	103.773
POD370236_1	370188	370209	+	22	SsbB	252.987	18	18	17	0.818182	0.818182	0.772727	3844	1770	5017	174.727	80.4545	228.045
POD370260_1	370212	370233	+	22	SigA	429.021	18	17	18	0.818182	0.772727	0.818182	2017	4899	1807	91.6818	222.682	82.1364
POD370306_1	370258	370279	+	22	RpoB	406.54	19	20	19	0.863636	0.909091	0.863636	2337	5762	1541	106.227	261.909	70.0455
POD370313_1	370265	370286	+	22	SigA	444.908	19	20	16	0.863636	0.909091	0.727273	3905	4257	1881	177.5	193.5	85.5
POD370352_1	370304	370325	+	22	RpoA	617.888	19	19	22	0.863636	0.863636	1	1694	3256	4161	77	148	189.136
POD370840_1	370792	370813	+	22	SsbB	1462.515	12	21	18	0.545455	0.954545	0.818182	3472	6005	1356	157.818	272.955	61.6364
POD373036_1	372988	373009	+	22	RpoA	191.719	21	22	22	0.954545	1	1	5193	14536	12826	236.045	660.727	583
POD373086_1	373038	373059	+	22	RpoB	643.888	22	16	1	1	0.727273	0.0454545	8896	1014	1	404.364	46.0909	0.0454545
POD373093_1	373045	373066	+	22	SigA	1662.485	22	10	0	1	0.454545	0	6309	345	0	286.773	15.6818	0
POD373102_1	373054	373075	+	22	SpxA	704.046	20	3	0	0.909091	0.136364	0	2752	3	0	125.091	0.136364	0
POD373103_1	373055	373076	+	22	SigA	1087.984	20	2	0	0.909091	0.0909091	0	2455	2	0	111.591	0.0909091	0
POD373106_1	373058	373079	+	22	RpoA	892.432	17	2	0	0.772727	0.0909091	0	2080	2	0	94.5455	0.0909091	0
POD373110_1	373062	373083	+	22	HepA	484.024	14	1	0	0.636364	0.0454545	0	850	1	0	38.6364	0.0454545	0
POD373123_1	373075	373096	+	22	POD	609.398	4	0	0	0.181818	0	0	76	0	0	3.45455	0	0
POD373215_1	373167	373188	+	22	POD	904.34	15	18	19	0.681818	0.818182	0.863636	461	1728	5893	20.9545	78.5455	267.864
POD373380_1	373332	373353	+	22	WhiA	349.405	21	22	17	0.954545	1	0.772727	4819	3180	2344	219.045	144.545	106.545
POD373386_1	373338	373359	+	22	SpxA	1451.404	21	20	19	0.954545	0.909091	0.863636	4454	3426	2451	202.455	155.727	111.409
POD373390_1	373342	373363	+	22	MraZ	50673.815	21	20	18	0.954545	0.909091	0.818182	3936	3256	2036	178.909	148	92.5455
POD373399_1	373351	373372	+	22	RpoA	1101.688	22	17	20	1	0.772727	0.909091	3686	2454	1930	167.545	111.545	87.7273
POD373400_1	373352	373373	+	22	SigA	1236.092	22	17	20	1	0.772727	0.909091	3533	2416	3205	160.591	109.818	145.682
POD373408_1	373360	373381	+	22	SpxA	725.256	20	19	18	0.909091	0.863636	0.818182	3426	2451	3047	155.727	111.409	138.5
POD373413_1	373365	373386	+	22	SigA	1318.832	20	18	18	0.909091	0.818182	0.818182	3257	2309	2618	148.045	104.955	119
POD373422_1	373374	373395	+	22	HepA	782.863	17	20	16	0.772727	0.909091	0.727273	2416	3205	2816	109.818	145.682	128
POD373441_1	373393	373414	+	22	POD	3716.254	20	17	16	0.909091	0.772727	0.727273	2053	4110	1316	93.3182	186.818	59.8182
POD373446_1	373398	373419	+	22	NusG	481.98	19	17	16	0.863636	0.772727	0.727273	3399	3136	941	154.5	142.545	42.7727
POD373484_1	373436	373457	+	22	WhiA	389.616	15	19	19	0.681818	0.863636	0.863636	1278	1046	1112	58.0909	47.5455	50.5455
POD373486_1	373438	373459	+	22	NusA	576.464	17	19	17	0.772727	0.863636	0.772727	1390	952	1094	63.1818	43.2727	49.7273
POD373932_1	373884	373905	+	22	Ihf	360.97	19	18	14	0.863636	0.818182	0.636364	2399	1367	590	109.045	62.1364	26.8182
POD373941_1	373893	373914	+	22	DnaA	204.872	17	19	11	0.772727	0.863636	0.5	2082	1194	303	94.6364	54.2727	13.7727
POD374837_1	374789	374810	+	22	Ihf	739.453	21	17	19	0.954545	0.772727	0.863636	3196	946	11495	145.273	43	522.5
POD374875_1	374827	374848	+	22	POD	364.768	19	14	19	0.863636	0.636364	0.863636	9711	3020	2092	441.409	137.273	95.0909
POD378084_1	378036	378057	+	22	POD	381.561	5	2	5	0.227273	0.0909091	0.227273	20	23	33	0.909091	1.04545	1.5
POD378126_1	378078	378099	+	22	SsbB	720.766	5	7	5	0.227273	0.318182	0.227273	33	23	27	1.5	1.04545	1.22727
POD378401_1	378353	378374	+	22	Smc	172.625	3	3	2	0.136364	0.136364	0.0909091	9	34	5	0.409091	1.54545	0.227273
POD378474_1	378426	378447	+	22	RpoB	748.578	4	3	4	0.181818	0.136364	0.181818	13	22	15	0.590909	1	0.681818
POD378492_1	378444	378465	+	22	POD	1564.055	2	4	4	0.0909091	0.181818	0.181818	18	18	28	0.818182	0.818182	1.27273
POD378842_1	378794	378815	+	22	SsbB	6970.114	20	21	20	0.909091	0.954545	0.909091	3629	2480	19564	164.955	112.727	889.273
POD379690_1	379642	379663	+	22	PhoU	344.453	14	21	19	0.636364	0.954545	0.863636	1869	10295	7647	84.9545	467.955	347.591
POD380375_1	380327	380348	+	22	POD	1686.263	19	18	12	0.863636	0.818182	0.545455	2480	1893	553	112.727	86.0455	25.1364
POD380574_1	380526	380547	+	22	RpoB	478.722	19	18	20	0.863636	0.818182	0.909091	3547	2874	4163	161.227	130.636	189.227
POD380656_1	380608	380629	+	22	SigA	644.155	20	19	21	0.909091	0.863636	0.954545	5586	11871	9992	253.909	539.591	454.182
POD380664_1	380616	380637	+	22	RpoA	426.347	20	19	21	0.909091	0.863636	0.954545	11269	7901	9017	512.227	359.136	409.864
POD380665_1	380617	380638	+	22	POD	1824.173	20	19	20	0.909091	0.863636	0.909091	10940	8036	8876	497.273	365.273	403.455
POD380682_1	380634	380655	+	22	SpxA	365.696	19	21	19	0.863636	0.954545	0.863636	6752	9210	18370	306.909	418.636	835
POD382344_1	382296	382317	+	22	PhoU	229.321	22	20	20	1	0.909091	0.909091	5367	13328	3788	243.955	605.818	172.182
POD383197_1	383149	383170	+	22	MraZ	2074.444	19	21	22	0.863636	0.954545	1	7058	7970	2016	320.818	362.273	91.6364
POD385600_1	385552	385573	+	22	SsbB	5422.906	21	19	21	0.954545	0.863636	0.954545	15540	5275	1247	706.364	239.773	56.6818
POD385652_1	385604	385625	+	22	DnaA	764.381	19	20	17	0.863636	0.909091	0.772727	1247	1643	3882	56.6818	74.6818	176.455
POD385670_1	385622	385643	+	22	HepA	578.001	18	17	21	0.818182	0.772727	0.954545	1421	2839	11982	64.5909	129.045	544.636
POD385678_1	385630	385651	+	22	SigA	1240.287	20	16	22	0.909091	0.727273	1	1351	4897	12986	61.4091	222.591	590.273
POD385746_1	385698	385719	+	22	SigA	1349.193	16	20	11	0.727273	0.909091	0.5	1710	4410	276	77.7273	200.455	12.5455
POD385756_1	385708	385729	+	22	WhiA	811.703	18	17	6	0.818182	0.772727	0.272727	2079	3392	47	94.5	154.182	2.13636
POD385764_1	385716	385737	+	22	DnaC	730.662	20	13	6	0.909091	0.590909	0.272727	3402	1449	557	154.636	65.8636	25.3182
POD385768_1	385720	385741	+	22	POD	2109.164	20	11	7	0.909091	0.5	0.318182	4410	276	1133	200.455	12.5455	51.5
POD385771_1	385723	385744	+	22	SpxA	1970.358	20	8	10	0.909091	0.363636	0.454545	4276	136	1184	194.364	6.18182	53.8182
POD385784_1	385736	385757	+	22	RpoB	957.077	14	7	18	0.636364	0.318182	0.818182	2138	564	5394	97.1818	25.6364	245.182
POD385799_1	385751	385772	+	22	RpoA	2053.486	6	14	18	0.272727	0.636364	0.818182	47	3480	3286	2.13636	158.182	149.364
POD385805_1	385757	385778	+	22	RpoE	854.462	6	18	17	0.272727	0.818182	0.772727	546	4130	3352	24.8182	187.727	152.364
POD385830_1	385782	385803	+	22	Smc	159.766	20	17	4	0.909091	0.772727	0.181818	5428	2065	401	246.727	93.8636	18.2273
POD385840_1	385792	385813	+	22	WhiA	519.869	18	14	2	0.818182	0.636364	0.0909091	4908	1705	5	223.091	77.5	0.227273
POD385856_1	385808	385829	+	22	POD	1522.431	17	1	2	0.772727	0.0454545	0.0909091	2172	1	5	98.7273	0.0454545	0.227273
POD385932_1	385884	385905	+	22	NusG	611.954	1	1	2	0.0454545	0.0454545	0.0909091	2	1	5	0.0909091	0.0454545	0.227273
POD385956_1	385908	385929	+	22	HepA	638.204	1	2	2	0.0454545	0.0909091	0.0909091	1	5	3	0.0454545	0.227273	0.136364
POD386014_1	385966	385987	+	22	NusG	501.834	2	1	2	0.0909091	0.0454545	0.0909091	3	1	2	0.136364	0.0454545	0.0909091
POD386050_1	386002	386023	+	22	WhiA	569.698	1	3	4	0.0454545	0.136364	0.181818	1	8	44	0.0454545	0.363636	2
POD386161_1	386113	386134	+	22	HepA	689.172	9	2	3	0.409091	0.0909091	0.136364	456	6	4	20.7273	0.272727	0.181818
POD386177_1	386129	386150	+	22	SigA	407.957	0	3	3	0	0.136364	0.136364	0	7	4	0	0.318182	0.181818
POD386196_1	386148	386169	+	22	POD	751.74	3	3	3	0.136364	0.136364	0.136364	7	4	3	0.318182	0.181818	0.136364
POD386200_1	386152	386173	+	22	NusA	540.599	4	2	3	0.181818	0.0909091	0.136364	8	3	3	0.363636	0.136364	0.136364
POD386858_1	386810	386831	+	22	PhoU	173.869	5	6	3	0.227273	0.272727	0.136364	15	10	15	0.681818	0.454545	0.681818
POD388787_1	388739	388760	+	22	PhoU	243.522	20	18	22	0.909091	0.818182	1	3142	7055	8998	142.818	320.682	409
POD388836_1	388788	388809	+	22	SigA	854.82	22	19	22	1	0.863636	1	6407	4135	3117	291.227	187.955	141.682
POD388886_1	388838	388859	+	22	RpoE	274.86	21	14	22	0.954545	0.636364	1	2330	1894	7999	105.909	86.0909	363.591
POD388898_1	388850	388871	+	22	RpoB	368.493	14	21	22	0.636364	0.954545	1	987	6059	5779	44.8636	275.409	262.682
POD388902_1	388854	388875	+	22	RpoA	616.396	14	21	22	0.636364	0.954545	1	1304	6648	4942	59.2727	302.182	224.636
POD388944_1	388896	388917	+	22	SigA	685.647	22	19	14	1	0.863636	0.636364	4871	940	579	221.409	42.7273	26.3182
POD388950_1	388902	388923	+	22	SpxA	336.09	22	18	12	1	0.818182	0.545455	3300	1005	272	150	45.6818	12.3636
POD389302_1	389254	389275	+	22	PhoU	202.85	16	15	19	0.727273	0.681818	0.863636	938	428	355	42.6364	19.4545	16.1364
POD389381_1	389333	389354	+	22	WhiA	313.865	16	16	16	0.727273	0.727273	0.727273	815	1471	770	37.0455	66.8636	35
POD390258_1	390210	390231	+	22	RpoA	192.368	18	14	4	0.818182	0.636364	0.181818	1303	124	165	59.2273	5.63636	7.5
POD390262_1	390214	390235	+	22	SigA	379.989	18	11	8	0.818182	0.5	0.363636	1255	55	1810	57.0455	2.5	82.2727
POD390267_1	390219	390240	+	22	HrcA	371.115	18	7	11	0.818182	0.318182	0.5	706	32	3857	32.0909	1.45455	175.318
POD390321_1	390273	390294	+	22	POD	1039.631	20	20	5	0.909091	0.909091	0.227273	6835	4569	175	310.682	207.682	7.95455
POD392799_1	392751	392772	+	22	SigA	466.014	20	22	22	0.909091	1	1	7258	6648	3200	329.909	302.182	145.455
POD392804_1	392756	392777	+	22	RpoA	650.23	20	22	22	0.909091	1	1	7661	5954	3758	348.227	270.636	170.818
POD392817_1	392769	392790	+	22	SigA	627.021	22	22	19	1	1	0.863636	4996	5045	2079	227.091	229.318	94.5
POD392822_1	392774	392795	+	22	RpoB	704.836	22	22	18	1	1	0.818182	6092	3179	1787	276.909	144.5	81.2273
POD392900_1	392852	392873	+	22	POD	1459.019	21	13	20	0.954545	0.590909	0.909091	2309	1736	3540	104.955	78.9091	160.909
POD392910_1	392862	392883	+	22	POD	574.674	16	17	20	0.727273	0.772727	0.909091	1365	2872	2297	62.0455	130.545	104.409
POD394400_1	394352	394373	+	22	SsbB	296.925	21	20	19	0.954545	0.909091	0.863636	4005	5249	3503	182.045	238.591	159.227
POD395660_1	395612	395633	+	22	SsbB	603.197	21	17	19	0.954545	0.772727	0.863636	2496	3954	6405	113.455	179.727	291.136
POD396078_1	396030	396051	+	22	SigA	261.62	20	18	14	0.909091	0.818182	0.636364	2823	5375	785	128.318	244.318	35.6818
POD39790_1	39778	39799	+	22	MraZ	1608.658	3	4	3	0.136364	0.181818	0.136364	7	9	7	0.318182	0.409091	0.318182
POD398113_1	398065	398086	+	22	SsbB	296.731	17	18	21	0.772727	0.818182	0.954545	5716	7013	6498	259.818	318.773	295.364
POD398514_1	398466	398487	+	22	SsbB	883.043	2	4	3	0.0909091	0.181818	0.136364	10	14	3	0.454545	0.636364	0.136364
POD398632_1	398584	398605	+	22	SsbB	922.26	2	0	3	0.0909091	0	0.136364	5	0	81	0.227273	0	3.68182
POD398954_1	398906	398927	+	22	SigA	245.667	2	0	6	0.0909091	0	0.272727	3	0	31	0.136364	0	1.40909
POD399357_1	399309	399330	+	22	SigA	545.681	1	3	2	0.0454545	0.136364	0.0909091	1	7	5	0.0454545	0.318182	0.227273
POD399374_1	399326	399347	+	22	RpoE	221.48	2	3	15	0.0909091	0.136364	0.681818	3	9	2445	0.136364	0.409091	111.136
POD399440_1	399392	399413	+	22	SigA	534.582	18	21	17	0.818182	0.954545	0.772727	7009	3415	727	318.591	155.227	33.0455
POD399440_2	399392	399413	+	22	SpxA	294.668	18	21	17	0.818182	0.954545	0.772727	7009	3415	727	318.591	155.227	33.0455
POD399449_1	399401	399422	+	22	RpoA	649.616	20	20	18	0.909091	0.909091	0.818182	7090	1666	2546	322.273	75.7273	115.727
POD399452_1	399404	399425	+	22	RpoB	556.451	21	18	20	0.954545	0.818182	0.909091	7499	1239	3301	340.864	56.3182	150.045
POD399546_1	399498	399519	+	22	RpsN	104.171	3	2	1	0.136364	0.0909091	0.0454545	40	9	1	1.81818	0.409091	0.0454545
POD399746_1	399698	399719	+	22	SsbB	1442.607	2	0	1	0.0909091	0	0.0454545	4	0	2	0.181818	0	0.0909091
POD400454_1	400406	400427	+	22	MraZ	655.175	0	4	2	0	0.181818	0.0909091	0	12	7	0	0.545455	0.318182
POD402828_1	402780	402801	+	22	SsbB	391.803	2	1	3	0.0909091	0.0454545	0.136364	4	1	5	0.181818	0.0454545	0.227273
POD403321_1	403273	403294	+	22	PhoU	194.247	1	3	3	0.0454545	0.136364	0.136364	5	4	10	0.227273	0.181818	0.454545
POD403970_1	403922	403943	+	22	PhoU	222.63	20	21	19	0.909091	0.954545	0.863636	7327	8088	4699	333.045	367.636	213.591
POD404011_1	403963	403984	+	22	PhoU	372.907	19	21	22	0.863636	0.954545	1	6269	4757	5989	284.955	216.227	272.227
POD405698_1	405650	405671	+	22	PhoU	229.95	19	21	22	0.863636	0.954545	1	1887	9930	8769	85.7727	451.364	398.591
POD405772_1	405724	405745	+	22	PhoU	214.153	20	17	20	0.909091	0.772727	0.909091	5778	1774	2517	262.636	80.6364	114.409
POD406020_1	405972	405993	+	22	POD	639.538	21	21	22	0.954545	0.954545	1	8945	4047	2400	406.591	183.955	109.091
POD406646_1	406598	406619	+	22	SigA	194.353	22	22	19	1	1	0.863636	4028	4441	1747	183.091	201.864	79.4091
POD406996_1	406948	406969	+	22	SsbB	297.851	19	19	21	0.863636	0.863636	0.954545	1265	4107	6746	57.5	186.682	306.636
POD4074_1	4063	4084	+	22	POD	606.517	0	1	2	0	0.0454545	0.0909091	0	30	6	0	1.36364	0.272727
POD407626_1	407578	407599	+	22	SsbB	585.68	15	18	19	0.681818	0.818182	0.863636	2023	1907	6125	91.9545	86.6818	278.409
POD407662_1	407614	407635	+	22	HepA	577.578	18	19	20	0.818182	0.863636	0.909091	2360	5851	1473	107.273	265.955	66.9545
POD407674_1	407626	407647	+	22	RpoE	334.623	19	18	18	0.863636	0.818182	0.818182	6941	1442	2561	315.5	65.5455	116.409
POD407683_1	407635	407656	+	22	SpxA	341.154	19	20	18	0.863636	0.909091	0.818182	5837	1540	2825	265.318	70	128.409
POD407684_1	407636	407657	+	22	SigA	968.626	19	20	18	0.863636	0.909091	0.818182	5851	1473	2823	265.955	66.9545	128.318
POD407687_1	407639	407660	+	22	RpoA	775.12	19	20	18	0.863636	0.909091	0.818182	3335	1875	2744	151.591	85.2273	124.727
POD407743_1	407695	407716	+	22	POD	896.837	21	22	22	0.954545	1	1	4472	4170	12068	203.273	189.545	548.545
POD407758_1	407710	407731	+	22	RpoE	990.35	22	22	22	1	1	1	4496	11581	7972	204.364	526.409	362.364
POD407765_1	407717	407738	+	22	Smc	171.171	22	22	22	1	1	1	4170	12068	9540	189.545	548.545	433.636
POD407770_1	407722	407743	+	22	SigA	446.369	22	22	22	1	1	1	6825	10585	9574	310.227	481.136	435.182
POD407791_1	407743	407764	+	22	RpoB	991.594	22	22	22	1	1	1	10569	8742	9792	480.409	397.364	445.091
POD407838_1	407790	407811	+	22	SigA	452.245	22	21	20	1	0.954545	0.909091	8805	12138	5394	400.227	551.727	245.182
POD409686_1	409638	409659	+	22	Ihf	280.554	22	19	16	1	0.863636	0.727273	3971	1654	1732	180.5	75.1818	78.7273
POD409728_1	409680	409701	+	22	PhoU	213.675	16	19	15	0.727273	0.863636	0.681818	2038	1804	1643	92.6364	82	74.6818
POD410091_1	409983	410004	+	22	POD	295.726	14	2	0	0.636364	0.0909091	0	77	39	0	3.5	1.77273	0
POD410423_1	410375	410396	+	22	PhoU	189.416	2	2	0	0.0909091	0.0909091	0	3	2	0	0.136364	0.0909091	0
POD410830_1	410782	410803	+	22	POD	691.742	17	21	20	0.772727	0.954545	0.909091	588	1467	3413	26.7273	66.6818	155.136
POD410980_1	410932	410953	+	22	POD	676.942	18	17	19	0.818182	0.772727	0.863636	3371	6348	6272	153.227	288.545	285.091
POD411194_1	411146	411167	+	22	POD	200.145	21	20	22	0.954545	0.909091	1	4335	4973	2893	197.045	226.045	131.5
POD411199_1	411151	411172	+	22	SigA	178.727	21	20	22	0.954545	0.909091	1	4343	5059	5329	197.409	229.955	242.227
POD411212_1	411164	411185	+	22	SigA	438.671	21	21	21	0.954545	0.954545	0.954545	4840	1911	6458	220	86.8636	293.545
POD411255_1	411207	411228	+	22	PhoU	337.688	21	20	13	0.954545	0.909091	0.590909	5984	6987	4743	272	317.591	215.591
POD411828_1	411780	411801	+	22	SsbB	855.046	22	19	20	1	0.863636	0.909091	5923	3483	5106	269.227	158.318	232.091
POD411888_1	411840	411861	+	22	RpoB	682.807	19	20	22	0.863636	0.909091	1	5173	2886	3096	235.136	131.182	140.727
POD412356_1	412308	412329	+	22	POD	931.408	20	22	18	0.909091	1	0.818182	2542	3261	10038	115.545	148.227	456.273
POD413031_1	412983	413004	+	22	PhoU	311.438	19	18	20	0.863636	0.818182	0.909091	2258	1222	2487	102.636	55.5455	113.045
POD41432_1	41420	41441	+	22	DnaA	6540.738	22	20	20	1	0.909091	0.909091	7798	7728	3719	354.455	351.273	169.045
POD414330_1	414282	414303	+	22	POD	596.557	19	16	18	0.863636	0.727273	0.818182	2757	1101	1905	125.318	50.0455	86.5909
POD414411_1	414363	414384	+	22	PhoU	161.905	16	19	22	0.727273	0.863636	1	1454	3961	6342	66.0909	180.045	288.273
POD415078_1	415030	415051	+	22	SigA	147.054	21	21	19	0.954545	0.954545	0.863636	2240	7013	5583	101.818	318.773	253.773
POD415090_1	415042	415063	+	22	RpoB	626.235	21	19	21	0.954545	0.863636	0.954545	6673	2932	6413	303.318	133.273	291.5
POD415094_1	415046	415067	+	22	Smc	131.242	20	20	21	0.909091	0.909091	0.954545	6277	4641	5602	285.318	210.955	254.636
POD415140_1	415092	415113	+	22	SpxA	772.72	21	17	21	0.954545	0.772727	0.954545	5584	4635	2815	253.818	210.682	127.955
POD415154_1	415106	415127	+	22	Smc	113.683	18	20	22	0.818182	0.909091	1	5484	2409	3575	249.273	109.5	162.5
POD415198_1	415150	415171	+	22	RpoA	582.301	22	18	19	1	0.818182	0.863636	3575	496	1141	162.5	22.5455	51.8636
POD415208_1	415160	415181	+	22	POD	419.154	21	17	20	0.954545	0.772727	0.909091	2401	446	1407	109.136	20.2727	63.9545
POD415297_1	415249	415270	+	22	SsbB	766.911	21	18	19	0.954545	0.818182	0.863636	1583	962	2571	71.9545	43.7273	116.864
POD415961_1	415913	415934	+	22	SigA	173.568	20	21	18	0.909091	0.954545	0.818182	3541	4440	2567	160.955	201.818	116.682
POD416416_1	416368	416389	+	22	SsbB	547.328	19	20	18	0.863636	0.909091	0.818182	880	541	774	40	24.5909	35.1818
POD416456_1	416408	416429	+	22	SigA	152.972	19	18	14	0.863636	0.818182	0.636364	707	1469	1352	32.1364	66.7727	61.4545
POD417066_1	417018	417039	+	22	HrcA	163.851	3	4	2	0.136364	0.181818	0.0909091	6	45	11	0.272727	2.04545	0.5
POD417167_1	417119	417140	+	22	PhoU	388.363	7	4	5	0.318182	0.181818	0.227273	15	9	17	0.681818	0.409091	0.772727
POD418070_1	418022	418043	+	22	SsbB	8456.645	1	4	7	0.0454545	0.181818	0.318182	36	121	217	1.63636	5.5	9.86364
POD418075_1	418027	418048	+	22	DnaA	540.61	2	3	11	0.0909091	0.136364	0.5	40	117	423	1.81818	5.31818	19.2273
POD418078_1	418030	418051	+	22	Smc	256.35	2	5	12	0.0909091	0.227273	0.545455	40	212	508	1.81818	9.63636	23.0909
POD418084_1	418036	418057	+	22	ScpA	853.886	2	6	16	0.0909091	0.272727	0.727273	40	213	1048	1.81818	9.68182	47.6364
POD418084_2	418036	418057	+	22	ScpB	853.886	2	6	16	0.0909091	0.272727	0.727273	40	213	1048	1.81818	9.68182	47.6364
POD418090_1	418042	418063	+	22	POD	293.289	2	7	20	0.0909091	0.318182	0.909091	6	304	2041	0.272727	13.8182	92.7727
POD418095_1	418047	418068	+	22	PhoU	524.209	3	10	20	0.136364	0.454545	0.909091	117	233	2699	5.31818	10.5909	122.682
POD418106_1	418058	418079	+	22	POD	561.995	6	16	20	0.272727	0.727273	0.909091	213	1048	3485	9.68182	47.6364	158.409
POD418114_1	418066	418087	+	22	WhiA	728.338	7	20	15	0.318182	0.909091	0.681818	217	2194	2659	9.86364	99.7273	120.864
POD418146_1	418098	418119	+	22	DnaC	752.836	21	11	9	0.954545	0.5	0.409091	3391	1151	97	154.136	52.3182	4.40909
POD418558_1	418510	418531	+	22	PhoU	331.064	3	2	1	0.136364	0.0909091	0.0454545	14	3	3	0.636364	0.136364	0.136364
POD418598_1	418550	418571	+	22	Ihf	338.622	2	3	3	0.0909091	0.136364	0.136364	5	8	18	0.227273	0.363636	0.818182
POD418844_1	418796	418817	+	22	SigA	541.925	2	1	0	0.0909091	0.0454545	0	9	3	0	0.409091	0.136364	0
POD419684_1	419636	419657	+	22	SigA	655.38	1	3	1	0.0454545	0.136364	0.0454545	4	6	1	0.181818	0.272727	0.0454545
POD419812_1	419764	419785	+	22	MraZ	3781.918	3	2	3	0.136364	0.0909091	0.136364	5	12	7	0.227273	0.545455	0.318182
POD42014_1	42002	42023	+	22	SigA	923.832	18	17	21	0.818182	0.772727	0.954545	5725	3007	12361	260.227	136.682	561.864
POD42019_1	42007	42028	+	22	SpxA	348.638	17	18	22	0.772727	0.818182	1	4568	3165	13483	207.636	143.864	612.864
POD420190_1	420142	420163	+	22	WhiA	588.715	2	6	2	0.0909091	0.272727	0.0909091	8	72	3	0.363636	3.27273	0.136364
POD420240_1	420192	420213	+	22	HrcA	465.616	1	9	2	0.0454545	0.409091	0.0909091	1	316	316	0.0454545	14.3636	14.3636
POD420244_1	420196	420217	+	22	SigA	31804.811	2	10	0	0.0909091	0.454545	0	2	631	0	0.0909091	28.6818	0
POD420245_1	420197	420218	+	22	DnaA	1374.79	3	9	0	0.136364	0.409091	0	111	522	0	5.04545	23.7273	0
POD420246_1	420198	420219	+	22	NusG	782.759	3	9	0	0.136364	0.409091	0	111	522	0	5.04545	23.7273	0
POD420250_1	420202	420223	+	22	SpxA	9373.099	6	6	0	0.272727	0.272727	0	160	473	0	7.27273	21.5	0
POD420254_1	420206	420227	+	22	PhoU	508.356	7	4	2	0.318182	0.181818	0.0909091	198	434	119	9	19.7273	5.40909
POD420257_1	420209	420230	+	22	WhiA	827.447	9	2	4	0.409091	0.0909091	0.181818	316	316	355	14.3636	14.3636	16.1364
POD420264_1	420216	420237	+	22	RpoB	2519.645	11	0	7	0.5	0	0.318182	632	0	1114	28.7273	0	50.6364
POD420264_2	420216	420237	+	22	AsnS	1076.279	11	0	7	0.5	0	0.318182	632	0	1114	28.7273	0	50.6364
POD420265_1	420217	420238	+	22	HepA	4004.662	10	0	8	0.454545	0	0.363636	631	0	1115	28.6818	0	50.6818
POD420278_1	420230	420251	+	22	POD	35670.91	2	3	12	0.0909091	0.136364	0.545455	316	121	1274	14.3636	5.5	57.9091
POD420288_1	420240	420261	+	22	RpoE	9332.523	0	8	13	0	0.363636	0.590909	0	1115	661	0	50.6818	30.0455
POD420296_1	420248	420269	+	22	RpsN	891.282	0	12	12	0	0.545455	0.545455	0	1265	583	0	57.5	26.5
POD420310_1	420262	420283	+	22	ScpA	492.427	8	13	5	0.363636	0.590909	0.227273	1115	661	74	50.6818	30.0455	3.36364
POD420310_2	420262	420283	+	22	ScpB	492.427	8	13	5	0.363636	0.590909	0.227273	1115	661	74	50.6818	30.0455	3.36364
POD420312_1	420264	420285	+	22	NusA	926.754	10	12	4	0.454545	0.545455	0.181818	1136	659	55	51.6364	29.9545	2.5
POD420324_1	420276	420297	+	22	DnaC	712.023	11	9	3	0.5	0.409091	0.136364	1040	453	4	47.2727	20.5909	0.181818
POD420336_1	420288	420309	+	22	Smc	167.789	14	2	2	0.636364	0.0909091	0.0909091	712	2	5	32.3636	0.0909091	0.227273
POD421190_1	421142	421163	+	22	PhoU	312.564	0	1	3	0	0.0454545	0.136364	0	2	10	0	0.0909091	0.454545
POD421389_1	421341	421362	+	22	SsbB	258.699	3	1	2	0.136364	0.0454545	0.0909091	13	4	3	0.590909	0.181818	0.136364
POD42182_1	42170	42191	+	22	POD	558.358	22	20	22	1	0.909091	1	19226	12563	13451	873.909	571.045	611.409
POD42310_1	42298	42319	+	22	SsbB	360.369	21	21	21	0.954545	0.954545	0.954545	15456	23131	7647	702.545	1051.41	347.591
POD424577_1	424529	424550	+	22	SsbB	414.972	1	4	3	0.0454545	0.181818	0.136364	2	24	6	0.0909091	1.09091	0.272727
POD425352_1	425304	425325	+	22	PhoU	251.47	1	1	1	0.0454545	0.0454545	0.0454545	21	3	7	0.954545	0.136364	0.318182
POD425386_1	425338	425359	+	22	Ihf	395.96	1	7	3	0.0454545	0.318182	0.136364	3	25	12	0.136364	1.13636	0.545455
POD425856_1	425808	425829	+	22	MraZ	673.612	3	2	3	0.136364	0.0909091	0.136364	8	20	5	0.363636	0.909091	0.227273
POD427316_1	427268	427289	+	22	SsbB	1996.041	1	2	1	0.0454545	0.0909091	0.0454545	3	8	2	0.136364	0.363636	0.0909091
POD427406_1	427358	427379	+	22	DnaA	1683.56	0	1	3	0	0.0454545	0.136364	0	3	59	0	0.136364	2.68182
POD427538_1	427490	427511	+	22	NusA	614.504	21	19	17	0.954545	0.863636	0.772727	5654	2662	1275	257	121	57.9545
POD427572_1	427524	427545	+	22	NusG	1041.579	17	12	0	0.772727	0.545455	0	974	916	0	44.2727	41.6364	0
POD427573_1	427525	427546	+	22	RpoB	1492.306	17	11	0	0.772727	0.5	0	1210	646	0	55	29.3636	0
POD427576_1	427528	427549	+	22	HepA	730.055	17	8	0	0.772727	0.363636	0	1318	343	0	59.9091	15.5909	0
POD427578_1	427530	427551	+	22	Smc	76.09	16	7	0	0.727273	0.318182	0	1103	297	0	50.1364	13.5	0
POD427586_1	427538	427559	+	22	RpoE	1044.125	17	1	0	0.772727	0.0454545	0	1124	1	0	51.0909	0.0454545	0
POD427588_1	427540	427561	+	22	SsbB	488.91	16	0	1	0.727273	0	0.0454545	968	0	1	44	0	0.0454545
POD427591_1	427543	427564	+	22	POD	4754.825	15	0	1	0.681818	0	0.0454545	949	0	1	43.1364	0	0.0454545
POD427595_1	427547	427568	+	22	RpoA	2398.931	11	0	1	0.5	0	0.0454545	646	0	1	29.3636	0	0.0454545
POD427595_2	427547	427568	+	22	SpxA	1415.995	11	0	1	0.5	0	0.0454545	646	0	1	29.3636	0	0.0454545
POD427601_1	427553	427574	+	22	POD	795.989	6	0	1	0.272727	0	0.0454545	238	0	1	10.8182	0	0.0454545
POD427606_1	427558	427579	+	22	SpxA	1146.617	1	0	1	0.0454545	0	0.0454545	1	0	1	0.0454545	0	0.0454545
POD427608_1	427560	427581	+	22	SigA	2096.522	1	0	1	0.0454545	0	0.0454545	1	0	1	0.0454545	0	0.0454545
POD427616_1	427568	427589	+	22	WhiA	547.232	0	1	4	0	0.0454545	0.181818	0	1	20	0	0.0454545	0.909091
POD427683_1	427635	427656	+	22	DnaC	298.59	14	22	22	0.636364	1	1	4449	20677	19058	202.227	939.864	866.273
POD429364_1	429316	429337	+	22	SigA	186.807	17	22	21	0.772727	1	0.954545	1219	5914	4404	55.4091	268.818	200.182
POD429422_1	429374	429395	+	22	RpoB	554.163	22	22	15	1	1	0.681818	20783	7168	1033	944.682	325.818	46.9545
POD429450_1	429402	429423	+	22	RpoA	665.766	21	10	1	0.954545	0.454545	0.0454545	4698	53	1	213.545	2.40909	0.0454545
POD429450_2	429402	429423	+	22	SigA	1032.141	21	10	1	0.954545	0.454545	0.0454545	4698	53	1	213.545	2.40909	0.0454545
POD429453_1	429405	429426	+	22	HepA	492.129	20	9	0	0.909091	0.409091	0	4077	42	0	185.318	1.90909	0
POD429460_1	429412	429433	+	22	POD	1357.485	17	5	2	0.772727	0.227273	0.0909091	2757	23	4	125.318	1.04545	0.181818
POD429512_1	429464	429485	+	22	SigA	757.519	8	16	22	0.363636	0.727273	1	77	6084	6966	3.5	276.545	316.636
POD429542_1	429494	429515	+	22	POD	828.909	21	20	22	0.954545	0.909091	1	7304	6973	12177	332	316.955	553.5
POD429586_1	429538	429559	+	22	WhiA	878.491	22	21	19	1	0.954545	0.863636	12177	8758	5495	553.5	398.091	249.773
POD429588_1	429540	429561	+	22	NusA	534.662	22	21	19	1	0.954545	0.863636	12142	11556	2591	551.909	525.273	117.773
POD430222_1	430174	430195	+	22	RpoE	840.334	16	18	21	0.727273	0.818182	0.954545	4623	5897	8478	210.136	268.045	385.364
POD430230_1	430182	430203	+	22	SigA	1613.18	15	21	21	0.681818	0.954545	0.954545	5087	5982	10117	231.227	271.909	459.864
POD430231_1	430183	430204	+	22	HepA	354.725	15	20	22	0.681818	0.909091	1	5888	5177	10358	267.636	235.318	470.818
POD430269_1	430221	430242	+	22	Smc	140.522	21	21	22	0.954545	0.954545	1	9638	8218	6856	438.091	373.545	311.636
POD430293_1	430245	430266	+	22	SpxA	2281.389	21	22	11	0.954545	1	0.5	8805	6690	1086	400.227	304.091	49.3636
POD430298_1	430250	430271	+	22	RpoB	1593.077	21	21	9	0.954545	0.954545	0.409091	7877	6771	871	358.045	307.773	39.5909
POD430303_1	430255	430276	+	22	RpoE	1043.537	22	19	9	1	0.863636	0.409091	8756	6431	164	398	292.318	7.45455
POD430331_1	430283	430304	+	22	DnaC	530.397	14	9	0	0.636364	0.409091	0	3628	501	0	164.909	22.7727	0
POD430333_1	430285	430306	+	22	POD	2141.931	13	8	0	0.590909	0.363636	0	3608	469	0	164	21.3182	0
POD430337_1	430289	430310	+	22	RpoA	2216.721	11	6	0	0.5	0.272727	0	1086	460	0	49.3636	20.9091	0
POD430337_2	430289	430310	+	22	SigA	2062.452	11	6	0	0.5	0.272727	0	1086	460	0	49.3636	20.9091	0
POD430338_1	430290	430311	+	22	SpxA	1085.6	11	5	0	0.5	0.227273	0	1085	436	0	49.3182	19.8182	0
POD430339_1	430291	430312	+	22	ScpA	501.699	10	5	0	0.454545	0.227273	0	1057	436	0	48.0455	19.8182	0
POD430339_2	430291	430312	+	22	ScpB	501.699	10	5	0	0.454545	0.227273	0	1057	436	0	48.0455	19.8182	0
POD430406_1	430358	430379	+	22	WhiA	342.988	2	0	3	0.0909091	0	0.136364	3	0	4	0.136364	0	0.181818
POD430417_1	430369	430390	+	22	NusA	569.594	2	3	3	0.0909091	0.136364	0.136364	3	4	3	0.136364	0.181818	0.136364
POD430432_1	430384	430405	+	22	NusG	594.733	0	5	1	0	0.227273	0.0454545	0	6	1	0	0.272727	0.0454545
POD430985_1	430937	430958	+	22	SsbB	341.038	2	3	4	0.0909091	0.136364	0.181818	5	12	16	0.227273	0.545455	0.727273
POD430988_1	430940	430961	+	22	MraZ	1194.162	4	2	3	0.181818	0.0909091	0.136364	14	4	15	0.636364	0.181818	0.681818
POD43171_1	43159	43180	+	22	MraZ	1625.014	22	22	21	1	1	0.954545	12665	3988	5263	575.682	181.273	239.227
POD433166_1	433118	433139	+	22	Fur	361.359	18	21	20	0.818182	0.954545	0.909091	13746	7687	3600	624.818	349.409	163.636
POD433174_1	433126	433147	+	22	MraZ	822.539	20	21	20	0.909091	0.954545	0.909091	8908	6549	5630	404.909	297.682	255.909
POD433234_1	433186	433207	+	22	MraZ	868.113	17	18	17	0.772727	0.818182	0.772727	5600	14343	1948	254.545	651.955	88.5455
POD433614_1	433566	433587	+	22	PhoU	317.592	21	17	16	0.954545	0.772727	0.727273	17740	9000	5167	806.364	409.091	234.864
POD434068_1	434020	434041	+	22	PhoU	248.062	22	20	18	1	0.909091	0.818182	6349	3987	7749	288.591	181.227	352.227
POD434171_1	434123	434144	+	22	PhoU	330.227	21	20	21	0.954545	0.909091	0.954545	5610	2805	2808	255	127.5	127.636
POD43447_1	43435	43456	+	22	SigA	383.599	22	22	22	1	1	1	12437	10897	24703	565.318	495.318	1122.86
POD434825_1	434777	434798	+	22	SigA	148.156	21	20	19	0.954545	0.909091	0.863636	7987	6569	6306	363.045	298.591	286.636
POD43486_1	43474	43495	+	22	RpoB	1048.88	22	22	22	1	1	1	21211	15904	10395	964.136	722.909	472.5
POD43512_1	43500	43521	+	22	POD	2119.825	22	22	22	1	1	1	10059	8673	7402	457.227	394.227	336.455
POD43517_1	43505	43526	+	22	RpoA	1239.711	22	22	21	1	1	0.954545	10347	9470	6266	470.318	430.455	284.818
POD43517_2	43505	43526	+	22	SigA	1454.065	22	22	21	1	1	0.954545	10347	9470	6266	470.318	430.455	284.818
POD43530_1	43518	43539	+	22	SpxA	952.128	22	22	21	1	1	0.954545	10395	6750	7941	472.5	306.818	360.955
POD435480_1	435432	435453	+	22	DnaA	457.976	18	19	22	0.818182	0.863636	1	2114	6027	5665	96.0909	273.955	257.5
POD43571_1	43559	43580	+	22	HepA	942.637	21	20	22	0.954545	0.909091	1	8299	11014	7894	377.227	500.636	358.818
POD43572_1	43560	43581	+	22	NusG	951.098	21	20	22	0.954545	0.909091	1	8136	10880	7857	369.818	494.545	357.136
POD436052_1	111902	111923	+	22	SigA	501.768	14	13	5	0.636364	0.590909	0.227273	1410	75	15	64.0909	3.40909	0.681818
POD43608_1	43596	43617	+	22	POD	4168.705	22	21	20	1	0.954545	0.909091	10052	7967	3846	456.909	362.136	174.818
POD43616_1	43604	43625	+	22	DnaA	677.862	22	20	21	1	0.909091	0.954545	7857	6677	8563	357.136	303.5	389.227
POD43618_1	43606	43627	+	22	WhiA	495.176	22	19	21	1	0.863636	0.954545	5228	6035	8544	237.636	274.318	388.364
POD43640_1	43628	43649	+	22	NusA	651.548	19	21	22	0.863636	0.954545	1	6035	8544	12659	274.318	388.364	575.409
POD436728_1	436680	436701	+	22	SsbB	412.832	19	21	18	0.863636	0.954545	0.818182	20029	24871	3167	910.409	1130.5	143.955
POD436794_1	436746	436767	+	22	HrcA	180.567	11	10	5	0.5	0.454545	0.227273	95	38	12	4.31818	1.72727	0.545455
POD436804_1	436756	436777	+	22	PhoU	280.361	9	9	7	0.409091	0.409091	0.318182	22	31	321	1	1.40909	14.5909
POD437091_1	197079	197100	+	22	PhoU	208.793	5	9	3	0.227273	0.409091	0.136364	6	25	7	0.272727	1.13636	0.318182
POD437778_1	186802	186823	+	22	PhoU	245.532	0	0	0	0	0	0	0	0	0	0	0	0
POD437822_1	186846	186867	+	22	PhoU	309.661	0	0	0	0	0	0	0	0	0	0	0	0
POD438_1	427	448	+	22	SsbB	418.986	17	17	17	0.772727	0.772727	0.772727	860	410	670	39.0909	18.6364	30.4545
POD43847_1	43835	43856	+	22	WhiA	358.623	21	19	21	0.954545	0.863636	0.954545	8913	8252	9708	405.136	375.091	441.273
POD438498_1	438450	438471	+	22	POD	747.582	12	9	17	0.545455	0.409091	0.772727	116	146	1054	5.27273	6.63636	47.9091
POD439252_1	439204	439225	+	22	MraZ	773.711	16	16	16	0.727273	0.727273	0.727273	306	620	771	13.9091	28.1818	35.0455
POD439568_1	439520	439541	+	22	PhoU	255.491	21	22	22	0.954545	1	1	6317	3796	5154	287.136	172.545	234.273
POD439634_1	439586	439607	+	22	PhoU	310.785	21	21	19	0.954545	0.954545	0.863636	4551	2730	4510	206.864	124.091	205
POD439738_1	439690	439711	+	22	POD	613.529	17	16	22	0.772727	0.727273	1	375	2763	4320	17.0455	125.591	196.364
POD440316_1	440268	440289	+	22	PhoU	239.687	15	13	17	0.681818	0.590909	0.772727	319	163	250	14.5	7.40909	11.3636
POD441154_1	441106	441127	+	22	SigA	199.442	13	12	14	0.590909	0.545455	0.636364	396	136	803	18	6.18182	36.5
POD441713_1	117577	117598	+	22	POD	654.048	17	17	15	0.772727	0.772727	0.681818	174	241	140	7.90909	10.9545	6.36364
POD442940_1	442892	442913	+	22	MraZ	816.009	13	13	8	0.590909	0.590909	0.363636	86	45	100	3.90909	2.04545	4.54545
POD443194_1	165855	165876	+	22	PhoU	387.83	10	7	8	0.454545	0.318182	0.363636	46	40	17	2.09091	1.81818	0.772727
POD443405_1	181146	181167	+	22	POD	545.951	1	5	5	0.0454545	0.227273	0.227273	4	9	7	0.181818	0.409091	0.318182
POD443672_1	166337	166358	+	22	Ihf	305.524	1	1	3	0.0454545	0.0454545	0.136364	1	2	6	0.0454545	0.0909091	0.272727
POD444254_1	444206	444227	+	22	SigA	292.878	15	9	21	0.681818	0.409091	0.954545	137	3131	27546	6.22727	142.318	1252.09
POD444334_1	444286	444307	+	22	RpsN	193.533	20	20	18	0.909091	0.909091	0.818182	20824	6898	5067	946.545	313.545	230.318
POD444356_1	444308	444329	+	22	RpoB	531.665	20	18	21	0.909091	0.818182	0.954545	6898	5067	3505	313.545	230.318	159.318
POD444358_1	444310	444331	+	22	Smc	149.371	21	18	21	0.954545	0.818182	0.954545	8362	3643	3470	380.091	165.591	157.727
POD444360_1	444312	444333	+	22	RpoA	698.088	20	20	21	0.909091	0.909091	0.954545	8326	3932	3912	378.455	178.727	177.818
POD444380_1	444332	444353	+	22	SigA	245.169	18	21	16	0.818182	0.954545	0.727273	3643	3470	5965	165.591	157.727	271.136
POD444738_1	444690	444711	+	22	PhoU	413.552	22	19	17	1	0.863636	0.772727	11475	2751	1426	521.591	125.045	64.8182
POD445034_1	444986	445007	+	22	PhoU	236.263	19	21	19	0.863636	0.954545	0.863636	2346	4348	8758	106.636	197.636	398.091
POD445946_1	445898	445919	+	22	PhoU	338.253	17	20	19	0.772727	0.909091	0.863636	5963	4213	4632	271.045	191.5	210.545
POD446229_1	446181	446202	+	22	PhoU	327.134	21	20	21	0.954545	0.909091	0.954545	5117	3422	2530	232.591	155.545	115
POD447164_1	447116	447137	+	22	PhoU	253.463	22	22	20	1	1	0.909091	5549	3167	4815	252.227	143.955	218.864
POD447456_1	447408	447429	+	22	DnaA	307.917	22	21	19	1	0.954545	0.863636	7052	6546	4110	320.545	297.545	186.818
POD448535_1	448487	448508	+	22	PhoU	360.92	19	20	21	0.863636	0.909091	0.954545	6328	5035	6359	287.636	228.864	289.045
POD449299_1	449251	449272	+	22	SigA	293.031	18	20	19	0.818182	0.909091	0.863636	3235	5201	7320	147.045	236.409	332.727
POD449302_1	449254	449275	+	22	SigA	367.356	18	20	19	0.818182	0.909091	0.863636	3141	4686	7308	142.773	213	332.182
POD449337_1	449289	449310	+	22	SsbB	1169.158	20	19	20	0.909091	0.863636	0.909091	6331	12026	13478	287.773	546.636	612.636
POD449390_1	449342	449363	+	22	Smc	150.584	22	22	22	1	1	1	4787	17183	12525	217.591	781.045	569.318
POD449476_1	449428	449449	+	22	SsbB	1263.689	22	18	18	1	0.818182	0.818182	16096	4695	3943	731.636	213.409	179.227
POD449518_1	449470	449491	+	22	POD	557.068	17	16	18	0.772727	0.727273	0.818182	3939	2265	2511	179.045	102.955	114.136
POD449574_1	449526	449547	+	22	PhoU	160.839	19	20	21	0.863636	0.909091	0.954545	4772	6362	5732	216.909	289.182	260.545
POD450_1	439	460	+	22	Smc	223.664	17	18	15	0.772727	0.818182	0.681818	721	589	615	32.7727	26.7727	27.9545
POD450690_1	450642	450663	+	22	NusA	469.921	19	22	17	0.863636	1	0.772727	8566	16887	12099	389.364	767.591	549.955
POD450962_1	450914	450935	+	22	SigA	327.402	21	16	22	0.954545	0.727273	1	8540	3256	4769	388.182	148	216.773
POD452849_1	452801	452822	+	22	DnaA	399.392	21	19	20	0.954545	0.863636	0.909091	3785	2201	4704	172.045	100.045	213.818
POD452892_1	452844	452865	+	22	POD	1816.743	20	22	20	0.909091	1	0.909091	4536	11597	7903	206.182	527.136	359.227
POD452981_1	452933	452954	+	22	POD	2061.006	21	22	22	0.954545	1	1	25445	7958	19416	1156.59	361.727	882.545
POD452986_1	452938	452959	+	22	SigA	625.961	21	22	22	0.954545	1	1	20127	7002	19188	914.864	318.273	872.182
POD453011_1	452963	452984	+	22	RpoB	1706.193	22	22	21	1	1	0.954545	10109	15623	4608	459.5	710.136	209.455
POD453011_2	452963	452984	+	22	SpxA	1702.134	22	22	21	1	1	0.954545	10109	15623	4608	459.5	710.136	209.455
POD453022_1	452974	452995	+	22	RpoA	990.808	22	21	22	1	0.954545	1	19047	5742	10164	865.773	261	462
POD453044_1	452996	453017	+	22	SigA	2081.053	21	22	18	0.954545	1	0.818182	5742	10164	5074	261	462	230.636
POD453062_1	453014	453035	+	22	Smc	120.189	21	20	19	0.954545	0.909091	0.863636	8050	6652	2692	365.909	302.364	122.364
POD453290_1	453242	453263	+	22	POD	1476.955	10	1	3	0.454545	0.0454545	0.136364	973	1	4	44.2273	0.0454545	0.181818
POD453292_1	453244	453265	+	22	HepA	421.472	9	1	3	0.409091	0.0454545	0.136364	878	1	4	39.9091	0.0454545	0.181818
POD453294_1	453246	453267	+	22	DnaA	462.539	7	1	3	0.318182	0.0454545	0.136364	318	1	4	14.4545	0.0454545	0.181818
POD453306_1	453258	453279	+	22	SigA	620.749	1	3	7	0.0454545	0.136364	0.318182	1	4	1695	0.0454545	0.181818	77.0455
POD453368_1	453320	453341	+	22	SsbB	1388.077	22	21	22	1	0.954545	1	7984	8742	9104	362.909	397.364	413.818
POD453374_1	453326	453347	+	22	RpoB	558.091	22	21	22	1	0.954545	1	6846	9829	7601	311.182	446.773	345.5
POD453420_1	453372	453393	+	22	SpxA	381.077	22	19	20	1	0.863636	0.909091	6009	5562	11031	273.136	252.818	501.409
POD453426_1	453378	453399	+	22	RpoA	528.28	21	20	20	0.954545	0.909091	0.909091	5940	8221	8573	270	373.682	389.682
POD453426_2	453378	453399	+	22	RpoE	880.762	21	20	20	0.954545	0.909091	0.909091	5940	8221	8573	270	373.682	389.682
POD453701_1	453653	453674	+	22	DnaA	225.789	0	1	1	0	0.0454545	0.0454545	0	1	1	0	0.0454545	0.0454545
POD453936_1	453888	453909	+	22	MraZ	836.683	3	7	3	0.136364	0.318182	0.136364	8	32	11	0.363636	1.45455	0.5
POD456546_1	456498	456519	+	22	POD	461.81	4	0	2	0.181818	0	0.0909091	15	0	22	0.681818	0	1
POD45688_1	45676	45697	+	22	POD	915.306	22	22	22	1	1	1	12654	7386	7332	575.182	335.727	333.273
POD45748_1	45736	45757	+	22	POD	987.918	22	21	20	1	0.954545	0.909091	11955	7940	3734	543.409	360.909	169.727
POD457862_1	457814	457835	+	22	DnaA	354.816	20	18	20	0.909091	0.818182	0.909091	3351	945	1832	152.318	42.9545	83.2727
POD458034_1	457986	458007	+	22	SigA	208.242	19	22	22	0.863636	1	1	8619	7966	5139	391.773	362.091	233.591
POD458052_1	458004	458025	+	22	POD	409.582	22	22	22	1	1	1	10395	5348	6474	472.5	243.091	294.273
POD458420_1	458372	458393	+	22	POD	574.736	18	10	15	0.818182	0.454545	0.681818	421	197	344	19.1364	8.95455	15.6364
POD458778_1	458730	458751	+	22	SsbB	458.652	17	16	10	0.772727	0.727273	0.454545	702	372	153	31.9091	16.9091	6.95455
POD458864_1	458816	458837	+	22	DnaA	366.386	4	13	11	0.181818	0.590909	0.5	23	208	70	1.04545	9.45455	3.18182
POD459169_1	459121	459142	+	22	POD	389.558	16	19	14	0.727273	0.863636	0.636364	1942	633	533	88.2727	28.7727	24.2273
POD46_1	35	56	+	22	POD	3103.557	3	2	4	0.136364	0.0909091	0.181818	11	7	66	0.5	0.318182	3
POD460616_1	460568	460589	+	22	DnaA	370.112	2	2	2	0.0909091	0.0909091	0.0909091	2	7	10	0.0909091	0.318182	0.454545
POD461141_1	461093	461114	+	22	MraZ	2334.449	0	3	0	0	0.136364	0	0	10	0	0	0.454545	0
POD462292_1	462244	462265	+	22	PhoU	348.063	2	0	3	0.0909091	0	0.136364	3	0	9	0.136364	0	0.409091
POD462783_1	462735	462756	+	22	RpsN	123.105	15	20	20	0.681818	0.909091	0.909091	2803	7471	1449	127.409	339.591	65.8636
POD462809_1	462761	462782	+	22	WhiA	317.884	20	17	8	0.909091	0.772727	0.363636	3819	1135	116	173.591	51.5909	5.27273
POD462837_1	462789	462810	+	22	SsbB	1079.376	13	10	9	0.590909	0.454545	0.409091	478	213	291	21.7273	9.68182	13.2273
POD463039_1	462991	463012	+	22	RpoB	423.29	15	16	8	0.681818	0.727273	0.363636	224	385	127	10.1818	17.5	5.77273
POD463094_1	463046	463067	+	22	SigA	178.142	11	14	19	0.5	0.636364	0.863636	247	482	10470	11.2273	21.9091	475.909
POD463852_1	463804	463825	+	22	POD	773.736	22	21	19	1	0.954545	0.863636	3223	3536	6126	146.5	160.727	278.455
POD463856_1	463808	463829	+	22	SigA	800.459	21	22	15	0.954545	1	0.681818	2606	3911	5456	118.455	177.773	248
POD463882_1	463834	463855	+	22	RpoB	892.098	22	12	3	1	0.545455	0.136364	5766	2931	17	262.091	133.227	0.772727
POD463895_1	463847	463868	+	22	RpoA	971.505	20	4	2	0.909091	0.181818	0.0909091	6195	28	7	281.591	1.27273	0.318182
POD463903_1	463855	463876	+	22	SpxA	881.666	12	4	2	0.545455	0.181818	0.0909091	3559	28	7	161.773	1.27273	0.318182
POD463910_1	463862	463883	+	22	SigA	1352.482	7	3	2	0.318182	0.136364	0.0909091	822	16	9	37.3636	0.727273	0.409091
POD463915_1	463867	463888	+	22	POD	1856.491	4	2	1	0.181818	0.0909091	0.0454545	28	7	3	1.27273	0.318182	0.136364
POD466512_1	466464	466485	+	22	SsbB	1040.287	16	10	4	0.727273	0.454545	0.181818	2298	42	24	104.455	1.90909	1.09091
POD468797_1	468749	468770	+	22	MraZ	1073.993	7	4	8	0.318182	0.181818	0.363636	116	7	92	5.27273	0.318182	4.18182
POD468990_1	468942	468963	+	22	SigA	555.778	11	10	10	0.5	0.454545	0.454545	163	100	337	7.40909	4.54545	15.3182
POD469010_1	468962	468983	+	22	SigA	746.782	11	10	10	0.5	0.454545	0.454545	113	337	157	5.13636	15.3182	7.13636
POD469013_1	468965	468986	+	22	RpoA	532.62	11	10	11	0.5	0.454545	0.5	132	309	161	6	14.0455	7.31818
POD469116_1	469068	469089	+	22	Smc	135.932	22	22	15	1	1	0.681818	8654	4973	6645	393.364	226.045	302.045
POD469142_1	469094	469115	+	22	WhiA	655.368	21	16	19	0.954545	0.727273	0.863636	5769	5942	11896	262.227	270.091	540.727
POD469180_1	469132	469153	+	22	RpoE	403.334	18	19	17	0.818182	0.863636	0.772727	12173	3619	6961	553.318	164.5	316.409
POD469182_1	469134	469155	+	22	NusG	701.402	19	18	18	0.863636	0.818182	0.818182	12509	3098	6986	568.591	140.818	317.545
POD469197_1	469149	469170	+	22	POD	3120.208	20	18	18	0.909091	0.818182	0.818182	3594	5643	5468	163.364	256.5	248.545
POD469198_1	469150	469171	+	22	SpxA	746.716	19	19	18	0.863636	0.863636	0.818182	3388	5750	5362	154	261.364	243.727
POD469212_1	469164	469185	+	22	POD	1771.994	16	20	19	0.727273	0.909091	0.863636	3868	6343	6668	175.818	288.318	303.091
POD469212_2	469164	469185	+	22	HepA	551.109	16	20	19	0.727273	0.909091	0.863636	3868	6343	6668	175.818	288.318	303.091
POD469214_1	469166	469187	+	22	RpoE	1085.026	17	19	20	0.772727	0.863636	0.909091	3923	6205	9265	178.318	282.045	421.136
POD469220_1	469172	469193	+	22	RpoA	988.389	19	18	21	0.863636	0.818182	0.954545	5750	5362	11569	261.364	243.727	525.864
POD469234_1	469186	469207	+	22	RpoB	833.383	20	19	21	0.909091	0.863636	0.954545	6343	6668	10998	288.318	303.091	499.909
POD469240_1	469192	469213	+	22	SigA	665.195	18	21	20	0.818182	0.954545	0.909091	5470	8563	7890	248.636	389.227	358.636
POD469339_1	469291	469312	+	22	SigA	274.808	21	20	21	0.954545	0.909091	0.954545	13645	5345	10684	620.227	242.955	485.636
POD470476_1	470428	470449	+	22	DnaA	757.012	13	11	9	0.590909	0.5	0.409091	188	113	103	8.54545	5.13636	4.68182
POD470480_1	470432	470453	+	22	RpoB	2044.781	14	13	10	0.636364	0.590909	0.454545	203	156	89	9.22727	7.09091	4.04545
POD470484_1	470436	470457	+	22	RpoE	1623.388	13	11	10	0.590909	0.5	0.454545	204	151	89	9.27273	6.86364	4.04545
POD470490_1	470442	470463	+	22	SigA	3297.112	11	12	11	0.5	0.545455	0.5	91	175	125	4.13636	7.95455	5.68182
POD470491_1	470443	470464	+	22	ScpA	682.366	11	13	11	0.5	0.590909	0.5	91	179	127	4.13636	8.13636	5.77273
POD470491_2	470443	470464	+	22	ScpB	682.366	11	13	11	0.5	0.590909	0.5	91	179	127	4.13636	8.13636	5.77273
POD470494_1	470446	470467	+	22	SpxA	1759.165	10	12	11	0.454545	0.545455	0.5	83	156	127	3.77273	7.09091	5.77273
POD470496_1	470448	470469	+	22	NusG	1474.843	10	11	11	0.454545	0.5	0.5	116	116	126	5.27273	5.27273	5.72727
POD470500_1	470452	470473	+	22	POD	9599.725	12	10	12	0.545455	0.454545	0.545455	117	101	168	5.31818	4.59091	7.63636
POD470500_2	470452	470473	+	22	RpoA	1859.013	12	10	12	0.545455	0.454545	0.545455	117	101	168	5.31818	4.59091	7.63636
POD470502_1	470454	470475	+	22	HepA	1237.813	13	10	11	0.590909	0.454545	0.5	156	89	127	7.09091	4.04545	5.77273
POD470517_1	470469	470490	+	22	RpoE	1501.268	12	11	14	0.545455	0.5	0.636364	155	126	149	7.04545	5.72727	6.77273
POD470524_1	470476	470497	+	22	AsnS	551.403	10	11	14	0.454545	0.5	0.636364	89	127	130	4.04545	5.77273	5.90909
POD470554_1	470506	470527	+	22	WhiA	372.674	13	13	6	0.590909	0.590909	0.272727	125	125	23	5.68182	5.68182	1.04545
POD470617_1	470569	470590	+	22	NusA	785.268	5	10	9	0.227273	0.454545	0.409091	21	46	527	0.954545	2.09091	23.9545
POD47122_1	47110	47131	+	22	POD	979.478	21	22	21	0.954545	1	0.954545	8568	7577	5785	389.455	344.409	262.955
POD471436_1	471388	471409	+	22	SigA	176.77	14	19	19	0.636364	0.863636	0.863636	241	701	5356	10.9545	31.8636	243.455
POD471440_1	471392	471413	+	22	RpoA	221.511	13	18	22	0.590909	0.818182	1	241	674	7790	10.9545	30.6364	354.091
POD471449_1	471401	471422	+	22	RpoB	480.575	15	18	22	0.681818	0.818182	1	559	1708	13420	25.4091	77.6364	610
POD47158_1	47146	47167	+	22	RpoB	583.353	22	21	22	1	0.954545	1	5351	9418	13130	243.227	428.091	596.818
POD47243_1	47231	47252	+	22	POD	1388.057	21	22	21	0.954545	1	0.954545	4520	8190	8303	205.455	372.273	377.409
POD47283_1	47271	47292	+	22	DnaA	534.184	21	22	19	0.954545	1	0.863636	9072	9182	1000	412.364	417.364	45.4545
POD472864_1	472816	472837	+	22	SigA	1125.392	18	13	18	0.818182	0.590909	0.818182	1313	1347	1090	59.6818	61.2273	49.5455
POD472908_1	472860	472881	+	22	SpxA	293.792	18	20	20	0.818182	0.909091	0.909091	1090	7782	6452	49.5455	353.727	293.273
POD472923_1	472875	472896	+	22	SigA	836.647	21	19	21	0.954545	0.863636	0.954545	5661	7380	11214	257.318	335.455	509.727
POD472935_1	472887	472908	+	22	RpoB	668.608	20	20	21	0.909091	0.909091	0.954545	8132	9070	6052	369.636	412.273	275.091
POD472984_1	472936	472957	+	22	SsbB	4989.366	21	18	6	0.954545	0.818182	0.272727	1959	2801	231	89.0455	127.318	10.5
POD473022_1	472974	472995	+	22	SigA	543.429	7	5	7	0.318182	0.227273	0.318182	321	7	23	14.5909	0.318182	1.04545
POD473714_1	473666	473687	+	22	PhoU	179.501	0	2	4	0	0.0909091	0.181818	0	5	9	0	0.227273	0.409091
POD474207_1	474159	474180	+	22	MraZ	818.058	4	2	1	0.181818	0.0909091	0.0454545	5	8	10	0.227273	0.363636	0.454545
POD476355_1	476307	476328	+	22	NusG	595.995	0	2	3	0	0.0909091	0.136364	0	6	10	0	0.272727	0.454545
POD476380_1	476332	476353	+	22	RpoB	736.998	4	1	2	0.181818	0.0454545	0.0909091	15	1	4	0.681818	0.0454545	0.181818
POD476388_1	476340	476361	+	22	SigA	489.743	5	1	3	0.227273	0.0454545	0.136364	16	1	12	0.727273	0.0454545	0.545455
POD476409_1	476361	476382	+	22	POD	3067.15	1	3	10	0.0454545	0.136364	0.454545	1	12	79	0.0454545	0.545455	3.59091
POD476422_1	476374	476395	+	22	RpoA	1121.506	1	10	12	0.0454545	0.454545	0.545455	1	80	161	0.0454545	3.63636	7.31818
POD476424_1	476376	476397	+	22	SpxA	549.653	2	10	12	0.0909091	0.454545	0.545455	4	80	244	0.181818	3.63636	11.0909
POD476432_1	476384	476405	+	22	SigA	830.42	3	11	15	0.136364	0.5	0.681818	12	131	807	0.545455	5.95455	36.6818
POD476436_1	476388	476409	+	22	RpoE	498.929	5	11	15	0.227273	0.5	0.681818	16	135	1525	0.727273	6.13636	69.3182
POD476440_1	476392	476413	+	22	DnaC	303.175	6	14	15	0.272727	0.636364	0.681818	28	209	3109	1.27273	9.5	141.318
POD476494_1	476446	476467	+	22	Smc	117.65	15	16	13	0.681818	0.727273	0.590909	3793	5091	652	172.409	231.409	29.6364
POD476709_1	476661	476682	+	22	MraZ	1119.942	14	17	18	0.636364	0.772727	0.818182	707	450	1178	32.1364	20.4545	53.5455
POD4781_1	4770	4791	+	22	SsbB	1052.935	5	10	16	0.227273	0.454545	0.727273	14	1471	1702	0.636364	66.8636	77.3636
POD478546_1	478498	478519	+	22	MraZ	803.496	20	20	19	0.909091	0.909091	0.863636	3415	4373	4660	155.227	198.773	211.818
POD479221_1	479173	479194	+	22	DnaA	1495.471	21	21	19	0.954545	0.954545	0.863636	8073	8939	1220	366.955	406.318	55.4545
POD480120_1	480072	480093	+	22	POD	2643.527	17	19	20	0.772727	0.863636	0.909091	922	2398	1363	41.9091	109	61.9545
POD480576_1	480528	480549	+	22	SigA	345.451	17	12	10	0.772727	0.545455	0.454545	2481	143	473	112.773	6.5	21.5
POD480596_1	480548	480569	+	22	SpxA	258.152	14	8	14	0.636364	0.363636	0.636364	152	397	610	6.90909	18.0455	27.7273
POD480698_1	480650	480671	+	22	SpxA	249.521	20	15	17	0.909091	0.681818	0.772727	3414	1483	2203	155.182	67.4091	100.136
POD481914_1	481866	481887	+	22	DnaA	252.196	16	16	12	0.727273	0.727273	0.545455	4995	3466	134	227.045	157.545	6.09091
POD481928_1	481880	481901	+	22	POD	2516.316	18	13	14	0.818182	0.590909	0.636364	4109	1749	276	186.773	79.5	12.5455
POD481938_1	481890	481911	+	22	WhiA	468.874	15	12	20	0.681818	0.545455	0.909091	3468	133	1074	157.636	6.04545	48.8182
POD481955_1	481907	481928	+	22	RpoE	737.04	12	17	21	0.545455	0.772727	0.954545	785	686	5125	35.6818	31.1818	232.955
POD481984_1	481936	481957	+	22	SsbB	628.836	20	20	18	0.909091	0.909091	0.818182	1472	7164	9699	66.9091	325.636	440.864
POD482028_1	481980	482001	+	22	Smc	278.054	18	21	20	0.818182	0.954545	0.909091	9699	5293	3690	440.864	240.591	167.727
POD482039_1	481991	482012	+	22	RpsN	429.9	21	20	19	0.954545	0.909091	0.863636	10172	3502	1844	462.364	159.182	83.8182
POD482039_2	481991	482012	+	22	DnaC	469.151	21	20	19	0.954545	0.909091	0.863636	10172	3502	1844	462.364	159.182	83.8182
POD48204_1	48192	48213	+	22	POD	697.321	22	20	18	1	0.909091	0.818182	9678	4781	9843	439.909	217.318	447.409
POD482042_1	481994	482015	+	22	WhiA	1246.066	21	20	18	0.954545	0.909091	0.818182	10165	3505	1898	462.045	159.318	86.2727
POD482054_1	482006	482027	+	22	RpoA	1077.394	20	20	20	0.909091	0.909091	0.909091	2610	3152	2684	118.636	143.273	122
POD482080_1	482032	482053	+	22	POD	2322.757	20	18	17	0.909091	0.818182	0.772727	2679	2552	3512	121.773	116	159.636
POD482084_1	482036	482057	+	22	SigA	1169.672	18	20	17	0.818182	0.909091	0.772727	1830	2924	3660	83.1818	132.909	166.364
POD482084_2	482036	482057	+	22	SpxA	2792.741	18	20	17	0.818182	0.909091	0.772727	1830	2924	3660	83.1818	132.909	166.364
POD482100_1	482052	482073	+	22	RpoB	2814.017	19	17	20	0.863636	0.772727	0.909091	2612	3535	6067	118.727	160.682	275.773
POD482104_1	482056	482077	+	22	WhiA	1090.363	18	17	21	0.818182	0.772727	0.954545	2646	3678	5936	120.273	167.182	269.818
POD482134_1	482086	482107	+	22	RpoE	3645.425	19	22	20	0.863636	1	0.909091	2711	6538	12360	123.227	297.182	561.818
POD482136_1	482088	482109	+	22	SigA	1099.346	19	22	19	0.863636	1	0.863636	4322	5520	11437	196.455	250.909	519.864
POD482318_1	482270	482291	+	22	POD	369.304	5	1	0	0.227273	0.0454545	0	194	1	0	8.81818	0.0454545	0
POD482334_1	482286	482307	+	22	DnaA	694.399	2	0	10	0.0909091	0	0.454545	2	0	2600	0.0909091	0	118.182
POD482626_1	482578	482599	+	22	NusG	510.901	2	6	4	0.0909091	0.272727	0.181818	3	13	135	0.136364	0.590909	6.13636
POD482668_1	482620	482641	+	22	HepA	705.143	5	3	1	0.227273	0.136364	0.0454545	136	5	1	6.18182	0.227273	0.0454545
POD482684_1	482636	482657	+	22	RpoA	1039.272	2	3	1	0.0909091	0.136364	0.0454545	2	5	1	0.0909091	0.227273	0.0454545
POD482691_1	482643	482664	+	22	SpxA	1384.014	3	1	1	0.136364	0.0454545	0.0454545	5	1	1	0.227273	0.0454545	0.0454545
POD482694_1	482646	482667	+	22	POD	361.976	3	1	1	0.136364	0.0454545	0.0454545	5	1	1	0.227273	0.0454545	0.0454545
POD482695_1	482647	482668	+	22	SigA	2677.714	3	1	1	0.136364	0.0454545	0.0454545	5	1	1	0.227273	0.0454545	0.0454545
POD482702_1	482654	482675	+	22	SigA	2208.346	2	1	3	0.0909091	0.0454545	0.136364	4	1	6	0.181818	0.0454545	0.272727
POD482718_1	482670	482691	+	22	POD	1177.17	1	1	12	0.0454545	0.0454545	0.545455	1	1	59	0.0454545	0.0454545	2.68182
POD482910_1	482862	482883	+	22	MraZ	1850.72	1	1	4	0.0454545	0.0454545	0.181818	4	1	68	0.181818	0.0454545	3.09091
POD483104_1	483056	483077	+	22	DnaA	355.511	2	4	3	0.0909091	0.181818	0.136364	57	22	6	2.59091	1	0.272727
POD483204_1	483156	483177	+	22	SigA	538.008	4	2	6	0.181818	0.0909091	0.272727	7	8	307	0.318182	0.363636	13.9545
POD483266_1	483218	483239	+	22	Smc	269.486	17	20	20	0.772727	0.909091	0.909091	1928	10463	9679	87.6364	475.591	439.955
POD483326_1	483278	483299	+	22	DnaC	465.967	17	17	18	0.772727	0.772727	0.818182	6328	4087	1234	287.636	185.773	56.0909
POD483332_1	483284	483305	+	22	RpoE	1832.107	18	18	17	0.818182	0.818182	0.772727	4188	3996	1004	190.364	181.636	45.6364
POD483338_1	483290	483311	+	22	SigA	2943.573	20	17	17	0.909091	0.772727	0.772727	3574	3289	1325	162.455	149.5	60.2273
POD483340_1	483292	483313	+	22	POD	3022.555	20	16	18	0.909091	0.727273	0.818182	2869	3151	1332	130.409	143.227	60.5455
POD483342_1	483294	483315	+	22	ScpA	470.68	21	16	18	0.954545	0.727273	0.818182	4552	1381	1694	206.909	62.7727	77
POD483342_2	483294	483315	+	22	ScpB	470.68	21	16	18	0.954545	0.727273	0.818182	4552	1381	1694	206.909	62.7727	77
POD483343_1	483295	483316	+	22	RpoA	2267.533	20	16	19	0.909091	0.727273	0.863636	4543	1381	1847	206.5	62.7727	83.9545
POD483375_1	483327	483348	+	22	WhiA	505.003	17	19	9	0.772727	0.863636	0.409091	778	1931	92	35.3636	87.7727	4.18182
POD483510_1	483462	483483	+	22	NusG	413.547	21	19	20	0.954545	0.863636	0.909091	3687	5942	4273	167.591	270.091	194.227
POD483772_1	483724	483745	+	22	SsbB	296.429	1	2	3	0.0454545	0.0909091	0.136364	1	2	7	0.0454545	0.0909091	0.318182
POD484407_1	484359	484380	+	22	MraZ	807.964	1	5	0	0.0454545	0.227273	0	2	7	0	0.0909091	0.318182	0
POD485836_1	485788	485809	+	22	SsbB	829.98	22	20	22	1	0.909091	1	3015	6947	5928	137.045	315.773	269.455
POD486128_1	486080	486101	+	22	DnaA	1352.484	22	22	19	1	1	0.863636	17379	16879	1901	789.955	767.227	86.4091
POD487044_1	486996	487017	+	22	POD	648.819	22	22	20	1	1	0.909091	6826	10564	6581	310.273	480.182	299.136
POD487081_1	487033	487054	+	22	SigA	450.437	21	18	21	0.954545	0.818182	0.954545	5393	3868	8258	245.136	175.818	375.364
POD487122_1	487074	487095	+	22	RpsN	153.711	20	21	22	0.909091	0.954545	1	7672	9431	5478	348.727	428.682	249
POD487971_1	487923	487944	+	22	MraZ	1673.192	21	22	20	0.954545	1	0.909091	7362	6094	24706	334.636	277	1123
POD488124_1	488076	488097	+	22	DnaA	490.937	20	20	22	0.909091	0.909091	1	6915	13390	7004	314.318	608.636	318.364
POD488355_1	488307	488328	+	22	PhoU	185.125	22	17	20	1	0.772727	0.909091	7972	10480	5033	362.364	476.364	228.773
POD488411_1	488363	488384	+	22	PhoU	206.75	19	19	16	0.863636	0.863636	0.727273	4787	2143	2192	217.591	97.4091	99.6364
POD490022_1	489974	489995	+	22	MraZ	877.732	22	21	19	1	0.954545	0.863636	13389	12364	3511	608.591	562	159.591
POD490092_1	490044	490065	+	22	SsbB	305.729	22	19	22	1	0.863636	1	8343	5561	9155	379.227	252.773	416.136
POD490199_1	490151	490172	+	22	RpoA	148.072	22	22	21	1	1	0.954545	18500	7571	19961	840.909	344.136	907.318
POD490336_1	490288	490309	+	22	Smc	197.216	21	21	22	0.954545	0.954545	1	10055	11911	18911	457.045	541.409	859.591
POD490338_1	490290	490311	+	22	RpoB	371.333	21	21	22	0.954545	0.954545	1	10081	12179	20039	458.227	553.591	910.864
POD490380_1	490332	490353	+	22	WhiA	416.484	22	22	14	1	1	0.636364	18911	10841	6513	859.591	492.773	296.045
POD490396_1	490348	490369	+	22	SigA	318.055	22	16	18	1	0.727273	0.818182	22361	8256	3447	1016.41	375.273	156.682
POD490400_1	490352	490373	+	22	POD	3939.864	22	14	20	1	0.636364	0.909091	9501	8483	3057	431.864	385.591	138.955
POD490402_1	490354	490375	+	22	ScpA	399.392	22	14	20	1	0.636364	0.909091	10841	6513	3143	492.773	296.045	142.864
POD490402_2	490354	490375	+	22	ScpB	399.392	22	14	20	1	0.636364	0.909091	10841	6513	3143	492.773	296.045	142.864
POD490403_1	490355	490376	+	22	POD	2370.772	22	14	20	1	0.636364	0.909091	10697	6473	1945	486.227	294.227	88.4091
POD490404_1	490356	490377	+	22	RpoA	1052.087	22	14	20	1	0.636364	0.909091	12210	5398	1488	555	245.364	67.6364
POD490431_1	490383	490404	+	22	SigA	319.589	15	22	18	0.681818	1	0.818182	4788	1535	520	217.636	69.7727	23.6364
POD493089_1	493041	493062	+	22	POD	498.456	8	14	13	0.363636	0.636364	0.590909	26	892	467	1.18182	40.5455	21.2273
POD493284_1	493236	493257	+	22	POD	1105.785	13	12	13	0.590909	0.545455	0.590909	59	334	181	2.68182	15.1818	8.22727
POD494240_1	494192	494213	+	22	POD	1255.179	17	14	13	0.772727	0.636364	0.590909	607	1231	145	27.5909	55.9545	6.59091
POD494286_1	494238	494259	+	22	DnaA	827.61	13	11	6	0.590909	0.5	0.272727	145	144	19	6.59091	6.54545	0.863636
POD494852_1	494804	494825	+	22	SigA	289.176	18	20	15	0.818182	0.909091	0.681818	644	3446	138	29.2727	156.636	6.27273
POD496540_1	166347	166368	+	22	Ihf	348.283	1	1	6	0.0454545	0.0454545	0.272727	2	1	10	0.0909091	0.0454545	0.454545
POD496680_1	496632	496653	+	22	MraZ	836.723	19	21	22	0.863636	0.954545	1	5538	3920	7289	251.727	178.182	331.318
POD498688_1	114914	114935	+	22	POD	255.247	13	8	15	0.590909	0.363636	0.681818	42	21	690	1.90909	0.954545	31.3636
POD498890_1	498842	498863	+	22	POD	507.489	17	16	10	0.772727	0.727273	0.454545	583	197	90	26.5	8.95455	4.09091
POD498982_1	498934	498955	+	22	POD	905.741	1	2	6	0.0454545	0.0909091	0.272727	1	2	13	0.0454545	0.0909091	0.590909
POD499438_1	187925	187946	+	22	SigA	282.154	17	14	9	0.772727	0.636364	0.409091	373	61	66	16.9545	2.77273	3
POD499506_1	187994	188015	+	22	POD	871.067	8	13	13	0.363636	0.590909	0.590909	22	243	2546	1	11.0455	115.727
POD499606_1	499558	499579	+	22	SigA	165.845	22	22	22	1	1	1	18908	17204	18282	859.455	782	831
POD501436_1	501388	501409	+	22	RpoA	378.011	8	10	10	0.363636	0.454545	0.454545	46	148	43	2.09091	6.72727	1.95455
POD501454_1	501406	501427	+	22	SpxA	258.86	8	12	7	0.363636	0.545455	0.318182	153	50	86	6.95455	2.27273	3.90909
POD501506_1	501458	501479	+	22	SigA	581.228	7	8	8	0.318182	0.363636	0.363636	111	80	45	5.04545	3.63636	2.04545
POD503088_1	503040	503061	+	22	SsbB	619.086	8	9	9	0.363636	0.409091	0.409091	96	15	46	4.36364	0.681818	2.09091
POD503500_1	503452	503473	+	22	MraZ	1877.643	5	7	4	0.227273	0.318182	0.181818	70	15	16	3.18182	0.681818	0.727273
POD503560_1	503512	503533	+	22	MraZ	1386.165	3	6	10	0.136364	0.272727	0.454545	12	47	35	0.545455	2.13636	1.59091
POD505747_1	505699	505720	+	22	POD	359.511	1	5	3	0.0454545	0.227273	0.136364	12	14	12	0.545455	0.636364	0.545455
POD507228_1	507180	507201	+	22	SigA	635.248	16	12	17	0.727273	0.545455	0.772727	859	302	331	39.0455	13.7273	15.0455
POD507258_1	507210	507231	+	22	RpoB	350.034	12	20	14	0.545455	0.909091	0.636364	426	303	386	19.3636	13.7727	17.5455
POD507960_1	507912	507933	+	22	POD	476.061	11	16	11	0.5	0.727273	0.5	424	360	210	19.2727	16.3636	9.54545
POD507997_1	507949	507970	+	22	MraZ	1071.567	14	10	13	0.636364	0.454545	0.590909	173	211	278	7.86364	9.59091	12.6364
POD508582_1	508534	508555	+	22	POD	232.406	12	17	20	0.545455	0.772727	0.909091	221	754	2386	10.0455	34.2727	108.455
POD508638_1	508590	508611	+	22	RpoB	440.646	21	22	21	0.954545	1	0.954545	3180	5987	7468	144.545	272.136	339.455
POD508662_1	508614	508635	+	22	SigA	544.117	22	21	22	1	0.954545	1	6794	7558	8933	308.818	343.545	406.045
POD508850_1	508802	508823	+	22	PhoU	331.001	4	1	4	0.181818	0.0454545	0.181818	4	5	11	0.181818	0.227273	0.5
POD51314_1	51302	51323	+	22	SigA	173.243	20	19	22	0.909091	0.863636	1	11059	3791	12581	502.682	172.318	571.864
POD51335_1	51323	51344	+	22	RpoA	315.925	19	22	22	0.863636	1	1	3427	12944	7585	155.773	588.364	344.773
POD514512_1	514464	514485	+	22	RpoA	691.014	1	2	13	0.0454545	0.0909091	0.590909	2	4	1826	0.0909091	0.181818	83
POD514566_1	514518	514539	+	22	RpoB	662.67	19	20	21	0.863636	0.909091	0.954545	4121	12630	12209	187.318	574.091	554.955
POD514594_1	514546	514567	+	22	SpxA	354.906	20	22	20	0.909091	1	0.909091	13820	10128	3897	628.182	460.364	177.136
POD51541_1	51529	51550	+	22	Fur	338.552	20	15	13	0.909091	0.681818	0.590909	10184	2735	3276	462.909	124.318	148.909
POD515462_1	515414	515435	+	22	DnaA	210.947	18	22	21	0.818182	1	0.954545	3476	6485	2969	158	294.773	134.955
POD515992_1	515944	515965	+	22	MraZ	1734.181	12	15	17	0.545455	0.681818	0.772727	252	656	245	11.4545	29.8182	11.1364
POD51617_1	51605	51626	+	22	Fur	345.133	20	20	22	0.909091	0.909091	1	4072	9267	9385	185.091	421.227	426.591
POD517098_1	517050	517071	+	22	SsbB	596.623	3	3	2	0.136364	0.136364	0.0909091	7	3	8	0.318182	0.136364	0.363636
POD517634_1	517586	517607	+	22	WhiA	335.63	1	1	7	0.0454545	0.0454545	0.318182	1	5	14	0.0454545	0.227273	0.636364
POD517721_1	517673	517694	+	22	RpoA	310.963	3	3	2	0.136364	0.136364	0.0909091	13	7	12	0.590909	0.318182	0.545455
POD517752_1	517704	517725	+	22	RpoB	323.817	4	2	6	0.181818	0.0909091	0.272727	14	6	19	0.636364	0.272727	0.863636
POD517757_1	517709	517730	+	22	NusG	595.611	3	5	4	0.136364	0.227273	0.181818	12	13	13	0.545455	0.590909	0.590909
POD517764_1	517716	517737	+	22	POD	1086.024	2	4	6	0.0909091	0.181818	0.272727	12	8	42	0.545455	0.363636	1.90909
POD517774_1	517726	517747	+	22	RpoE	621.795	2	6	8	0.0909091	0.272727	0.363636	6	19	150	0.272727	0.863636	6.81818
POD518248_1	518200	518221	+	22	POD	1005.438	3	0	0	0.136364	0	0	19	0	0	0.863636	0	0
POD518780_1	518732	518753	+	22	SigA	1340.631	1	2	2	0.0454545	0.0909091	0.0909091	1	3	11	0.0454545	0.136364	0.5
POD518800_1	518752	518773	+	22	RpoA	1237.149	1	3	2	0.0454545	0.136364	0.0909091	1	13	3	0.0454545	0.590909	0.136364
POD518804_1	518756	518777	+	22	SigA	1314.924	2	3	1	0.0909091	0.136364	0.0454545	3	13	1	0.136364	0.590909	0.0454545
POD518814_1	518766	518787	+	22	POD	1530.711	1	3	1	0.0454545	0.136364	0.0454545	2	13	1	0.0909091	0.590909	0.0454545
POD518838_1	518790	518811	+	22	RpoB	1459.999	2	3	22	0.0909091	0.136364	1	6	19	3991	0.272727	0.863636	181.409
POD518843_1	518795	518816	+	22	RpoA	179.962	3	7	22	0.136364	0.318182	1	7	187	4850	0.318182	8.5	220.455
POD518908_1	518860	518881	+	22	RpoE	302.55	22	13	17	1	0.590909	0.772727	6690	326	1884	304.091	14.8182	85.6364
POD519690_1	519642	519663	+	22	DnaA	4175.041	2	3	5	0.0909091	0.136364	0.227273	8	18	13	0.363636	0.818182	0.590909
POD519704_1	519656	519677	+	22	DnaA	4378.531	2	5	4	0.0909091	0.227273	0.181818	14	14	8	0.636364	0.636364	0.363636
POD520588_1	520540	520561	+	22	RpoA	831.169	5	2	1	0.227273	0.0909091	0.0454545	14	2	1	0.636364	0.0909091	0.0454545
POD520603_1	520555	520576	+	22	RpsN	92.346	5	0	3	0.227273	0	0.136364	13	0	3	0.590909	0	0.136364
POD520608_1	520560	520581	+	22	RpoB	452.997	4	1	2	0.181818	0.0454545	0.0909091	10	1	2	0.454545	0.0454545	0.0909091
POD520627_1	520579	520600	+	22	POD	798.447	1	2	4	0.0454545	0.0909091	0.181818	1	2	47	0.0454545	0.0909091	2.13636
POD520662_1	520614	520635	+	22	SigA	1026.882	5	3	1	0.227273	0.136364	0.0454545	47	4	15	2.13636	0.181818	0.681818
POD520668_1	520620	520641	+	22	SpxA	363.794	3	3	1	0.136364	0.136364	0.0454545	45	4	15	2.04545	0.181818	0.681818
POD520690_1	520642	520663	+	22	SsbB	1693.434	3	1	2	0.136364	0.0454545	0.0909091	4	15	2	0.181818	0.681818	0.0909091
POD520744_1	520696	520717	+	22	SsbB	1836.689	6	2	3	0.272727	0.0909091	0.136364	11	6	5	0.5	0.272727	0.227273
POD520952_1	520904	520925	+	22	MraZ	2379.339	2	2	3	0.0909091	0.0909091	0.136364	4	11	18	0.181818	0.5	0.818182
POD521682_1	521634	521655	+	22	Fur	313.861	6	17	18	0.272727	0.772727	0.818182	9	2232	4652	0.409091	101.455	211.455
POD522134_1	522086	522107	+	22	DnaA	1008.339	0	8	4	0	0.363636	0.181818	0	53	8	0	2.40909	0.363636
POD523560_1	523512	523533	+	22	HepA	512.905	1	2	0	0.0454545	0.0909091	0	6	3	0	0.272727	0.136364	0
POD523568_1	523520	523541	+	22	SigA	1486.739	1	2	1	0.0454545	0.0909091	0.0454545	6	3	2	0.272727	0.136364	0.0909091
POD523574_1	523526	523547	+	22	RpoA	456.197	1	1	2	0.0454545	0.0454545	0.0909091	2	1	3	0.0909091	0.0454545	0.136364
POD523583_1	523535	523556	+	22	POD	1556.639	2	0	4	0.0909091	0	0.181818	3	0	12	0.136364	0	0.545455
POD523604_1	523556	523577	+	22	RpoB	454.407	0	3	11	0	0.136364	0.5	0	7	427	0	0.318182	19.4091
POD523604_2	523556	523577	+	22	HrcA	306.582	0	3	11	0	0.136364	0.5	0	7	427	0	0.318182	19.4091
POD523640_1	523592	523613	+	22	SigA	453.019	7	17	14	0.318182	0.772727	0.636364	232	1525	1171	10.5455	69.3182	53.2273
POD523664_1	523616	523637	+	22	RpoA	191.466	17	14	20	0.772727	0.636364	0.909091	1775	975	8307	80.6818	44.3182	377.591
POD524624_1	524576	524597	+	22	DnaA	361.734	0	0	1	0	0	0.0454545	0	0	4	0	0	0.181818
POD52571_1	52558	52579	+	22	POD	675.267	11	6	11	0.5	0.272727	0.5	149	115	142	6.77273	5.22727	6.45455
POD526842_1	526794	526815	+	22	POD	914.284	5	3	1	0.227273	0.136364	0.0454545	9	7	3	0.409091	0.318182	0.136364
POD526991_1	526943	526964	+	22	SsbB	1427.437	4	2	1	0.181818	0.0909091	0.0454545	9	5	2	0.409091	0.227273	0.0909091
POD527004_1	526956	526977	+	22	POD	387.711	3	1	0	0.136364	0.0454545	0	6	2	0	0.272727	0.0909091	0
POD527335_1	527287	527308	+	22	HepA	291.213	1	3	1	0.0454545	0.136364	0.0454545	2	8	3	0.0909091	0.363636	0.136364
POD527336_1	527288	527309	+	22	RpoB	439.414	1	3	1	0.0454545	0.136364	0.0454545	2	8	3	0.0909091	0.363636	0.136364
POD527343_1	527295	527316	+	22	RpoA	375.505	2	3	1	0.0909091	0.136364	0.0454545	4	9	2	0.181818	0.409091	0.0909091
POD527362_1	527314	527335	+	22	POD	1159.12	3	1	3	0.136364	0.0454545	0.136364	9	2	5	0.409091	0.0909091	0.227273
POD527371_1	527323	527344	+	22	SigA	414.82	2	3	1	0.0909091	0.136364	0.0454545	4	4	3	0.181818	0.181818	0.136364
POD527706_1	527658	527679	+	22	Ihf	227.204	0	3	0	0	0.136364	0	0	5	0	0	0.227273	0
POD527750_1	527702	527723	+	22	DnaA	635.758	0	2	1	0	0.0909091	0.0454545	0	10	1	0	0.454545	0.0454545
POD528598_1	528550	528571	+	22	RpoA	472.707	2	10	15	0.0909091	0.454545	0.681818	89	815	12145	4.04545	37.0455	552.045
POD528661_1	528613	528634	+	22	Smc	134.525	20	21	19	0.909091	0.954545	0.863636	14386	8445	14789	653.909	383.864	672.227
POD528710_1	528662	528683	+	22	RpoA	1279.454	20	21	17	0.909091	0.954545	0.772727	14437	7236	4069	656.227	328.909	184.955
POD528716_1	528668	528689	+	22	POD	1449.2	20	20	18	0.909091	0.909091	0.818182	8269	6695	4355	375.864	304.318	197.955
POD528729_1	528681	528702	+	22	SpxA	229.115	21	17	22	0.954545	0.772727	1	7575	4009	3416	344.318	182.227	155.273
POD528732_1	528684	528705	+	22	SigA	1239.606	21	17	22	0.954545	0.772727	1	7236	4069	4203	328.909	184.955	191.045
POD528748_1	528700	528721	+	22	RpoB	1522.119	17	22	21	0.772727	1	0.954545	2580	4266	5185	117.273	193.909	235.682
POD528750_1	528702	528723	+	22	Smc	150.834	17	22	21	0.772727	1	0.954545	3861	3375	4209	175.5	153.409	191.318
POD528768_1	528720	528741	+	22	RpoE	1134.505	22	21	21	1	0.954545	0.954545	4069	4991	4667	184.955	226.864	212.136
POD529260_1	529212	529233	+	22	MraZ	1029.597	20	22	22	0.909091	1	1	4316	25786	5493	196.182	1172.09	249.682
POD529452_1	529404	529425	+	22	DnaA	476.048	20	22	20	0.909091	1	0.909091	3863	5550	4293	175.591	252.273	195.136
POD529471_1	529423	529444	+	22	PhoU	209.76	21	20	21	0.954545	0.909091	0.954545	5216	3649	8810	237.091	165.864	400.455
POD53013_1	53000	53021	+	22	DnaA	1672.493	10	15	13	0.454545	0.681818	0.590909	655	258	410	29.7727	11.7273	18.6364
POD53035_1	53022	53043	+	22	SigA	826.567	15	13	20	0.681818	0.590909	0.909091	258	410	5540	11.7273	18.6364	251.818
POD530390_1	530342	530363	+	22	SigA	220.343	20	20	21	0.909091	0.909091	0.954545	18512	9454	5019	841.455	429.727	228.136
POD530419_1	530371	530392	+	22	SsbB	276.2	19	22	20	0.863636	1	0.909091	10204	2496	9389	463.818	113.455	426.773
POD53054_1	53041	53062	+	22	RpoB	389.211	13	19	19	0.590909	0.863636	0.863636	379	5445	5499	17.2273	247.5	249.955
POD530562_1	530514	530535	+	22	POD	984.266	20	21	22	0.909091	0.954545	1	5027	6298	17309	228.5	286.273	786.773
POD53066_1	53053	53074	+	22	POD	671.351	17	22	11	0.772727	1	0.5	1800	7662	1820	81.8182	348.273	82.7273
POD530954_1	530906	530927	+	22	DnaA	483.986	22	21	21	1	0.954545	0.954545	13652	7359	5574	620.545	334.5	253.364
POD531560_1	531512	531533	+	22	SsbB	297.687	21	21	17	0.954545	0.954545	0.772727	7905	4319	8540	359.318	196.318	388.182
POD532102_1	532054	532075	+	22	POD	906.068	22	20	21	1	0.909091	0.954545	8665	11432	10720	393.864	519.636	487.273
POD53496_1	53483	53504	+	22	WhiA	328.606	6	4	1	0.272727	0.181818	0.0454545	14	29	2	0.636364	1.31818	0.0909091
POD536899_1	536851	536872	+	22	MraZ	719.736	6	3	4	0.272727	0.136364	0.181818	64	15	22	2.90909	0.681818	1
POD538877_1	538829	538850	+	22	DnaA	595.765	2	2	2	0.0909091	0.0909091	0.0909091	5	4	6	0.227273	0.181818	0.272727
POD539344_1	539296	539317	+	22	DnaA	762.611	0	2	2	0	0.0909091	0.0909091	0	12	2	0	0.545455	0.0909091
POD539776_1	539728	539749	+	22	DnaA	485.472	1	2	3	0.0454545	0.0909091	0.136364	1	6	9	0.0454545	0.272727	0.409091
POD5404_1	5393	5414	+	22	MraZ	761.884	2	3	4	0.0909091	0.136364	0.181818	5	6	11	0.227273	0.272727	0.5
POD540404_1	540356	540377	+	22	POD	562.97	3	1	2	0.136364	0.0454545	0.0909091	5	2	3	0.227273	0.0909091	0.136364
POD540606_1	540558	540579	+	22	DnaA	1642.586	3	2	2	0.136364	0.0909091	0.0909091	13	3	4	0.590909	0.136364	0.181818
POD541406_1	541358	541379	+	22	SsbB	1621.726	2	0	2	0.0909091	0	0.0909091	3	0	3	0.136364	0	0.136364
POD54166_1	54153	54174	+	22	SigA	981.448	4	4	3	0.181818	0.181818	0.136364	9	12	23	0.409091	0.545455	1.04545
POD541675_1	541627	541648	+	22	WhiA	562.654	3	0	2	0.136364	0	0.0909091	6	0	3	0.272727	0	0.136364
POD54168_1	54155	54176	+	22	SpxA	311.068	2	4	3	0.0909091	0.181818	0.136364	3	12	23	0.136364	0.545455	1.04545
POD541704_1	541656	541677	+	22	NusG	811.296	0	2	6	0	0.0909091	0.272727	0	3	347	0	0.136364	15.7727
POD541712_1	541664	541685	+	22	RpoA	3054.488	1	2	9	0.0454545	0.0909091	0.409091	2	2	686	0.0909091	0.0909091	31.1818
POD541712_2	541664	541685	+	22	SigA	13285.846	1	2	9	0.0454545	0.0909091	0.409091	2	2	686	0.0909091	0.0909091	31.1818
POD541726_1	541678	541699	+	22	RpoE	3423.36	2	6	10	0.0909091	0.272727	0.454545	3	347	700	0.136364	15.7727	31.8182
POD541744_1	541696	541717	+	22	WhiA	616.31	4	9	14	0.181818	0.409091	0.636364	204	562	1023	9.27273	25.5455	46.5
POD541745_1	541697	541718	+	22	HepA	2925.756	5	9	14	0.227273	0.409091	0.636364	344	679	1104	15.6364	30.8636	50.1818
POD541751_1	541703	541724	+	22	AsnS	692.666	8	9	16	0.363636	0.409091	0.727273	465	830	1116	21.1364	37.7273	50.7273
POD541752_1	541704	541725	+	22	RpoB	1374.632	8	8	17	0.363636	0.363636	0.772727	682	612	1601	31	27.8182	72.7727
POD541758_1	541710	541731	+	22	SpxA	4439.158	8	12	15	0.363636	0.545455	0.681818	685	924	1607	31.1364	42	73.0455
POD54176_1	54163	54184	+	22	POD	481.09	4	2	2	0.181818	0.0909091	0.0909091	10	11	15	0.454545	0.5	0.681818
POD541774_1	541726	541747	+	22	POD	6176.472	8	17	11	0.363636	0.772727	0.5	612	1601	578	27.8182	72.7727	26.2727
POD541802_1	541754	541775	+	22	Smc	129.015	15	11	19	0.681818	0.5	0.863636	1607	525	2419	73.0455	23.8636	109.955
POD541886_1	541838	541859	+	22	WhiA	381.237	18	17	16	0.818182	0.772727	0.727273	2903	2732	1487	131.955	124.182	67.5909
POD541934_1	541886	541907	+	22	DnaC	262.683	15	18	15	0.681818	0.818182	0.681818	838	2856	1839	38.0909	129.818	83.5909
POD542682_1	542634	542655	+	22	SpxA	341.478	17	12	2	0.772727	0.545455	0.0909091	4471	610	2	203.227	27.7273	0.0909091
POD542870_1	542822	542843	+	22	POD	669.411	6	1	3	0.272727	0.0454545	0.136364	13	1	14	0.590909	0.0454545	0.636364
POD542984_1	542936	542957	+	22	NusA	528.506	1	2	0	0.0454545	0.0909091	0	1	5	0	0.0454545	0.227273	0
POD542984_2	542936	542957	+	22	SsbB	257.943	1	2	0	0.0454545	0.0909091	0	1	5	0	0.0454545	0.227273	0
POD543044_1	542996	543017	+	22	SsbB	279.684	2	2	2	0.0909091	0.0909091	0.0909091	3	5	3	0.136364	0.227273	0.136364
POD543160_1	543112	543133	+	22	POD	669.967	1	2	2	0.0454545	0.0909091	0.0909091	4	2	3	0.181818	0.0909091	0.136364
POD543162_1	543114	543135	+	22	NusG	1033.926	0	2	2	0	0.0909091	0.0909091	0	2	3	0	0.0909091	0.136364
POD543178_1	543130	543151	+	22	HepA	750.829	1	3	2	0.0454545	0.136364	0.0909091	1	4	3	0.0454545	0.181818	0.136364
POD543190_1	543142	543163	+	22	RpoE	957.451	2	3	4	0.0909091	0.136364	0.181818	2	4	6	0.0909091	0.181818	0.272727
POD543210_1	543162	543183	+	22	SigA	2539.316	2	4	2	0.0909091	0.181818	0.0909091	3	6	2	0.136364	0.272727	0.0909091
POD543219_1	543171	543192	+	22	RpoA	1609.682	3	3	1	0.136364	0.136364	0.0454545	4	4	1	0.181818	0.181818	0.0454545
POD543222_1	543174	543195	+	22	SpxA	1400.114	2	4	0	0.0909091	0.181818	0	3	5	0	0.136364	0.227273	0
POD543248_1	543200	543221	+	22	POD	1779.745	3	0	3	0.136364	0	0.136364	3	0	10	0.136364	0	0.454545
POD543262_1	543214	543235	+	22	RpoB	1321.466	1	0	13	0.0454545	0	0.590909	1	0	814	0.0454545	0	37
POD543292_1	543244	543265	+	22	RpoE	1198.912	3	18	22	0.136364	0.818182	1	10	2481	5814	0.454545	112.773	264.273
POD543300_1	543252	543273	+	22	Smc	130.267	7	22	22	0.318182	1	1	62	3522	7424	2.81818	160.091	337.455
POD545_1	534	555	+	22	POD	444.772	1	1	1	0.0454545	0.0454545	0.0454545	5	5	25	0.227273	0.227273	1.13636
POD546303_1	546255	546276	+	22	SigA	902.602	21	17	20	0.954545	0.772727	0.909091	9150	11016	3971	415.909	500.727	180.5
POD546329_1	546281	546302	+	22	DnaC	422.218	19	18	19	0.863636	0.818182	0.863636	11257	3237	13354	511.682	147.136	607
POD546334_1	546286	546307	+	22	RpoA	1190.581	19	17	21	0.863636	0.772727	0.954545	9565	5696	13831	434.773	258.909	628.682
POD546361_1	546313	546334	+	22	RpoB	1686.804	16	22	22	0.727273	1	1	6011	15043	11008	273.227	683.773	500.364
POD546364_1	546316	546337	+	22	RpoE	1235.369	17	22	22	0.772727	1	1	7507	15071	10194	341.227	685.045	463.364
POD546377_1	546329	546350	+	22	SpxA	1818.373	20	22	22	0.909091	1	1	12392	12681	10977	563.273	576.409	498.955
POD546379_1	546331	546352	+	22	POD	1681.325	22	22	21	1	1	0.954545	14407	11178	10820	654.864	508.091	491.818
POD546384_1	546336	546357	+	22	Smc	246.96	22	22	21	1	1	0.954545	13664	11507	12776	621.091	523.045	580.727
POD546694_1	546646	546667	+	22	POD	544.437	7	8	9	0.318182	0.363636	0.409091	36	48	129	1.63636	2.18182	5.86364
POD546831_1	546783	546804	+	22	DnaA	610.548	7	5	6	0.318182	0.227273	0.272727	52	20	33	2.36364	0.909091	1.5
POD547216_1	547168	547189	+	22	RpoB	400.667	14	5	8	0.636364	0.227273	0.363636	246	69	50	11.1818	3.13636	2.27273
POD547222_1	547174	547195	+	22	SigA	519.016	11	5	8	0.5	0.227273	0.363636	176	87	29	8	3.95455	1.31818
POD547227_1	547179	547200	+	22	SpxA	293.274	8	6	7	0.363636	0.272727	0.318182	134	90	41	6.09091	4.09091	1.86364
POD547326_1	547278	547299	+	22	WhiA	394.878	18	19	14	0.818182	0.863636	0.636364	5999	7029	3801	272.682	319.5	172.773
POD548400_1	548352	548373	+	22	SsbB	669.092	2	4	3	0.0909091	0.181818	0.136364	5	11	72	0.227273	0.5	3.27273
POD548672_1	548624	548645	+	22	ScpA	597.28	3	11	22	0.136364	0.5	1	7	1953	4981	0.318182	88.7727	226.409
POD548672_2	548624	548645	+	22	ScpB	597.28	3	11	22	0.136364	0.5	1	7	1953	4981	0.318182	88.7727	226.409
POD548676_1	548628	548649	+	22	NusG	903.599	3	15	22	0.136364	0.681818	1	7	3027	4361	0.318182	137.591	198.227
POD548683_1	548635	548656	+	22	RpoA	1460.754	5	20	22	0.227273	0.909091	1	12	4488	3910	0.545455	204	177.727
POD548690_1	548642	548663	+	22	SpxA	1515.559	8	22	22	0.363636	1	1	1147	4835	2776	52.1364	219.773	126.182
POD548702_1	548654	548675	+	22	RpoB	1932.88	17	22	18	0.772727	1	0.818182	3371	4710	921	153.227	214.091	41.8636
POD548704_1	548656	548677	+	22	WhiA	455.327	19	22	17	0.863636	1	0.772727	4326	3975	702	196.636	180.682	31.9091
POD548705_1	548657	548678	+	22	RpoE	1938.746	20	22	17	0.909091	1	0.772727	4488	3910	618	204	177.727	28.0909
POD548713_1	548665	548686	+	22	POD	2719.566	22	22	13	1	1	0.590909	4852	2759	296	220.545	125.409	13.4545
POD548714_1	548666	548687	+	22	SpxA	1272.584	22	22	13	1	1	0.590909	5530	2034	285	251.364	92.4545	12.9545
POD548724_1	548676	548697	+	22	SigA	1910.402	22	18	14	1	0.818182	0.636364	4710	921	146	214.091	41.8636	6.63636
POD548744_1	548696	548717	+	22	HepA	856.249	19	14	17	0.863636	0.636364	0.772727	1065	144	186	48.4091	6.54545	8.45455
POD548997_1	548949	548970	+	22	SigA	272.79	15	18	11	0.681818	0.818182	0.5	1670	203	285	75.9091	9.22727	12.9545
POD549022_1	548974	548995	+	22	SigA	1261.214	18	11	20	0.818182	0.5	0.909091	276	210	1367	12.5455	9.54545	62.1364
POD549048_1	549000	549021	+	22	RpoB	503.348	13	19	16	0.590909	0.863636	0.727273	391	1202	539	17.7727	54.6364	24.5
POD549066_1	549018	549039	+	22	SpxA	478.645	20	14	14	0.909091	0.636364	0.636364	1367	517	326	62.1364	23.5	14.8182
POD549114_1	549066	549087	+	22	ScpA	218.482	12	10	11	0.545455	0.454545	0.5	355	93	55	16.1364	4.22727	2.5
POD549114_2	549066	549087	+	22	ScpB	218.482	12	10	11	0.545455	0.454545	0.5	355	93	55	16.1364	4.22727	2.5
POD549122_1	549074	549095	+	22	RpoE	420.298	11	9	11	0.5	0.409091	0.5	232	34	75	10.5455	1.54545	3.40909
POD549126_1	549078	549099	+	22	SpxA	396.423	10	9	12	0.454545	0.409091	0.545455	225	33	102	10.2273	1.5	4.63636
POD549151_1	549103	549124	+	22	WhiA	361.011	10	12	14	0.454545	0.545455	0.636364	42	106	242	1.90909	4.81818	11
POD549158_1	549110	549131	+	22	POD	901.695	11	12	15	0.5	0.545455	0.681818	55	122	220	2.5	5.54545	10
POD549205_1	549157	549178	+	22	WhiA	399.737	15	14	8	0.681818	0.636364	0.363636	212	110	92	9.63636	5	4.18182
POD549224_1	549176	549197	+	22	POD	1202.476	14	8	11	0.636364	0.363636	0.5	79	126	131	3.59091	5.72727	5.95455
POD549248_1	549200	549221	+	22	PhoU	199.47	9	11	15	0.409091	0.5	0.681818	101	235	1079	4.59091	10.6818	49.0455
POD549413_1	549365	549386	+	22	WhiA	308.396	18	20	14	0.818182	0.909091	0.636364	389	1248	402	17.6818	56.7273	18.2727
POD550_1	539	560	+	22	RpoB	1344.471	1	1	1	0.0454545	0.0454545	0.0454545	5	5	25	0.227273	0.227273	1.13636
POD551_1	540	561	+	22	RpoA	245.838	1	1	1	0.0454545	0.0454545	0.0454545	5	5	25	0.227273	0.227273	1.13636
POD552009_1	551961	551982	+	22	NusA	517.411	12	17	16	0.545455	0.772727	0.727273	474	683	773	21.5455	31.0455	35.1364
POD552336_1	552288	552309	+	22	MraZ	975.146	17	16	17	0.772727	0.727273	0.772727	904	1861	971	41.0909	84.5909	44.1364
POD553530_1	553482	553503	+	22	DnaA	1141.323	22	21	11	1	0.954545	0.5	2056	4995	609	93.4545	227.045	27.6818
POD553546_1	553498	553519	+	22	POD	732.264	22	13	15	1	0.590909	0.681818	4668	1093	644	212.182	49.6818	29.2727
POD553929_1	553881	553902	+	22	NusA	640.045	15	13	18	0.681818	0.590909	0.818182	454	363	774	20.6364	16.5	35.1818
POD553978_1	553930	553951	+	22	SigA	309.684	19	16	19	0.863636	0.727273	0.863636	790	2285	3561	35.9091	103.864	161.864
POD554010_1	553962	553983	+	22	NusG	536.885	18	19	18	0.818182	0.863636	0.818182	1847	3922	3621	83.9545	178.273	164.591
POD554030_1	553982	554003	+	22	RpoE	460.439	18	19	19	0.818182	0.863636	0.863636	3455	4085	5861	157.045	185.682	266.409
POD554061_1	554013	554034	+	22	RpoB	742.241	18	21	14	0.818182	0.954545	0.636364	7433	2440	419	337.864	110.909	19.0455
POD554070_1	554022	554043	+	22	RpoA	975.087	19	17	16	0.863636	0.772727	0.727273	5862	986	866	266.455	44.8182	39.3636
POD554070_2	554022	554043	+	22	SpxA	549.421	19	17	16	0.863636	0.772727	0.727273	5862	986	866	266.455	44.8182	39.3636
POD554073_1	554025	554046	+	22	POD	1312.516	19	16	17	0.863636	0.727273	0.772727	5786	1001	952	263	45.5	43.2727
POD554083_1	554035	554056	+	22	SigA	660.331	21	14	16	0.954545	0.636364	0.727273	2440	419	2061	110.909	19.0455	93.6818
POD554110_1	554062	554083	+	22	SigA	273.958	16	16	22	0.727273	0.727273	1	641	2826	3436	29.1364	128.455	156.182
POD554114_1	554066	554087	+	22	POD	722.216	16	17	22	0.727273	0.772727	1	866	2876	4237	39.3636	130.727	192.591
POD554118_1	554070	554091	+	22	AsnS	218.26	16	19	22	0.727273	0.863636	1	944	3423	4948	42.9091	155.591	224.909
POD554140_1	554092	554113	+	22	Smc	130.357	19	22	21	0.863636	1	0.954545	3423	4948	9962	155.591	224.909	452.818
POD554141_1	554093	554114	+	22	MraZ	659.54	19	22	21	0.863636	1	0.954545	3430	5018	10447	155.909	228.091	474.864
POD554532_1	554484	554505	+	22	DnaA	280.152	19	21	22	0.863636	0.954545	1	2451	10035	5265	111.409	456.136	239.318
POD555054_1	555006	555027	+	22	SpxA	366.261	20	20	22	0.909091	0.909091	1	4730	8856	5502	215	402.545	250.091
POD555060_1	555012	555033	+	22	RpoE	440.43	19	21	22	0.863636	0.954545	1	6876	6257	6229	312.545	284.409	283.136
POD555070_1	555022	555043	+	22	SigA	310.342	18	22	22	0.818182	1	1	10536	4817	5111	478.909	218.955	232.318
POD555104_1	555056	555077	+	22	RpoB	708.685	22	21	22	1	0.954545	1	6229	6126	11811	283.136	278.455	536.864
POD555140_1	555092	555113	+	22	SigA	1040.171	22	18	5	1	0.818182	0.227273	12934	2516	18	587.909	114.364	0.818182
POD555151_1	555103	555124	+	22	RpoA	795.113	22	9	4	1	0.409091	0.181818	8237	787	15	374.409	35.7727	0.681818
POD555156_1	555108	555129	+	22	POD	873.514	21	7	3	0.954545	0.318182	0.136364	7969	341	12	362.227	15.5	0.545455
POD555194_1	555146	555167	+	22	SpxA	790.856	4	3	1	0.181818	0.136364	0.0454545	15	42	1	0.681818	1.90909	0.0454545
POD555196_1	555148	555169	+	22	RpoE	737.193	4	4	1	0.181818	0.181818	0.0454545	15	43	1	0.681818	1.95455	0.0454545
POD555222_1	555174	555195	+	22	HepA	712.358	3	1	1	0.136364	0.0454545	0.0454545	42	1	3	1.90909	0.0454545	0.136364
POD555224_1	555176	555197	+	22	NusG	709.308	3	1	1	0.136364	0.0454545	0.0454545	42	1	3	1.90909	0.0454545	0.136364
POD555247_1	555199	555220	+	22	RpoB	710.948	1	1	2	0.0454545	0.0454545	0.0909091	1	3	3	0.0454545	0.136364	0.136364
POD555248_1	555200	555221	+	22	WhiA	570.705	1	1	2	0.0454545	0.0454545	0.0909091	1	3	3	0.0454545	0.136364	0.136364
POD555274_1	555226	555247	+	22	POD	2257.956	1	1	1	0.0454545	0.0454545	0.0454545	1	2	1	0.0454545	0.0909091	0.0454545
POD555288_1	555240	555261	+	22	RpoA	639.336	2	1	7	0.0909091	0.0454545	0.318182	3	1	102	0.136364	0.0454545	4.63636
POD555872_1	555824	555845	+	22	POD	537.566	1	2	1	0.0454545	0.0909091	0.0454545	1	3	4	0.0454545	0.136364	0.181818
POD556312_1	556264	556285	+	22	SigA	607.33	4	4	3	0.181818	0.181818	0.136364	21	12	4	0.954545	0.545455	0.181818
POD556562_1	556514	556535	+	22	SigA	762.844	3	5	0	0.136364	0.227273	0	9	26	0	0.409091	1.18182	0
POD556566_1	556518	556539	+	22	DnaA	1142.165	4	4	1	0.181818	0.181818	0.0454545	30	5	1	1.36364	0.227273	0.0454545
POD556693_1	556645	556666	+	22	POD	299.766	2	0	1	0.0909091	0	0.0454545	7	0	17	0.318182	0	0.772727
POD558470_1	558422	558443	+	22	RpoA	1377.843	17	5	0	0.772727	0.227273	0	1465	19	0	66.5909	0.863636	0
POD558470_2	558422	558443	+	22	RpoB	733.982	17	5	0	0.772727	0.227273	0	1465	19	0	66.5909	0.863636	0
POD558470_3	558422	558443	+	22	ScpA	491.391	17	5	0	0.772727	0.227273	0	1465	19	0	66.5909	0.863636	0
POD558470_4	558422	558443	+	22	ScpB	491.391	17	5	0	0.772727	0.227273	0	1465	19	0	66.5909	0.863636	0
POD558471_1	558423	558444	+	22	SpxA	846.457	18	4	0	0.818182	0.181818	0	1473	11	0	66.9545	0.5	0
POD558486_1	558438	558459	+	22	SigA	894.964	8	0	0	0.363636	0	0	28	0	0	1.27273	0	0
POD558498_1	558450	558471	+	22	Smc	102.911	3	0	2	0.136364	0	0.0909091	9	0	5	0.409091	0	0.227273
POD558522_1	558474	558495	+	22	SigA	149.429	0	3	11	0	0.136364	0.5	0	7	3823	0	0.318182	173.773
POD558701_1	558653	558674	+	22	MraZ	1142.318	19	16	20	0.863636	0.727273	0.909091	1942	1542	4443	88.2727	70.0909	201.955
POD559246_1	559198	559219	+	22	POD	668.757	18	22	20	0.818182	1	0.909091	8676	12484	5573	394.364	567.455	253.318
POD560_1	549	570	+	22	SigA	509.393	1	1	3	0.0454545	0.0454545	0.136364	5	5	35	0.227273	0.227273	1.59091
POD561885_1	558418	558439	+	22	RpoA	1360.537	18	8	0	0.818182	0.363636	0	1548	28	0	70.3636	1.27273	0
POD561888_1	558421	558442	+	22	ScpA	510.756	17	6	0	0.772727	0.272727	0	1461	25	0	66.4091	1.13636	0
POD561888_2	558421	558442	+	22	ScpB	510.756	17	6	0	0.772727	0.272727	0	1461	25	0	66.4091	1.13636	0
POD561890_1	558423	558444	+	22	RpoB	895.933	18	4	0	0.818182	0.181818	0	1473	11	0	66.9545	0.5	0
POD561896_1	558429	558450	+	22	SpxA	819.022	13	3	0	0.590909	0.136364	0	1397	9	0	63.5	0.409091	0
POD561900_1	558433	558454	+	22	SigA	908.373	11	2	0	0.5	0.0909091	0	1319	8	0	59.9545	0.363636	0
POD561916_1	558449	558470	+	22	SigA	341.989	4	0	2	0.181818	0	0.0909091	11	0	5	0.5	0	0.227273
POD561918_1	558451	558472	+	22	RpoE	490.133	3	0	2	0.136364	0	0.0909091	9	0	5	0.409091	0	0.227273
POD562005_1	561957	561978	+	22	DnaA	257.114	20	21	21	0.909091	0.954545	0.954545	3774	5882	7651	171.545	267.364	347.773
POD562444_1	562396	562417	+	22	DnaA	289.902	4	2	4	0.181818	0.0909091	0.181818	19	2	9	0.863636	0.0909091	0.409091
POD562532_1	562484	562505	+	22	NusG	707.348	4	0	10	0.181818	0	0.454545	14	0	331	0.636364	0	15.0455
POD562545_1	562497	562518	+	22	POD	507.975	3	7	4	0.136364	0.318182	0.181818	12	125	220	0.545455	5.68182	10
POD562585_1	562537	562558	+	22	RpoA	1924.218	6	1	0	0.272727	0.0454545	0	240	14	0	10.9091	0.636364	0
POD562592_1	562544	562565	+	22	SpxA	2117.622	2	0	2	0.0909091	0	0.0909091	22	0	3	1	0	0.136364
POD562594_1	562546	562567	+	22	SigA	6952.996	1	0	2	0.0454545	0	0.0909091	14	0	3	0.636364	0	0.136364
POD562601_1	562553	562574	+	22	SpxA	1782.915	1	0	7	0.0454545	0	0.318182	14	0	797	0.636364	0	36.2273
POD562602_1	562554	562575	+	22	SigA	4949.586	1	0	8	0.0454545	0	0.363636	14	0	798	0.636364	0	36.2727
POD562606_1	562558	562579	+	22	RpoE	1159.799	1	0	12	0.0454545	0	0.545455	14	0	1703	0.636364	0	77.4091
POD562613_1	562565	562586	+	22	HepA	1800.746	0	2	12	0	0.0909091	0.545455	0	3	1706	0	0.136364	77.5455
POD562620_1	562572	562593	+	22	RpoB	691.678	0	5	13	0	0.227273	0.590909	0	777	990	0	35.3182	45
POD562630_1	562582	562603	+	22	POD	3099.514	0	13	14	0	0.590909	0.636364	0	1704	3566	0	77.4545	162.091
POD563150_1	563102	563123	+	22	SpxA	371.367	5	4	4	0.227273	0.181818	0.181818	10	5	9	0.454545	0.227273	0.409091
POD563194_1	563146	563167	+	22	POD	858.176	4	2	5	0.181818	0.0909091	0.227273	9	2	11	0.409091	0.0909091	0.5
POD563296_1	563248	563269	+	22	RpoA	374.183	2	9	2	0.0909091	0.409091	0.0909091	7	60	2	0.318182	2.72727	0.0909091
POD563306_1	563258	563279	+	22	SpxA	290.846	4	6	4	0.181818	0.272727	0.181818	51	10	5	2.31818	0.454545	0.227273
POD563314_1	563266	563287	+	22	SigA	559.046	7	4	6	0.318182	0.181818	0.272727	57	5	14	2.59091	0.227273	0.636364
POD564391_1	564343	564364	+	22	SigA	1058.037	22	21	5	1	0.954545	0.227273	18241	6450	6	829.136	293.182	0.272727
POD564398_1	564350	564371	+	22	RpoA	651.211	22	15	4	1	0.681818	0.181818	14108	2154	5	641.273	97.9091	0.227273
POD56465_1	56452	56473	+	22	SigA	642.586	3	1	2	0.136364	0.0454545	0.0909091	8	2	4	0.363636	0.0909091	0.181818
POD565453_1	443943	443964	+	22	POD	560.179	14	11	9	0.636364	0.5	0.409091	25	38	20	1.13636	1.72727	0.909091
POD56550_1	56537	56558	+	22	Ihf	321.979	4	5	9	0.181818	0.227273	0.409091	44	36	35	2	1.63636	1.59091
POD566409_1	114083	114104	+	22	POD	678.352	7	2	2	0.318182	0.0909091	0.0909091	11	4	3	0.5	0.181818	0.136364
POD567738_1	198406	198427	+	22	MraZ	859.052	13	8	16	0.590909	0.363636	0.727273	35	16	243	1.59091	0.727273	11.0455
POD567954_1	115599	115620	+	22	SigA	284.175	12	3	5	0.545455	0.136364	0.227273	100	3	184	4.54545	0.136364	8.36364
POD568298_1	135546	135567	+	22	SsbB	365.794	19	14	18	0.863636	0.636364	0.818182	118	73	149	5.36364	3.31818	6.77273
POD568780_1	46052	46073	+	22	SigA	309.057	20	21	21	0.909091	0.954545	0.954545	65	1177	5281	2.95455	53.5	240.045
POD569506_1	569458	569479	+	22	RpoB	309.746	19	20	21	0.863636	0.909091	0.954545	3822	12915	11676	173.727	587.045	530.727
POD569556_1	569508	569529	+	22	SigA	222.42	18	16	13	0.818182	0.727273	0.590909	11165	2374	462	507.5	107.909	21
POD570098_1	570050	570071	+	22	SigA	206.734	19	19	17	0.863636	0.863636	0.772727	2905	360	1559	132.045	16.3636	70.8636
POD570145_1	570097	570118	+	22	POD	887.972	17	22	22	0.772727	1	1	1607	8665	5575	73.0455	393.864	253.409
POD571636_1	571588	571609	+	22	RpoB	584.364	1	1	1	0.0454545	0.0454545	0.0454545	7	4	2	0.318182	0.181818	0.0909091
POD571666_1	571618	571639	+	22	POD	445.834	2	2	4	0.0909091	0.0909091	0.181818	6	4	5	0.272727	0.181818	0.227273
POD571671_1	571623	571644	+	22	WhiA	368.937	2	3	4	0.0909091	0.136364	0.181818	6	6	4	0.272727	0.272727	0.181818
POD571704_1	571656	571677	+	22	RpoB	622.905	3	5	4	0.136364	0.227273	0.181818	5	12	10	0.227273	0.545455	0.454545
POD571727_1	571679	571700	+	22	HepA	574.007	4	4	6	0.181818	0.181818	0.272727	11	10	18	0.5	0.454545	0.818182
POD571749_1	571701	571722	+	22	RpoA	1008.703	4	6	3	0.181818	0.272727	0.136364	10	18	46	0.454545	0.818182	2.09091
POD571760_1	571712	571733	+	22	SpxA	992.102	5	5	2	0.227273	0.227273	0.0909091	15	14	47	0.681818	0.636364	2.13636
POD571768_1	571720	571741	+	22	SigA	1955.428	7	4	3	0.318182	0.181818	0.136364	22	50	13	1	2.27273	0.590909
POD571779_1	571731	571752	+	22	POD	1461.718	6	3	5	0.272727	0.136364	0.227273	18	49	39	0.818182	2.22727	1.77273
POD572516_1	572468	572489	+	22	POD	625.881	19	18	21	0.863636	0.818182	0.954545	3375	2449	8757	153.409	111.318	398.045
POD572881_1	572833	572854	+	22	POD	1176.609	22	21	19	1	0.954545	0.863636	8447	8041	2682	383.955	365.5	121.909
POD572920_1	572872	572893	+	22	NusA	571.097	19	19	19	0.863636	0.863636	0.863636	4048	5157	2606	184	234.409	118.455
POD57382_1	57369	57390	+	22	RpoB	918.079	22	22	21	1	1	0.954545	10195	9175	7415	463.409	417.045	337.045
POD57382_2	57369	57390	+	22	SigA	345.092	22	22	21	1	1	0.954545	10195	9175	7415	463.409	417.045	337.045
POD574100_1	574052	574073	+	22	NusG	476.641	13	20	22	0.590909	0.909091	1	1410	12006	489	64.0909	545.727	22.2273
POD574154_1	574106	574127	+	22	SsbB	486.532	18	14	17	0.818182	0.636364	0.772727	342	713	589	15.5455	32.4091	26.7727
POD574156_1	574108	574129	+	22	SigA	358.784	18	14	17	0.818182	0.636364	0.772727	357	731	938	16.2273	33.2273	42.6364
POD574176_1	574128	574149	+	22	RpoA	802.506	14	17	19	0.636364	0.772727	0.863636	713	589	900	32.4091	26.7727	40.9091
POD574192_1	574144	574165	+	22	RpoB	1309.129	17	19	14	0.772727	0.863636	0.636364	785	999	410	35.6818	45.4091	18.6364
POD574210_1	574162	574183	+	22	Smc	102.191	19	16	14	0.863636	0.727273	0.636364	909	467	262	41.3182	21.2273	11.9091
POD574213_1	574165	574186	+	22	RpoE	758.218	19	15	14	0.863636	0.681818	0.636364	982	429	179	44.6364	19.5	8.13636
POD574217_1	574169	574190	+	22	POD	3210.717	19	13	17	0.863636	0.590909	0.772727	896	397	255	40.7273	18.0455	11.5909
POD574242_1	574194	574215	+	22	RpoA	167.292	13	17	22	0.590909	0.772727	1	242	405	9214	11	18.4091	418.818
POD574266_1	574218	574239	+	22	SigA	338.01	19	22	19	0.863636	1	0.863636	566	10671	7288	25.7273	485.045	331.273
POD574788_1	574740	574761	+	22	RpoA	458.1	1	2	3	0.0454545	0.0909091	0.136364	6	3	12	0.272727	0.136364	0.545455
POD574800_1	574752	574773	+	22	SigA	1452.588	1	3	4	0.0454545	0.136364	0.181818	6	12	6	0.272727	0.545455	0.272727
POD574804_1	574756	574777	+	22	SpxA	424.28	2	2	5	0.0909091	0.0909091	0.227273	7	11	7	0.318182	0.5	0.318182
POD574816_1	574768	574789	+	22	SigA	1304.873	3	4	3	0.136364	0.181818	0.136364	12	6	4	0.545455	0.272727	0.181818
POD575248_1	575200	575221	+	22	MraZ	1564.936	5	9	5	0.227273	0.409091	0.227273	8	32	35	0.363636	1.45455	1.59091
POD57576_1	57563	57584	+	22	SpxA	344.632	21	13	12	0.954545	0.590909	0.545455	301	59	62	13.6818	2.68182	2.81818
POD57576_2	57563	57584	+	22	HepA	371.633	21	13	12	0.954545	0.590909	0.545455	301	59	62	13.6818	2.68182	2.81818
POD577027_1	576979	577000	+	22	RpoA	680.087	21	21	21	0.954545	0.954545	0.954545	10727	6438	13472	487.591	292.636	612.364
POD577028_1	576980	577001	+	22	SigA	1601.512	21	21	21	0.954545	0.954545	0.954545	10758	6629	13311	489	301.318	605.045
POD577030_1	576982	577003	+	22	SpxA	557.862	21	21	21	0.954545	0.954545	0.954545	6427	7582	11959	292.136	344.636	543.591
POD577056_1	577008	577029	+	22	NusG	477.427	21	18	21	0.954545	0.818182	0.954545	9225	10103	37570	419.318	459.227	1707.73
POD577065_1	577017	577038	+	22	POD	1430.741	21	19	21	0.954545	0.863636	0.954545	10362	22737	35552	471	1033.5	1616
POD577066_1	577018	577039	+	22	RpoB	498.023	21	19	21	0.954545	0.863636	0.954545	10374	37406	23221	471.545	1700.27	1055.5
POD577620_1	577572	577593	+	22	POD	403.268	22	21	22	1	0.954545	1	11157	13680	10051	507.136	621.818	456.864
POD5792_1	5781	5802	+	22	WhiA	343.808	0	6	2	0	0.272727	0.0909091	0	15	14	0	0.681818	0.636364
POD579341_1	579294	579315	+	22	RpoA	355.369	20	20	18	0.909091	0.909091	0.818182	22031	11837	11856	1001.41	538.045	538.909
POD579344_1	579297	579318	+	22	SpxA	361.543	19	21	18	0.863636	0.954545	0.818182	20789	7333	11687	944.955	333.318	531.227
POD579350_1	579303	579324	+	22	RpoB	325.628	20	20	19	0.909091	0.909091	0.863636	17739	8355	8684	806.318	379.773	394.727
POD579352_1	579305	579326	+	22	SigA	744.359	20	20	19	0.909091	0.909091	0.863636	13216	12127	4639	600.727	551.227	210.864
POD579376_1	579329	579350	+	22	POD	866.393	20	19	21	0.909091	0.863636	0.954545	14622	1908	6244	664.636	86.7273	283.818
POD579484_1	579437	579458	+	22	Ihf	219.295	6	1	4	0.272727	0.0454545	0.181818	53	2	20	2.40909	0.0909091	0.909091
POD581042_1	580995	581016	+	22	Ihf	322.345	3	2	0	0.136364	0.0909091	0	5	10	0	0.227273	0.454545	0
POD58150_1	60233	60254	+	22	MraZ	1924.6	17	20	22	0.772727	0.909091	1	1164	7211	5249	52.9091	327.773	238.591
POD581574_1	581527	581548	+	22	SsbB	371.173	22	20	21	1	0.909091	0.954545	5365	9820	12588	243.864	446.364	572.182
POD581579_1	581532	581553	+	22	WhiA	412.705	20	22	21	0.909091	1	0.954545	9120	8789	11094	414.545	399.5	504.273
POD582052_1	582005	582026	+	22	Ihf	300.58	21	17	21	0.954545	0.772727	0.954545	4580	7353	4458	208.182	334.227	202.636
POD582148_1	582101	582122	+	22	HepA	280.894	13	14	9	0.590909	0.636364	0.409091	141	150	145	6.40909	6.81818	6.59091
POD582336_1	582289	582310	+	22	RpoA	490.633	19	19	18	0.863636	0.863636	0.818182	1034	429	298	47	19.5	13.5455
POD582376_1	582329	582350	+	22	POD	294.757	18	18	17	0.818182	0.818182	0.772727	270	361	507	12.2727	16.4091	23.0455
POD582376_2	582329	582350	+	22	SpxA	375.926	18	18	17	0.818182	0.818182	0.772727	270	361	507	12.2727	16.4091	23.0455
POD582390_1	582343	582364	+	22	SigA	1164.952	19	16	18	0.863636	0.727273	0.818182	372	416	464	16.9091	18.9091	21.0909
POD582411_1	582364	582385	+	22	SigA	873.938	16	17	16	0.727273	0.772727	0.727273	416	451	316	18.9091	20.5	14.3636
POD583296_1	583249	583270	+	22	DnaA	405.001	3	4	3	0.136364	0.181818	0.136364	50	26	9	2.27273	1.18182	0.409091
POD583311_1	583264	583285	+	22	DnaA	740.867	2	4	4	0.0909091	0.181818	0.181818	5	26	16	0.227273	1.18182	0.727273
POD5838_1	5827	5848	+	22	SsbB	278.315	3	4	0	0.136364	0.181818	0	16	11	0	0.727273	0.5	0
POD58381_1	58368	58389	+	22	DnaA	3594.283	19	20	21	0.863636	0.909091	0.954545	9239	3294	3645	419.955	149.727	165.682
POD586664_1	586617	586638	+	22	POD	1763.983	0	1	2	0	0.0454545	0.0909091	0	2	2	0	0.0909091	0.0909091
POD586698_1	586651	586672	+	22	SigA	513.557	2	4	21	0.0909091	0.181818	0.954545	3	75	9135	0.136364	3.40909	415.227
POD586698_2	586651	586672	+	22	RpsN	128.167	2	4	21	0.0909091	0.181818	0.954545	3	75	9135	0.136364	3.40909	415.227
POD586706_1	586659	586680	+	22	RpoB	479.34	2	10	22	0.0909091	0.454545	1	2	1842	11294	0.0909091	83.7273	513.364
POD586712_1	586665	586686	+	22	POD	1093.231	3	15	22	0.136364	0.681818	1	4	3137	13690	0.181818	142.591	622.273
POD586745_1	586698	586719	+	22	SpxA	249.31	21	22	20	0.954545	1	0.909091	9431	21340	32110	428.682	970	1459.55
POD586752_1	586705	586726	+	22	SigA	643.577	22	20	22	1	0.909091	1	12866	23692	25832	584.818	1076.91	1174.18
POD586782_1	586735	586756	+	22	RpoA	574.946	20	21	13	0.909091	0.954545	0.590909	33841	12015	226	1538.23	546.136	10.2727
POD586840_1	586793	586814	+	22	SigA	452.864	12	18	19	0.545455	0.818182	0.863636	178	608	894	8.09091	27.6364	40.6364
POD587979_1	587932	587953	+	22	POD	899.957	21	21	21	0.954545	0.954545	0.954545	17034	8401	10122	774.273	381.864	460.091
POD588345_1	588298	588319	+	22	POD	593.12	22	21	21	1	0.954545	0.954545	5558	19092	10108	252.636	867.818	459.455
POD588374_1	588327	588348	+	22	Ihf	535.494	21	21	21	0.954545	0.954545	0.954545	21384	6021	1452	972	273.682	66
POD588508_1	588461	588482	+	22	Ihf	544.379	22	21	22	1	0.954545	1	5347	16057	11770	243.045	729.864	535
POD588664_1	588617	588638	+	22	SigA	204.098	20	21	21	0.909091	0.954545	0.954545	2662	5190	1099	121	235.909	49.9545
POD589540_1	589493	589514	+	22	Ihf	357.334	4	1	2	0.181818	0.0454545	0.0909091	7	1	2	0.318182	0.0454545	0.0909091
POD589769_1	589722	589743	+	22	POD	566.254	3	16	20	0.136364	0.727273	0.909091	41	371	11223	1.86364	16.8636	510.136
POD590527_1	590480	590501	+	22	RpoB	1962.858	21	17	22	0.954545	0.772727	1	15725	14447	22722	714.773	656.682	1032.82
POD590528_1	590481	590502	+	22	POD	2066.405	21	17	22	0.954545	0.772727	1	11157	14469	22958	507.136	657.682	1043.55
POD592959_1	592913	592934	+	22	POD	304.954	4	4	3	0.181818	0.181818	0.136364	8	28	11	0.363636	1.27273	0.5
POD59455_1	59442	59463	+	22	SigA	255.806	21	21	21	0.954545	0.954545	0.954545	12154	5566	5638	552.455	253	256.273
POD595862_1	595816	595837	+	22	SsbB	621.381	3	1	3	0.136364	0.0454545	0.136364	7	2	10	0.318182	0.0909091	0.454545
POD596242_1	596196	596217	+	22	POD	1918.416	4	3	5	0.181818	0.136364	0.227273	11	6	24	0.5	0.272727	1.09091
POD596246_1	596200	596221	+	22	HepA	752.832	3	3	6	0.136364	0.136364	0.272727	9	6	25	0.409091	0.272727	1.13636
POD596249_1	596203	596224	+	22	NusG	605.461	3	4	5	0.136364	0.181818	0.227273	9	11	20	0.409091	0.5	0.909091
POD596256_1	596210	596231	+	22	SigA	1448.583	4	3	5	0.181818	0.136364	0.227273	10	19	13	0.454545	0.863636	0.590909
POD596266_1	596220	596241	+	22	RpoE	931.484	3	6	8	0.136364	0.272727	0.363636	6	25	1741	0.272727	1.13636	79.1364
POD596267_1	596221	596242	+	22	RpoA	665.937	3	6	9	0.136364	0.272727	0.409091	6	25	2374	0.272727	1.13636	107.909
POD596338_1	596292	596313	+	22	SigA	1195.675	21	21	22	0.954545	0.954545	1	6681	8261	12278	303.682	375.5	558.091
POD596343_1	596297	596318	+	22	RpoB	582.262	21	21	22	0.954545	0.954545	1	3381	8816	13313	153.682	400.727	605.136
POD596628_1	596582	596603	+	22	NusA	411.084	22	16	22	1	0.727273	1	3146	2531	4302	143	115.045	195.545
POD596638_1	596592	596613	+	22	RpoE	896.295	19	19	20	0.863636	0.863636	0.909091	3401	2344	4182	154.591	106.545	190.091
POD596647_1	596601	596622	+	22	RpoB	1048.348	17	21	18	0.772727	0.954545	0.818182	2539	3584	3073	115.409	162.909	139.682
POD596654_1	596608	596629	+	22	RpoA	960.932	16	20	18	0.727273	0.909091	0.818182	2140	3386	2729	97.2727	153.909	124.045
POD596658_1	596612	596633	+	22	DnaC	640.787	18	20	18	0.818182	0.909091	0.818182	2360	3911	2842	107.273	177.773	129.182
POD596681_1	596635	596656	+	22	DnaA	781.819	20	18	20	0.909091	0.818182	0.909091	4125	2722	5756	187.5	123.727	261.636
POD596688_1	596642	596663	+	22	POD	2500.822	18	19	20	0.818182	0.863636	0.909091	3666	3226	6173	166.636	146.636	280.591
POD596707_1	596661	596682	+	22	Smc	407.057	18	21	20	0.818182	0.954545	0.909091	2861	6908	13037	130.045	314	592.591
POD596730_1	596684	596705	+	22	RpsN	613.853	21	20	21	0.954545	0.909091	0.954545	6684	13396	3910	303.818	608.909	177.727
POD596765_1	596719	596740	+	22	SigA	484.61	21	22	21	0.954545	1	0.954545	10382	4449	7857	471.909	202.227	357.136
POD596766_1	596720	596741	+	22	HepA	470.637	21	22	21	0.954545	1	0.954545	3936	4327	7868	178.909	196.682	357.636
POD596788_1	596742	596763	+	22	DnaA	4245.751	22	21	16	1	0.954545	0.727273	4327	7868	890	196.682	357.636	40.4545
POD596790_1	596744	596765	+	22	SsbB	1234.058	21	22	16	0.954545	1	0.727273	5237	6735	944	238.045	306.136	42.9091
POD596814_1	596768	596789	+	22	POD	1423.124	22	16	14	1	0.727273	0.636364	6477	979	3202	294.409	44.5	145.545
POD59684_1	57575	57596	+	22	SpxA	278.634	16	14	10	0.727273	0.636364	0.454545	159	101	31	7.22727	4.59091	1.40909
POD597834_1	597788	597809	+	22	Smc	116.98	22	22	19	1	1	0.863636	18601	17703	10326	845.5	804.682	469.364
POD597851_1	597805	597826	+	22	SigA	177.156	22	21	20	1	0.954545	0.909091	20736	11705	14606	942.545	532.045	663.909
POD597892_1	597846	597867	+	22	RpoB	428.003	20	21	17	0.909091	0.954545	0.772727	16583	19534	2622	753.773	887.909	119.182
POD597912_1	597866	597887	+	22	SigA	1179.851	21	17	18	0.954545	0.772727	0.818182	21625	3267	1006	982.955	148.5	45.7273
POD597915_1	597869	597890	+	22	RpoA	909.89	21	17	18	0.954545	0.772727	0.818182	19766	2116	806	898.455	96.1818	36.6364
POD597932_1	597886	597907	+	22	SpxA	676.548	18	17	18	0.818182	0.772727	0.818182	4666	902	5250	212.091	41	238.636
POD597938_1	597892	597913	+	22	POD	4088.794	17	17	19	0.772727	0.772727	0.863636	1896	784	6275	86.1818	35.6364	285.227
POD597944_1	597898	597919	+	22	HepA	697.838	18	16	21	0.818182	0.727273	0.954545	1598	680	6437	72.6364	30.9091	292.591
POD597970_1	597924	597945	+	22	NusG	579.779	15	22	21	0.681818	1	0.954545	2886	6358	6550	131.182	289	297.727
POD598002_1	597956	597977	+	22	HepA	485.368	22	21	22	1	0.954545	1	7101	3927	7050	322.773	178.5	320.455
POD598274_1	598228	598249	+	22	NusA	453.878	20	21	17	0.909091	0.954545	0.772727	3862	5261	13935	175.545	239.136	633.409
POD598305_1	598259	598280	+	22	MraZ	586.224	19	19	20	0.863636	0.863636	0.909091	5567	15649	3025	253.045	711.318	137.5
POD598532_1	598486	598507	+	22	SsbB	475.953	20	22	21	0.909091	1	0.954545	18821	7274	12743	855.5	330.636	579.227
POD599583_1	599537	599558	+	22	SigA	432.616	20	21	20	0.909091	0.954545	0.909091	11199	7187	3032	509.045	326.682	137.818
POD599612_1	599566	599587	+	22	SigA	331.87	22	20	21	1	0.909091	0.954545	7142	4003	3440	324.636	181.955	156.364
POD599880_1	599834	599855	+	22	PhoU	176.888	15	21	20	0.681818	0.954545	0.909091	1203	8237	3056	54.6818	374.409	138.909
POD599888_1	599842	599863	+	22	MraZ	1284.567	18	20	20	0.818182	0.909091	0.909091	2674	8785	2657	121.545	399.318	120.773
POD601805_1	601759	601780	+	22	MraZ	1251.122	21	22	22	0.954545	1	1	17639	18617	16136	801.773	846.227	733.455
POD601816_1	601770	601791	+	22	SigA	194.305	21	22	22	0.954545	1	1	20371	17453	10598	925.955	793.318	481.727
POD603340_1	603294	603315	+	22	SigA	439.609	20	16	19	0.909091	0.727273	0.863636	3602	4196	4456	163.727	190.727	202.545
POD604012_1	603966	603987	+	22	SsbB	750.935	18	22	22	0.818182	1	1	4891	7734	11322	222.318	351.545	514.636
POD604664_1	604618	604639	+	22	POD	435.572	22	21	19	1	0.954545	0.863636	12517	6615	9147	568.955	300.682	415.773
POD604707_1	604661	604682	+	22	RpoE	431.415	19	22	20	0.863636	1	0.909091	9169	6267	6157	416.773	284.864	279.864
POD604730_1	604684	604705	+	22	SigA	516.987	22	20	21	1	0.909091	0.954545	6279	6255	8000	285.409	284.318	363.636
POD604797_1	604751	604772	+	22	RpoB	1304.612	22	22	22	1	1	1	16604	10351	15253	754.727	470.5	693.318
POD604800_1	604754	604775	+	22	RpoA	228.693	22	22	22	1	1	1	18346	12974	15927	833.909	589.727	723.955
POD604807_1	604761	604782	+	22	POD	876.149	22	22	22	1	1	1	19130	14170	12870	869.545	644.091	585
POD604818_1	604772	604793	+	22	SigA	922.224	22	22	21	1	1	0.954545	16364	15483	16257	743.818	703.773	738.955
POD604825_1	604779	604800	+	22	RpoA	384.394	22	22	21	1	1	0.954545	13078	16247	18186	594.455	738.5	826.636
POD605170_1	605124	605145	+	22	PhoU	201.336	22	22	22	1	1	1	9669	16366	13402	439.5	743.909	609.182
POD605954_1	605908	605929	+	22	NusA	478.843	20	22	22	0.909091	1	1	7576	13867	13507	344.364	630.318	613.955
POD605972_1	605926	605947	+	22	WhiA	475.448	22	22	22	1	1	1	9480	19156	5855	430.909	870.727	266.136
POD606518_1	606472	606493	+	22	POD	564.566	18	17	20	0.818182	0.772727	0.909091	5286	1344	988	240.273	61.0909	44.9091
POD607136_1	607090	607111	+	22	POD	845.082	11	13	19	0.5	0.590909	0.863636	149	1282	2054	6.77273	58.2727	93.3636
POD607761_1	184780	184801	+	22	DnaA	680.235	3	7	15	0.136364	0.318182	0.681818	3	562	2919	0.136364	25.5455	132.682
POD608688_1	608642	608663	+	22	MraZ	2132.695	14	1	7	0.636364	0.0454545	0.318182	42	3	25	1.90909	0.136364	1.13636
POD609274_1	609228	609249	+	22	POD	1018.987	17	17	10	0.772727	0.772727	0.454545	780	1129	111	35.4545	51.3182	5.04545
POD609429_1	609383	609404	+	22	POD	811.566	7	14	11	0.318182	0.636364	0.5	121	279	993	5.5	12.6818	45.1364
POD610087_1	610041	610062	+	22	Ihf	337.065	11	11	7	0.5	0.5	0.318182	21	136	16	0.954545	6.18182	0.727273
POD611122_1	498074	498095	+	22	POD	572.11	10	3	11	0.454545	0.136364	0.5	310	5	228	14.0909	0.227273	10.3636
POD613932_1	613884	613905	+	22	SigA	651.066	22	19	19	1	0.863636	0.863636	581	162	206	26.4091	7.36364	9.36364
POD614014_1	613966	613987	+	22	POD	821.483	22	22	22	1	1	1	7732	11786	13197	351.455	535.727	599.864
POD614662_1	614614	614635	+	22	RpsN	233.595	22	22	22	1	1	1	3625	10293	12717	164.773	467.864	578.045
POD614669_1	614621	614642	+	22	Smc	208.874	22	22	22	1	1	1	7240	10157	13653	329.091	461.682	620.591
POD614690_1	614642	614663	+	22	SigA	184.158	22	22	20	1	1	0.909091	11289	13199	11967	513.136	599.955	543.955
POD614694_1	614646	614667	+	22	POD	2988.567	22	21	20	1	0.954545	0.909091	12853	10954	11029	584.227	497.909	501.318
POD614700_1	614652	614673	+	22	RpoB	609.266	22	21	20	1	0.954545	0.909091	13186	7796	12428	599.364	354.364	564.909
POD614703_1	614655	614676	+	22	POD	672.517	22	21	20	1	0.954545	0.909091	12431	8323	12563	565.045	378.318	571.045
POD614721_1	614673	614694	+	22	RpoE	991.798	21	20	22	0.954545	0.909091	1	11687	12451	11858	531.227	565.955	539
POD614726_1	614678	614699	+	22	SsbB	496.1	21	20	22	0.954545	0.909091	1	12316	12386	9042	559.818	563	411
POD614790_1	614742	614763	+	22	SigA	351.473	22	21	22	1	0.954545	1	13428	10633	12517	610.364	483.318	568.955
POD614864_1	614816	614837	+	22	WhiA	247.841	19	18	19	0.863636	0.818182	0.863636	4122	3403	3013	187.364	154.682	136.955
POD614907_1	614859	614880	+	22	POD	870.315	19	18	19	0.863636	0.818182	0.863636	2812	1610	6386	127.818	73.1818	290.273
POD619607_1	619559	619580	+	22	POD	892.177	18	22	20	0.818182	1	0.909091	3756	11517	6044	170.727	523.5	274.727
POD620342_1	620296	620317	+	22	POD	953.199	22	21	22	1	0.954545	1	4608	3235	6061	209.455	147.045	275.5
POD620422_1	620376	620397	+	22	Smc	128.048	21	22	22	0.954545	1	1	13916	11333	17397	632.545	515.136	790.773
POD620460_1	620414	620435	+	22	SpxA	615.325	22	22	20	1	1	0.909091	17364	9122	4428	789.273	414.636	201.273
POD620466_1	620420	620441	+	22	RpoB	1089.778	22	22	20	1	1	0.909091	17397	7664	6730	790.773	348.364	305.909
POD620482_1	620436	620457	+	22	SigA	542.494	22	20	21	1	0.909091	0.954545	9122	4428	12001	414.636	201.273	545.5
POD620488_1	620442	620463	+	22	POD	2045.501	22	20	21	1	0.909091	0.954545	7664	6730	9975	348.364	305.909	453.409
POD620515_1	620469	620490	+	22	RpoA	491.657	20	21	17	0.909091	0.954545	0.772727	10035	6338	15486	456.136	288.091	703.909
POD620554_1	620508	620529	+	22	SigA	389.796	19	20	18	0.863636	0.909091	0.818182	15669	13057	3414	712.227	593.5	155.182
POD62176_1	62163	62184	+	22	SsbB	635.977	12	20	16	0.545455	0.909091	0.727273	209	566	537	9.5	25.7273	24.4091
POD621827_1	621781	621802	+	22	MraZ	722.088	16	21	18	0.727273	0.954545	0.818182	5778	7059	6528	262.636	320.864	296.727
POD622436_1	622390	622411	+	22	POD	706.209	21	18	21	0.954545	0.818182	0.954545	6231	6192	3537	283.227	281.455	160.773
POD622505_1	622459	622480	+	22	RpoA	661.267	21	22	22	0.954545	1	1	3811	3795	12483	173.227	172.5	567.409
POD622534_1	622488	622509	+	22	RpsN	178.037	22	21	21	1	0.954545	0.954545	6105	11441	14314	277.5	520.045	650.636
POD622538_1	622492	622513	+	22	Smc	157.568	22	21	21	1	0.954545	0.954545	9265	11981	11519	421.136	544.591	523.591
POD622577_1	622531	622552	+	22	RpoB	940.474	21	21	20	0.954545	0.954545	0.909091	13036	9465	5676	592.545	430.227	258
POD622578_1	622532	622553	+	22	POD	842.754	21	21	20	0.954545	0.954545	0.909091	14314	8175	5766	650.636	371.591	262.091
POD622630_1	622584	622605	+	22	SigA	309.374	22	18	20	1	0.818182	0.909091	4901	3921	3678	222.773	178.227	167.182
POD622632_1	622586	622607	+	22	RpoE	654.612	21	19	20	0.954545	0.863636	0.909091	4471	4013	3834	203.227	182.409	174.273
POD624556_1	624510	624531	+	22	NusA	382.073	21	20	13	0.954545	0.909091	0.590909	11978	10329	5248	544.455	469.5	238.545
POD624676_1	624630	624651	+	22	RpoA	457.636	21	21	21	0.954545	0.954545	0.954545	6381	4924	5280	290.045	223.818	240
POD624678_1	624632	624653	+	22	SigA	327.689	21	21	21	0.954545	0.954545	0.954545	6228	5043	7469	283.091	229.227	339.5
POD624750_1	624704	624725	+	22	RpoB	479.864	22	22	21	1	1	0.954545	14351	17315	12935	652.318	787.045	587.955
POD624756_1	624710	624731	+	22	Smc	206.267	22	22	20	1	1	0.909091	18456	16166	8393	838.909	734.818	381.5
POD625059_1	625013	625034	+	22	SigA	1145.764	19	17	19	0.863636	0.772727	0.863636	5746	9032	3735	261.182	410.545	169.773
POD625063_1	625017	625038	+	22	RpoA	773.684	19	16	19	0.863636	0.727273	0.863636	5587	7367	4278	253.955	334.864	194.455
POD625065_1	625019	625040	+	22	SpxA	446.827	19	15	19	0.863636	0.681818	0.863636	5954	6859	4188	270.636	311.773	190.364
POD625110_1	625064	625085	+	22	RpoB	492.023	19	20	22	0.863636	0.909091	1	3901	10936	6628	177.318	497.091	301.273
POD626828_1	626782	626803	+	22	SigA	195.358	22	19	22	1	0.863636	1	16201	8722	18360	736.409	396.455	834.545
POD626858_1	626812	626833	+	22	POD	1394.717	20	22	22	0.909091	1	1	19457	8524	12028	884.409	387.455	546.727
POD627060_1	627014	627035	+	22	DnaA	362.671	20	21	19	0.909091	0.954545	0.863636	2332	5612	4902	106	255.091	222.818
POD629868_1	629822	629843	+	22	POD	273.59	1	1	3	0.0454545	0.0454545	0.136364	1	1	8	0.0454545	0.0454545	0.363636
POD630674_1	630628	630649	+	22	POD	368.503	2	0	5	0.0909091	0	0.227273	4	0	18	0.181818	0	0.818182
POD631786_1	631740	631761	+	22	SsbB	2803.716	0	2	1	0	0.0909091	0.0454545	0	8	1	0	0.363636	0.0454545
POD631842_1	631796	631817	+	22	SsbB	2780.674	0	7	2	0	0.318182	0.0909091	0	23	2	0	1.04545	0.0909091
POD631952_1	631906	631927	+	22	POD	115.863	4	4	7	0.181818	0.181818	0.318182	14	10	17	0.636364	0.454545	0.772727
POD631985_1	631939	631960	+	22	MraZ	740.135	6	7	5	0.272727	0.318182	0.227273	13	23	15	0.590909	1.04545	0.681818
POD632028_1	631982	632003	+	22	POD	888.079	6	2	3	0.272727	0.0909091	0.136364	18	2	5	0.818182	0.0909091	0.227273
POD632048_1	632002	632023	+	22	NusA	459.201	3	3	1	0.136364	0.136364	0.0454545	3	5	2	0.136364	0.227273	0.0909091
POD63210_1	63197	63218	+	22	WhiA	311.637	18	18	16	0.818182	0.818182	0.727273	712	815	822	32.3636	37.0455	37.3636
POD636470_1	636424	636445	+	22	NusG	2374.748	5	16	7	0.227273	0.727273	0.318182	681	1157	53	30.9545	52.5909	2.40909
POD636478_1	636432	636453	+	22	TrpS	550.978	11	15	3	0.5	0.681818	0.136364	1435	428	49	65.2273	19.4545	2.22727
POD636480_1	636434	636455	+	22	WhiA	1106.709	12	14	3	0.545455	0.636364	0.136364	1613	250	49	73.3182	11.3636	2.22727
POD636490_1	636444	636465	+	22	AsnS	1257.411	16	9	3	0.727273	0.409091	0.136364	1563	74	53	71.0455	3.36364	2.40909
POD636492_1	636446	636467	+	22	RpsN	406.794	16	7	3	0.727273	0.318182	0.136364	1157	53	53	52.5909	2.40909	2.40909
POD636495_1	636449	636470	+	22	RpoE	3428.204	17	5	5	0.772727	0.227273	0.227273	1152	48	72	52.3636	2.18182	3.27273
POD636497_1	636451	636472	+	22	NusA	759.146	15	5	5	0.681818	0.227273	0.227273	728	48	72	33.0909	2.18182	3.27273
POD636499_1	636453	636474	+	22	RpoB	2805.215	15	3	5	0.681818	0.136364	0.227273	427	31	72	19.4091	1.40909	3.27273
POD636499_2	636453	636474	+	22	Smc	112.327	15	3	5	0.681818	0.136364	0.227273	427	31	72	19.4091	1.40909	3.27273
POD636502_1	636456	636477	+	22	RpoA	4811.158	14	3	4	0.636364	0.136364	0.181818	250	49	51	11.3636	2.22727	2.31818
POD636502_2	636456	636477	+	22	SpxA	4692.692	14	3	4	0.636364	0.136364	0.181818	250	49	51	11.3636	2.22727	2.31818
POD636502_3	636456	636477	+	22	HepA	1591.234	14	3	4	0.636364	0.136364	0.181818	250	49	51	11.3636	2.22727	2.31818
POD636502_4	636456	636477	+	22	NusA	1687.697	14	3	4	0.636364	0.136364	0.181818	250	49	51	11.3636	2.22727	2.31818
POD636503_1	636457	636478	+	22	DnaC	434.455	13	3	4	0.590909	0.136364	0.181818	139	49	51	6.31818	2.22727	2.31818
POD636504_1	636458	636479	+	22	WhiA	1553.268	13	2	4	0.590909	0.0909091	0.181818	140	46	51	6.36364	2.09091	2.31818
POD636504_2	636458	636479	+	22	DnaA	1431.506	13	2	4	0.590909	0.0909091	0.181818	140	46	51	6.36364	2.09091	2.31818
POD636506_1	636460	636481	+	22	POD	37168.442	12	2	4	0.545455	0.0909091	0.181818	126	46	51	5.72727	2.09091	2.31818
POD636509_1	636463	636484	+	22	ScpA	1351.418	11	4	3	0.5	0.181818	0.136364	84	78	24	3.81818	3.54545	1.09091
POD636509_2	636463	636484	+	22	ScpB	1351.418	11	4	3	0.5	0.181818	0.136364	84	78	24	3.81818	3.54545	1.09091
POD636510_1	636464	636485	+	22	RpoE	4337.45	10	4	3	0.454545	0.181818	0.136364	62	78	24	2.81818	3.54545	1.09091
POD636516_1	636470	636491	+	22	SigA	12528.743	6	4	3	0.272727	0.181818	0.136364	51	56	23	2.31818	2.54545	1.04545
POD636622_1	636576	636597	+	22	SigA	392.273	2	5	5	0.0909091	0.227273	0.227273	8	11	18	0.363636	0.5	0.818182
POD63664_1	63651	63672	+	22	DnaA	1192.235	20	22	13	0.909091	1	0.590909	390	1341	191	17.7273	60.9545	8.68182
POD636991_1	636945	636966	+	22	SsbB	476.253	6	4	5	0.272727	0.181818	0.227273	41	21	24	1.86364	0.954545	1.09091
POD637108_1	637062	637083	+	22	Smc	128.417	20	22	21	0.909091	1	0.954545	3973	6353	17493	180.591	288.773	795.136
POD637982_1	637936	637957	+	22	POD	799.907	22	22	22	1	1	1	3475	4078	6368	157.955	185.364	289.455
POD639032_1	638986	639007	+	22	SsbB	323.05	20	22	21	0.909091	1	0.954545	1744	2605	4611	79.2727	118.409	209.591
POD639073_1	639027	639048	+	22	MraZ	964.738	21	21	21	0.954545	0.954545	0.954545	4656	10175	5624	211.636	462.5	255.636
POD639160_1	639114	639135	+	22	SigA	514.435	21	19	21	0.954545	0.863636	0.954545	4077	5192	3805	185.318	236	172.955
POD639186_1	639140	639161	+	22	RpoB	350.573	20	20	18	0.909091	0.909091	0.818182	5135	5092	4416	233.409	231.455	200.727
POD639216_1	639170	639191	+	22	SigA	372.758	21	16	8	0.954545	0.727273	0.363636	6263	2302	75	284.682	104.636	3.40909
POD639672_1	639626	639647	+	22	POD	522.867	4	5	10	0.181818	0.227273	0.454545	21	129	233	0.954545	5.86364	10.5909
POD641292_1	641245	641266	+	22	SsbB	1562.66	3	0	2	0.136364	0	0.0909091	4	0	7	0.181818	0	0.318182
POD64130_1	64117	64138	+	22	DnaA	683.883	21	20	22	0.954545	0.909091	1	4412	2412	1341	200.545	109.636	60.9545
POD642672_1	642625	642646	+	22	DnaA	1639.717	0	4	4	0	0.181818	0.181818	0	8	34	0	0.363636	1.54545
POD642724_1	642677	642698	+	22	DnaA	1189.725	4	21	22	0.181818	0.954545	1	25	9293	14168	1.13636	422.409	644
POD642752_1	642705	642726	+	22	SigA	191.357	22	22	22	1	1	1	13111	12940	9466	595.955	588.182	430.273
POD642806_1	642759	642780	+	22	SsbB	676.519	22	22	20	1	1	0.909091	8281	7459	3549	376.409	339.045	161.318
POD643836_1	643789	643810	+	22	SigA	196.703	21	17	22	0.954545	0.772727	1	6562	2567	8266	298.273	116.682	375.727
POD643912_1	643865	643886	+	22	SigA	939.329	22	12	3	1	0.545455	0.136364	5471	1019	18	248.682	46.3182	0.818182
POD643923_1	643876	643897	+	22	HepA	540.782	18	5	3	0.818182	0.227273	0.136364	3914	81	18	177.909	3.68182	0.818182
POD643932_1	643885	643906	+	22	RpoA	495.393	14	3	1	0.636364	0.136364	0.0454545	1094	18	2	49.7273	0.818182	0.0909091
POD643950_1	643903	643924	+	22	POD	723.46	4	1	3	0.181818	0.0454545	0.136364	56	1	4	2.54545	0.0454545	0.181818
POD64454_1	64441	64462	+	22	SsbB	873.284	21	19	17	0.954545	0.863636	0.772727	2836	2643	521	128.909	120.136	23.6818
POD644833_1	644786	644807	+	22	RpoA	375.667	2	1	3	0.0909091	0.0454545	0.136364	7	1	17	0.318182	0.0454545	0.772727
POD644972_1	644925	644946	+	22	NusG	761.583	11	11	2	0.5	0.5	0.0909091	534	1635	4	24.2727	74.3182	0.181818
POD644982_1	644935	644956	+	22	HepA	792.827	16	6	2	0.727273	0.272727	0.0909091	1926	237	3	87.5455	10.7727	0.136364
POD644986_1	644939	644960	+	22	RpoA	1252.342	15	4	4	0.681818	0.181818	0.181818	2112	18	8	96	0.818182	0.363636
POD644991_1	644944	644965	+	22	SigA	726.637	12	3	3	0.545455	0.136364	0.136364	1780	5	6	80.9091	0.227273	0.272727
POD644992_1	644945	644966	+	22	RpoB	1207.644	12	2	3	0.545455	0.0909091	0.136364	1636	4	6	74.3636	0.181818	0.272727
POD644996_1	644949	644970	+	22	SpxA	757.349	10	3	2	0.454545	0.136364	0.0909091	1298	5	5	59	0.227273	0.227273
POD6450_1	6439	6460	+	22	MraZ	979.866	1	1	0	0.0454545	0.0454545	0	4	5	0	0.181818	0.227273	0
POD645010_1	644963	644984	+	22	POD	4298.381	5	3	4	0.227273	0.136364	0.181818	20	6	45	0.909091	0.272727	2.04545
POD645013_1	644966	644987	+	22	DnaA	1003.283	3	3	4	0.136364	0.136364	0.181818	5	6	45	0.227273	0.272727	2.04545
POD645020_1	644973	644994	+	22	SigA	1156.266	2	3	6	0.0909091	0.136364	0.272727	3	9	116	0.136364	0.409091	5.27273
POD645038_1	644991	645012	+	22	RpoE	709.177	3	5	14	0.136364	0.227273	0.636364	6	47	994	0.272727	2.13636	45.1818
POD645078_1	645031	645052	+	22	Smc	120.463	13	20	20	0.590909	0.909091	0.909091	610	9214	5353	27.7273	418.818	243.318
POD645492_1	645445	645466	+	22	POD	636.56	21	22	19	0.954545	1	0.863636	5010	5549	2621	227.727	252.227	119.136
POD645616_1	645569	645590	+	22	MraZ	1445.256	16	19	18	0.727273	0.863636	0.818182	1211	5464	4090	55.0455	248.364	185.909
POD646514_1	646467	646488	+	22	POD	371.825	17	19	9	0.772727	0.863636	0.409091	1588	1443	482	72.1818	65.5909	21.9091
POD646524_1	646477	646498	+	22	MraZ	834.84	18	19	3	0.818182	0.863636	0.136364	1655	1465	21	75.2273	66.5909	0.954545
POD646632_1	646585	646606	+	22	SigA	956.207	14	17	6	0.636364	0.772727	0.272727	1055	8040	4841	47.9545	365.455	220.045
POD646650_1	646603	646624	+	22	RpoA	560.101	18	8	3	0.818182	0.363636	0.136364	7822	5075	3	355.545	230.682	0.136364
POD646676_1	646629	646650	+	22	POD	1195.038	6	3	3	0.272727	0.136364	0.136364	4841	3	8	220.045	0.136364	0.363636
POD64682_1	64669	64690	+	22	SigA	187.625	22	18	22	1	0.818182	1	5249	7359	3852	238.591	334.5	175.091
POD646847_1	646800	646821	+	22	DnaC	330.148	1	2	1	0.0454545	0.0909091	0.0454545	1	4	5	0.0454545	0.181818	0.227273
POD64702_1	64689	64710	+	22	DnaC	431.739	18	22	20	0.818182	1	0.909091	7772	3781	7023	353.273	171.864	319.227
POD64739_1	64726	64747	+	22	SsbB	2805.9	21	20	22	0.954545	0.909091	1	7295	7542	7445	331.591	342.818	338.409
POD647636_1	647589	647610	+	22	DnaA	1226.089	1	1	1	0.0454545	0.0454545	0.0454545	1	1	3	0.0454545	0.0454545	0.136364
POD64769_1	64756	64777	+	22	RpoB	392.461	21	21	22	0.954545	0.954545	1	8034	13103	4406	365.182	595.591	200.273
POD64776_1	64763	64784	+	22	Smc	231.668	22	21	22	1	0.954545	1	8607	11092	13994	391.227	504.182	636.091
POD64883_1	64870	64891	+	22	POD	549.93	18	8	13	0.818182	0.363636	0.590909	11726	346	155	533	15.7273	7.04545
POD648854_1	648807	648828	+	22	SigA	295.947	18	22	20	0.818182	1	0.909091	2496	5168	8186	113.455	234.909	372.091
POD648869_1	648822	648843	+	22	Smc	249.323	22	20	22	1	0.909091	1	3933	7383	9428	178.773	335.591	428.545
POD648883_1	648836	648857	+	22	RpoB	1345.889	22	20	21	1	0.909091	0.954545	6055	9695	4080	275.227	440.682	185.455
POD648900_1	648853	648874	+	22	SpxA	2215.815	20	22	8	0.909091	1	0.363636	9625	6164	314	437.5	280.182	14.2727
POD648913_1	648866	648887	+	22	SigA	3211.181	22	15	11	1	0.681818	0.5	9428	1595	434	428.545	72.5	19.7273
POD648920_1	648873	648894	+	22	SpxA	1642.96	22	9	13	1	0.409091	0.590909	7661	347	458	348.227	15.7727	20.8182
POD648921_1	648874	648895	+	22	DnaA	983.673	22	8	14	1	0.363636	0.636364	7137	303	459	324.409	13.7727	20.8636
POD648934_1	648887	648908	+	22	RpoA	2868.545	16	10	8	0.727273	0.454545	0.363636	1698	280	312	77.1818	12.7273	14.1818
POD648942_1	648895	648916	+	22	POD	7006.282	9	13	9	0.409091	0.590909	0.409091	347	458	156	15.7727	20.8182	7.09091
POD648950_1	648903	648924	+	22	HepA	1396.912	8	11	12	0.363636	0.5	0.545455	338	286	193	15.3636	13	8.77273
POD648954_1	648907	648928	+	22	NusG	1188.746	9	9	15	0.409091	0.409091	0.681818	349	264	208	15.8636	12	9.45455
POD648962_1	648915	648936	+	22	RpoE	2040.038	12	9	18	0.545455	0.409091	0.818182	440	168	978	20	7.63636	44.4545
POD648966_1	648919	648940	+	22	AsnS	707.737	13	10	18	0.590909	0.454545	0.818182	414	170	1171	18.8182	7.72727	53.2273
POD648982_1	648935	648956	+	22	WhiA	634.66	8	17	21	0.363636	0.772727	0.954545	166	823	5432	7.54545	37.4091	246.909
POD649012_1	648965	648986	+	22	Smc	161.948	19	19	10	0.863636	0.863636	0.454545	1932	5084	640	87.8182	231.091	29.0909
POD649123_1	649076	649097	+	22	DnaA	932.207	21	21	20	0.954545	0.954545	0.909091	6437	4078	3650	292.591	185.364	165.909
POD649780_1	649733	649754	+	22	SsbB	848.965	19	20	22	0.863636	0.909091	1	6978	13636	9602	317.182	619.818	436.455
POD649810_1	649763	649784	+	22	Smc	168.591	21	22	21	0.954545	1	0.954545	15665	9984	8002	712.045	453.818	363.727
POD649862_1	649815	649836	+	22	DnaA	1391.998	17	2	1	0.772727	0.0909091	0.0454545	4415	202	1	200.682	9.18182	0.0454545
POD650760_1	650713	650734	+	22	WhiA	326.022	20	22	21	0.909091	1	0.954545	5643	2208	1592	256.5	100.364	72.3636
POD651036_1	650989	651010	+	22	MraZ	837.223	19	17	19	0.863636	0.772727	0.863636	3356	2085	3142	152.545	94.7727	142.818
POD651488_1	651441	651462	+	22	DnaA	354.267	9	8	3	0.409091	0.363636	0.136364	26	68	19	1.18182	3.09091	0.863636
POD653866_1	653819	653840	+	22	MraZ	848.168	18	16	18	0.818182	0.727273	0.818182	1564	26179	2490	71.0909	1189.95	113.182
POD653928_1	653881	653902	+	22	MraZ	1208.153	19	20	21	0.863636	0.909091	0.954545	10360	2465	10426	470.909	112.045	473.909
POD653994_1	653947	653968	+	22	SigA	188.669	22	12	7	1	0.545455	0.318182	8897	555	57	404.409	25.2273	2.59091
POD653998_1	653951	653972	+	22	HrcA	576.71	22	9	10	1	0.409091	0.454545	7502	136	191	341	6.18182	8.68182
POD653999_1	653952	653973	+	22	RpoB	444.327	22	8	11	1	0.363636	0.5	7592	33	341	345.091	1.5	15.5
POD654062_1	654015	654036	+	22	RpoA	553.745	19	20	18	0.863636	0.909091	0.818182	7141	4879	2558	324.591	221.773	116.273
POD654840_1	654793	654814	+	22	MraZ	1261.695	1	5	8	0.0454545	0.227273	0.363636	1	14	23	0.0454545	0.636364	1.04545
POD655466_1	655419	655440	+	22	SsbB	781.973	4	8	8	0.181818	0.363636	0.363636	8	19	129	0.363636	0.863636	5.86364
POD656060_1	656013	656034	+	22	POD	1193.783	6	2	9	0.272727	0.0909091	0.409091	158	9	84	7.18182	0.409091	3.81818
POD656104_1	656057	656078	+	22	SigA	662.685	9	5	7	0.409091	0.227273	0.318182	84	16	48	3.81818	0.727273	2.18182
POD656107_1	656060	656081	+	22	ScpA	239.927	8	6	6	0.363636	0.272727	0.272727	79	18	46	3.59091	0.818182	2.09091
POD656107_2	656060	656081	+	22	ScpB	239.927	8	6	6	0.363636	0.272727	0.272727	79	18	46	3.59091	0.818182	2.09091
POD656109_1	656062	656083	+	22	SsbB	704.716	6	6	8	0.272727	0.272727	0.363636	76	18	246	3.45455	0.818182	11.1818
POD656142_1	656095	656116	+	22	RpoE	628.496	6	12	22	0.272727	0.545455	1	27	1666	6354	1.22727	75.7273	288.818
POD656158_1	656111	656132	+	22	Smc	177.509	8	22	22	0.363636	1	1	259	6369	8357	11.7727	289.5	379.864
POD656166_1	656119	656140	+	22	RpoB	1113.467	14	22	22	0.636364	1	1	1972	6619	9765	89.6364	300.864	443.864
POD656174_1	656127	656148	+	22	POD	481.677	19	22	22	0.863636	1	1	6357	6106	10209	288.955	277.545	464.045
POD656211_1	656164	656185	+	22	SigA	534.877	22	20	20	1	0.909091	0.909091	10277	7355	4563	467.136	334.318	207.409
POD656214_1	656167	656188	+	22	RpoA	926.724	22	20	20	1	0.909091	0.909091	9059	6688	4740	411.773	304	215.455
POD656246_1	656199	656220	+	22	POD	683.349	19	18	21	0.863636	0.818182	0.954545	3932	3891	10319	178.727	176.864	469.045
POD656800_1	656753	656774	+	22	DnaA	421.995	18	22	22	0.818182	1	1	9395	7447	3220	427.045	338.5	146.364
POD656816_1	656769	656790	+	22	DnaA	364.729	21	22	22	0.954545	1	1	9592	3464	3080	436	157.455	140
POD657177_1	657130	657151	+	22	RpoA	365.033	19	21	21	0.863636	0.954545	0.954545	11793	8022	4315	536.045	364.636	196.136
POD657248_1	657201	657222	+	22	SigA	1098.458	21	22	21	0.954545	1	0.954545	10807	11718	5612	491.227	532.636	255.091
POD657260_1	657213	657234	+	22	SsbB	662.961	21	22	18	0.954545	1	0.818182	15408	7539	4342	700.364	342.682	197.364
POD657266_1	657219	657240	+	22	HepA	253.141	22	21	19	1	0.954545	0.863636	14967	7010	2610	680.318	318.636	118.636
POD657648_1	657601	657622	+	22	MraZ	679.2	20	20	21	0.909091	0.909091	0.954545	4701	5383	4520	213.682	244.682	205.455
POD658440_1	658393	658414	+	22	SsbB	347.612	21	21	21	0.954545	0.954545	0.954545	4705	7512	3847	213.864	341.455	174.864
POD65917_1	65904	65925	+	22	SsbB	607.152	8	12	16	0.363636	0.545455	0.727273	30	94	351	1.36364	4.27273	15.9545
POD659644_1	659597	659618	+	22	SigA	441.259	22	22	22	1	1	1	5239	6538	7587	238.136	297.182	344.864
POD659676_1	659629	659650	+	22	SpxA	2085.82	22	21	6	1	0.954545	0.272727	7728	5995	230	351.273	272.5	10.4545
POD659684_1	659637	659658	+	22	RpoB	1731.509	22	16	3	1	0.727273	0.136364	8214	2767	38	373.364	125.773	1.72727
POD659709_1	659662	659683	+	22	Smc	257.792	13	3	3	0.590909	0.136364	0.136364	2242	38	7	101.909	1.72727	0.318182
POD659728_1	659681	659702	+	22	RpoE	1050.072	3	3	2	0.136364	0.136364	0.0909091	38	7	18	1.72727	0.318182	0.818182
POD659744_1	659697	659718	+	22	RpoA	1440.876	3	0	4	0.136364	0	0.181818	7	0	34	0.318182	0	1.54545
POD659744_2	659697	659718	+	22	SigA	439.997	3	0	4	0.136364	0	0.181818	7	0	34	0.318182	0	1.54545
POD659770_1	659723	659744	+	22	POD	2221.464	0	4	0	0	0.181818	0	0	34	0	0	1.54545	0
POD659790_1	659743	659764	+	22	WhiA	476.633	4	0	2	0.181818	0	0.0909091	34	0	4	1.54545	0	0.181818
POD659802_1	659755	659776	+	22	NusG	760.186	0	1	3	0	0.0454545	0.136364	0	3	13	0	0.136364	0.590909
POD659804_1	659757	659778	+	22	SigA	612.142	0	1	3	0	0.0454545	0.136364	0	3	13	0	0.136364	0.590909
POD659805_1	659758	659779	+	22	POD	664.247	0	1	3	0	0.0454545	0.136364	0	3	13	0	0.136364	0.590909
POD659824_1	659777	659798	+	22	HepA	476.011	1	3	2	0.0454545	0.136364	0.0909091	3	13	9	0.136364	0.590909	0.409091
POD659838_1	659791	659812	+	22	NusA	518.896	2	3	4	0.0909091	0.136364	0.181818	4	14	11	0.181818	0.636364	0.5
POD660776_1	660729	660750	+	22	NusG	517.351	1	5	4	0.0454545	0.227273	0.181818	1	11	16	0.0454545	0.5	0.727273
POD660792_1	660745	660766	+	22	POD	1052.666	1	8	9	0.0454545	0.363636	0.409091	6	21	955	0.272727	0.954545	43.4091
POD660828_1	660781	660802	+	22	SsbB	397.15	3	21	21	0.136364	0.954545	0.954545	27	5043	4856	1.22727	229.227	220.727
POD661077_1	661030	661051	+	22	SigA	921.939	1	3	7	0.0454545	0.136364	0.318182	2	12	27	0.0909091	0.545455	1.22727
POD661140_1	661093	661114	+	22	RpoB	1211.071	5	14	22	0.227273	0.636364	1	146	4218	7872	6.63636	191.727	357.818
POD661172_1	661125	661146	+	22	SigA	1321.795	18	21	10	0.818182	0.954545	0.454545	6109	7837	964	277.682	356.227	43.8182
POD661172_2	661125	661146	+	22	SpxA	745.983	18	21	10	0.818182	0.954545	0.454545	6109	7837	964	277.682	356.227	43.8182
POD661181_1	661134	661155	+	22	POD	359.701	22	19	6	1	0.863636	0.272727	7537	5250	50	342.591	238.636	2.27273
POD661183_1	661136	661157	+	22	RpoA	1596.306	22	18	5	1	0.818182	0.227273	7648	5029	46	347.636	228.591	2.09091
POD661185_1	661138	661159	+	22	ScpA	428.863	22	16	5	1	0.727273	0.227273	8878	3719	46	403.545	169.045	2.09091
POD661185_2	661138	661159	+	22	ScpB	428.863	22	16	5	1	0.727273	0.227273	8878	3719	46	403.545	169.045	2.09091
POD661200_1	661153	661174	+	22	AsnS	288.675	20	7	7	0.909091	0.318182	0.318182	5454	217	92	247.909	9.86364	4.18182
POD661227_1	661180	661201	+	22	POD	1491.7	5	7	1	0.227273	0.318182	0.0454545	46	64	1	2.09091	2.90909	0.0454545
POD662947_1	662900	662921	+	22	SsbB	382.3	3	4	1	0.136364	0.181818	0.0454545	6	11	4	0.272727	0.5	0.181818
POD663020_1	662973	662994	+	22	SsbB	347.769	4	5	6	0.181818	0.227273	0.272727	24	15	43	1.09091	0.681818	1.95455
POD66309_1	66296	66317	+	22	MraZ	894.739	14	11	19	0.636364	0.5	0.863636	338	165	368	15.3636	7.5	16.7273
POD665657_1	665610	665631	+	22	POD	825.903	10	0	5	0.454545	0	0.227273	1008	0	27	45.8182	0	1.22727
POD666318_1	666271	666292	+	22	POD	753.591	1	2	3	0.0454545	0.0909091	0.136364	2	9	3	0.0909091	0.409091	0.136364
POD66648_1	66635	66656	+	22	POD	416.947	14	11	13	0.636364	0.5	0.590909	266	152	666	12.0909	6.90909	30.2727
POD66760_1	66747	66768	+	22	RpoA	542.905	19	20	22	0.863636	0.909091	1	2145	3986	9775	97.5	181.182	444.318
POD66784_1	66771	66792	+	22	SigA	1392.737	20	22	21	0.909091	1	0.954545	3318	10900	5746	150.818	495.455	261.182
POD66790_1	66777	66798	+	22	SpxA	466.67	21	22	20	0.954545	1	0.909091	5752	9919	3594	261.455	450.864	163.364
POD66791_1	66778	66799	+	22	HepA	693.498	21	22	20	0.954545	1	0.909091	5761	10333	3167	261.864	469.682	143.955
POD66798_1	66785	66806	+	22	RpoB	482.382	22	22	19	1	1	0.863636	9816	7512	715	446.182	341.455	32.5
POD668236_1	668189	668210	+	22	RpoA	436.785	2	0	14	0.0909091	0	0.636364	13	0	1520	0.590909	0	69.0909
POD668246_1	668199	668220	+	22	RpoB	370.589	2	4	19	0.0909091	0.181818	0.863636	13	131	2809	0.590909	5.95455	127.682
POD668270_1	668223	668244	+	22	RpsN	133.339	5	19	22	0.227273	0.863636	1	142	2972	7662	6.45455	135.091	348.273
POD668275_1	668228	668249	+	22	SigA	258.593	9	20	22	0.409091	0.909091	1	544	3348	7914	24.7273	152.182	359.727
POD66846_1	66833	66854	+	22	POD	734.635	16	4	5	0.727273	0.181818	0.227273	498	24	69	22.6364	1.09091	3.13636
POD66942_1	66929	66950	+	22	Ihf	185.454	12	7	5	0.545455	0.318182	0.227273	105	11	10	4.77273	0.5	0.454545
POD670093_1	670046	670067	+	22	MraZ	1345.477	0	4	4	0	0.181818	0.181818	0	8	23	0	0.363636	1.04545
POD671898_1	671851	671872	+	22	MraZ	4414.278	9	12	11	0.409091	0.545455	0.5	1004	199	777	45.6364	9.04545	35.3182
POD671902_1	671855	671876	+	22	MraZ	5824.261	8	13	11	0.363636	0.590909	0.5	499	478	550	22.6818	21.7273	25
POD672186_1	672139	672160	+	22	SigA	216.842	16	20	16	0.727273	0.909091	0.727273	1426	824	611	64.8182	37.4545	27.7727
POD674484_1	674437	674458	+	22	SsbB	671.319	3	2	1	0.136364	0.0909091	0.0454545	10	8	3	0.454545	0.363636	0.136364
POD674611_1	674564	674585	+	22	SsbB	781.35	1	2	0	0.0454545	0.0909091	0	3	2	0	0.136364	0.0909091	0
POD675572_1	675525	675546	+	22	SsbB	5623.635	3	4	0	0.136364	0.181818	0	8	40	0	0.363636	1.81818	0
POD675644_1	675597	675618	+	22	RpoB	428.147	2	12	21	0.0909091	0.545455	0.954545	4	4245	5592	0.181818	192.955	254.182
POD675660_1	675613	675634	+	22	POD	416.179	8	22	21	0.363636	1	0.954545	1300	5602	5355	59.0909	254.636	243.409
POD675686_1	675639	675660	+	22	SigA	429.798	21	22	20	0.954545	1	0.909091	5575	6411	6613	253.409	291.409	300.591
POD675695_1	675648	675669	+	22	SsbB	4400.686	21	22	16	0.954545	1	0.727273	6266	6520	2731	284.818	296.364	124.136
POD677288_1	677241	677262	+	22	SigA	211.395	3	12	22	0.136364	0.545455	1	117	2569	6056	5.31818	116.773	275.273
POD677311_1	677264	677285	+	22	WhiA	255.951	13	22	22	0.590909	1	1	2751	6117	12576	125.045	278.045	571.636
POD677322_1	677275	677296	+	22	SigA	471.726	22	22	18	1	1	0.818182	5850	11288	4883	265.909	513.091	221.955
POD677368_1	677321	677342	+	22	SsbB	2723.159	17	4	12	0.772727	0.181818	0.545455	4644	70	176	211.091	3.18182	8
POD68_1	57	78	+	22	SsbB	2732.407	2	4	12	0.0909091	0.181818	0.545455	7	66	159	0.318182	3	7.22727
POD680460_1	680413	680434	+	22	POD	757.497	1	3	21	0.0454545	0.136364	0.954545	2	10	2989	0.0909091	0.454545	135.864
POD680663_1	680616	680637	+	22	POD	1555.771	19	19	20	0.863636	0.863636	0.909091	2093	1388	886	95.1364	63.0909	40.2727
POD680664_1	680617	680638	+	22	RpoB	389.908	19	19	20	0.863636	0.863636	0.909091	2034	1332	1466	92.4545	60.5455	66.6364
[truncated: 455 more rows]
