# Supplementary material for: Quantitative essentiality in a reduced genome: a functional, regulatory and structural fitness map
Source: Mol Syst Biol. 2025 Aug 13;21(10):1388–416. doi: 10.1038/s44320-025-00133-1 (PMC12494982; doi:10.1038/s44320-025-00133-1)
Supplement: Supplementary file 17 — Dataset EV9 [file 44320_2025_133_MOESM17_ESM.xlsx]

## Sheet: README
Dataset EV9 - Analysis of binding domains for the 3 transcriptional negative regulators in M. pneumoniae. Column A includes the tag for the binding domain, which also states the regulator and the regulated gene. These are followed by the coordinates, strand and annotation size (columns B to E). Subsequent columns present 4 different metrics (I - insertion count, dens - I normalized by length, R -…

## Sheet: Sheet1
binding domain / pod	start	end	strand	length	I_before	I_domain	I_after	dens_before	dens_domain	dens_after	R_before	R_domain	R_after	meanR_before	meanR_domain	meanR_after
BD_HrcA_MPN574	697669	697698	+	30	29	30	30	0.966667	1	1	14170	33230	12654	472.333	1107.67	421.8
BD_HrcA_MPN021	26130	26159	+	30	30	19	5	1	0.633333	0.166667	41342	3072	142	1378.07	102.4	4.73333
BD_HrcA_MPN531	653957	653986	+	30	27	9	26	0.9	0.3	0.866667	8216	70	7556	273.867	2.33333	251.867
BD_HrcA_MPN434	523617	523646	+	30	22	22	28	0.733333	0.733333	0.933333	2019	1664	18381	67.3	55.4667	612.7
BD_HrcA_MPN332	390213	390242	+	30	24	12	21	0.8	0.4	0.7	2136	60	6837	71.2	2	227.9
BD_Fur_MPN043	51536	51562	+	27	25	13	25	0.925926	0.481481	0.925926	10325	3677	6431	382.407	136.185	238.185
BD_Fur_MPN408	490253	490279	+	27	22	23	26	0.814815	0.851852	0.962963	9063	13401	14823	335.667	496.333	549
BD_Fur_MPN363	433088	433114	+	27	25	24	25	0.925926	0.888889	0.925926	12901	16975	8708	477.815	628.704	322.519
BD_Fur_MPN162	215898	215924	+	27	26	12	26	0.962963	0.444444	0.962963	6443	761	10088	238.63	28.1852	373.63
BD_Fur_MPN433	521651	521677	-	27	16	23	27	0.592593	0.851852	1	1979	4912	21900	73.2963	181.926	811.111
BD_WhiA_MPN164	217543	217565	+	23	7	4	13	0.304348	0.173913	0.565217	32	14	803	1.3913	0.608696	34.913
