# Supplementary material for: Quantitative essentiality in a reduced genome: a functional, regulatory and structural fitness map
Source: Mol Syst Biol. 2025 Aug 13;21(10):1388–416. doi: 10.1038/s44320-025-00133-1 (PMC12494982; doi:10.1038/s44320-025-00133-1)
Supplement: Supplementary file 18 — Dataset EV10 [file 44320_2025_133_MOESM18_ESM.xlsx]

## Sheet: README
Dataset EV10 - Enrichment analysis at nucleobase level using read count values for P and T libraries. Column A includes the genome position for which insertion in the two passage 1 and 10 replicates are found. Column B include the read count for passage 1 in promoter library, replicate 1 (P01_R1) and the same for the second replicate in column C (P01_R2). Columns D and E display these same inform…

## Sheet: Sheet1
bp index	P01_R1	P01_R2	P10_R1	P10_R2	FC_P	p-val_P	selected_P	T01_R1	T01_R2	T10_R1	T10_R2	FC_T	p-val_T	selected_T	Context Promoter	Context Terminator
1841	152.454	92.9164	247.901	269.801	2.10988	0.0502113	0
1848	115.529	57.6932	270.437	43.1682	1.81042	0.610196	0
1883								267.92	199.944	211.275	344.982	1.18893	0.615355	0
1890								160.752	146.177	36.2186	15.9714	0.170039	0.00945513	0
2082								72.5978	100.332	72.4372	95.8284	0.973029	0.909472	0
2107								82.9689	86.1702	18.1093	3.19428	0.125953	0.0104805	0
2233	91.765	67.41	1156.87	226.633	8.69171	0.318855	0
2240	93.9586	68.0173	1307.11	140.297	8.93596	0.385558	0
2246	65.8076	25.304	90.1457	14.3894	1.14733	0.890175	0
2256								28.5206	27.3632	18.1093	19.1657	0.667009	0.0070159	0
2481	14.9895	24.6967	232.876	93.5311	8.2247	0.176522	0
2488	18.0971	33.1989	127.706	68.3497	3.82206	0.141884	0
2571	30.3446	37.2475	15.0243	125.907	2.08503	0.577026	0
2671								61.7945	61.2072	11849.5	9410.35	172.842	0.0130566	1
2678								68.4926	76.089	11746.9	7353.23	132.106	0.0497505	1
2686								43.8612	53.7664	235.421	3.19428	2.44414	0.605823	0
2695								59.2018	61.4473	6.03643	9.58284	0.12946	0.0015934	0
2762								2.80884	9.12108	6.03643	12.7771	1.57701	0.533725	0
2769								1.94458	57.8468	60.3643	364.148	7.09988	0.359093	0
2810	107.851	181.582	533.362	140.297	2.32751	0.438054	0
2817	124.852	103.443	503.313	392.111	3.92224	0.027626	1
2824	81.5283	40.8913	90.1457	14.3894	0.853908	0.854461	0
2830								116.891	92.651	42.255	6.38856	0.232142	0.0653694	0
2831	42.9577	35.2232	15.0243	21.5841	0.468252	0.0546772	0
7265	81.5283	52.43	7.51214	86.3364	0.700581	0.680183	0
7276	64.8936	42.3084	52.585	61.155	1.06099	0.812031	0
8552								294.928	204.504	36.2186	3.19428	0.0789153	0.0411103	0
8565								59.6339	48.0057	6.03643	3.19428	0.0857557	0.0144759	0
8566	128.69	61.337	232.876	21.5841	1.33907	0.798758	0
8567	485.879	409.521	142.731	21.5841	0.18351	0.0362922	0	600.012	497.099	162.984	108.606	0.247549	0.0193064	0
8574								243.721	432.051	96.5829	47.9142	0.213825	0.111981	0
9206								215.201	144.977	229.384	54.3028	0.787631	0.724384	0
9208	258.66	381.99	22.5364	50.3629	0.11379	0.0461807	0
9213								219.954	366.763	259.567	25.5542	0.485959	0.388922	0
9215	301.984	295.754	37.5607	64.7523	0.171167	0.00315556	0
9947	80.2487	151.217	7.51214	7.1947	0.0635379	0.0925554	0	337.277	379.005	199.202	89.4398	0.402973	0.06782	0
11268								136.769	141.857	108.656	118.188	0.814153	0.0408912	0
11353	14.6239	3.84621	443.216	89.9338	28.8655	0.282633	0
11360	18.6455	52.43	495.801	35.9735	7.48184	0.422957	0
11388	149.712	175.711	54200.1	23965.6	240.197	0.123527	0
11395	192.304	184.416	71771	38372.9	292.376	0.0814282	0	110.409	42.005	90.5465	6.38856	0.635998	0.659844	0
11421								66.3319	15.6018	175.057	274.708	5.48937	0.0813052	0
11428								38.6756	102.972	265.603	245.96	3.61151	0.03148	1
11689	56.4848	48.1789	7.51214	17.9868	0.243627	0.0273507	0
11710								57.6893	46.5655	175.057	6.38856	1.7404	0.692719	0
11750								59.85	67.448	42.255	204.434	1.93789	0.538662	0
11787	57.9472	52.2275	45.0729	21.5841	0.605011	0.213648	0
11797	46.7965	39.2719	22.5364	53.9603	0.88879	0.794987	0
11846	250.069	121.055	37.5607	7.1947	0.120594	0.132839	0
11969	8.22595	5.46567	45.0729	136.699	13.2762	0.208163	0
12010	39.119	11.9435	7.51214	3.59735	0.217567	0.282875	0	52.9359	53.0463	60.3643	12.7771	0.69013	0.561446	0
12033	86.8295	46.7619	307.998	28.7788	2.52095	0.546142	0
12096	120.464	70.6489	15.0243	82.7391	0.511547	0.382424	0	128.775	55.6866	6.03643	143.743	0.811981	0.844605	0
12109	78.2379	61.9443	97.6578	125.907	1.59482	0.124935	0
12113	22.6671	56.4786	52.585	25.1815	0.982574	0.977597	0
12120	35.6458	38.2597	45.0729	122.31	2.26482	0.350018	0
12125	45.3341	79.9608	67.6093	25.1815	0.740579	0.613012	0
12135	21.7531	34.2111	52.585	32.3762	1.51814	0.346361	0
12137								19.878	41.0449	12.0729	351.371	5.96564	0.467424	0
12141								151.678	224.667	621.753	597.33	3.23928	0.00823807	1
12142	35.6458	42.9157	52.585	3.59735	0.715139	0.695631	0									upstream F2/NE gene
12147	77.8723	107.896	30.0486	3.59735	0.181117	0.0627467	0
12148								232.918	239.548	736.445	245.96	2.07931	0.40772	0
12162	29.4306	24.2919	60.0971	21.5841	1.52043	0.54651	0
12174	25.409	15.3849	22.5364	10.7921	0.816997	0.676504	0
12196	9.32274	8.70459	7.51214	14.3894	1.21491	0.631223	0
12222	146.787	213.161	45.0729	17.9868	0.175191	0.053655	0
12271								28.3045	35.0441	36.2186	140.548	2.79038	0.391349	0
12298								51.4234	62.1674	72.4372	63.8856	1.20012	0.239672	0
12300								123.157	125.535	90.5465	25.5542	0.466846	0.178332	0
12307								52.0716	61.9273	6.03643	25.5542	0.277114	0.0637408	0
12333								134.392	120.014	156.947	220.405	1.48327	0.199402	0
12340								36.515	49.6859	18.1093	95.8284	1.32177	0.758552	0
12341								24.8475	73.4487	6.03643	86.2456	0.938816	0.954702	0
12358								122.077	70.5684	54.3279	38.3314	0.480984	0.204937	0
12365								175.445	154.098	66.4008	22.36	0.269345	0.0389187	0
12381								72.8138	54.4864	36.2186	22.36	0.46016	0.0959691	0
12384								213.904	113.053	235.421	12.7771	0.759114	0.777842	0
12391								31.9776	17.042	30.1822	3.19428	0.680879	0.662438	0
12445								143.683	144.497	271.639	201.24	1.64091	0.119755	0
12452								87.5063	176.901	60.3643	76.6627	0.518242	0.296014	0
12464	23.0327	11.3362	225.364	122.31	10.116	0.0943352	0
12471	23.3983	78.7462	75.1214	536.005	5.98297	0.387265	0
12488								245.234	289.474	205.239	156.52	0.676553	0.119403	0
12512								66.548	10.3212	72.4372	31.9428	1.35789	0.729705	0
12519								35.6507	47.2856	36.2186	41.5256	0.937397	0.724056	0
12644								68.2765	54.7265	18.1093	54.3028	0.588702	0.320703	0
12649	76.7755	82.5924	323.022	107.921	2.70407	0.334163	0
12650								35.8668	60.7272	277.676	329.011	6.28079	0.0122737	1
12656	80.4315	147.978	368.095	107.921	2.08404	0.454214	0
12657								43.429	125.295	645.898	392.896	6.15677	0.0820726	0
12663								118.836	209.545	66.4008	19.1657	0.260571	0.140863	0
12675								29.3848	54.0064	627.789	376.925	12.0482	0.067377	0
12682								61.3624	67.448	1104.67	459.976	12.1469	0.155822	0
12690	33.0866	48.7862	67.6093	57.5576	1.5288	0.145893	0
12697	46.6137	40.284	165.267	118.713	3.26798	0.0524038	0	108.248	130.095	42.255	6.38856	0.20409	0.0456783	0
12705	34.3662	53.4421	52.585	57.5576	1.25435	0.374774	0
12706								75.4066	138.736	12.0729	290.679	1.41379	0.785793	0
12712	91.3994	48.1789	375.607	219.438	4.26317	0.106693	0
12713								182.575	223.706	36.2186	19.1657	0.13632	0.0157232	0
12737								19.0137	68.1681	84.5101	19.1657	1.18919	0.858794	0
12752								53.5841	135.376	12.0729	51.1085	0.334363	0.299581	0
12763								23.9832	32.6439	120.729	38.3314	2.8089	0.341824	0
12770								30.6812	37.2044	162.984	3.19428	2.44791	0.601411	0
12792								70.6532	99.6118	72.4372	245.96	1.87001	0.48841	0
12805	9.87114	41.4986	7.51214	3.59735	0.216265	0.333802	0
12818	26.323	45.1424	40069.8	27160	940.731	0.0350223	1
12819	91.765	96.5602	30.0486	7.1947	0.19776	0.023066	0	135.689	233.308	175660	264100	1191.77	0.0382061	1	between ends
12820								70.005	270.032	66.4008	3.19428	0.204669	0.326313	0		between ends
12824	5.48397	12.3484	7.51214	3.59735	0.622997	0.484515	0
12825	45.5169	32.1867	55800.2	28768	1088.34	0.0889219	0	16.8531	64.5676	78.4736	159.714	2.92539	0.238036	0
12826	123.389	171.46	2997.34	3.59735	10.1779	0.461495	0	158.376	230.667	207460	256849	1193.46	0.0111446	1
12827								109.329	242.669	9434.94	255.542	27.53	0.416077	0		between ends
12835								72.1657	97.2115	78.4736	44.7199	0.727333	0.386458	0
12863	70.5604	140.083	22.5364	3.59735	0.124066	0.124632	0
12869	65.8076	55.264	37.5607	215.841	2.09299	0.535902	0
12870	23.2155	31.7819	7.51214	25.1815	0.594458	0.373805	0
12888	24.495	7.89486	15.0243	43.1682	1.79662	0.51247	0
12899								37.1632	39.1246	386.332	70.2742	5.98531	0.351972	0
12906								9.93898	30.4836	78.4736	188.463	6.60364	0.180222	0
12910								58.3375	25.203	24.1457	6.38856	0.365503	0.293946	0
12963								15.1245	17.282	12.0729	3.19428	0.471112	0.201502	0
12970								2.59278	18.2422	30.1822	95.8284	6.04804	0.259447	0
13011	68.9152	121.459	60.0971	25.1815	0.447952	0.237657	0
13012								52.9359	42.485	494.987	635.662	11.8491	0.0180656	1
13014	18.8283	28.9478	90.1457	39.5709	2.71509	0.253068	0
13018	39.4846	63.1589	15.0243	21.5841	0.356656	0.115009	0
13019								43.213	19.6823	187.129	584.553	12.2693	0.216978	0
13021	31.0758	22.8749	82.6336	32.3762	2.13176	0.353296	0
13032	7.49475	27.3284	37.5607	39.5709	2.21495	0.167832	0	47.5343	60.7272	42.255	57.497	0.9214	0.713985	0
13039								21.6065	15.3618	72.4372	3.19428	2.04585	0.634046	0
13063	22.6671	27.3284	15.0243	61.155	1.52372	0.629153	0
13091								100.47	147.617	440.66	849.678	5.20114	0.126998	0
13098								180.63	121.454	887.356	127.771	3.36041	0.448127	0
13122								13.396	7.68091	6.03643	3.19428	0.437953	0.2046	0
13159	57.5816	41.7011	37.5607	7.1947	0.450788	0.252546	0
13166	81.3455	53.847	7.51214	86.3364	0.694185	0.669494	0
13191	63.614	54.6567	52.585	140.297	1.63085	0.486527	0
13192	26.323	13.7654	15.0243	17.9868	0.823456	0.638377	0
13226	14.9895	11.9435	112.682	17.9868	4.85163	0.387817	0
13236								65.4676	59.287	12.0729	60.6913	0.583258	0.399942	0
13242								54.4483	60.4872	42.255	92.6341	1.17361	0.732092	0
13243								88.5866	120.014	12.0729	6.38856	0.0885012	0.0270731	0
13257	146.97	102.431	2907.2	2162.01	20.3255	0.0231595	1
13264	142.218	230.368	3523.19	2485.77	16.1277	0.0324694	1
13286								85.1295	86.1702	42.255	44.7199	0.507735	0.00100523	0
13302								13.396	7.92094	42.255	41.5256	3.93024	0.00772873	1
13308								30.4651	15.6018	223.348	159.714	8.31532	0.0356051	1
13312								109.545	163.939	90.5465	31.9428	0.447884	0.199569	0
13319								86.8581	89.5306	84.5101	28.7485	0.642097	0.375482	0
13320								10.5872	5.76068	6.03643	15.9714	1.34622	0.65933	0
13326								24.4153	10.8013	6.03643	67.0799	2.07619	0.606144	0
13348	91.2166	123.079	7594.78	3485.83	51.7072	0.118178	0
13355	116.991	131.379	11531.1	3097.32	58.8979	0.230302	0
13371								28.5206	53.5263	12.0729	19.1657	0.38074	0.189803	0
13381								40.6202	83.0498	54.3279	114.994	1.36914	0.600304	0
13388								74.7584	126.495	48.2915	19.1657	0.335185	0.152974	0
13423	48.0761	72.4708	45.0729	7.1947	0.433587	0.268883	0
13424								11.0193	7.20085	90.5465	194.851	15.6638	0.124699	0
13431								21.3904	17.282	313.894	41.5256	9.19052	0.364893	0
13465	8.95714	10.9313	15.0243	3.59735	0.936302	0.92298	0
13466	51.5493	57.6932	7.51214	161.881	1.55061	0.734566	0
13483								39.3238	54.4864	30.1822	35.1371	0.696291	0.216004	0
13486								36.0828	14.1617	18.1093	19.1657	0.741872	0.614438	0
13495								128.559	126.255	30.1822	22.36	0.206198	0.00162126	0
13517								74.7584	127.455	60.3643	12.7771	0.361704	0.210721	0
13524								71.9496	95.7713	114.692	15.9714	0.779054	0.750158	0
13544								155.783	153.618	42.255	89.4398	0.425645	0.0639478	0
13551								97.4452	133.696	54.3279	3.19428	0.248862	0.109366	0
13557								20.7422	43.2051	12.0729	63.8856	1.18783	0.851278	0
13563								60.2821	68.1681	6.03643	6.38856	0.0967301	0.00459694	0
13565	13.3443	22.0651	15.0243	46.7656	1.74501	0.506977	0
13568								165.29	194.663	78.4736	3.19428	0.226885	0.0749602	0
13572								39.7559	31.2037	332.004	19.1657	4.94886	0.465076	0
13575	52.2805	67.8148	7.51214	21.5841	0.242276	0.0491742	0
13578								7.77833	7.44088	36.2186	19.1657	3.6391	0.142716	0
13579								8.64259	2.88034	36.2186	236.377	23.6568	0.32218	0
13580								17.2852	30.0036	6.03643	3.19428	0.195199	0.0999794	0
13581	49.5385	52.43	608.483	384.917	9.74223	0.0575334	0
13588	14.8067	21.4578	195.316	64.7523	7.17141	0.229043	0
13603	59.2268	92.9164	30.0486	79.1417	0.717681	0.545598	0
13632								39.5399	20.6424	12.0729	15.9714	0.465988	0.237715	0
13653								53.5841	105.372	54.3279	182.074	1.48721	0.630794	0
13687								193.378	230.187	96.5829	67.0799	0.386393	0.0314006	0
13693								176.093	309.157	175.057	111.8	0.591152	0.31043	0
13694								96.3649	155.298	144.874	19.1657	0.651824	0.59247	0
13744								9.72292	18.9622	6.03643	35.1371	1.43536	0.722164	0
13830								12.0996	9.60114	6.03643	63.8856	3.2221	0.492572	0
13832								47.9664	67.448	977.902	661.216	14.202	0.04073	1
13839								107.6	87.1303	1098.63	485.531	8.13514	0.151767	0
13848	124.12	115.589	90.1457	10.7921	0.421084	0.224209	0
13856								17.5013	4.80057	48.2915	22.36	3.16797	0.236021	0
13862								65.8998	19.9224	120.729	9.58284	1.51839	0.746966	0
13863	87.9263	105.67	240.389	571.979	4.1962	0.203431	0	121.212	151.938	1279.72	399.285	6.14683	0.251596	0
13928								7.13014	16.802	6.03643	3.19428	0.385704	0.282111	0
13929	20.4735	33.1989	7.51214	25.1815	0.609133	0.43698	0
13936	17.3659	17.6116	45.0729	7.1947	1.49432	0.69284	0
13940	31.9898	11.7411	105.17	219.438	7.42287	0.136586	0
13947	36.1942	92.714	37.5607	118.713	1.21228	0.807977	0
13955	16.4519	11.1338	15.0243	39.5709	1.97911	0.394708	0
13967								225.788	239.308	1056.38	517.473	3.38392	0.175991	0
13974								135.905	305.796	440.66	354.565	1.80037	0.204569	0
13991	90.4854	119.435	37.5607	3.59735	0.196065	0.0633547	0
13992	24.3122	49.3935	82.6336	7.1947	1.21874	0.85805	0
13999	26.8714	26.3162	52.585	75.5444	2.40901	0.0824632	0
14006	17.1831	29.5551	22.5364	14.3894	0.790057	0.575839	0
14014								31.1133	20.1624	537.242	1050.92	30.973	0.095947	0
14015	27.7854	26.7211	7.51214	14.3894	0.401815	0.0426618	0
14021								15.1245	27.3632	748.518	469.559	28.6689	0.0520506	0
14028	10.9679	6.2754	7.51214	32.3762	2.31326	0.465253	0
14050								13.18	31.9238	150.911	111.8	5.82459	0.0375028	1
14057								15.1245	52.0862	144.874	118.188	3.914	0.0501416	0
14058	93.7758	102.431	22.5364	32.3762	0.279871	0.00849249	0
14106								79.944	160.339	30.1822	105.411	0.564307	0.442046	0
14112	21.7531	31.377	30.0486	104.323	2.52911	0.391391	0
14113								28.0884	16.562	18.1093	9.58284	0.620199	0.358443	0
14121								46.0218	50.1659	18.1093	3.19428	0.221479	0.0401754	0
14129								54.8805	91.6909	12.0729	12.7771	0.169542	0.0805844	0
14163	32.9038	52.6324	67.6093	205.049	3.18764	0.31013	0
14164	3.47318	7.08513	22.5364	21.5841	4.17875	0.0121616	1
14169								110.193	68.4081	48.2915	3.19428	0.288272	0.174607	0
14170	100.539	79.7583	172.779	251.815	2.35496	0.0960514	0
14177								39.1077	44.4053	6.03643	73.4684	0.952006	0.958136	0
14208								49.911	58.3269	108.656	19.1657	1.18093	0.847736	0
14221								34.7864	32.1638	85137.8	56228.9	2111.52	0.0394009	1
14227	51.3665	133.605	127.706	10.7921	0.748754	0.775949	0
14228								62.4427	50.1659	97373.7	71855.3	1502.81	0.0220193	1
14229								3.88917	1.6802	2674.14	22.36	484.166	0.417009	0		overlap F2/NE gene
14232	129.97	153.241	60.0971	21.5841	0.288411	0.0464112	0
14255	68.184	142.107	60.0971	3.59735	0.302887	0.25581	0	146.276	235.468	78.4736	99.0227	0.464962	0.155338	0
14262								191.001	210.025	289.749	57.497	0.865893	0.838939	0
14276	54.6569	38.0573	52.585	21.5841	0.799976	0.650598	0
14313								36.2989	44.1652	12.0729	15.9714	0.348531	0.0269227	0
14319	38.205	57.2883	7.51214	14.3894	0.229352	0.0682864	0
14320								98.9577	168.02	36.2186	15.9714	0.195485	0.0963241	0
14345								24.1993	60.7272	295.785	808.153	12.9988	0.185727	0
14352								47.7503	124.815	627.789	495.113	6.50712	0.0250897	1
14355								17.9334	34.5641	4303.98	1638.67	113.199	0.157709	0
14360								84.0492	191.303	24.1457	220.405	0.88814	0.903078	0
14362								14.2603	27.6033	2819.01	1149.94	94.8069	0.142916	0
14386	27.4198	49.3935	22.5364	143.894	2.16669	0.542985	0
14398	30.3446	24.6967	30.0486	10.7921	0.741999	0.552516	0
14405	26.8714	7.69243	60.0971	14.3894	2.15504	0.50512	0
14433								53.1519	89.0505	199.202	191.657	2.74861	0.0210779	1
14440								72.8138	84.73	277.676	54.3028	2.10721	0.517138	0
14464								20.094	31.6837	6.03643	3.19428	0.178276	0.0704511	0
14478	58.4956	81.9851	217.852	363.333	4.13711	0.0959849	0
14486	80.2487	106.075	428.192	248.217	3.6303	0.114479	0
14493								66.3319	222.026	138.838	194.851	1.1572	0.809815	0
14510	14.4411	2.22676	15.0243	7.1947	1.33304	0.73884	0
14566	180.422	215.995	60.0971	21.5841	0.206048	0.0266439	0	228.381	614.233	72.4372	153.325	0.267931	0.258127	0
14573	214.423	231.583	135.219	7.1947	0.319308	0.143151	0	245.666	309.637	126.765	31.9428	0.285804	0.0740602	0
14618	248.972	278.749	22.5364	104.323	0.240391	0.0440532	0	200.292	417.889	175.057	83.0513	0.417528	0.266955	0
14636	6.94636	15.5873	495.801	1561.25	91.288	0.1964	0
14643	13.5271	27.7332	292.974	1165.54	35.3491	0.24586	0
14692	77.6895	130.164	112.682	64.7523	0.853652	0.710321	0	139.578	196.343	114.692	47.9142	0.484061	0.186605	0
14703								45.8057	76.8091	36.2186	19.1657	0.451693	0.197813	0
14726								92.4757	204.744	30.1822	44.7199	0.252009	0.188515	0
14869								76.487	95.7713	199.202	130.965	1.9167	0.155838	0
14874								66.548	113.053	18.1093	111.8	0.723319	0.681556	0
14902								5.18556	11.2813	60.3643	6.38856	4.05376	0.452304	0
14952								8.85866	29.0434	6.03643	3.19428	0.243541	0.294812	0
14994								6.26588	0.960114	181.093	204.434	53.3528	0.00397964	1
15003								4.3213	0.720085	84.5101	22.36	21.1986	0.243537	0
15010								5.18556	0.240028	108.656	28.7485	25.3253	0.241021	0
15076								221.034	240.268	36.2186	19.1657	0.120061	0.00398619	0
15098								53.8001	26.6432	138.838	22.36	2.00387	0.569151	0
15113	32.3554	28.3405	157.755	32.3762	3.13252	0.410594	0
15133	495.202	382.8	90.1457	21.5841	0.127255	0.0282767	0
15207								94.6364	191.543	2819.01	1942.12	16.6369	0.0367389	1
15214								53.368	94.5712	1321.98	907.175	15.068	0.0378526	1
15259								57.2572	93.6111	102.619	41.5256	0.955436	0.933277	0
15332								110.625	113.773	718.335	242.765	4.28301	0.26148	0
15339								47.1021	43.2051	319.931	150.131	5.20514	0.154864	0
15371	49.9041	19.8384	82.6336	3.59735	1.23642	0.863415	0
15379								93.34	80.4095	66.4008	300.262	2.1103	0.496727	0
15386								72.1657	86.8903	30.1822	3.19428	0.209841	0.0549521	0
15396								97.0131	161.299	175.057	124.577	1.15997	0.663389	0
15427	54.4741	22.47	22.5364	14.3894	0.479905	0.349338	0
15468								96.1489	30.4836	36.2186	12.7771	0.386913	0.381382	0
15469								97.6613	70.0883	60.3643	6.38856	0.397932	0.237574	0
15475								267.92	327.879	138.838	648.439	1.32138	0.744864	0
15476								528.495	384.766	410.477	220.405	0.690803	0.357748	0
15486								47.3182	96.0114	187.129	166.103	2.46447	0.05832	0
15493								28.5206	50.646	90.5465	903.981	12.5625	0.377495	0
15522	47.7105	41.2962	22.5364	14.3894	0.414866	0.0374277	0
15560	43.5061	28.9478	135.219	107.921	3.35577	0.031318	1
15596								56.1769	95.5313	126.765	70.2742	1.2988	0.577926	0
15609								0.216065	0.240028	66.4008	25.5542	201.614	0.154415	0
15616	24.495	27.3284	210.34	176.27	7.46015	0.0102675	1	4.75343	26.6432	730.408	725.101	46.3589	0.000250053	1
15621	269.446	271.462	37.5607	64.7523	0.189151	0.00384253	0
15644	96.5178	102.633	7.51214	71.947	0.39899	0.205659	0
15670								56.609	47.7657	501.024	76.6627	5.53474	0.380826	0
15677								38.2435	125.535	289.749	19.1657	1.88617	0.66048	0
15686								55.9608	78.2493	42.255	83.0513	0.933658	0.865794	0
15710	4.02157	14.98	15.0243	7.1947	1.16932	0.833437	0
15723	116.991	147.371	15.0243	32.3762	0.179301	0.0250304	0	226.868	136.816	205.239	9.58284	0.590681	0.560916	0
15744								85.5617	88.8105	1303.87	1798.38	17.791	0.027362	1
15745	74.3991	125.306	52.585	68.3497	0.605567	0.277452	0									overlap F2/NE gene || upstream F2/NE gene
15751								103.711	310.837	1539.29	3468.99	12.0813	0.141556	0
15779	128.873	84.2118	480.777	115.115	2.7965	0.407867	0
15786	76.2271	94.9408	172.779	557.59	4.26697	0.283761	0
15825	94.6898	105.67	15963.3	9273.97	125.96	0.0645497	0
15832	20.6563	2.02432	3590.8	777.028	192.58	0.262534	0
15846								29.8169	62.1674	108.656	38.3314	1.59796	0.551045	0
15860								323.449	374.684	78.4736	57.497	0.194763	0.00955991	0
15868								442.069	447.173	513.097	159.714	0.756612	0.60263	0
15875	187.003	276.523	30.0486	64.7523	0.204521	0.0616021	0	177.173	294.755	193.166	44.7199	0.504072	0.341963	0
15881								88.1545	46.0855	12.0729	44.7199	0.423069	0.28306	0
15882								281.532	175.941	84.5101	6.38856	0.198697	0.107988	0
15889								103.495	112.813	138.838	3.19428	0.656619	0.639661	0
15951								252.148	194.423	277.676	137.354	0.929371	0.854574	0
15958								132.448	224.427	295.785	12.7771	0.864625	0.88595	0
15959	22.6671	7.28756	7.51214	32.3762	1.33162	0.766391	0
15993	56.302	76.1146	30.0486	14.3894	0.335592	0.0734331	0
16000	68.7324	93.5237	195.316	86.3364	1.73585	0.397248	0
16026								75.6227	169.94	96.5829	22.36	0.484368	0.402059	0
16027	50.2697	39.0694	7775.07	5342.07	146.824	0.0331533	1
16033								126.614	145.937	187.129	54.3028	0.885823	0.838222	0
16034	49.7213	65.1832	10900.1	5101.04	139.256	0.11142	0
16047								116.459	74.6488	6.03643	15.9714	0.115159	0.0589333	0
16068	25.7746	2.42919	22.5364	28.7788	1.81944	0.439811	0
16070								93.34	89.0505	217.312	31.9428	1.3666	0.752916	0
16072	23.5811	11.1338	45.0729	3.59735	1.402	0.777815	0
16073	55.9365	31.9843	30.0486	32.3762	0.710011	0.400433	0
16079	0.913994	7.28756	7.51214	3.59735	1.35456	0.734932	0
16083								73.6781	79.6894	265.603	817.736	7.06368	0.234175	0
16090								131.151	88.8105	458.769	370.536	3.77022	0.0248381	1
16098	29.7962	50.6081	45.0729	14.3894	0.739541	0.629085	0
16112								55.7447	46.5655	12.0729	67.0799	0.773654	0.718268	0
16120	158.487	93.9286	15.0243	3.59735	0.0737738	0.0704313	0
16130	192.122	279.559	465.753	532.408	2.11618	0.040951	1	6.48195	65.7678	18.1093	9.58284	0.383284	0.534452	0
16137	118.454	205.266	127.706	276.996	1.25016	0.685267	0
16143	129.604	240.692	30.0486	14.3894	0.120006	0.100905	0	150.813	252.27	150.911	38.3314	0.469487	0.293693	0
16150	140.938	200.813	142.731	194.257	0.986063	0.957402	0	133.096	209.785	120.729	102.217	0.650213	0.267819	0
16154								49.6949	51.1261	12.0729	44.7199	0.563303	0.310225	0
16178								37.5953	0.960114	6.03643	35.1371	1.06791	0.960462	0
16234	18.2799	35.4257	7.51214	136.699	2.68523	0.559204	0
16239								55.3126	41.0449	18.1093	35.1371	0.552592	0.19183	0
16259	66.5388	18.2189	90.1457	35.9735	1.488	0.62629	0
16265	76.5927	69.0294	112.682	3.59735	0.798501	0.813578	0
16272	104.195	72.2683	75.1214	251.815	1.85271	0.490207	0
16273								156.647	316.837	60.3643	28.7485	0.188206	0.142793	0
16285								105.656	113.053	156.947	86.2456	1.11195	0.763377	0
16292								95.0685	117.134	187.129	57.497	1.1528	0.828235	0
16293								66.548	86.8903	18.1093	3.19428	0.138841	0.034564	0
16308								43.6451	10.0812	18.1093	3.19428	0.396521	0.470484	0
16343								6.48195	5.28062	6.03643	6.38856	1.05632	0.649563	0
16362								45.5897	47.0456	132.802	63.8856	2.12324	0.270235	0
16369								76.0548	36.2443	96.5829	22.36	1.05916	0.944309	0
16391								159.024	100.092	114.692	41.5256	0.602889	0.387693	0
16397								63.307	55.4466	108.656	54.3028	1.37224	0.505345	0
16404								28.3045	21.8426	30.1822	67.0799	1.93954	0.335434	0
16407								17.0691	7.92094	24.1457	15.9714	1.60532	0.342827	0
16413	100.539	58.7054	17698.6	8572.49	164.973	0.103529	0
16420	79.3347	61.1346	12800.7	7155.13	142.065	0.0724612	0
16481								38.0274	10.8013	48.2915	6.38856	1.11983	0.917484	0
16494								60.4982	27.6033	42.255	9.58284	0.588389	0.516018	0
16498								38.2435	17.7621	30.1822	76.6627	1.90775	0.422299	0
17315	30.5274	7.89486	22.5364	39.5709	1.61644	0.491061	0
17325	158.487	136.642	37.5607	17.9868	0.188215	0.0146599	0
17326								199.644	173.781	66.4008	127.771	0.519976	0.114756	0
17332	237.821	198.181	97.6578	7.1947	0.240486	0.0786096	0
17333								297.737	267.872	422.55	226.794	1.14804	0.713526	0
17336	96.8834	102.836	142.731	3.59735	0.73267	0.738348	0	49.911	44.4053	6.03643	3.19428	0.0978698	0.00526112	0
17343	159.401	113.767	67.6093	384.917	1.65659	0.632121	0
18987								39.5399	21.6026	247.494	268.319	8.43626	0.0036345	1
18994								57.0411	63.3675	790.773	482.336	10.5732	0.0647486	0
19001								72.5978	55.9266	283.712	99.0227	2.97792	0.303988	0
19002								137.417	195.863	6296	7381.98	41.0405	0.00657632	1
19007	55.9365	66.6002	22.5364	50.3629	0.594919	0.237694	0
19008								200.94	137.056	96.5829	121.383	0.644875	0.221952	0
19009								464.323	384.766	26506	10956.4	44.1207	0.142742	0
19021	252.262	163.768	383.119	122.31	1.21489	0.776291	0	189.489	194.183	126.765	12.7771	0.363702	0.165728	0
19028	124.486	153.039	172.779	215.841	1.40031	0.164515	0
19283	116.808	253.04	871.408	762.639	4.41815	0.0184895	1
19290	303.446	200.408	2974.81	859.767	7.61049	0.256375	0
19291								101.334	89.0505	48.2915	3.19428	0.27043	0.097034	0
19303	60.6892	52.43	7.51214	3.59735	0.0982105	0.00793276	0
19317								135.041	177.381	18.1093	9.58284	0.0886371	0.0222448	0
19324								179.334	109.933	72.4372	204.434	0.957148	0.941326	0
21167								26.1438	7.44088	18.1093	12.7771	0.919657	0.902362	0
22935								128.343	97.9316	102.619	35.1371	0.608803	0.354294	0
22982								501.486	417.169	78.4736	99.0227	0.193213	0.0134352	0
22987								410.955	538.624	18.1093	3.19428	0.0224348	0.0186391	0
22989								453.304	375.884	253.53	19.1657	0.328871	0.152858	0
23032	444.567	208.505	60.0971	528.811	0.90175	0.913868	0	699.618	651.917	6.03643	3.19428	0.0068298	0.00126492	0
23039	30.7102	30.1624	7.51214	848.975	14.0702	0.4442	0
23049								3547.78	3194.3	42.255	3.19428	0.00674114	0.00280848	0
23064								933.616	950.512	6.03643	6.38856	0.00659456	8.15166e-05	0
26046	89.3886	115.791	7.51214	3.59735	0.0541451	0.0183953	0
26063	403.437	464.987	72672.5	12209.4	97.7424	0.299153	0	181.494	326.439	6.03643	658.022	1.30737	0.836923	0
26064	650.033	904.063	45.0729	10.7921	0.0359469	0.0280463	0
26069	1.27959	2.83405	60.0971	3.59735	15.4837	0.402371	0
26070	1221.83	987.262	200454	23994.3	101.602	0.334942	0
26071	2366.51	1281.6	6565.61	43.1682	1.81156	0.698149	0
26099								45.3736	92.651	126.765	31.9428	1.14985	0.863263	0
26101	96.5178	106.075	7.51214	57.5576	0.321186	0.114217	0
26107	326.296	205.469	653.556	10.7921	1.24933	0.858105	0
26108	621.333	392.111	17623.5	35552.6	52.4707	0.100638	0	122.509	168.98	18.1093	3.19428	0.0730854	0.0311156	0
26109								160.104	137.776	247.494	60.6913	1.03459	0.961298	0
26115	263.413	271.259	11365.9	44675.5	104.814	0.237561	0
26116	280.962	281.583	150.243	269.801	0.746685	0.35556	0
26121	72.3883	59.1102	7.51214	61.155	0.522189	0.373422	0
27609	152.271	80.1632	22.5364	14.3894	0.158865	0.114571	0
27673								76.703	67.928	126.765	105.411	1.6053	0.0630382	0
27695	118.819	77.734	375.607	64.7523	2.24041	0.51821	0
27845								142.819	99.3718	6.03643	25.5542	0.130437	0.0475321	0
27882	170.369	112.148	82.6336	61.155	0.508957	0.154907	0
27908	156.659	74.4951	45.0729	3.59735	0.210553	0.18588	0
27917	68.9152	29.96	30.0486	237.425	2.70517	0.508086	0
27941	159.035	106.075	7.51214	161.881	0.638955	0.616921	0
27985								124.021	116.174	941.683	233.182	4.8913	0.3179	0
27992								145.412	182.422	808.882	498.308	3.98736	0.088642	0
28138	134.54	66.1954	15.0243	115.115	0.648314	0.619163	0
28145	140.39	97.7748	180.291	97.1285	1.16483	0.715249	0
28153	85.7327	67.8148	22.5364	10.7921	0.217056	0.0303206	0	75.4066	68.8882	24.1457	35.1371	0.410845	0.0218576	0
28157	136.734	113.565	22.5364	25.1815	0.190644	0.0129932	0
28160	120.282	108.099	52.585	140.297	0.844563	0.727285	0
28168								245.018	158.419	235.421	134.16	0.916082	0.82316	0
28175								128.775	133.216	42.255	3.19428	0.173477	0.0314145	0
28206								101.983	105.853	446.696	6.38856	2.18002	0.633555	0
28228								985.904	548.225	12247.9	5296.12	11.4358	0.148307	0
28235								409.659	619.753	6211.49	5561.24	11.4364	0.00402141	1
29769	261.22	297.171	22.5364	7.1947	0.0532444	0.00542232	0
29776	378.942	508.712	60.0971	169.076	0.258178	0.0603003	0
29783	362.307	377.941	225.364	14.3894	0.323883	0.141664	0
29790	303.081	437.861	45.0729	417.293	0.624024	0.55451	0	453.52	634.635	12.0729	28.7485	0.0375143	0.028859	0
29794								254.308	318.278	30.1822	172.491	0.353961	0.141184	0
29796	1429.85	1180.38	668738	270258	359.736	0.143196	0	12.7478	12.0014	30.1822	9.58284	1.60672	0.542077	0
29797	132.895	86.4386	307.998	158.283	2.1259	0.255858	0
29802	41.6781	65.9929	45.0729	68.3497	1.05342	0.880051	0
29803	547.665	1011.35	281510	219618	321.439	0.015005	1
29804	88.2919	177.128	5897.03	39.5709	22.3668	0.435131	0								upstream E/F1 gene || upstream UTR5
29805	20.2907	51.6202	67.6093	201.452	3.74159	0.287941	0
30239	18.6455	17.6116	30.0486	17.9868	1.32485	0.433214	0
30243	59.044	40.284	15.0243	35.9735	0.513428	0.22782	0
31130								54.8805	35.0441	6.03643	31.9428	0.422345	0.252376	0
31204	14.4411	4.25108	22.5364	68.3497	4.86225	0.263839	0
31302								57.0411	51.3661	102.619	9.58284	1.03501	0.971222	0
31422	31.807	40.0816	7159.07	5802.53	180.301	0.0108957	1
31429	34.9146	8.70459	7564.73	4683.75	280.805	0.0514613	0
31613								138.065	145.937	18.1093	79.857	0.344948	0.0960905	0
31692	100.722	46.7619	7.51214	7.1947	0.0997182	0.132997	0
31813								97.0131	97.2115	30.1822	12.7771	0.221183	0.0129839	0
31979	6.58076	21.6603	22.5364	17.9868	1.43491	0.517151	0
31997	27.4198	72.0659	127.706	10.7921	1.39214	0.784741	0
32004	65.0764	31.7819	315.51	57.5576	3.85169	0.399527	0
32059	46.7965	42.1059	52.585	61.155	1.27938	0.126108	0
32066	82.4423	65.7905	90.1457	3.59735	0.632404	0.599437	0
32416	1.27959	4.25108	345.559	21.5841	66.383	0.380478	0
32423	10.9679	18.8262	510.826	64.7523	19.3185	0.345776	0
32553	78.2379	59.5151	495.801	471.253	7.02021	0.00138306	1
32560	37.291	30.1624	187.804	111.518	4.43746	0.0940402	0
32945								7.77833	30.0036	319.931	782.599	29.1814	0.148283	0
32952								17.0691	20.8825	440.66	1881.43	61.1856	0.253763	0
33039								54.8805	36.7243	30.1822	6.38856	0.399223	0.207327	0
33058								138.714	183.862	6.03643	3.19428	0.0286157	0.0202129	0
33061	50.6353	5.06081	638.532	532.408	21.0237	0.0105554	1
33068	51.3665	36.8427	428.192	435.28	9.78891	0.000434258	1
33136								71.0853	134.176	6.03643	3.19428	0.0449706	0.0899998	0
33191								9.29079	9.12108	12.0729	31.9428	2.39061	0.326505	0
33198								190.137	163.699	12.0729	28.7485	0.115368	0.00982515	0
33211	51.7321	47.9765	7.51214	3.59735	0.11142	0.00372822	0
33218								243.289	284.914	12.0729	41.5256	0.101473	0.011347	0
33256								225.572	274.112	12.0729	41.5256	0.107265	0.0158166	0
33356	22.4843	17.6116	97.6578	187.062	7.10098	0.111923	0
33363	23.9467	16.5994	277.949	68.3497	8.54087	0.282232	0
33451	105.292	123.889	7.51214	7.1947	0.0641714	0.00743655	0	39.1077	58.5669	6.03643	3.19428	0.0945047	0.0460519	0
33458	185.541	111.135	150.243	3.59735	0.518546	0.476634	0
33636								72.5978	105.372	36.2186	12.7771	0.275303	0.0853053	0
33830	27.9682	23.4821	22.5364	39.5709	1.20713	0.60669	0
33854	67.8184	51.2154	593.459	154.686	6.28515	0.288299	0
33861	20.4735	36.033	120.194	363.333	8.55702	0.221749	0
33965								33.7061	45.8454	24.1457	15.9714	0.504291	0.114546	0
33974	191.208	190.894	112.682	3.59735	0.304316	0.1351	0
33976	37.291	14.3727	15.0243	32.3762	0.917481	0.895704	0
35481	43.1405	25.304	22.5364	82.7391	1.53811	0.616874	0
35611	153.734	99.7991	7.51214	10.7921	0.0721965	0.0489264	0
35621								16.8531	6.00071	6.03643	9.58284	0.683444	0.591107	0
35635								147.572	102.732	356.15	6.38856	1.44839	0.780433	0
35642								41.4844	54.4864	36.2186	140.548	1.84188	0.522539	0
35663								83.6171	34.084	48.2915	57.497	0.898789	0.835094	0
35667	232.703	133.2	1900.57	151.089	5.60711	0.437548	0
35674	92.3134	92.5116	555.898	651.121	6.53061	0.00856648	1
35676	69.6464	55.8713	30.0486	14.3894	0.354038	0.0602472	0
35677								11.2354	44.1652	12.0729	99.0227	2.00531	0.609973	0
35721								141.739	59.527	18.1093	3.19428	0.105848	0.164085	0
35724	35.6458	12.7532	45.0729	118.713	3.38407	0.273246	0
35728								105.656	123.855	24.1457	22.36	0.20263	0.00983749	0
35746	250.983	182.392	1.69007e+06	537970	5141.14	0.192859	0	3.6731	3.84045	42.255	28.7485	9.45006	0.0424047	1
35747	34.1834	10.5265	135.219	25.1815	3.58758	0.412065	0									between ends
35753	244.036	171.258	1.51677e+06	588088	5068.35	0.151654	0	3.6731	38.4045	30.1822	3.19428	0.793211	0.861465	0
35781								82.5368	97.6916	18.1093	38.3314	0.313162	0.0392383	0
35788								170.475	132.256	150.911	159.714	1.02608	0.859098	0
35791								53.1519	55.2065	96.5829	95.8284	1.77569	0.000677401	0
35798								31.1133	21.8426	78.4736	290.679	6.97095	0.275004	0
35803	103.464	78.5437	82.6336	10.7921	0.513305	0.364201	0
35810	147.701	50.6081	210.34	43.1682	1.27835	0.802096	0
35828								284.125	158.899	18.1093	19.1657	0.0841376	0.0835013	0
35854								90.9633	105.612	706.263	57.497	3.88532	0.474271	0
35861								118.404	131.536	1002.05	878.427	7.52373	0.00576274	1
35867	0.548397	3.84621	120.194	68.3497	42.9034	0.0711893	0
35930	2.19359	4.85838	766.238	187.062	135.182	0.243918	0
35959								12.7478	50.646	66.4008	41.5256	1.70247	0.429502	0
35966								47.3182	41.5249	211.275	15.9714	2.55784	0.55216	0
35986								30.033	24.963	48.2915	35.1371	1.51699	0.181232	0
36002	26.6886	48.1789	15.0243	71.947	1.16167	0.860706	0
36005	45.5169	4.25108	135.219	14.3894	3.00611	0.516121	0
36031	69.2808	63.9686	45.0729	3.59735	0.365256	0.180445	0
36045	212.412	302.636	232.876	143.894	0.731524	0.389114	0	272.242	380.925	18.1093	31.9428	0.0766299	0.0314509	0
36052	547.665	388.872	736.19	176.27	0.974291	0.970759	0
36100								60.9303	77.2891	3024.25	1657.83	33.8743	0.0797717	0
36101	50.2697	45.1424	187.804	89.9338	2.91092	0.203904	0
36107								98.0934	102.732	4442.81	2197.66	33.0659	0.103096	0
36108	76.9583	53.4421	405.656	7.1947	3.16602	0.552526	0
36124	118.636	159.719	6114.88	6547.18	45.4888	0.00122734	1	74.1102	85.6901	114.692	178.88	1.83712	0.176741	0
36131	246.23	190.691	14656.2	4752.1	44.4206	0.195508	0	180.198	208.105	181.093	38.3314	0.565086	0.365492	0
36782								130.071	186.502	66.4008	51.1085	0.371191	0.0764965	0
36783								28.3045	16.0819	344.077	712.324	23.8001	0.110928	0
36789								191.866	237.388	126.765	73.4684	0.466469	0.0822726	0
36790								31.1133	57.3668	645.898	338.594	11.1267	0.100875	0
41150	329.952	278.952	7.51214	35.9735	0.0714163	0.0105019	0	477.071	525.662	338.04	67.0799	0.404016	0.162108	0
41157	537.611	596.163	142.731	35.9735	0.157619	0.0158673	0	718.416	884.265	494.987	134.16	0.392559	0.133797	0
41182								20.9583	79.9295	96.5829	9.58284	1.05232	0.964513	0
41186	82.6251	63.3613	157.755	64.7523	1.52416	0.504992	0
41193	82.2595	118.423	262.925	86.3364	1.74037	0.496439	0
41210	30.1618	53.2397	82.6336	147.491	2.75924	0.166748	0
41219								312.646	338.92	187.129	92.6341	0.429371	0.0630759	0
41226	154.099	217.412	7.51214	3.59735	0.0299035	0.0296099	0	219.954	287.074	217.312	127.771	0.680599	0.284795	0
41227	89.023	119.233	7.51214	39.5709	0.226083	0.0672496	0	143.899	150.258	120.729	76.6627	0.671041	0.161819	0
41233								30.033	45.6054	12.0729	31.9428	0.581922	0.336952	0
41237								197.483	249.87	12.0729	51.1085	0.141234	0.0277222	0
41244	119.185	156.885	7.51214	25.1815	0.118425	0.0280412	0	178.037	133.456	78.4736	86.2456	0.528805	0.0833507	0
41245								41.7005	52.0862	24.1457	54.3028	0.836457	0.678061	0
41296	1390.92	1226.33	32069.3	16033.4	18.3791	0.105075	0	1718.15	1874.38	633.825	651.633	0.357814	0.00461342	0
41297	89.3886	95.5481	45.0729	21.5841	0.360431	0.039658	0
41302	1.64519	2.42919	7.51214	21.5841	7.14128	0.217824	0
41303	580.752	906.087	10922.7	8712.79	13.2062	0.0148124	1	680.388	1282.95	332.004	220.405	0.281362	0.147905	0
41304	86.6467	48.3813	631.02	3.59735	4.69989	0.510074	0								upstream E/F1 gene || upstream UTR5 || overlap no transcript
41311								186.896	176.421	374.259	79.857	1.24992	0.787052	0
41318								180.414	182.422	235.421	223.6	1.26509	0.0151873	0
41329	85.0015	38.4621	172.779	10.7921	1.48685	0.755475	0
41330								108.465	102.012	6.03643	22.36	0.134915	0.00916541	0
41336	37.291	13.563	120.194	28.7788	2.92943	0.407964	0
41374								176.741	165.38	694.19	389.702	3.16816	0.135314	0
41381								197.915	124.815	869.246	185.268	3.26748	0.398852	0
41397								52.5038	14.4017	120.729	63.8856	2.75933	0.227556	0
41398	79.8831	87.0459	37.5607	3.59735	0.24656	0.0684391	0
41404								59.2018	36.2443	181.093	12.7771	2.0312	0.62089	0
41405	178.046	115.589	82.6336	71.947	0.526438	0.159425	0
41426	103.83	84.4143	45.0729	3.59735	0.258548	0.092896	0
41470	103.099	59.3127	15.0243	10.7921	0.158957	0.0899415	0
41474								87.9384	125.055	156.947	22.36	0.841845	0.831817	0
41476								131.583	162.019	410.477	335.399	2.54043	0.030619	1
41477								49.6949	34.084	66.4008	19.1657	1.02134	0.974601	0		overlap F2/NE gene || overlap no transcript
41483								166.802	201.864	404.441	773.016	3.19383	0.160554	0
41484								191.433	117.374	156.947	287.485	1.43919	0.461551	0
41486	37.6566	19.2311	7.51214	7.1947	0.258524	0.14928	0
41491								140.658	217.466	175.057	31.9428	0.57801	0.450367	0
41498								61.5785	58.5669	12.0729	3.19428	0.127072	0.00789666	0
41499	609.451	384.014	1600.09	600.758	2.21532	0.359796	0	570.627	449.093	223.348	670.799	0.876855	0.811912	0
41502	136.185	180.974	60.0971	75.5444	0.427676	0.0618715	0
41506	317.887	246.158	758.726	3.59735	1.35153	0.818242	0	275.699	232.107	332.004	134.16	0.917995	0.856164	0
41509	35.2802	60.7297	15.0243	43.1682	0.60611	0.423938	0
41521	18.6455	9.10945	15.0243	7.1947	0.800542	0.697594	0
41539	12.6131	33.4013	82.6336	100.726	3.98482	0.0379826	1
41546	8.95714	10.7289	82.6336	190.66	13.8826	0.143445	0
41559	677.635	662.966	15.0243	183.465	0.14806	0.0212207	0	401.448	331.479	507.06	498.308	1.37172	0.0609321	0
41566								321.721	257.55	525.17	76.6627	1.03895	0.964811	0
41568								27.4402	30.4836	271.639	86.2456	6.17854	0.24712	0
41573	105.292	106.479	105.17	3.59735	0.513607	0.417289	0
41575								119.7	62.8874	229.384	150.131	2.07854	0.180874	0
41576	141.304	65.7905	17893.9	4140.55	106.398	0.253413	0
41583	102.002	61.5394	11410.9	3870.75	93.4425	0.182827	0
41588	72.7539	45.7497	187.804	3.59735	1.61515	0.733169	0
41589								464.755	445.493	501.024	140.548	0.704832	0.534277	0
41596								294.064	213.385	235.421	316.234	1.08711	0.735983	0
41637								14.0442	4.80057	6.03643	9.58284	0.828838	0.775512	0
41653	244.95	135.427	135.219	89.9338	0.591918	0.320513	0	207.206	213.385	2342.14	1692.97	9.59388	0.0307776	1
41660	99.077	68.2197	37.5607	7.1947	0.267521	0.10544	0	87.2902	76.8091	1533.25	926.341	14.9885	0.0633521	0
41661								259.926	185.542	187.129	102.217	0.649533	0.300825	0
41673								88.3705	113.053	30.1822	191.657	1.10135	0.911971	0
41680								71.9496	25.203	96.5829	41.5256	1.42156	0.627834	0
41684								104.359	99.1317	78.4736	169.297	1.2176	0.674566	0
41686								17.9334	5.76068	211.275	418.451	26.5774	0.099989	0
41687								44.5094	36.2443	193.166	92.6341	3.53916	0.179117	0
41689	55.7537	11.1338	15.0243	32.3762	0.70866	0.723409	0
41691								58.5536	20.1624	102.619	89.4398	2.4399	0.107889	0
41693								35.4346	47.2856	175.057	99.0227	3.31333	0.130738	0
41699	79.3347	63.7662	7.51214	111.518	0.831791	0.840231	0
41709	170.369	127.127	277.949	21.5841	1.00685	0.994459	0
41783	926.242	733.007	187.804	503.629	0.416714	0.120472	0	383.731	374.204	205.239	31.9428	0.312931	0.0954403	0
41790	1120.92	638.067	368.095	143.894	0.29107	0.143928	0	457.409	242.669	54.3279	70.2742	0.177983	0.116124	0
41798	71.84	30.3648	195.316	89.9338	2.79096	0.247414	0
41804								177.389	128.895	78.4736	57.497	0.443936	0.084257	0
41805	38.0222	49.3935	7.51214	28.7788	0.415154	0.168115	0
41809	76.5927	54.0494	22.5364	107.921	0.998583	0.998517	0
41811								104.143	77.7692	48.2915	28.7485	0.4235	0.0855822	0
41814	511.288	294.539	323.022	3.59735	0.405322	0.340303	0
41816	34.7318	17.814	52.585	338.151	7.4361	0.358633	0
41819	149.529	89.0702	1840.47	1251.88	12.9604	0.0404019	1
41821	308.93	141.298	307.998	25.1815	0.740024	0.755869	0
41826	102.916	124.698	1359.7	1349.01	11.9004	9.56313e-05	1
41834	89.2058	121.864	728.678	284.191	4.79873	0.213829	0
41838	17.7315	12.5508	375.607	21.5841	13.1163	0.408934	0
41849	114.798	62.9565	67.6093	111.518	1.00772	0.985711	0
41875								49.911	19.2023	120.729	51.1085	2.48631	0.309507	0
41927	175.853	114.172	172.779	17.9868	0.657759	0.611818	0
41928								74.5424	29.5235	48.2915	12.7771	0.586826	0.531549	0
41938	57.3988	23.887	7.51214	10.7921	0.225183	0.202335	0
41940								172.852	250.35	2861.27	856.067	8.78384	0.242377	0
41945	30.893	12.7532	7.51214	147.491	3.55136	0.512821	0
41947								203.965	239.548	2396.46	418.451	6.34685	0.353415	0
41950								86.642	121.934	54.3279	25.5542	0.382987	0.105711	0
41956								61.1463	19.4423	6.03643	51.1085	0.709094	0.73937	0
41957								137.849	36.7243	114.692	188.463	1.73654	0.412313	0
41963								49.0467	69.6082	66.4008	284.291	2.95556	0.400161	0
41964	37.1082	43.1181	67.6093	151.089	2.72602	0.239858	0
41967								137.201	122.655	488.951	293.874	3.01254	0.116059	0
41974								140.658	78.0092	440.66	194.851	2.90629	0.242043	0
42028	29.7962	16.1946	67.6093	93.5311	3.50375	0.0589703	0
42033	96.7006	45.5473	82.6336	3.59735	0.606202	0.612195	0
42040	152.271	55.264	127.706	25.1815	0.736683	0.735943	0
42050	194.681	137.047	37.5607	25.1815	0.189138	0.044823	0
42057	126.497	54.0494	15.0243	3.59735	0.103141	0.157943	0
42058	90.6682	78.1389	15.0243	14.3894	0.174244	0.00800293	0
42065	44.7857	21.4578	7.51214	17.9868	0.384927	0.252101	0
42089	43.8717	13.563	1179.41	683.497	32.4352	0.0680832	0
42095								176.525	263.311	72.4372	12.7771	0.193741	0.0780143	0
42096	46.2481	33.4013	1216.97	248.217	18.3954	0.288954	0	74.9745	82.3297	422.55	239.571	4.20918	0.110254	0
42102								237.239	170.66	36.2186	25.5542	0.151441	0.0359174	0
42103								69.1407	68.1681	307.858	130.965	3.19589	0.230406	0
42110								39.5399	39.8447	120.729	121.383	3.04985	1.96607e-05	1
42135	129.787	190.489	383.119	273.399	2.04985	0.115475	0
42136								537.137	456.534	416.514	121.383	0.541322	0.274745	0
42139								47.5343	107.773	48.2915	9.58284	0.372644	0.306651	0
42142	112.787	128.949	255.413	518.019	3.19948	0.180693	0
42143								171.123	148.338	428.587	300.262	2.2815	0.0881553	0
42144								17.5013	6.48077	24.1457	111.8	5.66864	0.332618	0
42146								71.7335	53.5263	42.255	169.297	1.6889	0.57062	0
42151	181.154	171.46	37.5607	111.518	0.422781	0.112155	0	97.0131	41.0449	54.3279	47.9142	0.740574	0.58997	0
42152								377.033	291.875	6.03643	9.58284	0.0233504	0.0165989	0
42153								116.675	82.8098	42.255	3.19428	0.227833	0.0965951	0
42158	83.1735	72.2683	30.0486	10.7921	0.262739	0.0353252	0
42159	116.443	178.545	37.5607	32.3762	0.237084	0.0688528	0
42160								54.6644	23.0427	42.255	6.38856	0.625986	0.605129	0
42173	34.7318	41.4986	37.5607	14.3894	0.681488	0.420406	0
42177	138.744	167.816	7.51214	14.3894	0.0714428	0.0108354	0
42178								54.6644	88.5705	36.2186	9.58284	0.319765	0.152318	0
42185								114.298	122.174	102.619	3.19428	0.447466	0.320428	0
42196	50.0869	43.3205	7.51214	10.7921	0.195961	0.00987598	0
42202	186.82	100.609	157.755	10.7921	0.586395	0.557548	0
42203								28.9527	22.5627	42.255	140.548	3.54852	0.314134	0
42209	130.518	120.65	7.51214	50.3629	0.230424	0.0480527	0	76.0548	34.5641	325.967	44.7199	3.35103	0.456868	0
42210								41.0523	33.844	6.03643	239.571	3.2793	0.540998	0
42216	58.6784	57.2883	67.6093	35.9735	0.893211	0.733469	0
42225	411.297	215.59	1156.87	766.236	3.0677	0.0973144	0	131.8	96.2514	211.275	201.24	1.80887	0.0378361	0
42232	246.961	205.064	1186.92	327.359	3.34998	0.342429	0	88.1545	88.8105	120.729	134.16	1.44033	0.0285123	0
42246								169.611	162.979	84.5101	162.908	0.743913	0.392168	0
42253								187.328	141.377	277.676	565.388	2.5648	0.219543	0
42254	128.873	136.035	60.0971	287.788	1.31323	0.750577	0
42259	247.144	208.303	548.386	143.894	1.52	0.618969	0
42261	217.165	140.083	52.585	197.854	0.701023	0.582656	0	97.0131	106.573	114.692	83.0513	0.971303	0.875983	0
42266	140.938	111.945	390.631	183.465	2.27021	0.26443	0
42268	185.724	193.323	7.51214	7.1947	0.0387996	0.00043551	0	154.054	163.219	78.4736	185.268	0.831276	0.667009	0
42272	137.648	128.949	165.267	205.049	1.38905	0.125726	0
42279	87.7435	171.055	202.828	715.873	3.54987	0.331959	0
42307	193.95	108.099	112.682	28.7788	0.468339	0.312803	0
42311	13.1615	10.9313	52.585	492.837	22.6383	0.358015	0	539.73	530.223	2.09101e+06	878184	2775.07	0.134171	0
42315								492.844	553.025	114.692	44.7199	0.152421	0.0106666	0
42317								282.397	274.352	120.729	12.7771	0.239795	0.059625	0
42318	68.5496	82.1875	45.0729	3.59735	0.322881	0.144379	0	277.211	324.278	1.11912e+06	548237	2772.04	0.100022	0
42327								17.2852	24.0028	6.03643	63.8856	1.69352	0.671615	0
42334								33.9222	20.1624	36.2186	19.1657	1.02403	0.958095	0
42383	173.842	245.348	300.486	82.7391	0.914204	0.889715	0
42390	256.101	159.922	443.216	309.372	1.80901	0.177899	0
42397	42.9577	36.033	75.1214	352.54	5.41408	0.335822	0
42405	50.8181	20.6481	15.0243	233.828	3.4821	0.506186	0
42412	21.2047	24.8992	22.5364	10.7921	0.7229	0.408427	0
42434	27.9682	19.6359	37.5607	53.9603	1.92254	0.139619	0
42451								88.1545	99.8518	42.255	28.7485	0.377666	0.0225355	0
42458								296.225	206.904	217.312	47.9142	0.527152	0.340035	0
42460								78.6476	80.1695	18.1093	188.463	1.30069	0.805569	0
42465	131.432	105.872	52.585	93.5311	0.615733	0.19946	0
42467								43.6451	18.7222	12.0729	6.38856	0.296011	0.228015	0
42472	46.7965	32.3892	1600.09	413.695	25.4311	0.244559	0
42479	54.8397	17.4092	570.923	269.801	11.6365	0.126904	0
42490								113.434	53.2863	211.275	83.0513	1.76539	0.462689	0
42497								50.3431	62.6474	169.02	35.1371	1.80685	0.567651	0
42507	238.37	128.14	323.022	115.115	1.19543	0.789586	0	113.218	42.245	36.2186	73.4684	0.705551	0.625552	0
42508	144.594	77.3291	90.1457	3.59735	0.422412	0.362757	0	407.93	313.957	392.368	79.857	0.654153	0.524189	0
42514	94.1414	121.257	82.6336	21.5841	0.483837	0.237947	0
42515	124.669	121.055	15.0243	97.1285	0.456419	0.24561	0	245.882	242.909	289.749	188.463	0.978356	0.926375	0
42540	271.822	226.927	135.219	536.005	1.34582	0.71054	0	283.909	148.098	416.514	54.3028	1.08984	0.929236	0
42541	404.351	371.666	67.6093	17.9868	0.110302	0.00732561	0	423.271	328.599	380.295	380.119	1.01136	0.93631	0
42547	569.601	268.628	270.437	79.1417	0.417045	0.304152	0	417.869	402.528	1116.74	198.045	1.60262	0.644398	0
42548	690.797	500.008	127.706	215.841	0.2885	0.0563761	0	674.338	327.639	845.101	156.52	0.999644	0.999673	0
42571	40.033	11.1338	240.389	370.527	11.9397	0.0523088	0
42577								73.0299	93.6111	36.2186	73.4684	0.658224	0.31266	0
42578	59.044	32.1867	292.974	269.801	6.1687	0.00561125	1
42584								152.542	164.9	150.911	15.9714	0.52571	0.382201	0
42585	20.2907	3.84621	45.0729	7.1947	2.16546	0.566021	0
42589	385.706	270.247	202.828	79.1417	0.429863	0.157664	0
42592	39.3018	15.1824	37.5607	43.1682	1.48169	0.400292	0
42596	244.219	267.413	30.0486	75.5444	0.206384	0.015452	0
42621	35.8286	28.543	112.682	147.491	4.04175	0.0314419	1
42628	62.1516	36.8427	120.194	136.699	2.59503	0.0347218	1
42635	392.104	331.179	225.364	71.947	0.411058	0.123057	0
42641	135.271	145.549	37.5607	21.5841	0.210615	0.00726406	0
42642	507.998	421.059	217.852	17.9868	0.253848	0.0862561	0
42669	282.424	282.191	172.779	21.5841	0.344241	0.134033	0	123.373	145.217	301.822	316.234	2.30111	0.00556121	1
42670	89.7542	114.577	135.219	151.089	1.40119	0.10854	0									overlap F2/NE gene
42676	599.397	506.688	570.923	255.412	0.74708	0.484539	0	307.244	230.667	609.68	642.05	2.32702	0.0132951	1
42677	473.083	332.394	698.629	503.629	1.4926	0.240702	0	158.376	191.063	90.5465	108.606	0.569921	0.0565578	0		overlap F2/NE gene
42684	276.575	230.975	818.823	751.846	3.09461	0.00575865	1
42699	73.1195	92.5116	60.0971	3.59735	0.384556	0.230039	0
42700	91.3994	116.196	45.0729	53.9603	0.477048	0.0541364	0
42715	237.821	177.533	623.508	226.633	2.04678	0.391968	0	355.859	361.483	772.663	597.33	1.90982	0.0652536	0
42719								67.1962	30.7236	12.0729	35.1371	0.482129	0.360908	0
42722	231.241	267.413	443.216	536.005	1.96373	0.0403639	0	352.402	365.323	313.894	284.291	0.833446	0.0658799	0
42726	239.832	183.809	25999.5	7245.07	78.4736	0.222218	0	106.952	91.9309	851.137	229.988	5.43599	0.29147	0
42732								83.401	75.1289	1315.94	1402.29	17.1465	0.00114639	1
42733	117.357	56.4786	22168.3	9050.94	179.591	0.141578	0	38.8917	47.0456	875.283	309.845	13.7906	0.191376	0		overlap F2/NE gene
42739								69.5729	222.746	748.518	776.21	5.21597	0.0155806	1
42740	226.122	186.035	22.5364	10.7921	0.0808635	0.0119412	0									overlap F2/NE gene
42743	130.701	54.6567	52.585	71.947	0.671846	0.519356	0
42747								175.229	202.344	72.4372	725.101	2.11228	0.586152	0
42754	45.3341	20.8505	22.5364	3.59735	0.394862	0.324975	0
42760	188.283	162.553	90.1457	35.9735	0.359482	0.0644182	0	142.171	125.295	54.3279	9.58284	0.238949	0.0510073	0
42762								122.509	14.4017	66.4008	41.5256	0.788299	0.818323	0
42767								124.453	67.688	12.0729	6.38856	0.0960825	0.0930762	0
42792								262.951	143.537	42.255	57.497	0.2454	0.125647	0
42821	176.401	119.435	413.168	50.3629	1.56685	0.692738	0
42828	123.938	129.759	420.68	125.907	2.15449	0.42519	0
42844								133.528	84.49	579.497	258.737	3.84479	0.196118	0
42847								254.957	281.313	66.4008	3.19428	0.129776	0.0208623	0
42851								114.514	107.533	386.332	428.033	3.66753	0.0050571	1
42885	184.627	116.803	180.291	89.9338	0.896477	0.808319	0
42892	258.843	166.197	210.34	97.1285	0.723387	0.505912	0
42905								337.925	137.296	332.004	76.6627	0.859949	0.856574	0
42906	104.927	44.1302	37.5607	3.59735	0.276123	0.26141	0	279.372	165.62	241.457	31.9428	0.614394	0.546422	0
42912								151.245	291.394	307.858	3.19428	0.702721	0.732642	0
42913								160.536	226.107	72.4372	25.5542	0.253442	0.0699046	0
42922								759.684	410.929	6314.11	2124.2	7.20845	0.226023	0
42929								525.686	509.34	3808.99	1760.05	5.38058	0.157388	0
42931								24.1993	13.4416	24.1457	38.3314	1.65982	0.297738	0
42948								28.5206	17.7621	84.5101	3.19428	1.89497	0.663713	0
42955								17.5013	23.5228	120.729	54.3028	4.26656	0.182263	0
42968	108.765	80.3656	217.852	122.31	1.79855	0.268939	0
42972	57.9472	83.6045	15.0243	3.59735	0.131554	0.0484406	0
42975	113.335	67.2075	45.0729	237.425	1.56471	0.65757	0
43010								32.8419	21.3625	156.947	3.19428	2.9544	0.562997	0
43013								66.548	122.414	42.255	172.491	1.13645	0.872398	0
43017								20.7422	10.8013	217.312	38.3314	8.10446	0.337685	0
43023	247.51	144.537	15512.6	6543.58	56.2591	0.137046	0
43025	160.497	101.823	1562.53	388.514	7.43761	0.287357	0	200.724	236.908	72.4372	111.8	0.420986	0.0417529	0
43030	280.596	234.012	17097.6	6838.57	46.5135	0.149891	0	70.6532	122.414	253.53	3.19428	1.32971	0.826586	0
43032	234.897	99.1918	1322.14	323.762	4.92654	0.322691	0	251.067	156.499	126.765	67.0799	0.475616	0.19615	0
43034	70.3776	68.4221	67.6093	3.59735	0.513017	0.40189	0
43036								159.672	102.972	120.729	178.88	1.14074	0.693653	0
43037								68.4926	48.4857	368.222	12.7771	3.25701	0.535581	0
43041	58.3128	22.2676	195.316	3.59735	2.4685	0.605805	0
43043								155.351	217.946	66.4008	19.1657	0.229218	0.0669086	0
43048	35.0974	36.033	150.243	3.59735	2.16279	0.629563	0
43051								91.8276	152.898	66.4008	191.657	1.05448	0.932504	0
43058								108.465	240.989	169.02	44.7199	0.611642	0.532979	0
43061								421.975	285.154	18.1093	12.7771	0.0436787	0.0386373	0
43064								44.9415	63.3675	10732.8	3.19428	99.1235	0.426324	0
43065								83.6171	64.5676	446533	167748	4145.37	0.158487	0
43066								44.0772	16.562	24.1457	9.58284	0.556217	0.478472	0
43072								145.196	84.9701	598295	166103	3321.08	0.219071	0
43082	151.357	102.431	67.6093	17.9868	0.337273	0.137204	0
43086	298.693	55.4665	691.117	435.28	3.18048	0.160202	0
43089	167.627	99.1918	120.194	3.59735	0.463955	0.400995	0
43093	261.768	138.464	533.362	539.603	2.68086	0.0320694	1
43096	37.291	29.7576	105.17	129.505	3.50007	0.0223243	1
43113	127.594	80.3656	232.876	179.868	1.98474	0.102112	0
43119	212.778	136.237	52.585	21.5841	0.21251	0.0796417	0
43120	148.615	95.3456	330.534	129.505	1.88571	0.40793	0
43121	182.25	132.188	15.0243	3.59735	0.0592218	0.0288352	0
43130	115.712	78.9486	127.706	35.9735	0.840849	0.783585	0	87.0741	74.1688	24.1457	217.211	1.49685	0.719028	0
43137								65.2516	38.6446	42.255	38.3314	0.775644	0.47747	0
43144								83.185	24.963	72.4372	3.19428	0.699334	0.753678	0
43148	31.6242	7.89486	112.682	7.1947	3.03339	0.534802	0
43151								93.9882	56.4067	84.5101	51.1085	0.90175	0.796539	0
43155	31.0758	11.9435	142.731	3.59735	3.40145	0.538547	0
43178	129.604	79.7583	45.0729	46.7656	0.438657	0.142568	0
43202								86.8581	91.4508	96.5829	6.38856	0.577489	0.491936	0
43219	296.134	142.31	608.483	654.718	2.8811	0.0358981	1
43226	214.057	128.545	247.901	233.828	1.40609	0.249631	0
43252	93.593	111.54	105.17	107.921	1.03879	0.703993	0
43256								272.89	231.627	72.4372	86.2456	0.314524	0.0154635	0
43277								421.975	377.565	1321.98	712.324	2.54434	0.180809	0
43284	20.8391	24.2919	22.5364	53.9603	1.69499	0.425672	0	215.417	297.395	1092.59	431.228	2.9715	0.268534	0
43293								74.5424	61.4473	12.0729	239.571	1.85046	0.662213	0
43295								179.982	223.947	90.5465	140.548	0.572118	0.121863	0
43300								73.246	81.3696	6.03643	146.937	0.989378	0.991772	0
43302								539.73	365.803	144.874	54.3028	0.219956	0.06917	0
43364	110.959	149.395	240.389	64.7523	1.17202	0.826528	0
43370								15.1245	3.3604	102.619	35.1371	7.45236	0.223776	0
43371	255.37	121.257	773.751	269.801	2.77078	0.329272	0
43379								83.401	91.2108	42.255	6.38856	0.278581	0.0754308	0
43386								148.22	41.7649	205.239	191.657	2.08908	0.193664	0
43392	117.722	67.2075	217.852	35.9735	1.37255	0.750105	0
43401								57.2572	51.8461	72.4372	12.7771	0.781042	0.728602	0
43416								132.88	153.138	36.2186	19.1657	0.193639	0.0129274	0
43418	70.926	53.2397	277.949	61.155	2.73106	0.427235	0
43425								166.37	134.656	6.03643	35.1371	0.136777	0.0263569	0
43436	91.9478	47.774	22.5364	14.3894	0.264281	0.149325	0
43443	97.9802	79.5559	202.828	71.947	1.54771	0.538493	0
43453	226.488	149.395	480.777	57.5576	1.43219	0.742012	0	172.636	127.695	42.255	60.6913	0.342776	0.0555632	0
43460	116.808	156.075	210.34	374.125	2.14181	0.205547	0	95.2846	120.254	30.1822	102.217	0.61427	0.389358	0
43466	85.3671	91.7018	142.731	25.1815	0.948287	0.945081	0
43467	281.327	260.733	758.726	129.505	1.63862	0.637616	0	480.96	602.471	3000.11	3718.14	6.2009	0.0162958	1
43469	102.185	88.4629	593.459	133.102	3.81102	0.36463	0	83.6171	85.2101	6.03643	6.38856	0.0735959	0.00010879	0
43474	197.971	290.49	405.656	424.487	1.69951	0.0685939	0	304.219	455.814	2167.08	1232.99	4.47358	0.108055	0
43476	70.5604	67.8148	413.168	64.7523	3.4538	0.432587	0
43478	12.4303	2.02432	7.51214	151.089	10.9723	0.422134	0
43490								113.218	66.0078	162.984	95.8284	1.44406	0.434565	0
43491								56.3929	29.5235	114.692	229.988	4.01181	0.16041	0
43501	62.1516	93.1189	172.779	93.5311	1.71514	0.321821	0
43507	56.6676	41.0938	37.5607	10.7921	0.4946	0.251679	0
43508	37.4738	32.1867	82.6336	176.27	3.71665	0.181099	0
43514	56.1193	82.7948	217.852	129.505	2.50052	0.152434	0	119.7	91.6909	265.603	153.325	1.98177	0.214759	0
43521								72.5978	96.9715	48.2915	3.19428	0.303627	0.147792	0
43523	116.077	70.8513	97.6578	7.1947	0.560923	0.50229	0
43550								18.5816	5.28062	60.3643	38.3314	4.13607	0.100724	0
43556								53.8001	66.2478	325.967	354.565	5.66884	0.00308229	1
43557								248.691	207.625	591.57	252.348	1.84942	0.374306	0		upstream E/F1 gene || overlap UTR5 || upstream UTR5
43564								154.27	138.496	494.987	482.336	3.33823	0.000871359	1
43565								284.125	181.221	84.5101	105.411	0.408129	0.119787	0		upstream E/F1 gene || overlap UTR5 || upstream UTR5
43572	52.6461	63.3613	15.0243	39.5709	0.470618	0.14887	0	159.672	115.454	18.1093	182.074	0.727607	0.702121	0
43588	81.1627	55.0616	15.0243	17.9868	0.242329	0.0590916	0
43642	262.134	218.02	52.585	7.1947	0.124501	0.0219283	0
43649	59.2268	27.9357	75.1214	64.7523	1.60475	0.25093	0
43653								48.3985	34.084	223.348	194.851	5.07015	0.00890301	1
43660								9.50685	7.92094	120.729	277.902	22.8733	0.136142	0
43662								95.9328	126.255	12.0729	28.7485	0.183725	0.0345308	0
43690								308.541	275.793	802.845	44.7199	1.45048	0.761773	0
43691	62.5172	92.1067	7.51214	75.5444	0.537152	0.43649	0
43697	177.863	136.035	82.6336	543.2	1.99375	0.569507	0	238.968	195.863	525.17	79.857	1.39141	0.740239	0
43698	100.905	77.5316	22.5364	187.062	1.17464	0.868552	0
43710								35.8668	23.5228	36.2186	9.58284	0.771204	0.688947	0
43711	88.4746	41.4986	180.291	25.1815	1.58089	0.68713	0	220.602	197.063	597.607	245.96	2.01972	0.350365	0
43712								248.042	246.989	808.882	335.399	2.31153	0.303891	0
43718	136.185	148.383	105.17	161.881	0.938443	0.791175	0	175.013	234.508	289.749	319.428	1.48754	0.0953053	0
43725	170.003	152.027	82.6336	334.554	1.29549	0.742562	0	120.132	110.173	301.822	31.9428	1.44923	0.738535	0
43729								81.6725	128.415	36.2186	44.7199	0.385261	0.11287	0
43732								252.796	143.057	380.295	38.3314	1.05753	0.955206	0
43736	13.8927	10.324	37.5607	3.59735	1.69957	0.668993	0
43741	47.8933	25.7089	22.5364	7.1947	0.403943	0.245361	0	138.714	80.4095	60.3643	9.58284	0.319214	0.193463	0
43750								80.3761	67.688	90.5465	44.7199	0.913566	0.813045	0
43757								57.6893	118.094	108.656	15.9714	0.708982	0.689221	0
43767	78.2379	75.7097	60.0971	7.1947	0.437109	0.243443	0
43781	51.1837	31.1746	37.5607	3.59735	0.499744	0.405648	0
43798	117.174	142.107	15.0243	7.1947	0.0856944	0.0119358	0
43799	19.0111	20.2432	30.0486	68.3497	2.50669	0.262714	0
43804	29.2478	10.5265	7.51214	97.1285	2.63086	0.552068	0
43806	22.3015	9.51432	67.6093	3.59735	2.23809	0.607535	0
43812								98.0934	96.9715	54.3279	3.19428	0.294887	0.114924	0
43814	14.2583	15.7897	240.389	1176.33	47.1486	0.27664	0
43821	26.5058	42.5108	323.022	1212.31	22.2458	0.241	0
43836								132.88	95.7713	21006.8	8123.05	127.399	0.154076	0
43843	105.658	66.6002	97.6578	53.9603	0.880181	0.758361	0	146.276	120.974	20686.9	6893.26	103.2	0.186238	0
43856								40.8363	14.4017	120.729	3.19428	2.24344	0.626092	0
43857	90.4854	109.516	37.5607	7.1947	0.223776	0.0493726	0
43863								212.392	217.466	1243.51	376.925	3.76969	0.303203	0
43872	148.981	100.002	803.799	276.996	4.34085	0.256525	0
43879	157.938	167.816	615.996	17.9868	1.9462	0.657615	0
43881	101.819	55.264	7.51214	3.59735	0.0707237	0.088975	0
43905	115.712	66.6002	9735.74	3996.66	75.3236	0.142131	0
43906								60.066	169.46	42.255	28.7485	0.309348	0.286978	0
43909	154.465	122.269	7151.56	3219.63	37.4771	0.124108	0
43913								60.066	12.4815	187.129	15.9714	2.79956	0.538894	0
43921	13.3443	12.1459	2050.81	359.735	94.5675	0.293854	0
43928	8.95714	13.3605	2276.18	68.3497	105.053	0.40322	0
43934								19.2298	1.44017	24.1457	70.2742	4.56798	0.274294	0
43957								117.107	114.734	156.947	79.857	1.02141	0.954541	0
43958	87.0123	142.512	7.51214	10.7921	0.0797483	0.062825	0
43964								176.093	163.459	217.312	166.103	1.12918	0.493114	0
43977	200.348	128.342	75.1214	21.5841	0.294215	0.122673	0	27.2242	80.4095	12.0729	67.0799	0.73539	0.745463	0
43989	78.4207	70.4464	7.51214	7.1947	0.0987917	0.00351984	0
44034								50.9913	30.2436	78.4736	6.38856	1.04465	0.965827	0
44041								58.3375	40.0847	90.5465	54.3028	1.47171	0.371056	0
44067	143.497	87.8556	818.823	910.13	7.47324	0.00505891	1
44074	108.765	87.8556	916.481	215.841	5.75891	0.313579	0
44086								57.2572	18.4822	24.1457	41.5256	0.86707	0.834762	0
44093								78.6476	32.8839	30.1822	6.38856	0.327896	0.283321	0
44105	131.615	87.0459	112.682	86.3364	0.910169	0.740891	0
44112	206.38	166.602	187.804	194.257	1.02434	0.842679	0
44113	656.248	344.135	60.0971	111.518	0.171549	0.12001	0	556.367	419.33	120.729	51.1085	0.176117	0.034672	0
44120	389.179	367.415	52.585	280.593	0.440367	0.20576	0	360.612	321.638	313.894	51.1085	0.534999	0.354832	0
44122								59.85	16.3219	18.1093	51.1085	0.908705	0.910339	0
44128								61.5785	40.3248	42.255	44.7199	0.853505	0.55756	0
44144	21.5703	14.98	15.0243	89.9338	2.87161	0.459009	0
44168								28.0884	66.0078	120.729	9.58284	1.38487	0.786947	0
44202	124.486	106.075	420.68	115.115	2.32388	0.423763	0
44203								137.849	67.448	579.497	130.965	3.46065	0.381672	0
44209	126.497	84.6167	390.631	345.346	3.48617	0.0135315	1
44210								74.3263	32.6439	211.275	31.9428	2.2737	0.536364	0	overlap F2/NE gene
44213	98.3458	70.8513	60.0971	3.59735	0.376451	0.23515	0
44221	83.3563	50.4056	82.6336	64.7523	1.10185	0.75112	0
44227	138.744	133.808	37.5607	28.7788	0.243401	0.0023782	0
44234	94.507	58.0981	45.0729	64.7523	0.719669	0.409913	0
44235	102.367	90.4872	15.0243	14.3894	0.152517	0.00525682	0
44297								38.8917	21.1225	1267.65	108.606	22.9322	0.37392	0
44304								63.7391	63.1275	971.866	271.514	9.80068	0.251923	0
44369								114.514	87.1303	156.947	156.52	1.55455	0.0550764	0
44372								35.4346	6.7208	6.03643	210.822	5.14427	0.487152	0
44417	71.1088	67.0051	75.1214	68.3497	1.03879	0.568431	0
44432								125.75	73.4487	60.3643	12.7771	0.367179	0.216572	0
44447	214.971	130.974	97.6578	39.5709	0.396678	0.177682	0
44449								79.944	107.773	36.2186	3.19428	0.209959	0.0753398	0
44463								161.184	105.612	15338.6	76.6627	57.7789	0.425525	0
44464	520.611	297.98	368.095	82.7391	0.550744	0.416501	0	995.627	984.116	1.11152e+06	437453	782.414	0.148657	0
44465								2.37671	0.480057	132.802	28.7485	56.5499	0.266791	0
44471	226.305	186.44	127.706	143.894	0.658034	0.0816992	0	421.759	383.325	503112	264815	953.848	0.0844515	0
44486	243.854	132.593	210.34	32.3762	0.644755	0.589218	0	127.694	106.813	36.2186	47.9142	0.358765	0.0244089	0
44493	172.928	75.5073	262.925	302.178	2.27465	0.0946492	0	119.052	55.6866	30.1822	44.7199	0.428653	0.264402	0
44511								166.802	190.583	3338.15	824.124	11.6465	0.269356	0
44518								77.7833	68.4081	1370.27	1034.95	16.4525	0.0213473	1
44519								150.597	164.659	205.239	166.103	1.1779	0.309869	0		overlap F2/NE gene
44526								114.514	144.977	211.275	12.7771	0.863428	0.876176	0
44650	203.272	126.52	1359.7	550.395	5.7918	0.19135	0
44657	122.292	76.5194	721.166	345.346	5.36443	0.148976	0
44693	400.512	243.324	127.706	79.1417	0.321275	0.117317	0	395.615	302.436	374.259	261.931	0.911381	0.7129	0
44700	223.746	263.162	120.194	158.283	0.571931	0.0627214	0	237.023	398.927	428.587	357.759	1.23649	0.484383	0
44711	146.97	123.686	458.241	197.854	2.42409	0.278323	0
44718	91.9478	55.0616	292.974	521.616	5.54107	0.102231	0
44726								188.841	115.934	96.5829	210.822	1.00863	0.986274	0
44727								202.237	186.022	114.692	57.497	0.443491	0.0680636	0
44734								211.744	215.065	30.1822	201.24	0.542214	0.371741	0
44758								132.88	105.372	193.166	54.3028	1.03868	0.954013	0
44764								287.366	267.152	2969.92	2251.97	9.417	0.0228715	1
44771								371.632	314.197	4919.69	3500.93	12.278	0.032087	1
44817	401.975	202.837	37.5607	111.518	0.246488	0.165082	0	376.817	264.511	9495.31	3213.45	19.8163	0.194738	0
44818								257.981	160.339	96.5829	31.9428	0.307242	0.131766	0
44824	260.854	212.351	105.17	255.412	0.761999	0.54963	0	268.785	231.627	6537.46	3609.54	20.2773	0.0810893	0
44825								282.181	180.981	253.53	3.19428	0.554286	0.524437	0
44853								135.689	84.9701	241.457	226.794	2.12206	0.0425864	1
44873								423.703	356.682	132.802	3.19428	0.174267	0.0476376	0
44894	141.486	184.416	82.6336	28.7788	0.341858	0.0894794	0	436.883	506.7	36.2186	12.7771	0.0519252	0.00670931	0
44940	31.2586	8.29972	15.0243	3.59735	0.470739	0.500048	0
44941	145.325	45.5473	127.706	107.921	1.23447	0.702935	0
44948	153.003	58.5029	120.194	43.1682	0.772379	0.731057	0
44954								23.9832	13.6816	48.2915	150.131	5.26812	0.256881	0
44957	367.06	205.469	150.243	298.58	0.783931	0.629588	0	561.12	355.962	567.425	76.6627	0.702322	0.658863	0
44958	121.561	57.8956	67.6093	10.7921	0.436881	0.357976	0
44964	299.425	239.882	187.804	111.518	0.555011	0.131323	0	200.292	254.19	114.692	41.5256	0.343727	0.0816256	0
44974								238.536	97.9316	72.4372	28.7485	0.30073	0.251143	0
44978	74.9475	65.1832	15.0243	3.59735	0.132888	0.0149589	0
44979	3.65598	0.607297	7.51214	3.59735	2.60586	0.301664	0
44981	346.587	300.207	6.67087e+06	3.60732e+06	15891	0.0785294	0	126.614	136.096	235.421	67.0799	1.15146	0.835402	0
44988								115.163	93.131	72.4372	73.4684	0.700481	0.105558	0
45043								20.7422	11.5214	24.1457	9.58284	1.04541	0.94001	0
45055								59.2018	38.6446	12.0729	44.7199	0.580428	0.398753	0
45118								53.368	61.4473	150.911	60.6913	1.84298	0.397167	0
45227								87.7223	74.1688	102.619	134.16	1.46258	0.1609	0
45266								55.0965	17.282	941.683	431.228	18.9685	0.126229	0
45272								174.364	84.0099	156.947	57.497	0.829975	0.774758	0
45273								60.2821	59.047	651.935	89.4398	6.21286	0.384006	0
45310								349.161	242.429	784.736	536.639	2.2336	0.114011	0
45317								347	293.075	881.319	1146.75	3.16848	0.0360333	1
45326								35.6507	36.0043	138.838	338.594	6.66292	0.179302	0
45338	13.7099	18.0165	15.0243	61.155	2.40113	0.438574	0
45347								32.1937	48.4857	90.5465	105.411	2.42884	0.0347067	1
45413	316.425	273.891	180.291	107.921	0.488234	0.0692818	0	581.863	700.403	404.441	95.8284	0.390145	0.141702	0
45420	629.011	596.77	368.095	302.178	0.546812	0.0170051	0	1162	1031.16	935.647	498.308	0.653831	0.238185	0
45449								42.7808	33.604	549.315	498.308	13.7151	0.00283534	1
45456								82.5368	66.2478	289.749	9.58284	2.01185	0.645336	0
45485								126.614	67.928	3549.42	3462.6	36.0437	0.000236206	1
45492								152.11	263.551	4400.56	4931.97	22.4523	0.00368737	1
45517	112.239	62.3492	15.0243	10.7921	0.14787	0.097055	0
45564	8.22595	9.91918	142.731	14.3894	8.65908	0.392088	0
45574	74.2163	23.4821	60.0971	147.491	2.12479	0.390433	0
45585	9.87114	10.1216	7.51214	14.3894	1.09547	0.807538	0
45588								23.9832	78.0092	181.093	51.1085	2.27665	0.452613	0
45595								74.7584	31.2037	259.567	31.9428	2.75107	0.507343	0
45601	25.5918	29.96	323.022	35.9735	6.46236	0.40133	0
45608	155.927	179.76	2201.06	226.633	7.232	0.40043	0
45619								25.7117	25.203	30.1822	178.88	4.10612	0.398958	0
45622								160.536	186.742	6.03643	44.7199	0.146155	0.0239417	0
45632	153.185	175.914	7.51214	100.726	0.328892	0.147949	0
45647								95.2846	78.7293	217.312	54.3028	1.56088	0.611821	0
45649	210.95	199.193	7.51214	7.1947	0.0358578	0.00088337	0
45651								74.1102	67.688	6.03643	431.228	3.08371	0.559035	0
45654								84.6974	131.056	36.2186	92.6341	0.597223	0.356122	0
45658								72.3817	94.5712	12.0729	520.668	3.19096	0.547035	0
45669	61.4204	44.1302	7.51214	32.3762	0.377907	0.162424	0
45691								83.6171	137.776	66.4008	28.7485	0.429775	0.195741	0
45698								58.1214	130.335	6.03643	92.6341	0.523571	0.509369	0
45711	16.6347	3.64378	60.0971	104.323	8.10812	0.0888458	0
45713	86.8295	244.538	195.316	269.801	1.40363	0.523324	0	35.8668	64.0876	30.1822	105.411	1.35655	0.700732	0
45718	25.2262	11.3362	52.585	43.1682	2.61889	0.0718259	0
45720	182.616	274.903	202.828	212.244	0.907222	0.692157	0
45729								14.0442	19.4423	90.5465	3.19428	2.79936	0.56229	0
45736								87.0741	189.382	108.656	47.9142	0.566346	0.419732	0
45747	111.142	46.5594	7.51214	3.59735	0.0704465	0.151692	0
45769								40.4041	19.4423	1358.2	824.124	36.4654	0.057956	0
45776								31.5455	37.4444	808.882	597.33	20.3829	0.024144	1
45782								16.8531	2.16026	12.0729	67.0799	4.16302	0.401592	0
45813								93.9882	224.427	42.255	249.154	0.915186	0.922161	0
45819								173.716	208.105	72.4372	31.9428	0.273374	0.0347659	0
45914								12.7478	1.44017	18.1093	3.19428	1.50152	0.740396	0
45967								280.452	352.122	72.4372	6.38856	0.124611	0.0296089	0
45987								0.43213	0.240028	247.494	44.7199	434.739	0.287078	0
46069	48.9901	74.0902	90.1457	35.9735	1.02469	0.964032	0
46077								45.8057	42.005	138.838	44.7199	2.09038	0.416358	0
46204								1.94458	2.88034	24.1457	31.9428	11.6247	0.0226719	1
46227	18.6455	1.41703	22.5364	10.7921	1.66123	0.58972	0
46240	18.2799	29.7576	848.872	244.62	22.7633	0.225797	0	23.9832	64.8077	319.931	54.3028	4.21478	0.39947	0
46247	33.8178	26.1138	728.678	86.3364	13.5991	0.360804	0	39.7559	35.0441	416.514	134.16	7.36194	0.234003	0
46274								100.038	100.812	676.08	111.8	3.92273	0.407442	0
46275								37.3792	24.4829	14330.5	5982.89	328.365	0.136071	0
46281								140.01	204.264	416.514	284.291	2.0356	0.136142	0
46282								80.3761	290.194	25775.6	7519.33	89.8477	0.213111	0
46289								126.398	178.581	175.057	9.58284	0.605417	0.559673	0
46304	33.8178	42.1059	15.0243	28.7788	0.576936	0.183475	0
46307	9.50554	0.404865	22.5364	3.59735	2.637	0.520811	0
46309	40.7641	34.2111	1051.7	521.616	20.9845	0.105701	0
46310								15.3406	36.4843	24.1457	6.38856	0.589182	0.521291	0
46315	32.5382	56.681	180.291	10.7921	2.14173	0.612216	0
46316	34.549	50.4056	1066.72	1061.22	25.048	6.7496e-05	1
46321								64.6034	204.744	12.0729	9.58284	0.0804006	0.219234	0
46324								109.329	188.902	24.1457	41.5256	0.220203	0.103895	0
46328	48.6245	21.2554	37.5607	3.59735	0.588983	0.577898	0
46332	50.8181	47.5716	22.5364	7.1947	0.302177	0.0484089	0	130.719	233.788	144.874	12.7771	0.432506	0.342354	0
46347								70.4371	91.2108	6.03643	172.491	1.10442	0.929026	0
46363								277.643	357.642	6947.93	5193.9	19.1124	0.0225027	1
46364	90.3026	115.589	90.1457	3.59735	0.455303	0.339586	0	127.694	149.538	6.03643	25.5542	0.11395	0.0139245	0		overlap no transcript || between ends
46370								238.32	345.641	5269.81	5986.08	19.2751	0.00457433	1
46380								71.5175	141.857	30.1822	22.36	0.246244	0.150978	0
46389								25.7117	34.3241	66.4008	134.16	3.34068	0.175919	0
46393								279.588	237.148	175.057	255.542	0.833305	0.443731	0
46400								207.638	212.425	11360.6	4334.64	37.3639	0.16174	0
46407								29.3848	89.2906	4026.3	5171.54	77.5042	0.0155827	1
46425	30.893	34.0086	2554.13	928.117	53.6542	0.170344	0
46432	17.9143	22.6724	1119.31	348.943	36.1757	0.205035	0
46472								5.83375	6.24074	247.494	19.1657	22.0845	0.380866	0
46474								38.2435	49.2058	24.1457	22.36	0.531802	0.0663484	0
46494								27.8724	47.7657	42.255	31.9428	0.980959	0.954599	0
46500								18.1494	4.56054	199.202	60.6913	11.444	0.230458	0
46507								6.48195	5.28062	78.4736	159.714	20.2496	0.108253	0
46518								59.2018	68.1681	60.3643	54.3028	0.900269	0.361368	0
46525								65.4676	87.1303	72.4372	47.9142	0.788683	0.428268	0
46543	96.1522	98.5845	75.1214	14.3894	0.45965	0.225549	0
46549								96.1489	72.7286	12.0729	188.463	1.18746	0.875178	0
46550	122.11	88.0581	187.804	82.7391	1.28727	0.639456	0
46566	230.144	211.744	4357.04	2381.45	15.2493	0.0859486	0	178.686	117.854	193.166	92.6341	0.963784	0.935506	0
46573	272.553	251.623	82.6336	53.9603	0.260587	0.00828498	0	339.222	279.153	36.2186	31.9428	0.110227	0.0117682	0
46583								76.2709	114.734	12.0729	47.9142	0.314061	0.130283	0
46584								154.054	155.538	344.077	63.8856	1.31774	0.759065	0
46585	239.101	281.786	52.585	7.1947	0.114765	0.0177739	0	388.269	484.377	3591.68	2734.3	7.2492	0.0241267	1
46586	11.5163	13.563	578.435	417.293	39.7032	0.0264756	1									overlap F2/NE gene || upstream F2/NE gene
46591								198.78	187.942	289.749	35.1371	0.840102	0.830895	0
46592	440.545	355.471	30.0486	50.3629	0.101017	0.0146127	0	692.272	478.857	7285.97	3357.19	9.08795	0.13777	0
46593	43.3233	12.7532	1081.75	589.966	29.8113	0.0817653	0
46594	30.893	22.6724	15.0243	7.1947	0.414801	0.10995	0
46629	191.208	269.235	766.238	528.811	2.81262	0.0791667	0	410.955	754.169	271.639	415.256	0.589547	0.327402	0
46636	631.387	529.563	2366.32	500.032	2.46897	0.457856	0	1035.38	907.067	863.21	1274.52	1.10053	0.694809	0
46664								43.8612	22.3226	18.1093	12.7771	0.466676	0.252634	0
46671								109.545	95.0512	84.5101	169.297	1.24053	0.624983	0
46679	6.58076	10.1216	157.755	14.3894	10.3066	0.391684	0
46680	29.7962	18.4213	30.0486	79.1417	2.26453	0.349908	0
46681	158.669	95.9529	82.6336	10.7921	0.366918	0.233035	0
46698								19.6619	2.64031	175.057	162.908	15.1539	0.00436014	1
46699								3.88917	10.5612	6.03643	15.9714	1.52299	0.592268	0		overlap F2/NE gene
46705								100.686	157.459	2311.95	1785.6	15.8731	0.0184872	1
46706								17.7173	10.5612	169.02	25.5542	6.88063	0.366563	0		overlap F2/NE gene
46753	33.2694	59.1102	30.0486	3.59735	0.364214	0.253146	0
46759	159.949	213.364	75.1214	7.1947	0.220502	0.0780038	0
46773	111.325	120.447	45.0729	35.9735	0.349682	0.00722876	0	151.029	162.979	6.03643	6.38856	0.039569	0.00156774	0
46774	42.5921	25.5065	7.51214	7.1947	0.215964	0.0889788	0
46775								24.4153	8.88105	24.1457	38.3314	1.87639	0.299763	0
46777	23.0327	15.5873	52.585	7.1947	1.5479	0.690667	0
46780	42.0437	21.4578	247.901	525.213	12.1747	0.125335	0
46782								331.66	299.315	374.259	242.765	0.97789	0.927343	0
46783								50.9913	36.7243	54.3279	3.19428	0.65578	0.626872	0
46784	313.866	248.182	811.311	1093.59	3.38923	0.0435601	1	192.514	170.9	60.3643	89.4398	0.412213	0.0275807	0
46798	42.9577	13.563	15.0243	3.59735	0.329466	0.352469	0	37.8113	24.2429	18.1093	15.9714	0.549208	0.178622	0
46800								22.2547	8.64102	18.1093	153.325	5.54882	0.409733	0
46805								235.943	318.758	60.3643	47.9142	0.195202	0.0334361	0
46806								196.403	217.226	6.03643	3.19428	0.0223164	0.0026898	0
46828	23.5811	76.9243	22.5364	64.7523	0.868499	0.863899	0
46835	66.7216	60.7297	135.219	64.7523	1.569	0.412982	0
46873	66.7216	37.8548	97.6578	17.9868	1.10584	0.908033	0	118.404	113.293	54.3279	60.6913	0.496421	0.004857	0
46880								58.1214	103.932	90.5465	194.851	1.76113	0.392106	0
46910								1.51245	32.6439	24.1457	19.1657	1.26804	0.798862	0
46918	130.153	141.298	52.585	17.9868	0.25998	0.0312177	0	147.356	261.151	6.03643	41.5256	0.116429	0.0939455	0
46919								102.847	203.544	156.947	204.434	1.17948	0.670272	0
46925	103.83	178.343	52.585	3.59735	0.199106	0.126764	0
46926								108.032	138.016	211.275	169.297	1.54673	0.12095	0
46951								66.3319	80.1695	18.1093	3.19428	0.145416	0.0254062	0
46952	32.9038	48.9886	135.219	93.5311	2.7933	0.0814274	0
46960	55.9365	93.3213	97.6578	352.54	3.01625	0.363138	0
46973								79.5119	121.934	6.03643	3.19428	0.0458222	0.0456073	0
46974	114.615	131.986	97.6578	3.59735	0.410604	0.267979	0	64.6034	48.9658	66.4008	15.9714	0.725304	0.614486	0
46983	29.4306	40.4865	7.51214	3.59735	0.158895	0.0375496	0
46984								68.2765	105.372	18.1093	118.188	0.784903	0.759792	0
46986	36.9254	57.2883	30.0486	32.3762	0.662586	0.261056	0
46990								78.8637	94.8112	18.1093	95.8284	0.65604	0.530046	0
46993	32.3554	34.4135	67.6093	32.3762	1.49749	0.445972	0
46999	172.014	262.15	120.194	28.7788	0.343127	0.156434	0	221.034	321.878	247.494	153.325	0.738276	0.411332	0
47006	143.314	243.729	120.194	10.7921	0.338429	0.226795	0	257.549	495.419	162.984	31.9428	0.258878	0.176243	0
47031								22.2547	92.1709	48.2915	6.38856	0.477865	0.539844	0
47082								158.376	228.507	42.255	60.6913	0.266092	0.0594654	0
47089								101.767	330.039	30.1822	6.38856	0.0846926	0.227195	0
47106								130.071	179.061	66.4008	19.1657	0.276796	0.0814918	0
47113								136.121	189.382	120.729	47.9142	0.518099	0.224211	0
47163								104.359	346.121	12736.9	14150.7	59.6864	0.00293054	1
47170								162.265	224.907	20463.5	13495.8	87.7114	0.04048	1
47182	140.39	133.403	5018.11	3546.99	31.2832	0.0300692	1
47183	68.184	78.5437	60.0971	10.7921	0.483134	0.271191	0								upstream F2/NE gene || overlap UTR5 || upstream UTR5
47189								44.2933	81.3696	24.1457	15.9714	0.319244	0.153013	0
47195	140.572	130.164	45.0729	14.3894	0.219632	0.0227204	0
47196								25.7117	51.1261	6.03643	35.1371	0.53585	0.453412	0
47202	57.9472	73.0781	60.0971	35.9735	0.733222	0.344504	0
47227								40.6202	47.5256	72.4372	6.38856	0.894265	0.901247	0
47228								111.922	206.664	108.656	846.484	2.99806	0.482311	0
47235								187.112	187.462	205.239	1076.47	3.42178	0.407112	0
47248								74.1102	147.137	96.5829	95.8284	0.869665	0.731083	0
47255	54.8397	86.8435	353.071	733.86	7.67156	0.131865	0	95.2846	66.9679	150.911	67.0799	1.34353	0.593116	0
47262	45.1513	69.0294	510.826	953.298	12.8229	0.0929659	0
47273								59.2018	58.807	78.4736	89.4398	1.42289	0.0451036	0
47276	185.358	168.019	37.5607	3.59735	0.116471	0.0145917	0
47280								107.384	84.0099	36.2186	6.38856	0.222615	0.0591755	0
47329								62.4427	97.4515	24.1457	6.38856	0.190965	0.0810469	0
47336								74.1102	92.891	108.656	12.7771	0.727138	0.686794	0
47341	122.475	190.084	67.6093	43.1682	0.354421	0.106955	0	175.877	184.102	307.858	702.742	2.80739	0.24126	0
47348	242.391	229.761	232.876	57.5576	0.615128	0.409851	0	326.906	386.686	1032.23	587.747	2.27017	0.180676	0
47350								60.9303	59.047	42.255	156.52	1.65677	0.561756	0
47357								70.8693	40.3248	78.4736	19.1657	0.878098	0.857787	0
47359	26.6886	6.8827	105.17	32.3762	4.09713	0.30206	0
47382	251.714	202.837	435.704	154.686	1.29884	0.680862	0
47389	197.24	240.287	398.144	428.085	1.8884	0.0177161	0
47398								121.428	85.2101	66.4008	137.354	0.986045	0.974412	0
47405								129.855	111.853	162.984	118.188	1.16327	0.499566	0
47436	59.2268	64.3735	97.6578	158.283	2.07072	0.161627	0
47437								92.0436	135.376	84.5101	35.1371	0.526107	0.242571	0
47443	29.979	43.3205	120.194	50.3629	2.32685	0.304732	0
47450	119.55	71.0537	22.5364	10.7921	0.174857	0.0876298	0	205.046	218.906	120.729	130.965	0.593686	0.00985824	0
47451	200.348	253.445	608.483	262.607	1.91958	0.355357	0	333.82	388.126	277.676	63.8856	0.473112	0.226764	0
47457								82.1046	101.772	156.947	357.759	2.79919	0.242762	0
47458	147.153	223.08	540.874	381.319	2.49084	0.0890128	0	155.135	320.678	90.5465	9.58284	0.210439	0.178346	0
47496	52.2805	117.613	7.51214	32.3762	0.234784	0.204001	0
47501	114.249	117.208	52.585	219.438	1.17526	0.830598	0	131.151	185.782	6.03643	153.325	0.502825	0.421482	0
47528	146.97	131.176	22.5364	75.5444	0.352623	0.0828035	0
47529								37.5953	80.8896	36.2186	159.714	1.65365	0.613962	0
47534								58.7696	126.255	12.0729	6.38856	0.0997782	0.1331	0
47535	312.586	228.344	15.0243	7.1947	0.0410756	0.0255873	0
47541								95.2846	110.893	120.729	114.994	1.1433	0.217589	0
47549	89.2058	46.357	60.0971	161.881	1.63745	0.515861	0
47556	27.6026	74.0902	75.1214	14.3894	0.880208	0.88808	0
47565								119.7	158.899	1116.74	376.925	5.36135	0.242668	0
47572								60.2821	123.375	609.68	1625.89	12.1725	0.181437	0
47586	51.7321	56.8835	7.51214	21.5841	0.267883	0.0337263	0
47604	10.2367	2.22676	22.5364	3.59735	2.09683	0.574581	0
47664	34.9146	17.4092	90.1457	35.9735	2.41036	0.32431	0
47665	74.0335	78.9486	435.704	79.1417	3.3654	0.417006	0
47672	82.9907	45.3448	503.313	248.217	5.85598	0.136907	0
47692								54.8805	66.4879	760.59	118.188	7.24059	0.359711	0
47699	46.0653	43.3205	112.682	133.102	2.7497	0.0169157	1	7.13014	0.240028	60.3643	3.19428	8.62377	0.43209	0
47759								115.811	60.0071	66.4008	54.3028	0.686526	0.436269	0
47760								235.511	133.216	301.822	143.743	1.20839	0.722755	0
47766								45.1576	32.1638	12.0729	22.36	0.445321	0.122482	0
47767								117.755	202.344	102.619	437.616	1.68771	0.589241	0
47922								19.878	55.4466	6.03643	3.19428	0.122546	0.205176	0
47938								37.3792	31.4437	6.03643	47.9142	0.783905	0.758712	0
47940								36.731	16.802	48.2915	47.9142	1.79713	0.165616	0
47953	73.8507	24.4943	15.0243	64.7523	0.811191	0.815808	0
47959								277.643	214.345	404.441	290.679	1.41288	0.259053	0
47966								144.547	83.5299	374.259	258.737	2.77536	0.090234	0
47989	93.9586	81.9851	15.0243	3.59735	0.105839	0.0108878	0
47993	143.497	91.4994	7.51214	32.3762	0.16974	0.0772852	0
47998								49.6949	40.0847	24.1457	6.38856	0.340103	0.0991689	0
48003	49.1729	35.8305	60.0971	7.1947	0.791637	0.77627	0
48092	505.622	412.152	150.243	82.7391	0.253855	0.0271964	0
48093	43.1405	30.7697	67.6093	7.1947	1.01209	0.989753	0
48120								257.333	388.846	1943.73	1536.45	5.38578	0.0220552	1
48127	161.777	108.301	30.0486	79.1417	0.404291	0.157002	0	409.227	321.878	1865.26	1252.16	4.26398	0.0612292	0
48166								224.491	195.143	42.255	12.7771	0.131143	0.0127672	0
48231								741.318	578.228	52722.2	23251.2	57.5753	0.126861	0
48238								750.177	633.195	51056.1	17124.5	49.2859	0.187848	0
48243								213.04	153.858	78.4736	44.7199	0.33577	0.0700432	0
48246	393.749	311.948	210.34	471.253	0.965844	0.937788	0
48250								139.578	133.936	84.5101	210.822	1.07977	0.878877	0
48253	168.175	215.186	30.0486	17.9868	0.125301	0.0203122	0
48270								208.287	89.2906	295.785	31.9428	1.10132	0.926539	0
48277								54.4483	90.7307	6.03643	172.491	1.22971	0.862891	0
48330	83.5391	84.4143	277.949	17.9868	1.76201	0.671236	0
48353	31.6242	63.3613	15.0243	35.9735	0.536901	0.36688	0
48359								13.6121	21.3625	754.554	25.5542	22.305	0.414247	0
48360	43.1405	47.774	67.6093	7.1947	0.822794	0.815227	0
48364	7.67755	18.4213	7.51214	32.3762	1.52835	0.661291	0
48366								48.6146	76.5691	1321.98	204.434	12.1934	0.336708	0
48369	216.068	143.525	37.5607	21.5841	0.164477	0.056038	0
48376								214.985	383.325	30.1822	194.851	0.376115	0.253811	0
48385								2.16065	2.88034	96.5829	306.651	79.991	0.198493	0
48392								16.4209	6.24074	6.03643	274.708	12.3885	0.438397	0
48401								16.4209	4.56054	6.03643	929.535	44.5904	0.426412	0
48414	137.83	126.318	7925.31	5593.88	51.1803	0.0295725	1
48419								70.4371	83.5299	78.4736	114.994	1.25655	0.415726	0
48421	100.905	146.156	7947.85	6597.54	58.8736	0.0088107	1
48424								122.941	98.4116	356.15	57.497	1.86872	0.586791	0
48431								81.0243	137.056	229.384	12.7771	1.11042	0.924113	0
48469	101.271	74.9	45.0729	79.1417	0.705082	0.351139	0
48476	79.7003	122.269	75.1214	14.3894	0.44319	0.268699	0
48486								12.7478	4.32051	6.03643	12.7771	1.10225	0.886386	0
48487								182.359	251.07	313.894	118.188	0.996895	0.995413	0
48505								173.5	54.2464	42.255	9.58284	0.227612	0.290793	0
48506	36.1942	40.0816	15.0243	21.5841	0.479948	0.035022	0
48512								68.9247	69.8483	18.1093	130.965	1.07424	0.93559	0
48514								66.3319	40.3248	6.03643	3.19428	0.086546	0.0651424	0
48524								73.8942	40.0847	217.312	539.833	6.64285	0.185794	0
48535	44.7857	45.1424	37.5607	197.854	2.61781	0.459879	0
48551								82.1046	120.014	36.2186	130.965	0.827157	0.76473	0
48561	195.96	202.432	15.0243	100.726	0.290543	0.0813416	0
48568								76.487	83.2899	72.4372	22.36	0.59331	0.32729	0
48586								72.8138	40.0847	42.255	12.7771	0.487448	0.319398	0
48587								61.3624	100.332	102.619	12.7771	0.713671	0.682951	0
48594								22.2547	31.9238	90.5465	143.743	4.3244	0.0795151	0
48595								4.3213	8.64102	48.2915	63.8856	8.65409	0.0255835	1
48603								250.635	124.575	114.692	277.902	1.04633	0.940497	0
48610	113.884	114.982	15.0243	32.3762	0.207111	0.00905551	0	93.5561	122.655	30.1822	3.19428	0.15437	0.0440292	0
48638	50.8181	27.5308	45.0729	25.1815	0.896686	0.816291	0
48645	40.033	21.8627	82.6336	14.3894	1.56753	0.668208	0	13.6121	20.1624	229.384	79.857	9.15607	0.207055	0
48657	51.0009	40.8913	90.1457	39.5709	1.41162	0.539641	0
48662								38.4595	42.9651	108.656	51.1085	1.96211	0.307598	0
48677								25.9278	12.0014	24.1457	3.19428	0.720817	0.714736	0
48710								66.9801	76.5691	48.2915	1699.36	12.1746	0.433762	0
48717								0.864259	1.20014	84.5101	1708.94	868.75	0.385075	0
48722								50.9913	46.8055	18.1093	15.9714	0.348485	0.00539751	0
48726								17.5013	54.2464	132.802	63.8856	2.74137	0.250785	0
48733								39.7559	20.8825	42.255	159.714	3.33071	0.35679	0
48734	41.6781	22.47	90.1457	39.5709	2.02214	0.349267	0
48735								51.4234	24.0028	6.03643	3.19428	0.122381	0.138338	0
48740	12.2475	5.87054	37.5607	7.1947	2.47021	0.481086	0
48855	65.6248	45.5473	127.706	46.7656	1.56939	0.527085	0
48858	95.7866	92.3091	247.901	53.9603	1.60483	0.616916	0
48860	38.9362	31.9843	45.0729	7.1947	0.736988	0.675986	0
48869	19.5595	42.7132	7.51214	17.9868	0.409472	0.284824	0
48909								59.2018	69.3682	169.02	35.1371	1.58791	0.630156	0
48916								116.459	89.2906	144.874	3.19428	0.719655	0.727938	0
48935								152.542	150.258	3338.15	1494.92	15.9613	0.133243	0
48942	17.3659	25.304	7.51214	7.1947	0.344665	0.0720962	0	188.625	159.619	3887.46	1772.83	16.2538	0.128621	0
48963								14.0442	9.84116	66.4008	6.38856	3.04744	0.501651	0
48970								15.7727	8.64102	30.1822	332.205	14.8436	0.379592	0
48972								219.522	251.31	199.202	182.074	0.809793	0.131302	0
48979								132.016	74.4088	175.057	108.606	1.37417	0.472436	0
48980	15.9035	6.07297	97.6578	17.9868	5.2622	0.363581	0
49002								218.874	218.906	724.372	408.868	2.58861	0.158331	0
49009								241.128	198.503	712.299	574.97	2.92806	0.0275916	1
49024	39.8502	22.2676	390.631	136.699	8.48922	0.209119	0
49031	78.7863	30.7697	1915.6	597.16	22.9358	0.210111	0
49038	66.1732	58.3005	999.115	284.191	10.3099	0.246502	0
49041	10.6023	30.5673	67.6093	75.5444	3.47717	0.0416267	1
49048	4.75277	23.6846	45.0729	122.31	5.88602	0.22271	0
49051	14.4411	50.6081	15.0243	46.7656	0.949894	0.95216	0	43.429	9.12108	102.619	242.765	6.57248	0.179539	0
49058	29.7962	19.4335	105.17	25.1815	2.64782	0.420438	0	56.609	39.8447	253.53	444.005	7.23181	0.0880369	0
49062	138.927	112.35	781.263	705.081	5.91516	0.00424065	1
49069	102.55	67.0051	413.168	212.244	3.68854	0.155058	0
49073								69.3568	16.3219	1044.3	3.19428	12.2259	0.453595	0
49074	298.145	291.098	90.1457	10.7921	0.171301	0.0255996	0	665.912	683.841	21676.8	11777.3	24.7854	0.0833651	0
49075	47.3449	44.94	270.437	10.7921	3.0474	0.542472	0
49081	202.724	358.103	52.585	3.59735	0.100178	0.0903257	0	465.836	654.797	12344.5	12163.8	21.8701	0.000124942	1
49082	34.0006	45.7497	232.876	118.713	4.40862	0.141396	0									overlap F2/NE gene || upstream F2/NE gene
49088	364.867	299.6	8.9894e+06	4.44654e+06	20220.7	0.0978398	0	23.5511	26.4031	247.494	1625.89	37.502	0.316874	0
49091	39.4846	15.3849	15.0243	53.9603	1.25725	0.787033	0
49122								39.3238	24.2429	48.2915	99.0227	2.31747	0.254386	0
49123								230.325	179.781	501.024	226.794	1.7747	0.372624	0
49129								20.9583	26.4031	12.0729	3.19428	0.322354	0.0911432	0
49130								75.6227	102.492	120.729	166.103	1.61037	0.175367	0
49139								254.74	528.062	126.765	35.1371	0.206824	0.164083	0
49140								111.489	169.94	730.408	916.758	5.85286	0.0198427	1
49146								245.882	390.766	42.255	89.4398	0.206857	0.0802501	0
49147								168.963	306.516	1074.48	539.833	3.39514	0.175209	0
49153								10.8032	17.5221	66.4008	70.2742	4.82519	0.00508428	1
49172								20.5262	9.84116	60.3643	236.377	9.77172	0.269987	0
49179								31.7615	34.3241	18.1093	261.931	4.23754	0.472781	0
49228	10.0539	13.7654	563.411	122.31	28.7884	0.272276	0
49267								203.101	273.632	1189.18	843.29	4.26332	0.0478231	1
49274								435.803	435.892	2100.68	1363.96	3.9746	0.0721049	0
49278	5.84956	11.7411	285.461	183.465	26.6577	0.0476113	1
49279								75.8388	36.4843	187.129	613.302	7.12615	0.249139	0	upstream F2/NE gene || overlap interoperon || overlap no transcript
49285	13.1615	20.0408	307.998	435.28	22.3863	0.0307464	1
49286								67.1962	91.2108	235.421	194.851	2.71624	0.0287798	1	upstream F2/NE gene || overlap interoperon || overlap no transcript
49292	182.616	120.852	232.876	136.699	1.21784	0.621468	0
49293	179.874	143.322	120.194	3.59735	0.383023	0.244289	0
49294								30.2491	42.485	18.1093	6.38856	0.336814	0.104418	0
49299	92.1306	128.949	180.291	111.518	1.31993	0.460278	0
49300	84.6359	122.876	90.1457	25.1815	0.555761	0.345917	0
49308	10.0539	13.1581	7.51214	61.155	2.95825	0.486655	0
49316	57.9472	37.6524	15.0243	79.1417	0.985004	0.984928	0
49317	106.572	128.949	60.0971	100.726	0.682839	0.248599	0
49325								1.29639	0.480057	12.0729	114.994	71.5287	0.347628	0
49345								82.9689	134.176	6.03643	73.4684	0.366138	0.245548	0
49362								221.466	162.979	790.773	41.5256	2.16493	0.611685	0
49369								152.974	165.86	537.242	111.8	2.03568	0.519043	0
49384	4.38717	1.41703	15.0243	10.7921	4.44787	0.0607349	0	227.3	439.252	910904	671230	2373.61	0.0222057	1
49390								45.3736	108.253	6.03643	6.38856	0.080878	0.153825	0
49391	6.58076	1.01216	30.0486	82.7391	14.8543	0.185504	0	158.808	361.723	747135	615087	2616.99	0.00927313	1
49418	97.0662	80.3656	45.0729	21.5841	0.375676	0.0615107	0
49444	8.77435	4.85838	45.0729	212.244	18.8749	0.282366	0
49458								39.1077	13.2016	48.2915	6.38856	1.04532	0.965992	0
49464	220.821	130.569	105.17	39.5709	0.41191	0.205203	0
49471	94.3242	73.2805	67.6093	25.1815	0.553628	0.254948	0
49480	250.983	122.876	668.581	14.3894	1.82681	0.688434	0	71.0853	76.8091	138258	37775.6	1190.27	0.222151	0
49482								93.7721	34.8041	150.911	70.2742	1.72026	0.451773	0
49487	74.9475	59.5151	180.291	147.491	2.43772	0.0334074	1	22.4707	46.5655	46764.2	19114.6	954.264	0.140306	0
49489								50.7752	18.0021	175.057	3.19428	2.59171	0.595391	0
49523	44.2373	15.9922	15.0243	3.59735	0.309178	0.305372	0
49524								11.2354	1.20014	6.03643	38.3314	3.56783	0.44472	0
49532	22.4843	57.4908	22.5364	82.7391	1.31635	0.751187	0
49539	43.3233	26.3162	15.0243	212.244	3.26349	0.509363	0
49540	106.755	108.099	67.6093	28.7788	0.448623	0.0928323	0
49547	79.3347	71.8635	135.219	35.9735	1.13224	0.85936	0
49562	88.2919	81.3778	7.51214	10.7921	0.107881	0.00254625	0
49614								63.9552	127.695	114.692	207.628	1.68182	0.365966	0
49648	22.4843	59.1102	7.51214	118.713	1.54698	0.739737	0
49660	29.7962	36.8427	15.0243	3.59735	0.279441	0.0700531	0
49662	216.068	188.06	15.0243	25.1815	0.0994877	0.00663569	0	261.006	263.551	96.5829	12.7771	0.208481	0.0384431	0
49669								230.757	266.192	96.5829	89.4398	0.37433	0.0132475	0
49670								100.038	148.098	36.2186	83.0513	0.480664	0.194784	0
49677								95.7167	133.936	18.1093	15.9714	0.148401	0.0362397	0
49684								161.833	96.7314	639.862	12.7771	2.52409	0.595739	0
49696	68.3668	25.304	12860.8	7511.27	217.486	0.0630829	0
49697	42.2265	58.3005	52.585	17.9868	0.702018	0.514581	0
49703	61.4204	26.5186	14137.9	5903.25	227.898	0.136339	0
49709	89.2058	52.0251	15.0243	3.59735	0.131852	0.0876184	0
49710								175.229	109.933	211.275	63.8856	0.964929	0.956175	0
49717								63.0909	116.414	24.1457	9.58284	0.187898	0.118715	0
49841	408.921	337.455	315.51	82.7391	0.533577	0.289051	0
49842	223.929	129.354	210.34	777.028	2.79484	0.384767	0	309.405	261.151	96.5829	578.165	1.18261	0.849511	0
49848	360.662	302.231	360.583	212.244	0.86413	0.62904	0
49849	143.314	103.24	187.804	370.527	2.26453	0.237509	0	172.42	165.62	126.765	111.8	0.705731	0.0262365	0
49857								128.775	83.7699	33472	9768.11	203.44	0.211151	0
49864								67.6283	18.0021	16630.4	6822.98	273.89	0.14007	0
49896	11.5163	1.61946	7.51214	3.59735	0.845743	0.866579	0
49998	300.704	231.583	11102.9	4694.54	29.6785	0.140137	0
49999								114.946	120.014	217.312	44.7199	1.11521	0.889814	0
50005	41.3125	11.7411	1209.45	366.93	29.713	0.212513	0
50037	266.155	113.969	22.5364	759.041	2.05611	0.646864	0
50044								208.935	191.543	66.4008	12.7771	0.197709	0.0294321	0
50045	70.7432	56.4786	240.389	187.062	3.35989	0.0321827	1
50052	53.3773	19.0286	428.192	197.854	8.64634	0.140571	0
50074								47.1021	49.4459	108.656	38.3314	1.52243	0.547883	0
50077	98.7114	57.2883	30.0486	3.59735	0.215679	0.130503	0
50089								203.749	124.335	36.2186	31.9428	0.207756	0.0822365	0
50103	167.627	88.2605	338.046	338.151	2.64256	0.0338555	1	81.6725	80.8896	144.874	99.0227	1.50033	0.218127	0
50110	65.8076	50.0008	67.6093	79.1417	1.26719	0.25459	0
50141								93.1239	19.2023	6.03643	51.1085	0.508741	0.589122	0
50150	155.927	129.557	37.5607	197.854	0.824617	0.787057	0
50168								41.4844	10.8013	18.1093	9.58284	0.529631	0.520727	0
50201								58.7696	32.8839	30.1822	9.58284	0.433862	0.257311	0
50203								206.774	168.02	18.1093	31.9428	0.133546	0.0156796	0
50208								50.9913	74.1688	24.1457	15.9714	0.320527	0.074325	0
50210								174.148	105.853	12.0729	15.9714	0.100158	0.0664505	0
50242	98.163	199.193	22.5364	176.27	0.66858	0.645758	0
50249	140.938	81.7827	22.5364	10.7921	0.149643	0.0881948	0
50250	181.154	58.0981	52.585	223.036	1.15201	0.878577	0
50252	286.811	165.387	3455.59	629.537	9.03391	0.327706	0
50259	134.357	113.362	721.166	287.788	4.07297	0.221441	0
50265								214.12	154.818	712.299	434.422	3.10816	0.111561	0
50272								99.3898	141.857	241.457	22.36	1.09356	0.928669	0
50274								75.1906	39.3647	12.0729	9.58284	0.189042	0.122562	0
50312								97.0131	57.8468	18.1093	111.8	0.838881	0.828824	0
50357								193.378	131.296	18.1093	121.383	0.429637	0.264152	0
50364	58.6784	126.723	45.0729	97.1285	0.766993	0.664157	0
50366								225.788	101.292	211.275	166.103	1.15378	0.740641	0
50368								324.745	310.357	75105.3	27119.4	160.958	0.168463	0
50373								141.09	132.016	211.275	31.9428	0.890562	0.883109	0
50375								219.09	294.995	48901.1	38826.5	170.648	0.0130837	1
50377								108.897	76.5691	169.02	169.297	1.82415	0.0419402	0
50403								25.4957	37.9245	6.03643	9.58284	0.246283	0.0659597	0
50406								79.5119	103.692	66.4008	450.393	2.82087	0.47733	0
50410								18.1494	23.2828	18.1093	31.9428	1.20805	0.618206	0
50413								79.5119	52.3262	24.1457	399.285	3.21175	0.5193	0
50437	27.4198	37.8548	7.51214	107.921	1.76841	0.668527	0
50439	11.8819	11.5386	1089.26	262.607	57.7214	0.249296	0
50446	30.3446	17.4092	1975.69	834.586	58.8493	0.136548	0
50449	184.81	103.038	97.6578	86.3364	0.639207	0.335352	0
50476								135.473	71.7685	96.5829	322.622	2.02279	0.462015	0
50478								32.8419	56.8867	651.935	274.708	10.3272	0.157243	0
50484								40.1881	8.40099	42.255	118.188	3.30205	0.307161	0
50485								43.429	3.60043	446.696	376.925	17.5129	0.0105332	1
50522	15.5379	29.3527	7.51214	7.1947	0.327615	0.160576	0
50542								161.833	135.136	30.1822	105.411	0.456592	0.180596	0
50548	20.4735	14.5751	22.5364	14.3894	1.05356	0.86916	0
50549								170.259	117.614	54.3279	83.0513	0.477221	0.128819	0
50556								9.29079	12.4815	6.03643	210.822	9.96033	0.441363	0
50565								60.4982	96.9715	18.1093	6.38856	0.155572	0.0739204	0
50569	80.7971	68.0173	20395.5	4687.35	168.551	0.253351	0
50576	105.109	65.9929	29395	10921.6	235.628	0.161851	0
50584	118.819	69.2319	240.389	10.7921	1.3357	0.813298	0
50591	63.614	45.1424	112.682	89.9338	1.86303	0.0851996	0
50605	96.335	118.018	578.435	86.3364	3.10129	0.457027	0
50612	43.5061	73.8878	510.826	215.841	6.18999	0.176276	0
50643	99.8082	51.0129	165.267	35.9735	1.3343	0.750196	0
50644	99.077	60.5273	97.6578	53.9603	0.949963	0.903543	0
50650	61.2376	59.7175	45.0729	97.1285	1.17565	0.722824	0
50651								119.7	67.928	72.4372	3.19428	0.403093	0.32455	0
50689								117.323	55.4466	247.494	111.8	2.07961	0.337527	0
50692	150.261	131.581	135.219	17.9868	0.543586	0.391787	0	116.243	159.379	6.03643	3.19428	0.0334905	0.0253377	0
50696								110.193	136.336	150.911	118.188	1.09155	0.643931	0
50732								286.502	335.8	247.494	108.606	0.572229	0.212626	0
50739								370.551	406.608	102.619	354.565	0.588276	0.335599	0
50742								131.8	115.694	114.692	15.9714	0.527948	0.363206	0
50749								121.212	59.7671	36.2186	6.38856	0.235425	0.180031	0
50762								78.6476	32.6439	48.2915	31.9428	0.720938	0.58978	0
50778								111.057	118.814	18.1093	226.794	1.06539	0.949167	0
50785								149.733	94.8112	54.3279	15.9714	0.287471	0.121459	0
50798								238.103	243.149	150.911	25.5542	0.366679	0.135767	0
50804	19.7423	25.304	22.5364	3.59735	0.580153	0.439103	0
50805	192.304	140.893	82.6336	154.686	0.71225	0.391935	0	212.608	257.55	138.838	15.9714	0.329271	0.137492	0
50819	248.058	159.922	60.0971	39.5709	0.244297	0.0764095	0
50854	127.594	81.1754	90.1457	345.346	2.086	0.474253	0
50861	157.39	128.545	67.6093	133.102	0.701949	0.355879	0
50879								108.032	28.8034	132.802	28.7485	1.18061	0.867555	0
50887	42.4093	66.3978	37.5607	3.59735	0.378266	0.245277	0
50905	96.8834	171.055	90.1457	71.947	0.604962	0.300072	0
50910								59.4178	32.8839	24.1457	31.9428	0.607665	0.320601	0
50911	219.907	213.566	15.0243	14.3894	0.0678559	0.000248649	0	203.101	210.985	12.0729	15.9714	0.0677257	0.000518669	0
50912	168.175	107.087	262.925	118.713	1.38645	0.567069	0	167.666	120.494	6.03643	9.58284	0.0542034	0.0288303	0
50934	212.961	137.047	90.1457	107.921	0.565892	0.190655	0
50935								403.609	438.532	271.639	463.171	0.87255	0.636797	0
50947								13.18	20.1624	66.4008	19.1657	2.5663	0.388225	0
50949								93.5561	60.7272	108.656	57.497	1.07693	0.863223	0
50950	9.68834	3.44135	7.51214	97.1285	7.96977	0.415531	0
50956								95.5007	70.5684	54.3279	54.3028	0.65413	0.147766	0
50957	31.0758	22.6724	600.971	154.686	14.0592	0.256462	0
50958	69.8292	47.1667	7.51214	172.673	1.5401	0.741116	0
50964	17.1831	6.07297	841.36	557.59	60.1542	0.0400705	1
50968								13.18	7.68091	156.947	54.3028	10.1266	0.205195	0
50973	122.292	53.2397	210.34	158.283	2.10003	0.155191	0
50975	41.4953	13.1581	7.51214	3.59735	0.203272	0.26739	0	24.6314	39.8447	42.255	19.1657	0.952612	0.922102	0
50980	105.841	40.6889	165.267	17.9868	1.25063	0.840811	0
51042	149.347	200.408	1201.94	557.59	5.03076	0.160946	0
51046	18.6455	22.0651	7.51214	21.5841	0.714709	0.506697	0
51049	331.78	287.656	3170.12	719.47	6.27925	0.313773	0	222.331	202.584	229.384	111.8	0.802948	0.555247	0
51051								82.7528	91.6909	209947	98933.2	1770.66	0.108648	0
51058								159.24	162.259	451706	175813	1951.85	0.150892	0
51062								36.2989	11.5214	120.729	73.4684	4.06098	0.11117	0
51085								35.2186	66.0078	18.1093	41.5256	0.589124	0.39477	0
51120	29.4306	19.2311	22.5364	3.59735	0.53705	0.404878	0
51127	39.3018	15.9922	7.51214	97.1285	1.89244	0.647379	0
51136								47.7503	26.6432	6.03643	6.38856	0.167017	0.099098	0
51143								66.1158	42.485	36.2186	19.1657	0.50998	0.209363	0
51151								14.4763	32.8839	3036.33	3561.62	139.314	0.00637693	1
51158								21.3904	13.2016	5022.31	6033.99	319.62	0.00832093	1
51171	152.454	150.61	390.631	28.7788	1.3839	0.778305	0
51178	238.918	201.015	435.704	25.1815	1.04763	0.964087	0
51187								75.4066	71.5285	96.5829	63.8856	1.0921	0.720914	0
51194								210.015	154.338	181.093	281.097	1.26852	0.482725	0
51197	37.1082	16.397	67.6093	161.881	4.28912	0.209827	0
51213								105.008	47.0456	651.935	2037.95	17.6904	0.208833	0
51214	149.712	265.794	52.585	136.699	0.455552	0.255288	0
51220								116.891	128.655	748.518	606.913	5.52006	0.015998	1
51221	205.649	261.34	142.731	39.5709	0.390377	0.135857	0									overlap F2/NE gene || upstream F2/NE gene
51225	74.3991	79.3535	247.901	273.399	3.39051	0.00495728	1
51232	111.507	86.4386	180.291	10.7921	0.965332	0.971691	0
51244	134.906	131.176	37.5607	3.59735	0.154682	0.0223066	0
51246								84.6974	137.056	36.2186	150.131	0.840346	0.804181	0
51247	10.0539	19.0286	7.51214	14.3894	0.753081	0.590325	0
51251								60.4982	70.5684	156.947	217.211	2.85472	0.0577546	0
51258								63.7391	47.0456	66.4008	67.0799	1.20487	0.307258	0
51273								33.274	18.7222	78.4736	51.1085	2.49215	0.129335	0
51279								29.1688	3.84045	6.03643	41.5256	1.44087	0.770295	0
51280								50.3431	69.8483	205.239	35.1371	1.99994	0.555404	0
51281	24.6778	21.8627	52.585	7.1947	1.28447	0.798378	0	172.42	151.458	1273.69	1073.28	7.24646	0.00977523	1
51287								27.8724	16.562	48.2915	153.325	4.53741	0.275175	0
51288								123.589	98.8917	1243.51	555.805	8.08748	0.149023	0
51290	53.5601	34.6159	15.0243	3.59735	0.211187	0.08802	0
51330	131.432	177.533	30.0486	190.66	0.714346	0.650124	0
51331								171.339	110.173	175.057	357.759	1.89269	0.32203	0
51332								206.774	228.987	60.3643	3.19428	0.145857	0.0260962	0
51338								65.4676	121.214	84.5101	38.3314	0.658025	0.470853	0
51339								152.326	211.465	18.1093	95.8284	0.313196	0.124814	0
51356	220.455	112.755	37.5607	21.5841	0.1775	0.128175	0
51365	34.3662	9.71675	7.51214	104.323	2.53693	0.56759	0	65.2516	129.855	36.2186	15.9714	0.267494	0.169206	0
51369								97.0131	156.739	410.477	277.902	2.71281	0.0960695	0
51373								67.8444	68.8882	150.911	70.2742	1.61765	0.404894	0
51376								216.713	260.431	700.226	341.788	2.18386	0.258197	0
51383								95.7167	120.014	277.676	329.011	2.81224	0.0204584	1
51389								145.412	140.657	102.619	44.7199	0.515049	0.139567	0
51390								95.5007	140.417	259.567	95.8284	1.50644	0.554517	0
51391	68.7324	30.5673	105.17	125.907	2.32707	0.0936333	0
51396								73.0299	130.335	162.984	38.3314	0.989918	0.989433	0
51408	146.422	112.957	22.5364	10.7921	0.128493	0.0237422	0
51426	17.7315	22.0651	30.0486	10.7921	1.02623	0.962625	0
51455								29.8169	53.0463	42.255	150.131	2.32173	0.425541	0
51462	35.8286	18.4213	30.0486	75.5444	1.94642	0.402417	0	22.2547	60.4872	18.1093	99.0227	1.41563	0.737778	0
51466	38.9362	99.1918	22.5364	3.59735	0.1892	0.21821	0
51473	15.7207	17.4092	15.0243	3.59735	0.56208	0.33595	0
51477								50.3431	96.9715	386.332	293.874	4.61737	0.0357471	1
51484								63.9552	52.3262	501.024	459.976	8.26444	0.0025411	1
51493								21.1744	30.9637	36.2186	47.9142	1.61366	0.170825	0
51501								125.102	202.104	54.3279	54.3028	0.331995	0.104936	0
51508								135.689	181.702	24.1457	35.1371	0.186782	0.0319903	0
51514	130.153	166.804	52.585	104.323	0.528387	0.157829	0	109.977	79.6894	422.55	134.16	2.93521	0.333082	0
51521	100.539	123.281	195.316	61.155	1.14588	0.832726	0	103.495	83.5299	362.186	306.651	3.57619	0.0146733	1
51537								13.396	62.4074	6.03643	73.4684	1.04883	0.968618	0
51544								23.7671	16.0819	205.239	3.19428	5.23057	0.492122	0
51546								17.0691	15.1218	6.03643	322.622	10.2097	0.447904	0
51568	36.1942	69.8391	30.0486	3.59735	0.317315	0.232835	0
51612	57.3988	118.423	105.17	305.775	2.33728	0.378701	0
51613								175.877	334.36	72.4372	28.7485	0.198311	0.130611	0
51619	55.3881	54.4543	202.828	25.1815	2.07579	0.574381	0
51647								171.555	264.991	120.729	6.38856	0.291188	0.171102	0
51698	14.9895	15.1824	52.585	64.7523	3.88896	0.0189381	1
51750								7.56227	0.960114	162.984	501.502	77.9695	0.192298	0
51757								16.8531	1.92023	162.984	223.6	20.5922	0.0276201	1
51895								94.2043	43.2051	187.129	47.9142	1.71054	0.577875	0
51902								30.033	20.1624	60.3643	6.38856	1.32986	0.791325	0
52032								58.7696	13.2016	36.2186	25.5542	0.858299	0.847707	0
52217								12.7478	0.240028	60.3643	35.1371	7.35313	0.0993926	0
52224								26.792	6.24074	48.2915	6.38856	1.65533	0.68836	0
52428								27.6563	49.4459	6.03643	415.256	5.46409	0.489367	0
52432								30.4651	25.443	24.1457	22.36	0.831823	0.219781	0
52442	151.906	109.516	82.6336	115.115	0.756436	0.35543	0	72.3817	62.4074	1557.4	935.924	18.498	0.0629624	0
52444	114.249	89.4751	30.0486	10.7921	0.20047	0.0351644	0
52449	158.304	117.411	45.0729	7.1947	0.189571	0.0569636	0	51.4234	64.0876	1104.67	437.616	13.3518	0.165889	0
53051	3.65598	2.42919	7.51214	7.1947	2.41684	0.0209267	1
53060								60.2821	53.2863	96.5829	31.9428	1.1317	0.83944	0
53071								134.824	90.7307	114.692	70.2742	0.820049	0.58317	0
53078								68.0604	96.2514	48.2915	261.931	1.88801	0.568159	0
55920								42.7808	23.2828	42.255	35.1371	1.17148	0.639959	0
57274	43.3233	12.1459	90.1457	57.5576	2.6628	0.177502	0
57302								90.5312	98.4116	6.03643	12.7771	0.0995727	0.00369484	0
57318								128.775	198.503	790.773	306.651	3.35318	0.256027	0
57325								420.894	341.32	1756.6	558.999	3.03799	0.324881	0
57333	88.2919	91.297	75.1214	86.3364	0.899042	0.258785	0	67.4122	170.42	120.729	437.616	2.34764	0.437598	0
57340	357.92	134.01	217.852	233.828	0.918179	0.874219	0	382.219	246.989	398.405	389.702	1.25254	0.361715	0
57363								187.112	140.177	48.2915	41.5256	0.274428	0.0376391	0
57374								104.143	109.213	162.984	479.142	3.00964	0.307902	0
57381	19.5595	28.543	495.801	266.204	15.8413	0.0898482	0
57388	44.7857	54.4543	1825.45	14.3894	18.5393	0.437924	0
57394	157.024	120.042	105.17	3.59735	0.392567	0.259777	0
57408	111.873	171.663	112.682	61.155	0.613105	0.299069	0
57412								85.5617	62.1674	18.1093	44.7199	0.4253	0.138808	0
57425								1.51245	0.960114	12.0729	6.38856	7.4665	0.107417	0
57481	61.0548	45.5473	135.219	323.762	4.30555	0.203547	0	97.0131	110.653	591.57	344.982	4.50989	0.0981856	0
57489								38.8917	13.9216	132.802	322.622	8.62327	0.170195	0
57492	13.8927	1.01216	7.51214	7.1947	0.986714	0.989133	0
57496								15.5567	5.76068	42.255	12.7771	2.58157	0.391166	0
57498								43.429	64.3276	60.3643	41.5256	0.945556	0.854138	0
57515								43.8612	27.8433	12.0729	281.097	4.08858	0.497588	0
57523	37.8394	60.5273	52.585	35.9735	0.90029	0.760533	0	67.6283	74.1688	24.1457	28.7485	0.373028	0.00799592	0
57555	6.39796	2.63162	22.5364	32.3762	6.08141	0.0488933	1
57751	78.6035	54.8592	15.0243	10.7921	0.193435	0.0467109	0
57766	52.8289	28.7454	30.0486	14.3894	0.544755	0.325302	0
57787								161.616	89.2906	108.656	63.8856	0.68767	0.454159	0
57791								17.7173	39.3647	42.255	19.1657	1.07601	0.903519	0
57794								109.113	147.377	18.1093	63.8856	0.31968	0.0997251	0
57845	23.7639	9.71675	360.583	61.155	12.5965	0.324594	0
57885	35.6458	24.8992	142.731	143.894	4.73408	0.0022782	1
57904	57.7644	53.2397	60.0971	86.3364	1.31917	0.31475	0
57905								127.478	111.613	259.567	124.577	1.60668	0.397641	0
57912								166.154	150.498	169.02	51.1085	0.695176	0.502308	0
57915								90.9633	114.734	96.5829	9.58284	0.516127	0.384796	0
57922								93.1239	92.1709	78.4736	31.9428	0.595896	0.248915	0
57930	20.2907	47.1667	30.0486	3.59735	0.498773	0.464536	0	195.323	212.905	787404	519713	3201.93	0.0394977	1
57936								36.2989	48.0057	66.4008	47.9142	1.35598	0.303819	0
57937	8.59155	8.90702	15.0243	3.59735	1.06418	0.930697	0	185.384	108.973	818293	499256	4476.03	0.0539561	0
57960	62.5172	33.1989	45.0729	3.59735	0.508485	0.452097	0
57967	52.0977	47.774	22.5364	14.3894	0.369733	0.0208024	0	98.0934	46.3255	36.2186	9.58284	0.317143	0.232361	0
57982	97.9802	47.774	67.6093	14.3894	0.562582	0.475415	0
57989	87.0123	42.3084	157.755	3.59735	1.24769	0.860271	0
58011	25.409	4.85838	15.0243	39.5709	1.80376	0.526663	0
58074	48.9901	72.6732	120.194	17.9868	1.13577	0.889358	0	56.8251	57.1268	205.239	114.994	2.81025	0.149602	0
58081	80.4315	40.4865	277.949	154.686	3.57792	0.137923	0	77.9994	90.0107	307.858	6.38856	1.8704	0.675783	0
58106	8.95714	2.63162	7.51214	3.59735	0.958643	0.95449	0
58107								16.4209	2.88034	223.348	67.0799	15.0471	0.226034	0
58114								33.0579	37.2044	2179.15	63.8856	31.9238	0.412327	0
58157	157.755	79.151	30.0486	61.155	0.384977	0.226927	0
58166								64.8195	21.3625	319.931	22.36	3.97172	0.484123	0
58173								58.9857	24.4829	24.1457	92.6341	1.39909	0.70639	0
58198	22.6671	45.7497	45.0729	39.5709	1.23718	0.564677	0
58229								114.514	122.655	18.1093	83.0513	0.426534	0.173285	0
58236								132.664	112.573	338.04	73.4684	1.678	0.594881	0
58243								7.9944	1.20014	6.03643	76.6627	8.99437	0.409051	0
58306								185.816	131.776	169.02	610.107	2.45324	0.408079	0
58313								98.9577	49.4459	102.619	19.1657	0.820634	0.809578	0
58321	26.6886	45.7497	37.5607	3.59735	0.568181	0.506163	0
58329								73.6781	127.455	60.3643	3.19428	0.316003	0.22173	0
58336								103.279	68.6481	84.5101	41.5256	0.733076	0.493212	0
58338	261.768	236.036	691.117	536.005	2.46507	0.0434696	1
58345	243.488	197.979	368.095	172.673	1.22493	0.669698	0
58416	95.9694	195.145	67.6093	201.452	0.924246	0.906796	0	115.163	98.6517	114.692	41.5256	0.730624	0.522826	0
58417	6.21516	12.9557	15.0243	3.59735	0.971353	0.970741	0
58421								197.699	234.988	132.802	99.0227	0.535778	0.0573949	0
58423	146.056	118.22	105.17	183.465	1.09217	0.797038	0	172.204	88.5705	120.729	19.1657	0.536458	0.455203	0
58438								297.305	379.005	6.03643	357.759	0.537913	0.478005	0
58439								73.462	89.5306	18.1093	3.19428	0.130703	0.0231152	0
58445	233.251	191.096	37.5607	25.1815	0.147856	0.0144434	0
58449	33.2694	13.3605	45.0729	14.3894	1.2752	0.75922	0
58455	291.016	355.876	22.5364	287.788	0.479716	0.342973	0
58469								28.7366	18.0021	30.1822	25.5542	1.19251	0.52195	0
58477	7.86035	14.98	45.0729	17.9868	2.76089	0.287488	0
58501	0.731195	0.202432	7.51214	46.7656	58.1364	0.30715	0
58514	93.0446	31.377	187.804	86.3364	2.20331	0.334503	0
58517								158.808	69.1282	162.984	114.994	1.21954	0.671423	0
58521	33.635	16.397	37.5607	3.59735	0.822635	0.837444	0
58525	19.1939	9.71675	15.0243	151.089	5.74574	0.420376	0
58555								67.6283	48.4857	96.5829	249.154	2.97756	0.273925	0
58558								229.677	215.786	434.623	418.451	1.91503	0.00272447	0
58559								403.177	387.166	295.785	3.19428	0.378291	0.235568	0
58565								50.127	98.4116	90.5465	226.794	2.13642	0.363278	0
58566								118.62	246.029	90.5465	99.0227	0.519868	0.303917	0
58612								187.544	168.26	1050.34	108.606	3.25725	0.483669	0
58619								122.941	183.382	977.902	402.479	4.5063	0.204539	0
58633								160.968	94.8112	42.255	92.6341	0.527365	0.283204	0
58634	162.874	90.2848	30.0486	143.894	0.68709	0.616804	0	263.167	242.189	229.384	19.1657	0.491832	0.348161	0
58664	101.636	52.0251	30.0486	32.3762	0.406249	0.207611	0
58688	101.088	44.5351	22.5364	3.59735	0.179462	0.183026	0
58741								423.919	375.884	54.3279	226.794	0.351488	0.101349	0
58748								588.777	682.641	162.984	22.36	0.145777	0.0233873	0
58761								46.2379	12.0014	229.384	25.5542	4.37743	0.4417	0
58768								44.7254	103.452	187.129	281.097	3.1599	0.101881	0
58785								87.7223	51.6061	12.0729	118.188	0.934922	0.942895	0
58799	128.508	55.4665	157.755	35.9735	1.05302	0.951486	0	149.733	55.2065	144.874	143.743	1.4083	0.469449	0
58806								72.3817	110.893	102.619	162.908	1.44879	0.369174	0
58815								57.6893	32.6439	126.765	143.743	2.99456	0.0270622	1
58818	36.9254	20.8505	37.5607	7.1947	0.774638	0.741166	0
58824	55.5709	70.0416	22.5364	949.701	7.73998	0.45761	0
58832	145.873	64.7783	1442.33	428.085	8.87918	0.244418	0
58833	87.0123	85.4264	45.0729	17.9868	0.365693	0.0563798	0
58839	77.1411	109.718	578.435	791.417	7.33092	0.0316074	1
58914								27.2242	27.3632	12.0729	47.9142	1.09892	0.894071	0
58920								87.2902	76.8091	30.1822	3.19428	0.203392	0.0457134	0
58921	10.2367	0.404865	45.0729	3.59735	4.57358	0.466443	0
58926								53.368	41.5249	271.639	172.491	4.68033	0.0729199	0
58931								30.2491	34.084	6.03643	15.9714	0.342092	0.0578667	0
58933								127.046	151.938	422.55	102.217	1.88099	0.524229	0
58934								39.3238	99.6118	54.3279	60.6913	0.82786	0.731298	0
58946	9.32274	23.6846	7.51214	43.1682	1.53543	0.690829	0
58956	242.94	80.5681	30.0486	93.5311	0.381999	0.370162	0	493.924	339.64	3591.68	1232.99	5.788	0.233377	0
58957	201.993	121.864	195.316	21.5841	0.669739	0.632374	0	237.023	204.504	84.5101	44.7199	0.292688	0.0260239	0
58963	74.9475	125.913	7.51214	223.036	1.1478	0.905636	0	196.187	206.904	1394.42	999.81	5.93966	0.0371297	1
59028								49.0467	46.3255	78.4736	12.7771	0.956785	0.955721	0
59035								36.0828	28.0833	72.4372	99.0227	2.67212	0.0609023	0
59059	218.993	174.902	52.585	53.9603	0.270492	0.0227657	0	253.876	312.757	2209.33	939.118	5.55642	0.179428	0
59060								4.96949	34.5641	6.03643	15.9714	0.556687	0.631036	0
59066								367.31	305.316	2577.56	1718.52	6.38702	0.0521202	0
59105	130.336	156.075	12703	6917.71	68.5056	0.0790645	0
59112	147.701	154.456	13694.6	7719.92	70.8722	0.0715927	0	82.7528	61.9273	78.4736	6.38856	0.58655	0.508931	0
59126	31.0758	40.6889	30.0486	3.59735	0.468837	0.308324	0
59136								160.752	149.538	6.03643	105.411	0.359173	0.185103	0
59153								175.877	165.38	96.5829	92.6341	0.554472	0.00539744	0
59220								90.5312	31.4437	36.2186	137.354	1.42302	0.702604	0
59221								32.4097	8.40099	12.0729	22.36	0.84372	0.829857	0
59256	197.423	119.03	15.0243	3.59735	0.0588449	0.0640316	0
59258	124.12	65.1832	202.828	125.907	1.73655	0.28681	0
59284								17.7173	28.8034	30.1822	118.188	3.18934	0.369679	0
59300								32.1937	38.8846	132.802	201.24	4.69962	0.0620816	0
59307								85.1295	110.173	217.312	19.1657	1.21082	0.855748	0
59366								22.2547	17.282	102.619	162.908	6.71597	0.0647697	0
59373								30.8973	16.562	181.093	127.771	6.50799	0.041836	1
59426								221.899	217.706	102.619	41.5256	0.327897	0.0403738	0
59468	35.0974	53.2397	7.51214	3.59735	0.125763	0.0531909	0
59472								87.7223	56.6467	12.0729	15.9714	0.194254	0.0654531	0
59479								74.5424	17.282	12.0729	293.874	3.33187	0.534109	0
59499								35.4346	28.0833	48.2915	325.817	5.8898	0.379582	0
59556	44.0545	29.96	165.267	244.62	5.53793	0.0530398	0
59561								13.8281	6.24074	6.03643	6.38856	0.619117	0.420209	0
59563	42.0437	13.7654	75.1214	7.1947	1.47496	0.753143	0
59580	12.7959	25.9113	157.755	50.3629	5.37672	0.25787	0
59587	21.2047	29.3527	97.6578	3.59735	2.00278	0.645025	0	23.335	24.963	12.0729	3.19428	0.316103	0.0672364	0
59600	83.9047	53.6446	383.119	341.748	5.26988	0.00753047	1
59607	122.475	70.244	277.949	269.801	2.84222	0.0214591	1
59610								34.3543	28.8034	30.1822	35.1371	1.03422	0.798786	0
59611	21.3875	80.5681	22.5364	7.1947	0.291609	0.358905	0
59633	4.02157	0.809729	60.0971	14.3894	15.4175	0.267836	0
59642								5.83375	1.20014	3241.56	830.513	578.922	0.233842	0
59833	41.3125	12.1459	37.5607	7.1947	0.837199	0.855376	0
59840								96.3649	25.683	790.773	3082.48	31.7355	0.243459	0
59841								152.326	67.448	494.987	9.58284	2.29586	0.621699	0
59847								47.1021	38.1645	416.514	2168.92	30.3217	0.289795	0
59848								242.857	200.664	289.749	9.58284	0.674899	0.661398	0
59854	141.304	108.099	52.585	3.59735	0.225268	0.0823842	0
59855								145.412	194.423	6.03643	31.9428	0.111758	0.0321129	0
59883								326.258	153.858	193.166	28.7485	0.46221	0.391713	0
59943	32.5382	10.5265	7.51214	10.7921	0.42504	0.381689	0
59944								18.5816	2.40028	78.4736	15.9714	4.50127	0.373129	0
59945								60.4982	117.854	6.03643	12.7771	0.105485	0.109859	0
59975								96.3649	36.2443	283.712	95.8284	2.8621	0.337213	0
59991	293.758	138.666	52.585	32.3762	0.196477	0.15642	0	232.27	227.787	72.4372	54.3028	0.275488	0.00312617	0
59998								131.583	124.815	48.2915	3.19428	0.200804	0.0461266	0
60001								180.63	100.332	150.911	226.794	1.34433	0.473566	0
60006								232.054	105.612	96.5829	83.0513	0.531988	0.339899	0
60010								173.5	92.4109	90.5465	3.19428	0.352527	0.285436	0
60062								39.7559	11.7614	199.202	153.325	6.8429	0.0304304	1
60069								22.2547	1.6802	295.785	9.58284	12.7583	0.430109	0
60195	59.5924	78.9486	225.364	17.9868	1.75653	0.664761	0
60251								207.206	107.053	66.4008	70.2742	0.434912	0.218439	0
60252	295.769	213.971	15.0243	17.9868	0.0647606	0.0282361	0
60310								34.3543	27.8433	54.3279	15.9714	1.13026	0.854322	0
60323	16.2691	23.4821	52.585	28.7788	2.04682	0.236323	0
60330	82.6251	56.8835	706.141	294.983	7.17608	0.171604	0
60332	14.8067	15.3849	7.51214	3.59735	0.367967	0.0404173	0
60337	10.6023	1.61946	52.585	46.7656	8.12897	0.0147572	1
60377								216.065	179.301	30.1822	6.38856	0.0924984	0.0145718	0
60378	85.1843	75.9121	1712.77	2043.3	23.3156	0.00835406	1
60385	135.454	96.7626	1735.3	1003.66	11.7949	0.0758361	0
60434	275.661	228.546	578.435	388.514	1.91776	0.141759	0	113.434	122.895	84.5101	99.0227	0.7766	0.0929078	0
60441	184.992	176.521	292.974	10.7921	0.840261	0.856847	0	139.794	116.654	6.03643	41.5256	0.185465	0.0387612	0
60480	87.3779	71.2562	255.413	46.7656	1.90488	0.563596	0
60487	84.4531	119.637	180.291	50.3629	1.13016	0.861798	0
60512	27.237	57.0859	90.1457	43.1682	1.58099	0.471588	0
60540	71.1088	107.087	307.998	3.59735	1.74861	0.705874	0
60543	46.0653	39.0694	15.0243	14.3894	0.345496	0.0155239	0
60550								207.206	239.308	217.312	92.6341	0.694145	0.399957	0
60557								204.397	179.061	78.4736	47.9142	0.3296	0.0230246	0
60596	26.1402	13.563	7.51214	35.9735	1.09527	0.914361	0
60687								11.6675	13.9216	12.0729	552.61	22.0673	0.423682	0
60692	189.014	126.52	307.998	17.9868	1.03312	0.975099	0
60699	192.853	274.498	90.1457	294.983	0.824067	0.74505	0	53.8001	33.1239	60.3643	44.7199	1.20892	0.556183	0
60704								76.0548	107.053	325.967	150.131	2.6001	0.242495	0
60706	98.163	101.823	7.51214	10.7921	0.0915272	0.000731036	0
60708	21.3875	5.26324	15.0243	3.59735	0.698729	0.723889	0
60711								73.8942	57.8468	344.077	753.85	8.33398	0.142601	0
60722								15.9888	9.60114	90.5465	19.1657	4.28732	0.361327	0
60730								38.8917	67.448	102.619	6.38856	1.02509	0.981207	0
60731								104.791	163.219	3428.69	4318.67	28.9069	0.0139235	1
60738								272.242	300.516	4986.09	3187.89	14.2713	0.0516771	0
60745								83.401	98.1716	12.0729	6.38856	0.101675	0.00928384	0
60749								98.3095	70.8084	6.03643	3.19428	0.0545815	0.0286235	0
60761								17.0691	4.80057	6.03643	6.38856	0.568138	0.522046	0
60799	104.927	107.087	30.0486	10.7921	0.192632	0.0125738	0
60800								62.0106	75.849	42.255	111.8	1.11748	0.840565	0
60806	88.8402	123.484	52.585	7.1947	0.281549	0.116196	0
60807								52.2877	14.8818	12.0729	47.9142	0.893071	0.902433	0
60829								98.0934	55.2065	24.1457	25.5542	0.324201	0.137131	0
60836	13.7099	3.03648	7.51214	53.9603	3.67078	0.447073	0
60866	58.13	24.2919	7.51214	107.921	1.40051	0.78486	0
60872	23.3983	13.1581	7.51214	10.7921	0.500712	0.231703	0
60886								102.631	114.974	6.03643	89.4398	0.438761	0.284468	0
60914	327.393	206.683	22.5364	118.713	0.264474	0.125872	0	295.361	223.466	30.1822	130.965	0.3106	0.101826	0
60940	59.044	43.5229	90.1457	7.1947	0.949042	0.956249	0
60947	77.6895	33.6038	135.219	32.3762	1.50588	0.66479	0
60995	30.1618	8.29972	7.51214	3.59735	0.288847	0.343282	0
61031	37.6566	43.3205	67.6093	71.947	1.72341	0.01451	0
61043	32.5382	36.2354	97.6578	3.59735	1.4723	0.762959	0
61051								130.719	49.6859	814.918	370.536	6.57107	0.156048	0
61058								119.7	86.4102	1104.67	434.422	7.46731	0.185374	0
61067								44.2933	7.44088	893.392	635.662	29.556	0.029682	1
61073	19.5595	25.7089	165.267	25.1815	4.2071	0.409275	0
61074								26.3599	18.2422	597.607	491.919	24.4277	0.0101343	1
61095	116.626	64.171	405.656	197.854	3.33806	0.187319	0
61102	96.335	45.1424	458.241	32.3762	3.46781	0.501159	0
61107	189.928	166.399	285.461	230.231	1.44724	0.117431	0
61114	252.628	152.229	307.998	259.009	1.40051	0.283757	0
61116								66.1158	41.5249	78.4736	108.606	1.738	0.177841	0
61117	86.0983	88.6654	165.267	3.59735	0.966245	0.97421	0
61124	92.4962	74.6975	45.0729	21.5841	0.398681	0.0762309	0
61148	161.96	160.934	52.585	7.1947	0.185138	0.0285085	0
61155	220.273	144.739	127.706	43.1682	0.468135	0.228942	0
61156								47.5343	15.8419	36.2186	146.937	2.88998	0.407534	0
61159								505.592	258.991	404.441	226.794	0.825594	0.703689	0
61165	42.0437	26.1138	45.0729	21.5841	0.977984	0.96264	0
61166								473.398	443.092	452.732	83.0513	0.584604	0.412629	0
61172	68.9152	28.1381	82.6336	7.1947	0.925556	0.94053	0
61193	205.649	132.188	82.6336	3.59735	0.255244	0.144968	0
61200	278.22	192.311	135.219	3.59735	0.29502	0.169268	0
61234								167.234	156.018	12.0729	51.1085	0.195455	0.0235311	0
61236	99.2598	35.4257	37.5607	10.7921	0.359005	0.338559	0
61241								230.325	130.335	217.312	140.548	0.992235	0.984292	0
61242	124.12	93.3213	135.219	35.9735	0.787301	0.6998	0
61252	90.4854	84.4143	2291.2	395.709	15.3626	0.316218	0
61259	141.669	80.5681	2854.61	676.302	15.8881	0.268251	0
61266	414.953	378.346	255.413	280.593	0.675667	0.0285504	0
61273	376.748	197.169	232.876	219.438	0.788118	0.569115	0
61274	91.2166	55.6689	247.901	205.049	3.08369	0.031535	1
61281	28.5166	37.6524	142.731	43.1682	2.80945	0.353779	0
61315	45.8825	42.3084	67.6093	7.1947	0.848205	0.845469	0
61322	72.7539	63.3613	150.243	3.59735	1.13022	0.915016	0
61368	134.54	153.039	150.243	21.5841	0.597495	0.467147	0	65.6837	43.9252	150.911	3.19428	1.40595	0.793803	0
61374	36.0114	21.6603	7.51214	61.155	1.19066	0.861337	0	117.755	70.3283	36.2186	6.38856	0.226533	0.121813	0
61375	184.992	197.776	368.095	3.59735	0.971062	0.97853	0	77.1351	96.4914	108.656	99.0227	1.19612	0.255944	0
61390	21.3875	36.6402	105.17	3.59735	1.8744	0.670228	0
61392								56.609	28.8034	24.1457	105.411	1.51684	0.658432	0
61396	29.979	25.5065	7.51214	7.1947	0.265058	0.0118751	0
61409	136.551	63.5637	120.194	395.709	2.57804	0.383283	0
61416	96.7006	55.4665	120.194	435.28	3.65042	0.332089	0
61479								11.6675	0.720085	6.03643	9.58284	1.26088	0.805225	0
61481								1.72852	1.92023	42.255	127.771	46.5985	0.191117	0
61488								9.07472	5.0406	362.186	63.8856	30.185	0.301374	0
61494								55.3126	72.7286	6.03643	31.9428	0.296617	0.102073	0
61520	52.2805	68.0173	97.6578	183.465	2.33689	0.206571	0	115.595	138.976	12.0729	19.1657	0.12271	0.0117589	0
61527	78.6035	60.5273	307.998	223.036	3.81679	0.0457797	1
61529	25.0434	35.6281	30.0486	187.062	3.57846	0.424933	0
61532								169.611	249.39	5408.64	6698.4	28.8951	0.0120038	1
61536	36.0114	25.9113	7.51214	190.66	3.20031	0.534999	0
61539								280.02	274.352	7406.7	9771.3	30.9864	0.0196392	1
61573								91.8276	124.095	48.2915	19.1657	0.312414	0.0760698	0
61636	90.6682	111.743	45.0729	14.3894	0.29377	0.0616079	0	92.2597	127.935	12.0729	162.908	0.794665	0.797985	0
61643	104.744	107.289	82.6336	158.283	1.13622	0.739487	0	134.824	162.739	18.1093	22.36	0.136002	0.0118486	0
61646								33.0579	22.3226	12.0729	6.38856	0.333356	0.0933467	0
61647	23.7639	36.2354	37.5607	25.1815	1.04572	0.890291	0
61654	54.2913	46.1546	60.0971	14.3894	0.741559	0.632317	0
61655	41.4953	24.0894	165.267	428.085	9.0471	0.182998	0	114.946	228.747	2480.97	10483.6	37.7214	0.255528	0
61662	41.4953	33.4013	210.34	136.699	4.63357	0.0667699	0	100.902	211.945	2287.81	7880.29	32.5018	0.220148	0
61664								93.34	126.255	96.5829	44.7199	0.64347	0.330518	0
61680								31.7615	46.0855	12.0729	226.794	3.06841	0.532338	0
61687								42.3487	53.0463	18.1093	41.5256	0.625137	0.299268	0
61690								135.257	223.466	72.4372	287.485	1.00334	0.996351	0
61697								236.807	276.273	102.619	207.628	0.604677	0.212322	0
61703								25.2796	33.1239	217.312	511.085	12.4718	0.150217	0
61704	96.1522	140.893	7.51214	14.3894	0.092394	0.0415299	0
61705	116.26	158.1	22.5364	3.59735	0.0952537	0.0325688	0
61710								17.7173	27.6033	416.514	673.993	24.0621	0.0557434	0
61711								81.4564	167.06	199.202	70.2742	1.08434	0.904667	0
61715								185.384	208.585	78.4736	118.188	0.499182	0.0502794	0
61717								72.8138	80.4095	144.874	229.988	2.44651	0.122027	0
61720	75.6787	43.3205	7.51214	53.9603	0.516578	0.416454	0
61722								114.514	299.555	12.0729	114.994	0.306873	0.308048	0
61724								26.1438	61.6873	54.3279	252.348	3.49165	0.390316	0
61733	59.044	78.5437	195.316	21.5841	1.57645	0.694538	0
61745								4.3213	0.720085	18.1093	3.19428	4.22574	0.400287	0
61746								128.775	179.541	187.129	245.96	1.40469	0.249563	0
61753								61.5785	117.134	199.202	360.954	3.1344	0.155468	0
61788	76.2271	99.3943	45.0729	43.1682	0.502451	0.0640453	0
61796								101.118	113.773	138.838	28.7485	0.779864	0.711023	0
61797								189.921	285.874	42.255	92.6341	0.283503	0.0879353	0
61799								197.915	157.939	126.765	111.8	0.670401	0.110857	0
61803								21.3904	18.9622	30.1822	57.497	2.17282	0.226521	0
61804								59.2018	123.615	72.4372	143.743	1.1825	0.761569	0
61812	217.348	271.462	1262.04	1028.84	4.68666	0.0171936	1
61819	210.219	193.525	1419.79	791.417	5.47677	0.102661	0
61824								15.5567	3.84045	6.03643	9.58284	0.805237	0.786792	0
61840	49.1729	25.5065	3898.8	2111.65	80.4834	0.079945	0
61847	41.8609	55.264	1667.7	773.431	25.1339	0.119948	0
61856								49.0467	60.4872	42.255	3.19428	0.414934	0.256041	0
61857	41.8609	25.304	593.459	10.7921	8.99652	0.454112	0
61864	18.8283	25.5065	255.413	14.3894	6.08557	0.448452	0
61865	16.4519	63.3613	7.51214	179.868	2.34773	0.608225	0
61933								95.5007	227.547	3935.75	3580.79	23.2676	0.00276046	1
61940								63.5231	145.697	2378.35	1683.39	19.4137	0.0314485	1
63493	22.6671	13.1581	7.51214	259.009	7.43951	0.456097	0
63804								9.07472	1.20014	6.03643	12.7771	1.83103	0.496679	0
64061								78.6476	74.1688	12.0729	143.743	1.01963	0.983905	0
64101								83.6171	23.0427	12.0729	12.7771	0.232984	0.309378	0
64498								23.335	50.886	193.166	44.7199	3.2051	0.391647	0
64505								36.2989	47.0456	66.4008	35.1371	1.21829	0.63735	0
64637								44.9415	48.2457	12.0729	44.7199	0.609448	0.382884	0
64644								144.763	76.5691	126.765	22.36	0.67376	0.621091	0
64657								24.1993	10.0812	12.0729	15.9714	0.818083	0.711709	0
64658								35.0025	12.4815	265.603	9.58284	5.79534	0.469103	0
64670	160.315	180.772	225.364	348.943	1.68376	0.203669	0	59.85	78.0092	12.0729	79.857	0.666839	0.579996	0
64677	254.09	176.723	398.144	93.5311	1.14127	0.864335	0
64729								83.8332	63.8476	144.874	95.8284	1.62989	0.221101	0
64736								105.008	138.016	283.712	293.874	2.37666	0.0104894	1
64753	101.088	95.5481	90.1457	10.7921	0.513323	0.352051	0	122.077	91.9309	609.68	479.142	5.08777	0.0226593	1
64760								110.193	111.133	863.21	843.29	7.71034	0.000180249	1
64776	75.6787	148.788	22.5364	50.3629	0.324767	0.192272	0	123.157	148.098	48.2915	25.5542	0.272238	0.0280058	0
64800								249.987	264.991	6.03643	83.0513	0.172993	0.0323058	0
64801	188.466	196.562	12597.9	3917.52	42.894	0.204237	0	197.915	138.016	241.457	47.9142	0.8614	0.839601	0
64808	205.649	199.396	13304	2474.98	38.9562	0.291526	0	202.237	253.47	24.1457	70.2742	0.207194	0.034536	0
64810								39.972	48.4857	30.1822	25.5542	0.630091	0.0776275	0
64844	123.572	231.583	7.51214	28.7788	0.102184	0.101386	0
66797								23.335	10.8013	66.4008	22.36	2.60019	0.355223	0
66804								30.033	17.7621	169.02	214.017	8.01414	0.0188108	1
67096	29.7962	26.1138	7.51214	17.9868	0.456071	0.111451	0
67099								85.9938	65.7678	12.0729	89.4398	0.668896	0.593953	0
67115								25.2796	6.96082	60.3643	83.0513	4.44832	0.0624209	0
67139	19.1939	31.377	15.0243	176.27	3.7827	0.47592	0
67142								16.4209	20.1624	66.4008	159.714	6.18082	0.179547	0
67155								34.7864	18.9622	36.2186	118.188	2.87276	0.351212	0
67156								70.4371	163.219	72.4372	86.2456	0.679128	0.50798	0
67157								94.2043	166.82	2468.9	4008.82	24.8166	0.0563478	0
67164								66.548	126.255	1382.34	1574.78	15.3375	0.00527074	1
67250	180.788	191.703	75.1214	1741.12	4.87592	0.477524	0
67253	80.2487	50.6081	30.0486	17.9868	0.367083	0.122464	0	133.312	169.7	36.2186	114.994	0.499032	0.222332	0
67283	173.293	121.257	353.071	64.7523	1.41851	0.714832	0
67290	219.541	142.31	563.411	64.7523	1.73597	0.650367	0
67313	345.673	208.708	30.0486	3.59735	0.060691	0.0648577	0	362.557	307.476	30.1822	86.2456	0.173764	0.019565	0
67326	23.7639	22.2676	67.6093	7.1947	1.62506	0.680938	0
67338	61.6032	49.1911	157.755	143.894	2.72261	0.00937058	1
67340								50.3431	72.9686	108.656	9.58284	0.958859	0.964723	0
67345	57.5816	79.5559	210.34	53.9603	1.92726	0.50519	0
67360								200.508	265.711	132.802	188.463	0.689083	0.232936	0
67367								318.047	350.441	175.057	15.9714	0.285761	0.0987835	0
67373								127.91	208.105	2360.24	4500.74	20.4187	0.0929799	0
67379	72.9367	75.3048	292.974	7.1947	2.02486	0.648137	0
67380	361.028	276.32	15.0243	50.3629	0.102593	0.0247973	0	261.222	185.782	4829.15	3472.18	18.571	0.0286596	1
67398								109.761	31.2037	78.4736	41.5256	0.851272	0.831669	0
67408								245.666	294.755	235.421	198.045	0.80209	0.225143	0
67415								156.647	378.525	126.765	207.628	0.624833	0.484758	0
67416								14.6924	0.240028	12.0729	3.19428	1.02241	0.986048	0
67448	96.1522	74.4951	7.51214	14.3894	0.128344	0.0225501	0
67510	92.679	112.552	7.51214	17.9868	0.124245	0.0152657	0	192.946	241.469	36.2186	60.6913	0.223082	0.0249607	0
67517	106.937	197.372	15.0243	17.9868	0.108479	0.0955571	0	256.469	335.32	78.4736	332.205	0.693962	0.565816	0
67520								102.847	150.258	325.967	603.719	3.67313	0.13834	0
67524								30.033	64.8077	42.255	51.1085	0.984425	0.970904	0
67527								190.353	194.183	820.955	782.599	4.1701	0.000998413	1
67531								46.0218	17.5221	96.5829	124.577	3.48043	0.0586457	0
67539								93.9882	66.4879	66.4008	60.6913	0.791969	0.356597	0
67546								77.9994	149.538	162.984	466.365	2.76592	0.326343	0
67557	152.637	118.828	187.804	82.7391	0.996603	0.994092	0	72.5978	46.8055	90.5465	114.994	1.7214	0.13627	0
67559								26.792	40.8048	84.5101	6.38856	1.34472	0.796734	0
67564	108.034	79.3535	157.755	104.323	1.39859	0.343245	0
67569	127.776	80.1632	82.6336	21.5841	0.501192	0.312275	0
67580	18.0971	24.8992	90.1457	7.1947	2.26393	0.58082	0
67590	108.034	93.1189	97.6578	61.155	0.789513	0.395297	0
67597	56.1193	87.4508	30.0486	39.5709	0.484916	0.152473	0
67602	96.5178	64.3735	7.51214	3.59735	0.0690497	0.0436987	0
67613								57.0411	59.527	24.1457	25.5542	0.42636	0.0018208	0
67621	81.3455	101.014	142.731	10.7921	0.84187	0.848899	0
67647								518.123	468.775	3887.46	2779.02	6.75498	0.0361092	1
67648								55.5287	33.844	289.749	175.685	5.20779	0.0835496	0		not classified
67654								468.861	433.251	4545.43	3159.14	8.5406	0.0391354	1
67655								98.9577	143.777	482.915	1057.31	6.34529	0.153134	0		not classified
67672								3.02491	1.20014	30.1822	15.9714	10.9238	0.0996226	0
67693	41.3125	16.5994	45.0729	3.59735	0.840417	0.865868	0	207.422	181.702	199697	144886	885.537	0.0244333	1
67694								22.9029	26.4031	12.0729	12.7771	0.503995	0.0206558	0		not classified
67698								9.50685	9.12108	12.0729	6.38856	0.991061	0.979339	0
67700								374.224	475.736	405177	234722	752.858	0.0643545	0
67704								40.6202	96.0114	199.202	92.6341	2.13594	0.325441	0
67708								31.7615	48.7258	24.1457	121.383	1.80809	0.577655	0
67714	36.377	36.8427	7.51214	233.828	3.29611	0.534973	0
67715								15.7727	31.9238	6.03643	6.38856	0.260501	0.160687	0
67716	101.271	44.5351	240.389	543.2	5.3742	0.174279	0
67747								6.69801	16.3219	54.3279	252.348	13.3222	0.28879	0
67809	52.4633	31.5794	30.0486	3.59735	0.400343	0.27345	0	59.85	48.2457	47011.7	58056	971.989	0.0108916	1
67815								3.6731	8.88105	6.03643	12.7771	1.49859	0.538926	0
67816	128.69	134.82	7.51214	3.59735	0.0421596	0.000829289	0	165.938	84.25	142876	122322	1060	0.0059649	1
67834	23.2155	43.5229	7.51214	21.5841	0.435975	0.26708	0
67841	91.0338	58.5029	82.6336	3.59735	0.576654	0.536038	0
67857								17.5013	21.3625	6.03643	51.1085	1.47039	0.725243	0
67864								39.972	15.3618	6.03643	60.6913	1.20591	0.866785	0
67876	95.2382	121.864	7.51214	7.1947	0.0677415	0.0168722	0	152.758	185.062	120.729	35.1371	0.461387	0.185023	0
67886	123.938	268.223	7.51214	17.9868	0.0650216	0.12674	0
67892	81.5283	131.176	217.852	223.036	2.07277	0.044674	1	84.4814	166.34	3609.79	14958.8	74.0313	0.247877	0
67896	14.8067	21.8627	7.51214	21.5841	0.793475	0.677947	0
67899	191.573	355.674	495.801	35.9735	0.971728	0.977598	0	164.209	290.194	13280.2	23922	81.8702	0.0746093	0
67900	146.97	186.643	67.6093	136.699	0.612412	0.246065	0
67903	41.3125	75.5073	75.1214	61.155	1.16655	0.650956	0
67904								178.47	277.233	452.732	1482.15	4.24593	0.288895	0
67905								10.155	4.08048	78.4736	204.434	19.8733	0.166845	0
67906	7.12916	11.5386	7.51214	3.59735	0.595115	0.328426	0
67907	76.7755	81.9851	217.852	276.996	3.11695	0.0298196	1
67908	20.4735	16.397	45.0729	14.3894	1.61273	0.541379	0								overlap no transcript
67911	196.692	294.944	45.0729	7.1947	0.106314	0.0529208	0	287.798	444.293	857.173	932.73	2.44492	0.0259428	1
67912								12.5318	3.84045	60.3643	399.285	28.075	0.321145	0		overlap no transcript
67921	20.4735	3.44135	45.0729	14.3894	2.48642	0.417705	0
67926	28.151	32.9965	112.682	25.1815	2.25461	0.473671	0
67928	26.6886	47.774	15.0243	97.1285	1.50616	0.700077	0
67933	48.9901	65.5881	67.6093	179.868	2.1599	0.36219	0
67937								185.816	458.694	289.749	19.1657	0.479301	0.474592	0
67944								159.024	334.36	120.729	143.743	0.536036	0.324815	0
67958								20.5262	14.8818	18.1093	95.8284	3.21786	0.419668	0
67959	66.1732	63.3613	360.583	536.005	6.92162	0.0485382	1
67966	85.3671	96.7626	368.095	550.395	5.04305	0.0563769	0
67982								63.9552	95.2913	126.765	210.822	2.11991	0.185145	0
67989	68.7324	36.2354	15.0243	7.1947	0.211674	0.131701	0	84.0492	109.213	126.765	191.657	1.64762	0.213954	0
68000								33.274	49.2058	12.0729	12.7771	0.301286	0.0687694	0
68003								238.536	477.657	66.4008	191.657	0.360319	0.231758	0
68010								174.364	229.227	108.656	57.497	0.411686	0.0869865	0
68019								4.75343	47.2856	36.2186	15.9714	1.0029	0.997734	0
68026								9.50685	1.92023	24.1457	28.7485	4.62885	0.0428699	1
68027								22.9029	62.1674	6.03643	67.0799	0.859482	0.884323	0		overlap no transcript
68034								21.8225	10.5612	120.729	47.9142	5.20763	0.205646	0
68044								17.5013	170.42	12.0729	15.9714	0.149234	0.405655	0
68062								61.3624	120.254	54.3279	35.1371	0.492603	0.275205	0
68065	10.0539	11.7411	45.0729	17.9868	2.8933	0.267761	0
68069								36.2989	54.9665	30.1822	12.7771	0.470707	0.198928	0
68082								155.567	251.55	54.3279	134.16	0.462982	0.222007	0
68089								173.284	168.98	193.166	143.743	0.984352	0.923887	0
68090								19.6619	24.963	2468.9	3405.1	131.631	0.0248365	1
68097								7.13014	41.2849	1774.71	2427.65	86.7987	0.0238907	1
68113								23.5511	28.0833	6.03643	9.58284	0.302497	0.0245948	0
68114								54.8805	118.814	808.882	2168.92	17.1439	0.17564	0
68121								12.3157	22.5627	374.259	648.439	29.3218	0.0692318	0
68126								273.106	416.689	205.239	25.5542	0.334582	0.184102	0
68133								184.951	206.664	96.5829	172.491	0.687086	0.260823	0
68139								25.7117	33.3639	338.04	159.714	8.42571	0.13325	0
68146								31.7615	65.2877	235.421	578.165	8.38322	0.172956	0
68182								28.7366	81.6097	90.5465	83.0513	1.57321	0.357918	0
68187	31.6242	31.5794	7.51214	61.155	1.08644	0.928168	0
68204								35.8668	87.1303	2390.43	3072.9	44.4183	0.01603	1
68211								50.9913	75.1289	3778.81	3593.56	58.4551	0.000663943	1
68212	23.5811	16.8019	22.5364	3.59735	0.647149	0.552155	0									not classified
68245								96.3649	124.095	78.4736	108.606	0.848587	0.500614	0
68258	81.5283	137.249	23573.1	8943.02	148.626	0.157964	0
68265	74.0335	80.7705	18479.9	7129.95	165.434	0.154127	0
68269								13.396	23.2828	18.1093	79.857	2.67093	0.4304	0
68303								98.7416	146.177	84.5101	70.2742	0.631981	0.210373	0
68373	27.9682	36.6402	37.5607	10.7921	0.748397	0.621835	0
68380	25.409	11.1338	97.6578	57.5576	4.2475	0.108174	0
68409	123.938	151.015	45.0729	21.5841	0.242431	0.0283607	0
68416	129.787	208.505	67.6093	7.1947	0.221122	0.117375	0
68424								26.1438	39.1246	126.765	3.19428	1.99115	0.654516	0
68431								44.0772	44.6453	150.911	9.58284	1.80894	0.662039	0
68452								114.73	237.868	30.1822	15.9714	0.130895	0.131986	0
68460	36.5598	52.2275	368.095	68.3497	4.91562	0.366376	0
68467	76.9583	109.921	458.241	658.315	5.97475	0.0444258	1
68491	12.7959	27.7332	52.585	125.907	4.40405	0.206537	0
68498	30.3446	55.4665	90.1457	17.9868	1.26012	0.797698	0
68529	21.3875	26.7211	30.0486	3.59735	0.699375	0.645605	0
[truncated: 24,973 more rows]
