# Supplementary material for: Quantitative essentiality in a reduced genome: a functional, regulatory and structural fitness map
Source: Mol Syst Biol. 2025 Aug 13;21(10):1388–416. doi: 10.1038/s44320-025-00133-1 (PMC12494982; doi:10.1038/s44320-025-00133-1)
Supplement: Supplementary file 19 — Dataset EV11 [file 44320_2025_133_MOESM19_ESM.xlsx]

## Sheet: README
Dataset EV11 - Enrichment analysis at nucleobase level related to the gene they might affect. Column A includes the genome position. This is followed by column B including the gene affected and followed by the different essentiality assignments for 4 classes (E,F1,F2,N) or 2 (E-F1 --> E, F2-N --> NE) in columns C and D. Columns E-G include the name of the gene, its COG category and a description …

## Sheet: Sheet1
position enriched	gene	class4	class	Preferred_name	COG_category	Description	RNA expr	selected
325628	MPN274	E	E	-	S	Protein of unknown function (DUF1600)	6.34137	Promoter
29804	MPN024	E	E	rpoE	K	Participates in both the initiation and recycling phases of transcription. In the presence of the delta subunit, RNAP displays an increased specificity of transcription, a decreased affinity for nucleic acids, and an increased efficiency of RNA synthesis because of enhanced recycling	11.1844	Promoter
483461	MPN402	E	E	proS	J	Catalyzes the attachment of proline to tRNA(Pro) in a two-step reaction proline is first activated by ATP to form Pro- AMP and then transferred to the acceptor end of tRNA(Pro)	8.36146	Promoter
350363	MPN293	F1	E	lspA	MU	This protein specifically catalyzes the removal of signal peptides from prolipoproteins	7.12128	Promoter
656151	MPN533	F1	E	ackA	F	Catalyzes the formation of acetyl phosphate from acetate and ATP. Can also catalyze the reverse reaction	9.09334	Promoter
683194	MPN562	E	E	nadE	H	Catalyzes the ATP-dependent amidation of deamido-NAD to form NAD. Uses ammonia as a nitrogen source	8.49153	Promoter
528580	MPN436	E	E	-	-	-	8.49753	Promoter
284397	MPN233	E	E	-	-	-	8.55826	Promoter
297700	MPN245	E	E	def	J	Removes the formyl group from the N-terminal Met of newly synthesized proteins. Requires at least a dipeptide for an efficient rate of reaction. N-terminal L-methionine is a prerequisite for activity but the enzyme has broad specificity at other positions	6.32601	Promoter
583391	MPN480	E	E	valS	J	amino acids such as threonine, to avoid such errors, it has a posttransfer editing activity that hydrolyzes mischarged Thr-tRNA(Val) in a tRNA-dependent manner	7.87391	Promoter
85250	MPN070	F1	E	-	-	-	7.28647	Promoter
518847	MPN431	F1	E	-	P	Cobalt transport protein	7.40836	Promoter
453307	MPNt17	E	E				5.04297	Promoter
558388	MPN456	E	E	-	E	Family of unknown function (DUF5396)	9.69185	Promoter
697675	MPN574	F1	E	groES	O	Binds to Cpn60 in the presence of Mg-ATP and suppresses the ATPase activity of the latter	9.87427	Promoter
250273	MPN207	F1	E	ptsG	G	PTS system, glucose-specific	11.552	Promoter
590491	MPN487	E	E	nifS	E	Catalyzes the removal of elemental sulfur and selenium atoms from L-cysteine, L-cystine, L-selenocysteine, and L- selenocystine to produce L-alanine	6.07769	Promoter
331312	MPN280	E	E	rnj	S	An RNase that has 5'-3' exonuclease and possibly endonuclease activity. Involved in maturation of rRNA and in some organisms also mRNA maturation and or decay	9.90671	Promoter
675656	MPN556	E	E	argS	J	arginyl-trna synthetase	8.49105	Promoter
749662	MPN622	E	E	rpsO	J	Forms an intersubunit bridge (bridge B4) with the 23S rRNA of the 50S subunit in the ribosome	10.5617	Promoter
2818	MPN003	E	E	gyrB	L	A type II topoisomerase that negatively supercoils closed circular double-stranded (ds) DNA in an ATP-dependent manner to modulate DNA topology and maintain chromosomes in an underwound state. Negative supercoiling favors strand separation, and DNA replication, transcription, recombination and repair, all of which involve strand separation. Also able to catalyze the interconversion of other topol…	9.71848	Promoter
96290	MPN080	E	E	-	V	ABC transporter permease	6.75531	Promoter
724884	MPN604	E	E	atpB	C	ATP synthase	9.87956	Promoter
586683	MPN482	E	E	-	S	protein conserved in bacteria	8.46213	Promoter
150542	MPN115	E	E	infC	J	IF-3 binds to the 30S ribosomal subunit and shifts the equilibrum between 70S ribosomes and their 50S and 30S subunits in favor of the free subunits, thus enhancing the availability of 30S subunits on which protein synthesis initiation begins	11.8122	Promoter
757804	MPN631	E	E	tsf	J	Associates with the EF-Tu.GDP complex and induces the exchange of GDP to GTP. It remains bound to the aminoacyl-tRNA.EF- Tu.GTP complex up to the GTP hydrolysis stage on the ribosome	9.07095	Promoter
797633	MPN673	E	E	-	I	YgbB family	10.8414	Promoter
167582	MPN129	N	N				6.90952	Promoter
684715	MPN564a	N	N	adh	E	alcohol dehydrogenase	9.53751	Promoter
387758	MPN329	N	N	-	P	Ferric uptake regulator family	9.584	Promoter
19284	MPN018	F2	N	md1	V	abc transporter atp-binding protein	7.63201	Promoter
91113	MPN076	N	N	uhpT	EGP	hmm pf07672	9.77136	Promoter
732846	MPN611	F2	N	pstS	P	PBP superfamily domain	7.29516	Promoter
581593	MPN477	N	N	-	-	-	8.82071	Promoter
707257	MPN585	N	N	-	S	Putative peptidase (DUF31)	4.97972	Promoter
448462	MPN374	N	N				6.23326	Promoter
605870	MPN499	N	N	-	-	-	7.7267	Promoter
681628	MPN561	N	N	udk	F	uridine kinase activity	4.78507	Promoter
216732	MPN162	N	N	-	-	-	9.88952	Promoter
601753	MPN496	N	N	sgaT	G	PTS system sugar-specific permease component	6.96035	Promoter
648852	MPNt36	F2	N				12.0619	Promoter
759439	MPN633	N	N	-	S	oxidoreductase activity	8.42991	Promoter
717454	MPN596	N	N	-	D	modulates the frequency and position of FtsZ ring formation. Inhibits FtsZ ring formation at polar sites. Interacts either with FtsZ or with one of its binding partners to promote depolymerization	7.59212	Promoter
531069	MPN438	N	N	-	-	-	3.77645	Promoter
604796	MPN497a	N	N	-	S	Phosphotriesterase family	11.9358	Promoter
711287	MPN588	N	N	-	S	Peptidase S7, Flavivirus NS3 serine protease	8.14592	Promoter
490102	MPN408	N	N	-	G	hmm pf03202	7.87838	Promoter
778864	MPN653	N	N	licR	G	phosphoenolpyruvate-dependent sugar phosphotransferase system	5.1609	Promoter
93171	MPN078	N	N	fruA	GT	phosphotransferase system	5.3498	Promoter
687715	MPN567	N	N	-	D	Enriched in aromatic and glycine Residues box	9.14587	Promoter
152558	MPN118	F2	N	rnhC	L	Endonuclease that specifically degrades the RNA of RNA- DNA hybrids	6.42737	Promoter
337603	MPN284	N	N	-	G	hmm pf03202	6.25497	Promoter
441038	MPN370	N	N	gapA	-	-	5.41213	Promoter
168811	MPN130	N	N	-	L	hmm pf01519	7.22466	Promoter
141171	MPN108	N	N	-	L	Eco57I restriction endonuclease	5.69288	Promoter
68468	MPN054	N	N				1.3901	Promoter
195396	MPN148	N	N				11.1385	Promoter
745355	MPN620	F2	N	-	-	-	7.47726	Promoter
111426	MPN089	N	N	hsdS_1	L	Type I restriction modification DNA specificity domain protein	6.29408	Promoter
609085	MPN502	N	N	gapA	-	-	5.85353	Promoter
49042	MPN041	N	N	Z012_04210	T	Band 7 protein	4.57539	Promoter
53052	MPN044	F2	N	tdk	F	Thymidine kinase	7.27391	Promoter
198458	MPN150	F2	N				5.22471	Promoter
700214	MPN577	N	N				4.97741	Promoter
770859	MPN645	N	N	-	S	hmm pf00938	6.56258	Promoter
613067	MPN504	N	N				8.31311	Promoter
284437	MPN234	N	N	-	M	translation initiation factor activity	6.82062	Promoter
622491	MPN509	N	N	rny	D	peptidase	7.44972	Promoter
618245	MPN507	N	N	hsdS_1	L	Type I restriction modification DNA specificity domain protein	5.20836	Promoter
781892	MPN657	N	N	-	S	Uncharacterized protein conserved in bacteria (DUF2179)	8.35998	Promoter
163580	MPN125	F2	N	uvrC	L	The UvrABC repair system catalyzes the recognition and processing of DNA lesions. UvrC both incises the 5' and 3' sides of the lesion. The N-terminal half is responsible for the 3' incision and the C-terminal half is responsible for the 5' incision	5.71513	Promoter
685807	MPN564	N	N	adh	E	alcohol dehydrogenase	9.58466	Promoter
350956	MPN294	N	N	-	S	DJ-1/PfpI family	8.91649	Promoter
529130	MPN437	N	N	-	-	-	5.3591	Promoter
127914	MPN099	F2	N	gapA	-	-	7.89052	Promoter
691938	MPN570	N	N	-	-	-	3.82443	Promoter
733113	MPN612	N	N	-	-	-	3.49767	Promoter
570079	MPN467	N	N	-	S	hmm pf00938	5.91297	Promoter
388879	MPN331	F2	N	tig	D	Involved in protein export. Acts as a chaperone by maintaining the newly synthesized protein in an open conformation. Functions as a peptidyl-prolyl cis-trans isomerase	10.7118	Promoter
373315	MPN314	N	N	mraZ	K	Belongs to the MraZ family	11.1683	Promoter
625668	MPN512	N	N	-	D	peptidase	5.47238	Promoter
344633	MPN288	N	N	-	G	hmm pf03202	5.97807	Promoter
15561	MPN013	N	N	-	L	DNA recombination	7.77635	Promoter
769218	MPN643	N	N	-	S	hmm pf00938	7.04241	Promoter
413880	MPN347	N	N	hsdR	L	Subunit R is required for both nuclease and ATPase activities, but not for modification	3.86566	Promoter
108725	MPN086	N	N				1.93742	Promoter
779437	MPN654	N	N	-	S	hmm pf00938	3.09419	Promoter
469160	MPN391a	N	N				14.2899	Promoter
627874	MPN514	N	N	yjgR	S	helicase activity	5.93769	Promoter
532639	MPN439	N	N	-	-	-	4.26337	Promoter
780436	MPN655	N	N				7.31813	Promoter
148621	MPN113	N	N	-	G	transmembrane transporter activity	5.38176	Promoter
778353	MPN652	N	N	mtlD	C	Mannitol-1-phosphate	3.46156	Promoter
706667	MPN583	N	N				6.72371	Promoter
624738	MPN510	N	N	rny	D	peptidase	6.46395	Promoter
751708	MPN625	N	N	-	O	OsmC-like protein	10.1996	Promoter
47183	MPN039	N	N	Z012_04210	T	Band 7 protein	6.97959	Promoter
777292	MPN651	N	N	mtlA	G	PTS System	1.56564	Promoter
604229	MPN497	N	N	-	S	Phosphotriesterase family	11.8318	Promoter
108589	MPN085	N	N				7.01477	Promoter
739370	MPN615	N	N	hsdS-1	V	Dybvig K., Sitaraman R., French C.T., A family of phase-variable restriction enzymes with differing specificities generated by high-frequency gene rearrangements, Proc Natl Acad Sci U S A. 1998 Nov 10	7.65062	Promoter
797731	MPN674	N	N	ldh	C	Belongs to the LDH MDH superfamily	10.3203	Promoter
196636	MPN149	F2	N	crmA	-	-	6.62644	Promoter
51226	MPN042	N	N	Z012_04210	T	Band 7 protein	3.89822	Promoter
736281	MPN613	N	N	-	-	-	2.61769	Promoter
449557	MPN376	N	N				12.3576	Promoter
499733	MPN415	F2	N	phnD	S	ABC transporter	5.57656	Promoter
698389	MPN575	N	N				5.08733	Promoter
701460	MPN578	N	N				-0.0782671	Promoter
189456	MPN143	N	N				7.21169	Promoter
144390	MPN110	N	N				4.94223	Promoter
59601	MPN049	N	N	rny	D	peptidase	4.23027	Promoter
193747	MPN146	N	N	-	G	carbohydrate transport	8.79301	Promoter
57556	MPN048	N	N	rny	D	peptidase	5.21358	Promoter
775399	MPN650	N	N				5.45035	Promoter
576056	MPN474	N	N	-	S	domain protein	9.61139	Promoter
613934	MPN505	N	N				6.36133	Promoter
195112	MPN147	N	N	-	G	carbohydrate transport	6.44777	Promoter
199672	MPN152	N	N	-	G	hmm pf03202	6.22529	Promoter
588315	MPN484	N	N	-	L	DNA recombination	6.87644	Promoter
412167	MPN345	N	N	hsdR	L	Subunit R is required for both nuclease and ATPase activities, but not for modification	5.94122	Promoter
496131	MPN411	N	N				1.84382	Promoter
46587	MPN038	N	N	recN	L	DNA recombination	5.59002	Promoter
440807	MPN369	N	N				4.69577	Promoter
701917	MPN579	N	N				6.01444	Promoter
146902	MPN112	N	N	-	G	transmembrane transporter activity	6.79387	Promoter
799163	MPN675	N	N	-	L	DNA recombination	7.83194	Promoter
134559	MPN103	N	N				1.1862	Promoter
716143	MPN593	N	N				8.0097	Promoter
708155	MPN586	N	N				5.91564	Promoter
773483	MPN648	N	N	-	S	Family of unknown function (DUF5426)	7.2527	Promoter
381272	MPN320	N	N	thyA	F	Catalyzes the reductive methylation of 2'-deoxyuridine- 5'-monophosphate (dUMP) to 2'-deoxythymidine-5'-monophosphate (dTMP) while utilizing 5,10-methylenetetrahydrofolate (mTHF) as the methyl donor and reductant in the reaction, yielding dihydrofolate (DHF) as a by-product. This enzymatic reaction provides an intracellular de novo source of dTMP, an essential precursor for DNA biosynthesis	8.06122	Promoter
605499	MPN498	N	N	araD	G	Class II Aldolase and Adducin N-terminal domain	8.19598	Promoter
48422	MPN040	N	N				1.76513	Promoter
33062	MPN027	N	N	-	J	COG1670 acetyltransferases, including N-acetylases of ribosomal proteins	5.33262	Promoter
706845	MPN584	N	N	-	S	Putative peptidase (DUF31)	5.35444	Promoter
702742	MPN580	N	N	-	S	Peptidase S7, Flavivirus NS3 serine protease	5.55691	Promoter
772370	MPN647	N	N	-	S	hmm pf00938	6.75936	Promoter
768273	MPN642	N	N	-	S	hmm pf00938	7.04025	Promoter
341254	MPN285	N	N	hsdS-1	V	Dybvig K., Sitaraman R., French C.T., A family of phase-variable restriction enzymes with differing specificities generated by high-frequency gene rearrangements, Proc Natl Acad Sci U S A. 1998 Nov 10	5.94232	Promoter
407802	MPN342	N	N	hsdM	V	type I restriction-modification system	8.8235	Promoter
626937	MPN513	N	N	VP1577	S	helicase activity	3.85765	Promoter
410861	MPN344	N	N	-	L	DNA recombination	9.48196	Promoter
46317	MPN037a	N	N	-	L	hmm pf01519	6.27953	Promoter
799976	MPN676	N	N				4.07476	Promoter
41304	MPN035	N	N	-	S	hmm pf03072	4.98817	Promoter
215589	MPN161	N	N	-	S	Uncharacterized protein conserved in bacteria (DUF2130)	7.97242	Promoter
315803	MPN263	E	E	trxA	CO	cell redox homeostasis	10.5009	Terminator
66805	MPN053	F1	E	ptsH	G	phosphocarrier protein hpr	11.7838	Terminator
659612	MPN538	E	E	rplJ	J	Forms part of the ribosomal stalk, playing a central role in the interaction of the ribosome with GTP-bound translation factors	10.3883	Terminator
350357	MPN293	F1	E	lspA	MU	This protein specifically catalyzes the removal of signal peptides from prolipoproteins	7.12128	Terminator
325777	MPN274	E	E	-	S	Protein of unknown function (DUF1600)	6.34137	Terminator
19003	MPN017	F1	E	folD	F	Catalyzes the oxidation of 5,10- methylenetetrahydrofolate to 5,10-methenyltetrahydrofolate and then the hydrolysis of 5,10-methenyltetrahydrofolate to 10- formyltetrahydrofolate	8.12433	Terminator
179758	MPN140	F1	E	mgpA	S	DHH family	8.70738	Terminator
697674	MPN574	F1	E	groES	O	Binds to Cpn60 in the presence of Mg-ATP and suppresses the ATPase activity of the latter	9.87427	Terminator
358498	MPNt08	F1	E				10.7907	Terminator
358491	MPNt07	E	E				10.6368	Terminator
96334	MPN080	E	E	-	V	ABC transporter permease	6.75531	Terminator
469069	MPN391	F1	E	pdhC	C	component of pyruvate dehydrogenase complex	11.2024	Terminator
684558	MPN563	F1	E	obg	S	An essential GTPase which binds GTP, GDP and possibly (p)ppGpp with moderate affinity, with high nucleotide exchange rates and a fairly low GTP hydrolysis rate. Plays a role in control of the cell cycle, stress response, ribosome biogenesis and in those bacteria that undergo differentiation, in morphogenesis control	8.04134	Terminator
135679	MPN105	E	E	pheS	J	Belongs to the class-II aminoacyl-tRNA synthetase family. Phe-tRNA synthetase alpha subunit type 1 subfamily	7.84358	Terminator
596341	MPN489	E	E	-	-	-	9.94287	Terminator
429365	MPNt16	F1	E				9.65671	Terminator
331256	MPN280	E	E	rnj	S	An RNase that has 5'-3' exonuclease and possibly endonuclease activity. Involved in maturation of rRNA and in some organisms also mRNA maturation and or decay	9.90671	Terminator
150571	MPN115	E	E	infC	J	IF-3 binds to the 30S ribosomal subunit and shifts the equilibrum between 70S ribosomes and their 50S and 30S subunits in favor of the free subunits, thus enhancing the availability of 30S subunits on which protein synthesis initiation begins	11.8122	Terminator
797644	MPN673	E	E	-	I	YgbB family	10.8414	Terminator
699876	MPN576	F1	E	glyA	E	Catalyzes the reversible interconversion of serine and glycine with tetrahydrofolate (THF) serving as the one-carbon carrier. This reaction serves as the major source of one-carbon groups required for the biosynthesis of purines, thymidylate, methionine, and other important biomolecules. Also exhibits THF- independent aldolase activity toward beta-hydroxyamino acids, producing glycine and aldehyd…	8.60328	Terminator
708190	MPN586	N	N				5.91564	Terminator
199263	MPN151	N	N	-	L	hmm pf01519	7.1129	Terminator
604775	MPN497a	N	N	-	S	Phosphotriesterase family	11.9358	Terminator
495058	MPN410	N	N	-	L	hmm pf01519	7.57316	Terminator
43468	MPN036	N	N	-	S	hmm pf03072	9.60909	Terminator
2672	MPN002	F2	N	dnaJ_7	O	DnaJ molecular chaperone homology domain	7.85465	Terminator
770674	MPN645	N	N	-	S	hmm pf00938	6.56258	Terminator
648828	MPNt36	F2	N				12.0619	Terminator
707207	MPN585	N	N	-	S	Putative peptidase (DUF31)	4.97972	Terminator
388757	MPN330	N	N				8.71299	Terminator
668317	MPN548	N	N	rluC	J	Belongs to the pseudouridine synthase RluA family	7.69533	Terminator
732838	MPN611	F2	N	pstS	P	PBP superfamily domain	7.29516	Terminator
759465	MPN633	N	N	-	S	oxidoreductase activity	8.42991	Terminator
778712	MPN653	N	N	licR	G	phosphoenolpyruvate-dependent sugar phosphotransferase system	5.1609	Terminator
180818	MPN141	N	N	gapA	-	-	12.4553	Terminator
337372	MPN283a	N	N				3.02655	Terminator
46586	MPN038	N	N	recN	L	DNA recombination	5.59002	Terminator
528919	MPN437	N	N	-	-	-	5.3591	Terminator
558574	MPNt26	N	N				1.24878	Terminator
146922	MPN112	N	N	-	G	transmembrane transporter activity	6.79387	Terminator
412134	MPN345	N	N	hsdR	L	Subunit R is required for both nuclease and ATPase activities, but not for modification	5.94122	Terminator
649754	MPN527	F2	N	-	-	-	5.20311	Terminator
530980	MPN438	N	N	-	-	-	3.77645	Terminator
28236	MPN022	F2	N	pip	E	Belongs to the peptidase S33 family	9.15293	Terminator
774626	MPN649	N	N				3.45752	Terminator
215589	MPN161	N	N	-	S	Uncharacterized protein conserved in bacteria (DUF2130)	7.97242	Terminator
245292	MPN201	N	N	hsdS-1	V	Dybvig K., Sitaraman R., French C.T., A family of phase-variable restriction enzymes with differing specificities generated by high-frequency gene rearrangements, Proc Natl Acad Sci U S A. 1998 Nov 10	6.74701	Terminator
347704	MPN290	N	N	hsdS2	V	type I restriction modification DNA specificity domain	3.96531	Terminator
439865	MPN369	N	N				4.69577	Terminator
575965	MPN474	N	N	-	S	domain protein	9.61139	Terminator
601664	MPN495	N	N	sgaB	G	PTS system	7.85923	Terminator
139956	MPN107	N	N				5.95161	Terminator
387765	MPN329	N	N	-	P	Ferric uptake regulator family	9.584	Terminator
618179	MPN507	N	N	hsdS_1	L	Type I restriction modification DNA specificity domain protein	5.20836	Terminator
686776	MPN566	N	N	-	C	Glycerophosphoryl diester phosphodiesterase family	9.14583	Terminator
627558	MPN513	N	N	VP1577	S	helicase activity	3.85765	Terminator
362346	MPN307	N	N	arcC	E	Belongs to the carbamate kinase family	9.18369	Terminator
189295	MPN142	N	N	crmA	-	-	12.763	Terminator
413555	MPN346	N	N				5.51497	Terminator
179067	MPN138	N	N	-	L	hmm pf01519	7.94008	Terminator
733054	MPN612	N	N	-	-	-	3.49767	Terminator
142218	MPN109	N	N				6.19236	Terminator
509840	MPN423	F2	N	-	S	Mg296 protein	7.89677	Terminator
624475	MPN510	N	N	rny	D	peptidase	6.46395	Terminator
613282	MPN505	N	N				6.36133	Terminator
152502	MPN118	F2	N	rnhC	L	Endonuclease that specifically degrades the RNA of RNA- DNA hybrids	6.42737	Terminator
249797	MPN205	N	N	gapA	-	-	5.79441	Terminator
150472	MPN114	N	N	-	H	Choline/Carnitine o-acyltransferase	6.06163	Terminator
135127	MPN104b	N	N				8.46893	Terminator
586714	MPN483	F2	N	-	M	Glycosyl transferase, family 2	7.0187	Terminator
59374	MPN048	N	N	rny	D	peptidase	5.21358	Terminator
433133	MPN363	N	N	-	G	hmm pf03202	6.81019	Terminator
360434	MPN306	N	N	arcB	E	Reversibly catalyzes the transfer of the carbamoyl group from carbamoyl phosphate (CP) to the N(epsilon) atom of ornithine (ORN) to produce L-citrulline	7.64039	Terminator
738224	MPN615	N	N	hsdS-1	V	Dybvig K., Sitaraman R., French C.T., A family of phase-variable restriction enzymes with differing specificities generated by high-frequency gene rearrangements, Proc Natl Acad Sci U S A. 1998 Nov 10	7.65062	Terminator
495446	MPN411	N	N				1.84382	Terminator
738130	MPN614	N	N	-	-	-	3.34493	Terminator
499509	MPN414	N	N	crmA	-	-	3.92572	Terminator
570046	MPN467	N	N	-	S	hmm pf00938	5.91297	Terminator
359103	MPN304	N	N	arcA	E	Arginine deiminase	11.0077	Terminator
766407	MPN640	N	N	-	S	hmm pf00938	6.62305	Terminator
691907	MPN570	N	N	-	-	-	3.82443	Terminator
108234	MPN085	N	N				7.01477	Terminator
45777	MPN037a	N	N	-	L	hmm pf01519	6.27953	Terminator
13013	MPN011	N	N				4.28034	Terminator
348890	MPN292	N	N	rluD	J	Responsible for synthesis of pseudouridine from uracil	7.13501	Terminator
588507	MPN484	N	N	-	L	DNA recombination	6.87644	Terminator
109275	MPN087	N	N				1.11768	Terminator
769774	MPN644	N	N	-	S	hmm pf00938	5.89662	Terminator
597743	MPN491	N	N	mnuA	S	hmm pf03372	9.90133	Terminator
643833	MPN522	N	N	trmB	J	Catalyzes the formation of N(7)-methylguanine at position 46 (m7G46) in tRNA	5.5643	Terminator
609019	MPN502	N	N	gapA	-	-	5.85353	Terminator
745223	MPN620	F2	N	-	-	-	7.47726	Terminator
701192	MPN577	N	N				4.97741	Terminator
597803	MPN490	N	N	recA	L	Can catalyze the hydrolysis of ATP in the presence of single-stranded DNA, the ATP-dependent uptake of single-stranded DNA by duplex DNA, and the ATP-dependent hybridization of homologous single-stranded DNAs. It interacts with LexA causing its activation and leading to its autocatalytic cleavage	6.2903	Terminator
346924	MPN288	N	N	-	G	hmm pf03202	5.97807	Terminator
205614	MPN153	N	N	-	L	COG1112 Superfamily I DNA and RNA helicases and helicase subunits	8.92282	Terminator
394932	MPN333	N	N				8.9043	Terminator
799172	MPN675	N	N	-	L	DNA recombination	7.83194	Terminator
49154	MPN041	N	N	Z012_04210	T	Band 7 protein	4.57539	Terminator
447929	MPN374	N	N				6.23326	Terminator
46205	MPN037	N	N				4.28382	Terminator
569470	MPN466	N	N				5.73693	Terminator
326787	MPN276	N	N	-	S	Family of unknown function (DUF5378)	8.06082	Terminator
449670	MPN376	N	N				12.3576	Terminator
91276	MPN077	N	N	uhpT	EGP	hmm pf07672	9.81195	Terminator
350349	MPN294	N	N	-	S	DJ-1/PfpI family	8.91649	Terminator
334994	MPN282	N	N	-	G	hmm pf03202	8.44653	Terminator
709780	MPN588	N	N	-	S	Peptidase S7, Flavivirus NS3 serine protease	8.14592	Terminator
469144	MPN391a	N	N				14.2899	Terminator
706715	MPN584	N	N	-	S	Putative peptidase (DUF31)	5.35444	Terminator
792733	MPN670	F2	N	-	-	-	9.30877	Terminator
375970	MPN316	N	N	-	-	-	10.6738	Terminator
775331	MPN650	N	N				5.45035	Terminator
429226	MPN358	N	N	-	-	-	6.77979	Terminator
532658	MPN439	N	N	-	-	-	4.26337	Terminator
51384	MPN043	N	N	glpF	U	Belongs to the MIP aquaporin (TC 1.A.8) family	8.50137	Terminator
715967	MPN592	N	N	-	S	Peptidase S7, Flavivirus NS3 serine protease	10.6307	Terminator
321660	MPN271	N	N				7.6733	Terminator
485489	MPN404	N	N				6.39344	Terminator
622701	MPN509	N	N	rny	D	peptidase	7.44972	Terminator
773224	MPN647	N	N	-	S	hmm pf00938	6.75936	Terminator
698370	MPN575	N	N				5.08733	Terminator
112644	MPN090	N	N				6.10195	Terminator
134157	MPN103	N	N				1.1862	Terminator
14353	MPN012	N	N				5.24503	Terminator
751633	MPN625	N	N	-	O	OsmC-like protein	10.1996	Terminator
777235	MPN651	N	N	mtlA	G	PTS System	1.56564	Terminator
51221	MPN042	N	N	Z012_04210	T	Band 7 protein	3.89822	Terminator
35862	MPN032	N	N	-	S	DJ-1/PfpI family	8.15797	Terminator
134342	MPN104	N	N	-	L	DNA recombination	9.87579	Terminator
769049	MPN643	N	N	-	S	hmm pf00938	7.04241	Terminator
91168	MPN076	N	N	uhpT	EGP	hmm pf07672	9.77136	Terminator
376879	MPN317	N	N	ftsZ	D	Essential cell division protein that forms a contractile ring structure (Z ring) at the future cell division site. The regulation of the ring assembly controls the timing and the location of cell division. One of the functions of the FtsZ ring is to recruit other cell division proteins to the septum to produce a new cell wall between the dividing cells. Binds GTP and shows GTPase activity	10.3125	Terminator
47164	MPN039	N	N	Z012_04210	T	Band 7 protein	6.97959	Terminator
656446	MPN534	N	N				5.80226	Terminator
626754	MPN512	N	N	-	D	peptidase	5.47238	Terminator
706633	MPN583	N	N				6.72371	Terminator
213067	MPN159	N	N	hlyC	S	Domain of unknown function DUF21	8.46904	Terminator
768102	MPN642	N	N	-	S	hmm pf00938	7.04025	Terminator
797726	MPN674	N	N	ldh	C	Belongs to the LDH MDH superfamily	10.3203	Terminator
193738	MPN146	N	N	-	G	carbohydrate transport	8.79301	Terminator
778453	MPN652	N	N	mtlD	C	Mannitol-1-phosphate	3.46156	Terminator
624854	MPN511	N	N	-	D	peptidase	8.37568	Terminator
347445	MPN289	N	N	hsdS_1	L	Type I restriction modification DNA specificity domain protein	5.83094	Terminator
614737	MPN506	N	N	-	G	hmm pf03202	6.54875	Terminator
123221	MPN095	N	N	-	E	amino acid	8.71924	Terminator
701794	MPN578	N	N				-0.0782671	Terminator
12651	MPN010	N	N	recN	L	DNA recombination	8.47983	Terminator
800112	MPN676	N	N				4.07476	Terminator
189816	MPN143	N	N				7.21169	Terminator
780682	MPN655b	N	N				6.17394	Terminator
600370	MPN493	N	N	sgaH	G	Orotidine 5'-phosphate decarboxylase / HUMPS family	7.38678	Terminator
381323	MPN320	N	N	thyA	F	Catalyzes the reductive methylation of 2'-deoxyuridine- 5'-monophosphate (dUMP) to 2'-deoxythymidine-5'-monophosphate (dTMP) while utilizing 5,10-methylenetetrahydrofolate (mTHF) as the methyl donor and reductant in the reaction, yielding dihydrofolate (DHF) as a by-product. This enzymatic reaction provides an intracellular de novo source of dTMP, an essential precursor for DNA biosynthesis	8.06122	Terminator
701836	MPN579	N	N				6.01444	Terminator
341390	MPN285	N	N	hsdS-1	V	Dybvig K., Sitaraman R., French C.T., A family of phase-variable restriction enzymes with differing specificities generated by high-frequency gene rearrangements, Proc Natl Acad Sci U S A. 1998 Nov 10	5.94232	Terminator
385427	MPN324	N	N	nrdE	F	Provides the precursors necessary for DNA synthesis. Catalyzes the biosynthesis of deoxyribonucleotides from the corresponding ribonucleotides	8.98796	Terminator
619930	MPN508	N	N	-	M	translation initiation factor activity	5.94444	Terminator
736246	MPN613	N	N	-	-	-	2.61769	Terminator
202141	MPN152	N	N	-	G	hmm pf03202	6.22529	Terminator
411047	MPN344	N	N	-	L	DNA recombination	9.48196	Terminator
156081	MPN121	N	N	-	-	-	9.69247	Terminator
144779	MPN111	N	N	-	L	Eco57I restriction-modification methylase	4.58449	Terminator
716221	MPN593	N	N				8.0097	Terminator
712994	MPN591	N	N				9.32279	Terminator
333083	MPN281	N	N	-	G	carbohydrate transport	7.53028	Terminator
772311	MPN646	N	N	-	S	hmm pf00938	6.56046	Terminator
761045	MPN635	N	N	-	S	oxidoreductase activity	4.4594	Terminator
749786	MPN623	F2	N	-	L	helicase superfamily c-terminal domain	8.55456	Terminator
64737	MPN051	N	N	glpO	S	FAD dependent oxidoreductase	7.76238	Terminator
703714	MPN581	N	N	-	S	Putative peptidase (DUF31)	9.34157	Terminator
241898	MPN200	N	N	-	G	hmm pf03202	7.21631	Terminator
108778	MPN086	N	N				1.93742	Terminator
248046	MPN204	N	N	-	L	hmm pf01519	6.15417	Terminator
751905	MPN626	N	N	-	K	DNA-templated transcription, initiation	3.62054	Terminator
68846	MPN054	N	N				1.3901	Terminator
64754	MPN052	F2	N	-	S	hmm pf02608	8.7199	Terminator
15617	MPN013	N	N	-	L	DNA recombination	7.77635	Terminator
773378	MPN648	N	N	-	S	Family of unknown function (DUF5426)	7.2527	Terminator
779534	MPN654	N	N	-	S	hmm pf00938	3.09419	Terminator
703761	MPN582	N	N				4.86896	Terminator
780566	MPN655	N	N				7.31813	Terminator
448792	MPN375	N	N				8.46005	Terminator
685333	MPN564	N	N	adh	E	alcohol dehydrogenase	9.58466	Terminator
690418	MPN567	N	N	-	D	Enriched in aromatic and glycine Residues box	9.14587	Terminator
48121	MPN040	N	N				1.76513	Terminator
