# Supplementary material for: Quantitative essentiality in a reduced genome: a functional, regulatory and structural fitness map
Source: Mol Syst Biol. 2025 Aug 13;21(10):1388–416. doi: 10.1038/s44320-025-00133-1 (PMC12494982; doi:10.1038/s44320-025-00133-1)
Supplement: Supplementary file 20 — Dataset EV12 [file 44320_2025_133_MOESM20_ESM.xlsx]

## Sheet: README
Dataset EV12 - COG enrichment analysis for genes presenting enriched insertions in P and T. Column A displays the COG category analyzed followed by the number of genes in that category (column B). Columns C to F include, for the P library, the number of affected genes, the p-value extracted using a hypergeometric test and adjusted by the Benjamini-Hochberg method, the percentage of genes represen…

## Sheet: Sheet1
COG	Num genes	Num affected genes in P	p-value in P	perc in P	Enrichment score [-log10(P-Value)] in P	Num affected genes in T	p-value in T	perc in T	Enrichment score [-log10(P-Value)] in T
S - Function unknown	246	69	7.42889e-05	28.0488	4.12908	96	1.26802e-09	39.0244	8.89687
G - Carbohydrate transport and metabolism	43	15	0.0123137	34.8837	1.90961	16	0.0463852	37.2093	1.33362
D - Cell cycle control, cell division, chromosome partitioning	20	8	0.0283083	40	1.54809	7	0.211594	35	0.674497
T - Signal transduction mechanisms	7	4	0.031347	57.1429	1.5038	3	0.242906	42.8571	0.614561
V - Defense mechanisms	19	5	0.315896	26.3158	0.500456	5	0.535919	26.3158	0.270901
L - Replication, recombination and repair	75	15	0.529411	20	0.276207	20	0.409647	26.6667	0.38759
E - Amino acid transport and metabolism	29	5	0.710067	17.2414	0.148701	9	0.284516	31.0345	0.545894
M - Cell wall/membrane/envelope biogenesis	12	2	0.720618	16.6667	0.142295	3	0.610859	25	0.214059
P - Inorganic ion transport and metabolism	25	4	0.761538	16	0.118309	4	0.907504	16	0.0421515
C - Energy production and conversion	22	3	0.843042	13.6364	0.0741509	5	0.679731	22.7273	0.167663
U - Intracellular trafficking, secretion, and vesicular transport	10	1	0.891029	10	0.0501081	2	0.757828	20	0.120429
O - Posttranslational modification, protein turnover, chaperones	18	2	0.899558	11.1111	0.0459709	4	0.697136	22.2222	0.156683
K - Transcription	18	2	0.899558	11.1111	0.0459709	1	0.994733	5.55556	0.00229359
F - Nucleotide transport and metabolism	34	4	0.930036	11.7647	0.0315003	3	0.996373	8.82353	0.00157821
I - Lipid transport and metabolism	12	1	0.930328	8.33333	0.0313639	1	0.969233	8.33333	0.0135717
H - Coenzyme transport and metabolism	15	1	0.96447	6.66667	0.0157111	1	0.987244	6.66667	0.00557563
J - Translation, ribosomal structure and biogenesis	157	10	1	6.36943	2.06755e-08	11	1	7.00637	1.112e-11
Q - Secondary metabolites biosynthesis, transport and catabolism	1	0	1	0	0	0	1	0	0
A - RNA processing and modification	1	0	1	0	0	0	1	0	0
